# Supplementary material for: Global Mapping of the Macrophage-HIV-1 Transcriptome Reveals that Productive Infection Induces Remodeling of Host Cell DNA and Chromatin
Source: Sci Rep. 2017 Jul 12;7:5238. doi: 10.1038/s41598-017-05566-9 (PMC5507862; doi:10.1038/s41598-017-05566-9)
Supplement: Supplementary file 2 — Table S1 [file 41598_2017_5566_MOESM2_ESM.xlsx]

## Sheet: HSAneg 36 hpi
ID	logFC	logCPM	LR	PValue	FDR
PIWIL2	5.63586	-2.14675	23.2775	1.40228e-06	0.00084916
DPCR1	4.98509	-2.85506	6.34391	0.0117785	0.284469
ADAMTSL3	4.96185	-2.88706	9.18202	0.00244404	0.135229
C17orf107	4.82706	-2.53161	12.1308	0.000495956	0.053524
NFIB	4.7414	-2.50919	11.2467	0.000797643	0.0709739
FCRL5	4.59336	-3.04535	2.38888	0.122201	0.70964
AGBL1	4.57896	-2.90249	2.79329	0.0946598	0.649334
LRRC55	4.53839	-3.07466	1.3226	0.250126	0.879841
SEMG1	4.48449	-2.80877	3.9631	0.0465079	0.504916
OR6K2	4.47483	-2.65106	8.88761	0.00287112	0.145347
ELOVL2	4.43753	-2.03327	12.8678	0.00033428	0.0416417
LOC100499467	4.43751	-2.84137	7.57432	0.00592058	0.212284
FCRL2	4.39334	-3.05087	10.6306	0.00111233	0.0864981
SRD5A2	4.37252	-2.7893	8.47682	0.003597	0.166486
PAWR	4.35953	-3.00892	7.68209	0.00557715	0.205028
PDZD3	4.31144	-2.52694	7.98289	0.00472215	0.190989
VWA5B2	4.30936	-2.68384	7.28442	0.00695551	0.226968
SNORD88B	4.30746	-2.99857	3.22685	0.0724397	0.588151
C3orf32	4.30569	-3.14375	1.98965	0.158377	0.781075
LOC339593	4.26995	-3.00949	6.02014	0.0141436	0.303214
LOC100093698	4.26939	-2.81702	5.92871	0.0148961	0.309862
FCRL3	4.26615	-2.94088	5.44098	0.0196696	0.356425
PSORS1C3	4.25845	-2.9676	2.69051	0.100948	0.66265
SEMA5B	4.2456	-2.87661	8.16615	0.00426795	0.182434
CWH43	4.18225	-2.961	8.73698	0.0031182	0.153101
KCNA4	4.17311	-2.99384	2.97784	0.084412	0.624019
LOC284998	4.17246	-2.8017	6.17265	0.012974	0.296222
DCN	4.14504	-3.11234	2.21341	0.136816	0.740583
OR2AE1	4.12751	-2.82651	6.79306	0.00915131	0.257211
CSN3	4.09951	-3.15226	1.40896	0.235228	0.86699
KLRF2	4.09851	-2.90537	6.13691	0.0132388	0.297353
SNAI1	4.06371	-2.1646	7.16205	0.0074462	0.230921
SLC13A5	4.06098	-2.99315	2.62843	0.104965	0.671631
KLRC4	4.02936	-3.1886	1.66712	0.196645	0.825376
MIR4767	3.99828	-3.02564	7.00361	0.00813455	0.240447
RCAN2	3.99503	-2.94907	1.60952	0.204559	0.835013
FLJ35424	3.98216	-3.10145	1.40123	0.236518	0.868468
FAM171A1	3.97222	-2.9586	4.11834	0.0424207	0.486839
C8orf44-SGK3	3.9698	-2.88377	6.03332	0.0140383	0.302431
GUCA1A	3.90455	-3.20792	2.14139	0.143372	0.753497
PRMT8	3.89711	-3.21552	0.417173	0.518351	0.98104
CRYBA4	3.87899	-2.97293	2.99998	0.0832656	0.620798
KIT	3.84845	-3.0719	3.95113	0.04684	0.506588
SLC17A2	3.83364	-2.91539	2.41845	0.119913	0.704689
FGL1	3.82164	-2.92836	1.90446	0.16758	0.792931
LOC100270746	3.79609	-3.18841	1.78585	0.181432	0.807847
LOC100124692	3.79051	-3.07548	1.98639	0.158719	0.781216
MUC7	3.76058	-3.05169	1.93058	0.164695	0.789311
FAM71C	3.75462	-3.21021	1.88788	0.169441	0.794756
SLC10A2	3.74306	-3.00036	1.92698	0.165089	0.790254
FGFBP2	3.73633	-3.19835	1.32076	0.250456	0.879841
ROBO2	3.72224	-2.55514	4.61274	0.0317354	0.431658
FLJ30838	3.72191	-2.92169	5.71459	0.0168245	0.328439
NTN4	3.69961	-3.12096	7.41478	0.00646902	0.220696
VEGFC	3.69075	-3.19771	5.3108	0.0211936	0.369348
ADAM7	3.68982	-3.18385	5.92595	0.0149195	0.310053
BEX5	3.68333	-3.04497	1.77902	0.18227	0.809651
FBP2	3.66412	-2.97525	5.28791	0.021474	0.37124
TGM3	3.66088	-2.58636	7.80175	0.00521957	0.197441
CXCL10	3.64573	-0.188526	17.0524	3.63633e-05	0.00890696
AIF1L	3.63834	-2.85341	4.19689	0.0404983	0.479472
PHYHIPL	3.63259	-3.13935	2.08285	0.148961	0.766429
POTEA	3.62869	-3.09619	0.369166	0.543459	0.992412
OR52H1	3.6224	-2.8883	1.82865	0.176287	0.802225
KRTAP5-9	3.61718	-3.09355	6.89422	0.00864749	0.249359
LOC286370	3.61031	-3.11858	0.906811	0.340962	0.91119
GKN2	3.60888	-3.06895	5.66348	0.0173218	0.333829
SIRPG	3.6033	-3.12053	1.97286	0.160145	0.783474
SLC25A21	3.59098	-3.21419	6.33058	0.0118673	0.28555
PSG10P	3.58335	-2.77111	4.94199	0.0262119	0.406414
FABP12	3.57996	-3.22424	2.62849	0.104962	0.671631
FAM26D	3.5796	-3.15093	1.89639	0.168483	0.79424
CLIC5	3.57489	-2.76529	3.09726	0.0784242	0.604329
CARD10	3.56919	-2.57997	6.04956	0.0139098	0.301939
OR2W3	3.56826	-3.19673	1.37924	0.240231	0.872226
ZBBX	3.5616	-2.54533	4.47343	0.0344259	0.446983
LOC100132526	3.54702	-2.96238	6.56886	0.0103778	0.270413
TBC1D3P1-DHX40P1	3.53973	-2.82752	4.5209	0.0334831	0.439718
C9orf128	3.5359	-2.62441	6.22292	0.0126107	0.29215
MIR1204	3.53497	-2.9753	5.55556	0.0184221	0.345901
GPR172B	3.53413	-2.79832	6.089	0.0136026	0.299721
LOC285370	3.52901	-3.18565	1.15965	0.281538	0.893103
ABCC6P1	3.52245	-2.57628	7.56303	0.00595779	0.212952
DRGX	3.52174	-3.23602	1.36145	0.243287	0.874468
SLC12A3	3.51643	-3.21743	1.55187	0.212859	0.845386
LOC645355	3.51003	-3.26039	0.245887	0.619986	1
F10	3.50976	-3.13528	1.91493	0.166417	0.791094
ERC2	3.50904	-2.86393	4.54909	0.0329363	0.436746
FMOD	3.4986	-2.86231	4.61825	0.0316336	0.431658
MIR4469	3.49513	-3.05838	4.51642	0.033571	0.439968
KRT85	3.49186	-2.96364	1.69514	0.192924	0.820927
LINC00052	3.48296	-3.24583	1.1417	0.285293	0.896161
VSX1	3.47621	-3.0658	1.85406	0.173312	0.798059
CXCL11	3.47054	-1.0552	6.29478	0.0121094	0.28694
FLJ36000	3.46511	-3.18858	1.86661	0.171864	0.797775
GGTLC1	3.46278	-3.24348	1.10768	0.292586	0.89965
IL36G	3.46228	-3.00002	1.68808	0.193855	0.82265
VWA2	3.45777	-3.2105	0.658387	0.41713	0.931726
SLITRK6	3.45623	-2.90059	2.63376	0.104614	0.671631
SNORD18C	3.45334	-3.1039	6.37453	0.011577	0.281986
RGS22	3.4361	-2.58354	7.50076	0.0061673	0.216775
SLC19A3	3.4243	-3.16827	0.500543	0.479262	0.96678
GRM6	3.42289	-3.04534	5.42201	0.0198844	0.357069
FRMPD4	3.4213	-3.05409	4.40897	0.0357504	0.455766
RTP1	3.41314	-3.17171	1.22605	0.268177	0.891309
FRMPD2P1	3.4129	-2.91258	4.5955	0.032056	0.432438
POU4F1	3.41046	-3.10928	1.74829	0.186092	0.813299
SPRED3	3.39849	-3.16504	0.945717	0.330812	0.91119
MIR4670	3.39196	-3.18787	1.0044	0.316249	0.91119
FLJ40288	3.38698	-3.15587	1.71135	0.190811	0.818994
GLIS3-AS1	3.38491	-3.26243	1.80664	0.178912	0.805622
UBE2QL1	3.38133	-3.13509	1.69978	0.192317	0.820227
LOC100128239	3.36391	-3.34188	0.346494	0.556104	0.998463
MCHR1	3.35333	-3.01951	4.71536	0.0298944	0.421893
LOC284798	3.35022	-3.28748	0.972788	0.323986	0.91119
C7orf33	3.34513	-3.26111	1.66994	0.196266	0.824958
NOX5	3.32258	-3.13865	1.4095	0.23514	0.86699
CA9	3.31007	-3.1355	1.15183	0.283167	0.893907
AMOTL2	3.30785	-3.04647	4.8617	0.0274593	0.410008
UGT2B15	3.28842	-3.16352	4.41433	0.0356383	0.455135
EMID1	3.28293	-3.23831	1.44403	0.229489	0.86103
HTR1E	3.27576	-3.24205	1.35229	0.244878	0.876606
SULT2A1	3.26939	-3.18675	1.74889	0.186017	0.813299
MIR2467	3.25589	-3.18543	1.90043	0.16803	0.793508
OTX2OS1	3.25552	-3.02799	2.88746	0.0892716	0.637867
RBM24	3.24952	-2.86111	4.03333	0.0446097	0.495664
LINC00273	3.2457	-3.00724	5.54548	0.0185285	0.346416
LOC401497	3.23617	-3.24346	0.170492	0.679675	1
LOC100507043	3.2255	-3.00601	4.08954	0.0431494	0.491439
FMO2	3.22141	-2.53594	3.88415	0.048744	0.516646
LOC728724	3.20034	-3.16462	0.970562	0.32454	0.91119
IGFL2	3.19895	-1.98485	6.0483	0.0139197	0.301939
FDCSP	3.18167	-3.16992	1.49878	0.220859	0.853677
SPDYE4	3.17695	-3.02853	1.86597	0.171937	0.797775
OPN4	3.17267	-3.34056	1.06851	0.301283	0.903802
IZUMO2	3.17263	-3.34386	1.10408	0.293373	0.899768
QRFP	3.16982	-2.53338	4.62448	0.0315189	0.431658
HCRTR2	3.16101	-3.07693	1.05769	0.303743	0.905343
RNASE7	3.15753	-3.04499	4.07297	0.0435745	0.492417
ARHGAP33	3.15175	-2.76589	5.00831	0.025226	0.398768
ADAMTS9-AS2	3.14331	-3.23728	1.20222	0.272878	0.893103
PLA2G1B	3.1328	-3.1368	0.789674	0.374199	0.91119
ADAM30	3.12742	-2.62244	4.04115	0.0444035	0.494862
LOC100289656	3.12179	-3.31637	1.011	0.314664	0.91119
LOC100507244	3.11958	-2.57622	4.98851	0.0255161	0.401046
CLDN6	3.10869	-3.208	3.79016	0.0515547	0.524237
C7orf45	3.10223	-3.21845	1.34762	0.245695	0.877503
C13orf33	3.09983	-3.09754	0.960672	0.327018	0.91119
MIR1207	3.09422	-1.67471	11.288	0.000780082	0.0702575
MIR599	3.09409	-2.98562	1.56169	0.211417	0.844851
MIR4530	3.09224	-3.27327	0.841208	0.359052	0.91119
NHLH2	3.09218	-3.07235	4.54068	0.0330984	0.438629
MAOB	3.09173	-3.04977	1.31029	0.252342	0.880176
TFAMP1	3.0898	-3.16374	4.91202	0.0266704	0.40801
LINC00326	3.07757	-3.15892	1.48522	0.22296	0.855287
DEFB134	3.07552	-3.10354	2.74866	0.0973358	0.654712
ANKRD20A3	3.07151	-3.13045	0.887633	0.34612	0.91119
HPYR1	3.05706	-3.07782	1.59012	0.207308	0.836459
TBX3	3.05374	-3.18565	0.93772	0.332865	0.91119
IL22RA1	3.05309	-3.11798	1.3311	0.24861	0.879574
LRFN5	3.05124	-3.11573	1.44388	0.229512	0.86103
PNLIPRP2	3.04724	-3.28855	1.04881	0.305781	0.906559
EGR4	3.0453	-2.35756	4.35287	0.0369466	0.462321
LOC100192378	3.0439	-3.34355	1.11054	0.291964	0.899238
ALDH3B2	3.04209	-3.17583	0.795881	0.372328	0.91119
SHROOM2	3.03831	-3.23995	1.27653	0.258546	0.882901
RTEL1	3.03708	-2.49505	4.18161	0.0408648	0.480475
OTOR	3.03561	-3.22087	0.849699	0.356637	0.91119
MIR568	3.03514	-2.24293	5.28177	0.0215499	0.371521
ACTA1	3.03073	-2.91821	3.76289	0.0524018	0.527892
HTR1D	3.02985	-3.11769	3.58477	0.0583115	0.548726
RSPH6A	3.02444	-3.14523	1.0967	0.294992	0.900279
FAM55D	3.02374	-3.0931	1.33482	0.24795	0.879574
OR52D1	3.02046	-2.60003	3.92425	0.0475944	0.510657
POTEE	3.02013	-3.26191	1.08551	0.297468	0.90167
GULP1	3.01987	-2.9609	3.44407	0.0634792	0.564835
SLC35G5	3.00795	-2.60689	7.26693	0.00702359	0.2279
MIR637	3.00794	-3.21113	1.10014	0.294236	0.899768
BTNL3	3.00592	-3.18606	1.91632	0.166263	0.791094
GRXCR1	2.99837	-3.29791	0.8401	0.359368	0.91119
TMEM40	2.99108	-3.1025	1.39838	0.236996	0.869456
SLCO2A1	2.98879	-3.36918	2.63113	0.104787	0.671631
PCDHA2	2.98701	-3.29153	1.22786	0.267823	0.890837
IL12B	2.98686	-2.96727	3.60249	0.057693	0.546912
EGLN2	2.98508	-3.24295	1.18186	0.276978	0.893103
SMOC1	2.98176	-2.86969	2.7642	0.0963947	0.652805
OR11H2	2.98108	-3.19321	1.14504	0.284591	0.895127
C9orf24	2.9809	-2.40861	6.78535	0.00919092	0.257211
ANO3	2.98	-2.73505	5.99051	0.014383	0.305431
LOC100130673	2.97907	-3.1982	0.756306	0.384487	0.912965
TEKT5	2.97535	-2.96619	3.66381	0.0556065	0.53704
LOC154761	2.97467	-1.8809	11.5971	0.000660534	0.0625951
AS3MT	2.9742	-3.18515	3.90878	0.0480343	0.513308
ABCG4	2.97358	-2.85887	3.76477	0.0523432	0.527545
GPR33	2.9666	-3.28805	1.54818	0.213404	0.846534
TUBAL3	2.96555	-3.22159	0.568679	0.450784	0.952515
SYPL2	2.96383	-1.19182	22.3343	2.29074e-06	0.00131416
MS4A13	2.96145	-3.28733	0.277748	0.598181	1
DCAF8L1	2.95467	-3.26168	0.322346	0.570201	1
CHRDL2	2.95465	-3.26219	0.896607	0.343693	0.91119
LOC145845	2.95434	-3.09355	2.72774	0.0986186	0.657575
ACAN	2.95409	-3.18542	1.75075	0.185783	0.813299
TAAR8	2.94633	-3.34468	0.455678	0.499651	0.975073
CASR	2.94193	-2.21114	6.08101	0.0136642	0.300283
ACTBL2	2.938	-3.06409	1.55897	0.211817	0.844851
LRRC73	2.93797	-2.95408	0.938936	0.332552	0.91119
EPHA7	2.93637	-2.97846	1.176	0.278172	0.893103
DMP1	2.93543	-2.67079	4.15763	0.0414473	0.482101
OR2G3	2.93444	-3.31517	0.873609	0.349958	0.91119
FAM46D	2.93012	-3.08465	0.698457	0.403303	0.923736
DKK4	2.92682	-2.99809	3.45944	0.0628915	0.562591
CCNJL	2.92675	-3.34173	0.973913	0.323706	0.91119
NRG2	2.92111	-3.10173	1.23203	0.267013	0.890044
NECAB2	2.91532	-3.27111	0.469326	0.493297	0.972139
CDC20B	2.91081	-3.04757	2.38249	0.122702	0.711032
LOC729970	2.90927	-3.0156	2.49457	0.11424	0.691568
CPN1	2.90291	-3.29141	1.11234	0.291575	0.899087
OCA2	2.89824	-3.20942	0.767626	0.380953	0.91151
GPR128	2.89659	-3.28814	0.206622	0.649428	1
SLITRK1	2.89591	-2.93664	0.959086	0.327417	0.91119
CYLC1	2.88462	-3.23675	1.23348	0.266731	0.890044
LOC100506013	2.88432	-3.20917	1.08028	0.298635	0.902447
ANKRD18B	2.87871	-2.96383	3.19643	0.0737991	0.591354
RNF152	2.8745	-3.01138	2.46453	0.116442	0.696992
LOC100128714	2.87033	-3.2358	0.518112	0.471648	0.962277
H1FNT	2.86091	-3.14048	1.18959	0.275413	0.893103
DPPA2	2.85976	-3.26576	1.09993	0.294282	0.899768
SNORA36A	2.85738	-2.86087	2.80586	0.0939208	0.647729
NR1H4	2.85488	-3.28713	1.11475	0.291051	0.898628
TFPI2	2.85389	-2.55441	3.49432	0.0615796	0.561219
MIR3941	2.8515	-3.09948	0.523161	0.469496	0.962119
MIR4766	2.85135	-3.21044	1.1993	0.273462	0.893103
LIPI	2.8424	-3.13896	1.15691	0.282108	0.893103
GPRC6A	2.83688	-3.13233	0.517588	0.471873	0.962555
KERA	2.83637	-3.26215	0.783492	0.376075	0.91119
TRIM10	2.83543	-2.47779	9.30146	0.00228971	0.131357
GRM7	2.83338	-3.16373	1.10309	0.293588	0.899768
AMELX	2.83243	-2.66722	3.31942	0.068466	0.579201
CNR2	2.82883	-3.18296	0.833631	0.361225	0.91119
LINC00293	2.82684	-3.05004	1.05947	0.303336	0.905343
TSPEAR	2.82089	-2.32469	4.73559	0.0295447	0.420964
UGT1A3	2.819	-3.31464	0.540624	0.462174	0.958102
ADARB2	2.81899	-3.14187	0.62347	0.429761	0.940382
BEST3	2.81698	-3.08869	1.11229	0.291585	0.899087
TPD52L3	2.81466	-3.3447	0.893421	0.344552	0.91119
SLCO5A1	2.80815	-3.12465	2.6852	0.101285	0.663284
SPINK8	2.80784	-2.55593	6.09082	0.0135886	0.299721
OR52I2	2.80698	-2.97977	1.54202	0.214317	0.84725
LINC00272	2.80303	-3.16746	0.865365	0.352242	0.91119
ITM2A	2.80082	-2.95994	1.87173	0.171277	0.796466
PSAPL1	2.80022	-3.34012	1.3329	0.24829	0.879574
SERPINA3	2.79609	-3.34363	0.141539	0.706756	1
TCEB3B	2.79152	-2.98178	3.22788	0.0723941	0.588151
CPXM1	2.7914	-3.10927	1.21593	0.270161	0.893103
MUC12	2.78981	-1.87781	11.1971	0.000819266	0.0714446
WNT9A	2.78405	-3.28627	0.977335	0.322858	0.91119
FGFBP1	2.78125	-3.3233	0.73761	0.390428	0.914901
OOEP	2.78007	-3.20884	0.632725	0.426357	0.937774
ADAM18	2.77257	-3.29602	0.428982	0.512489	0.980411
SERPINA10	2.77055	-3.31318	0.296094	0.586341	1
NMBR	2.76954	-3.25888	1.30105	0.254022	0.880176
SLC6A19	2.76919	-3.29545	0.380372	0.537404	0.989812
LOC144742	2.75982	-3.26466	0.515771	0.472651	0.963152
CEACAM6	2.75947	-3.28619	0.844386	0.358145	0.91119
TFF1	2.75842	-3.37033	2.19567	0.138399	0.743503
PSMB11	2.75488	-3.31397	0.266763	0.605511	1
LOC100130452	2.75151	-3.21049	0.859516	0.353874	0.91119
COL16A1	2.75134	-2.90359	4.63124	0.0313949	0.431658
LOC339240	2.73452	-3.10974	2.51306	0.112906	0.690617
WFDC9	2.73166	-3.28892	0.684444	0.40806	0.925425
KLRC3	2.72819	-3.05801	0.841043	0.359099	0.91119
ZNF663	2.7271	-3.16797	1.64711	0.199353	0.828738
SNORD38A	2.72706	-2.48981	7.04319	0.00795673	0.239251
FAM163A	2.71754	-3.07001	2.82069	0.0930566	0.646062
TMPRSS2	2.70544	-2.97934	0.632579	0.426411	0.937774
ADAM6	2.70228	-3.37248	2.1208	0.14531	0.75822
TMPRSS11F	2.70178	-2.67932	6.17801	0.0129348	0.295885
NAT2	2.69728	-2.71923	6.2497	0.0124214	0.291169
LOC285484	2.69444	-3.3483	0.95803	0.327684	0.91119
C8orf69	2.69409	-3.05003	2.46123	0.116688	0.69731
LOC643037	2.69349	-3.11659	0.30868	0.578491	1
FAM71B	2.68656	-3.34316	0.633321	0.42614	0.937774
RHCG	2.68588	-1.76971	8.42855	0.00369375	0.167897
OR51I1	2.68305	-3.16954	1.46319	0.226424	0.859487
ZNF735	2.68161	-3.24406	0.55455	0.456465	0.955391
HAR1A	2.67899	-2.83948	5.05769	0.0245169	0.395316
D21S2088E	2.67612	-3.23464	1.00955	0.31501	0.91119
LOC283299	2.67532	-2.91428	4.97788	0.0256734	0.402002
EPHA5	2.67444	-2.87461	2.9693	0.0848586	0.624761
C2orf83	2.66891	-3.00464	3.50955	0.0610161	0.56004
SPINK4	2.66502	-2.79082	2.48618	0.11485	0.693747
LAG3	2.66239	-2.91443	3.16895	0.0750506	0.593866
M1	2.65752	-3.26076	0.841032	0.359102	0.91119
MYBPHL	2.65219	-2.51073	4.59605	0.0320458	0.432438
OR2L1P	2.64564	-3.03648	2.94734	0.0860192	0.627373
LRRIQ3	2.64489	-2.42002	4.7476	0.0293391	0.420785
MGC27382	2.63642	-3.31541	0.844597	0.358085	0.91119
GMNC	2.63062	-2.90549	1.50378	0.220091	0.852139
NKD2	2.63	-3.3432	0.395298	0.529528	0.986342
C18orf34	2.62735	-2.96355	1.12469	0.288911	0.898241
FBXO24	2.62546	-2.17794	7.2759	0.00698857	0.227389
HSPB3	2.62352	-3.02293	3.43021	0.0640138	0.566816
TMIGD2	2.62339	-3.02883	3.13987	0.0763997	0.597315
MYOZ2	2.61946	-2.76387	3.01572	0.0824609	0.617395
CCDC60	2.61788	-2.98749	0.861497	0.35332	0.91119
CLRN1-AS1	2.60761	-3.24191	0.773421	0.379161	0.91119
C19orf26	2.6032	-2.22972	7.87717	0.00500629	0.195588
RBPJL	2.59833	-3.21348	0.752873	0.385568	0.913133
KRTAP4-8	2.59547	-3.31746	0.259568	0.610417	1
DEFB125	2.59443	-3.34106	0.481754	0.487629	0.969968
RETNLB	2.59443	-3.34106	0.481792	0.487612	0.969968
LYPD6B	2.59397	-3.34058	0.866156	0.352022	0.91119
C9orf29	2.59293	-3.29603	0.900247	0.342716	0.91119
P2RY4	2.58742	-3.04197	2.71562	0.0993706	0.659906
LOC100288077	2.58736	-2.84835	2.93349	0.0867596	0.630442
OR1N2	2.58654	-3.0821	4.89427	0.0269459	0.408378
FOLR4	2.5778	-3.3135	0.458547	0.498304	0.975073
MIR490	2.57706	-3.3743	1.96177	0.161324	0.783543
GNAT3	2.5748	-3.04422	2.85398	0.0911481	0.642013
OR10W1	2.57387	-3.26227	0.775221	0.378607	0.91119
LOC100133050	2.56979	-3.06823	0.899382	0.342947	0.91119
PWRN1	2.56797	-3.15971	5.77056	0.0162969	0.323386
TDRD10	2.56675	-2.72385	1.84523	0.174339	0.798633
KCNU1	2.56538	-3.23482	0.598799	0.439037	0.947348
WNT8A	2.56475	-3.34076	0.246755	0.619369	1
BNC1	2.56449	-3.04532	0.810896	0.367856	0.91119
HTN3	2.56363	-3.28674	0.893557	0.344515	0.91119
FSTL4	2.56204	-2.71325	4.90194	0.0268265	0.408378
ZP4	2.56125	-3.26726	0.565329	0.452121	0.953153
SNORD116-24	2.56065	-2.05022	5.86487	0.015446	0.315579
CATSPERB	2.55572	-2.28294	3.32513	0.0682285	0.579201
KRT40	2.55549	-3.31523	0.90448	0.341583	0.91119
LOC151658	2.55473	-3.1887	0.185942	0.666315	1
KRT24	2.55348	-3.31621	0.443232	0.505567	0.979147
MIR1205	2.55253	-3.09658	1.11711	0.290542	0.898306
AGTR1	2.55179	-3.26757	0.873666	0.349942	0.91119
GKN1	2.5502	-3.26721	0.939528	0.332399	0.91119
OR2T27	2.54272	-3.29033	0.15182	0.696802	1
TBR1	2.54237	-3.1095	2.59953	0.106895	0.677024
LOC100130155	2.53828	-3.34128	0.250987	0.616381	1
MIR4526	2.53595	-3.23561	1.00876	0.315201	0.91119
FAM9A	2.53441	-3.31429	1.06076	0.303043	0.905343
SLN	2.53334	-3.31236	0.86697	0.351796	0.91119
LOC729121	2.53219	-3.14007	2.62333	0.105304	0.672478
PAX1	2.52905	-3.23511	0.860817	0.35351	0.91119
ABCC12	2.52614	-2.90639	2.76978	0.0960595	0.652111
TMPRSS11BNL	2.52571	-3.06749	0.742345	0.388911	0.913881
HOXA4	2.52505	-2.33149	5.39272	0.020221	0.359795
DEFB124	2.52332	-2.87245	0.866297	0.351983	0.91119
PCDH20	2.52232	-3.04585	1.12529	0.288783	0.898241
C10orf53	2.52228	-3.22027	0.382287	0.536382	0.989416
PCDHB7	2.51892	-3.37127	2.01589	0.15566	0.77623
PCDHB10	2.51892	-3.37127	2.01589	0.15566	0.77623
KLK3	2.51835	-3.18809	0.696924	0.403819	0.923935
CSMD2	2.5164	-2.55589	5.09632	0.0239766	0.391028
FLJ41649	2.51361	-3.31727	0.850456	0.356423	0.91119
GPR37	2.51188	-3.16498	1.06448	0.302195	0.904532
KRTAP3-2	2.51095	-3.37167	2.09879	0.147416	0.762618
ACTL7B	2.51067	-3.342	0.549542	0.458505	0.956145
PTCH1	2.50546	-2.84248	2.88572	0.0893682	0.637867
GALR1	2.50454	-3.27113	0.80613	0.369267	0.91119
MFAP5	2.50392	3.10364	91.5407	1.0932e-21	1.19159e-17
PRDM12	2.50355	-3.36947	2.03539	0.153675	0.771737
FOXR1	2.50347	-3.3132	0.575735	0.447989	0.950117
UBE2U	2.49569	-3.39816	1.91668	0.166223	0.791094
RGS7BP	2.49256	-3.05872	1.46568	0.226029	0.858885
UGT2B10	2.48699	-3.21268	0.455643	0.499667	0.975073
MIR3684	2.48375	-3.07946	2.09795	0.147496	0.762852
LOC388553	2.48318	-3.18559	0.882848	0.347423	0.91119
PRG3	2.48277	-3.28467	0.81951	0.365324	0.91119
C3orf74	2.479	-2.90212	2.82293	0.0929266	0.645776
RPE65	2.4769	-3.04498	3.10109	0.0782399	0.6032
RGS4	2.47609	-2.96259	4.0414	0.044397	0.494862
MAGEA11	2.47391	-3.36885	1.64296	0.19992	0.829502
OR51V1	2.47242	-3.2126	0.868335	0.351417	0.91119
AFM	2.4699	-3.18423	0.85924	0.353951	0.91119
NKAIN1	2.46716	-3.19251	0.725987	0.394187	0.918289
C10orf136	2.46361	-3.34353	0.439544	0.507343	0.979722
LHX1	2.46273	-3.29334	0.370314	0.542833	0.991955
FABP9	2.46144	0.287846	6.7853	0.00919118	0.257211
HBE1	2.46046	-3.29725	0.452377	0.501208	0.976214
OR2T11	2.45714	-3.3687	1.9267	0.16512	0.790254
FAM155A	2.45653	-3.36831	1.93032	0.164724	0.789311
KRTAP3-3	2.45628	-3.36936	1.98161	0.159221	0.782289
LOC375295	2.45516	-3.36812	1.92122	0.165722	0.790685
ADH1A	2.44719	-3.09015	0.751409	0.38603	0.913632
ADRA2A	2.44665	-3.19396	0.821444	0.364758	0.91119
VHLL	2.44539	-2.57935	4.17697	0.040977	0.480475
TUBA3E	2.437	-3.13675	1.27216	0.259363	0.883178
CD5L	2.42902	-2.04341	11.3258	0.000764387	0.0694318
KRT19	2.42549	-3.34541	0.540881	0.462068	0.958102
GRM5	2.42334	-3.18324	0.431769	0.511122	0.980411
DEFB128	2.42315	-3.3725	1.96705	0.160761	0.783543
C8orf71	2.42263	-3.34093	0.460268	0.497499	0.97505
TECTB	2.42	-3.29531	0.879626	0.348304	0.91119
MIR3651	2.41441	-3.37083	1.59864	0.206096	0.835383
LOC400558	2.41441	-3.37083	1.59864	0.206096	0.835383
FCN3	2.41336	-3.26103	0.856744	0.354652	0.91119
IGFL3	2.41218	-3.14559	0.616775	0.432248	0.941991
HSP90AA4P	2.4116	-3.11958	3.95335	0.0467781	0.506588
CHKB	2.411	-3.05404	0.782941	0.376243	0.91119
HMGCS2	2.41078	-2.59198	2.88426	0.0894492	0.637878
OLFM4	2.40881	-3.08746	0.484205	0.486524	0.969756
UNQ6975	2.40599	-3.399	1.77116	0.183239	0.810264
LINC00240	2.39713	-2.89875	4.21332	0.0401078	0.477526
LOC340508	2.39683	-3.18363	0.374098	0.540779	0.991243
OR2W1	2.39671	-3.3687	1.85778	0.172881	0.798059
CCDC48	2.39671	-3.3687	1.85778	0.172881	0.798059
OR2H1	2.39572	-3.34359	0.358998	0.549063	0.993716
GLP2R	2.39488	-2.34112	5.14671	0.0232905	0.384973
LOC400654	2.3849	-2.92801	1.08866	0.296769	0.900859
GPHB5	2.38416	-3.36856	1.68837	0.193816	0.82265
LOC100130238	2.38391	-3.26517	0.792442	0.373363	0.91119
C1orf185	2.38069	-3.34613	0.20129	0.653681	1
FLJ42969	2.3805	-3.16413	0.928874	0.335156	0.91119
LINC00242	2.37888	-3.022	2.15693	0.141928	0.751294
CD8B	2.37873	-3.34664	0.851778	0.35605	0.91119
CPNE7	2.37751	-2.80882	3.69657	0.0545243	0.534103
PAX9	2.37728	-3.34197	0.700377	0.402657	0.923736
LOC154860	2.37269	-3.34321	0.831973	0.361702	0.91119
CFHR2	2.37016	-3.36855	1.59801	0.206186	0.835383
MIR548Q	2.36989	-3.0933	1.14048	0.285551	0.896161
CXorf28	2.36909	-3.10503	1.259	0.26184	0.884627
FUT9	2.36677	-2.53796	4.17621	0.0409953	0.480475
LOC284578	2.36601	-2.08102	6.9289	0.00848139	0.245544
KRT9	2.36377	-3.25918	2.46186	0.116641	0.697229
LOC440356	2.3636	-3.01828	0.995667	0.318361	0.91119
ITIH1	2.35776	-2.55014	4.57278	0.0324839	0.435198
MIR4308	2.35686	-3.12135	1.02629	0.311031	0.910557
MIR101-1	2.35677	-3.18802	0.65647	0.417809	0.931726
C12orf56	2.35178	-2.80638	2.4216	0.119673	0.704689
CYP3A43	2.35171	-2.1737	4.40124	0.0359128	0.456235
PLEKHG5	2.35064	-3.16467	0.484844	0.486237	0.96936
GALNT5	2.34662	-2.63749	3.93088	0.0474072	0.509747
POTEC	2.34484	-3.23497	0.863536	0.352751	0.91119
OR4A5	2.34205	-3.37077	1.63842	0.200542	0.829985
NT5C1A	2.34205	-3.37077	1.63842	0.200542	0.829985
LOC402160	2.33927	-2.39555	6.81814	0.00902364	0.255475
AVPR1A	2.33886	-3.11128	0.89595	0.34387	0.91119
UGT1A9	2.33844	-3.00414	1.49172	0.22195	0.854172
TPRXL	2.33726	-3.40082	1.71323	0.190567	0.818312
PRSS42	2.33726	-3.40082	1.71323	0.190567	0.818312
PPM1J	2.33629	-2.28055	4.17653	0.0409874	0.480475
FLJ32063	2.33583	-3.3413	0.746518	0.387581	0.913881
KLK7	2.3301	-3.1474	0.864008	0.352619	0.91119
MIR497HG	2.33006	-2.31556	4.26069	0.039004	0.473495
TFDP3	2.32827	-3.26291	0.681932	0.408922	0.925982
CABP1	2.32446	-3.36933	1.85158	0.1736	0.798059
CXCL12	2.31822	-2.95438	0.850861	0.356309	0.91119
PHGR1	2.31717	-2.98879	0.934486	0.3337	0.91119
LOC116437	2.31491	-3.28565	0.24876	0.61795	1
LOC100131366	2.31279	-3.37124	1.80401	0.179228	0.80588
KRT12	2.30909	-3.31407	0.956572	0.328052	0.91119
LOC494558	2.30392	-3.32461	0.298984	0.58452	1
OLIG3	2.30392	-3.32461	0.298903	0.584571	1
TAS2R41	2.30125	-2.85494	2.42248	0.119606	0.704689
LOC100169752	2.3	-3.36887	1.6041	0.205323	0.835237
LEFTY2	2.3	-3.36887	1.6041	0.205323	0.835237
PRSS54	2.29931	-3.36907	1.60968	0.204537	0.835013
KRTAP13-2	2.29931	-3.36907	1.60968	0.204537	0.835013
DEFB121	2.29767	-3.37066	1.53996	0.214623	0.84725
SH3GL3	2.29674	-3.05835	0.54611	0.459912	0.956889
CAPN13	2.29622	-3.13722	0.730404	0.392752	0.917114
HOXA11	2.29424	-3.34076	0.133771	0.714554	1
P2RX6	2.28898	-0.956163	20.8398	4.99357e-06	0.0024191
DDI1	2.28405	-3.2872	0.746292	0.387653	0.913881
LOC100129027	2.28345	-3.23988	0.653082	0.419013	0.931863
TRPC6	2.2813	-2.67385	6.28125	0.0122022	0.287888
PADI6	2.27951	-3.20842	0.771486	0.379758	0.91119
AKR1B10	2.27938	-3.16393	2.4714	0.115935	0.69535
CASP12	2.27582	-3.07357	0.796472	0.37215	0.91119
LINC00313	2.27035	-2.41368	6.60375	0.0101764	0.268377
CCDC27	2.26952	-3.31597	0.780782	0.376902	0.91119
ENHO	2.26642	-3.2464	0.327013	0.567423	1
PSKH2	2.2634	-3.0892	0.897705	0.343398	0.91119
TMEM30B	2.26145	-2.95944	2.11554	0.145811	0.75822
LOC284688	2.25711	-3.34008	0.735288	0.391175	0.91547
FAM189A1	2.25694	-3.28582	0.285848	0.592894	1
UGT2A1	2.25617	-3.22117	2.32066	0.127666	0.721574
OR4C12	2.25495	-3.28832	0.327831	0.566939	1
MMP3	2.25186	-3.31769	0.825909	0.363458	0.91119
SYDE1	2.24973	-2.73017	2.70515	0.100024	0.660614
SCARF2	2.24937	-2.69469	3.83467	0.0502029	0.520163
NR2F1	2.24895	-3.37051	1.60383	0.205361	0.835237
TSSK1B	2.24748	-3.34142	0.775824	0.378421	0.91119
KIR3DL2	2.24359	-3.15885	0.302471	0.582337	1
CTTNBP2	2.24264	-2.34202	3.56916	0.0588621	0.549553
ADH4	2.23787	-2.48457	2.35526	0.124861	0.715368
DNAJC5G	2.23545	-2.5466	2.63661	0.104426	0.671367
DUOXA2	2.23393	-3.36938	1.85614	0.17307	0.798059
TMEM133	2.22942	-2.75983	1.93884	0.163795	0.789235
F2	2.22843	-2.76096	3.20784	0.0732863	0.589385
CXCL17	2.22823	-2.47307	2.98604	0.0839851	0.622959
DDT	2.22745	-3.36783	1.7285	0.188602	0.816426
TTTY11	2.22479	-3.39717	1.42526	0.232539	0.862973
SPRR2B	2.22479	-3.39717	1.42526	0.232539	0.862973
SPACA1	2.22479	-3.39717	1.42526	0.232539	0.862973
SIAH3	2.22479	-3.39717	1.42526	0.232539	0.862973
SEC14L6	2.22479	-3.39717	1.42526	0.232539	0.862973
RIT2	2.22479	-3.39717	1.42526	0.232539	0.862973
PRAMEF22	2.22479	-3.39717	1.42526	0.232539	0.862973
PHF21B	2.22479	-3.39717	1.42526	0.232539	0.862973
OR2J3	2.22479	-3.39717	1.42526	0.232539	0.862973
MIR493	2.22479	-3.39717	1.42526	0.232539	0.862973
LOC644145	2.22479	-3.39717	1.42526	0.232539	0.862973
LCN9	2.22479	-3.39717	1.42526	0.232539	0.862973
KRT82	2.22479	-3.39717	1.42526	0.232539	0.862973
GPR142	2.22479	-3.39717	1.42526	0.232539	0.862973
FGF19	2.22479	-3.39717	1.42526	0.232539	0.862973
CRABP1	2.22479	-3.39717	1.42526	0.232539	0.862973
MGC45800	2.22466	-3.23986	0.778439	0.377619	0.91119
GRIK3	2.22189	-3.26394	0.481817	0.487601	0.969968
AP3B2	2.22015	-2.55469	3.30149	0.069217	0.58077
LOC339807	2.21994	-3.23477	0.507864	0.476065	0.964697
SLC39A12	2.2192	-2.35018	6.59437	0.0102302	0.268377
PSG4	2.21747	-2.9175	3.46684	0.0626109	0.562104
DUSP8	2.21734	-2.24372	4.21006	0.0401849	0.477725
CYP4F30P	2.21647	-3.34398	0.796975	0.371999	0.91119
HMGB3P1	2.21642	-2.58442	3.26541	0.0707554	0.584225
LOC442132	2.21574	-3.31373	2.31102	0.12846	0.723998
TAS2R9	2.2152	-2.3628	3.4502	0.0632443	0.564127
IL1RAPL1	2.21182	-2.67361	1.45646	0.227495	0.860424
RAMP2	2.20536	-3.31565	0.725409	0.394375	0.918495
RNF183	2.20007	-2.80256	3.96701	0.0464001	0.504766
BDKRB2	2.19716	-3.21172	1.03995	0.307833	0.908438
PRR19	2.19615	-3.0723	2.22648	0.135663	0.738517
CTXN3	2.19482	-3.36771	1.65604	0.198139	0.827
C5orf49	2.19482	-3.36771	1.65604	0.198139	0.827
MIR4786	2.19079	-3.37043	1.77162	0.183181	0.810174
CGNL1	2.1888	-1.63983	10.2935	0.001335	0.0949764
SRG7	2.18704	-3.26664	0.598069	0.439316	0.947348
GPR176	2.18684	-1.41848	5.88499	0.0152705	0.313757
CNTN3	2.18421	-3.00534	1.82008	0.177303	0.80291
POM121L9P	2.18202	-2.93795	1.90096	0.167971	0.793508
CT45A5	2.18184	-2.85339	2.50593	0.113418	0.690759
PLA2G2F	2.18145	-3.39789	1.72239	0.189386	0.817237
MUSK	2.17995	-1.55521	11.5894	0.000663278	0.0625951
MARCH11	2.17974	-3.37611	1.34902	0.245449	0.877232
TMCO2	2.17644	-2.95031	1.9668	0.160787	0.783543
ESPNL	2.1748	-3.26275	0.795497	0.372443	0.91119
CSNK1G2-AS1	2.17155	-3.08764	0.930241	0.3348	0.91119
ACCN5	2.17093	-2.90788	0.622531	0.430108	0.940624
HRG	2.17082	-3.13605	0.382108	0.536477	0.989416
MIR503	2.17064	-3.2401	0.737436	0.390484	0.914933
VWA3B	2.16921	-2.97236	1.35068	0.245159	0.87686
SERPINI2	2.16786	-2.53798	2.2674	0.132121	0.732821
MIR875	2.16665	-3.39866	1.38475	0.239294	0.871613
MIR4699	2.16665	-3.39866	1.38475	0.239294	0.871613
FAM19A4	2.16621	-1.51267	9.50811	0.00204566	0.123876
PSG7	2.16567	-2.97449	2.55265	0.110109	0.685858
LOC494127	2.15729	-3.24002	0.537365	0.463527	0.958753
PRB1	2.15581	-2.80006	3.17028	0.0749895	0.593599
FGF7	2.15202	-1.50277	9.15456	0.00248099	0.135893
LOC100507351	2.15199	-3.291	0.541977	0.461614	0.958102
SPINT4	2.15153	-3.37062	1.64215	0.200031	0.829502
GLYATL2	2.15023	-3.09541	2.03084	0.154135	0.772447
OR7E2P	2.15021	-3.31283	0.531602	0.465934	0.959781
CACNA1I	2.14762	-3.37036	1.63254	0.201352	0.832216
RTP3	2.14757	-3.34082	0.136355	0.711932	1
IL17B	2.14599	-3.39871	1.69278	0.193235	0.821474
NTF4	2.14327	-3.33959	0.40058	0.52679	0.985382
MIR643	2.14186	-2.87802	1.29057	0.255944	0.881727
REG3G	2.14184	-3.35011	0.271646	0.60223	1
BPIFB6	2.14184	-3.35011	0.271617	0.602249	1
CCL27	2.14095	-3.3135	0.431813	0.511101	0.980411
C17orf99	2.1382	-3.19531	0.798703	0.371481	0.91119
TAAR9	2.13794	-3.34207	0.774384	0.378864	0.91119
LOC727710	2.13507	-3.27077	0.317979	0.572825	1
SORCS3	2.1339	-3.04865	0.764761	0.381843	0.912075
PLSCR4	2.13381	-3.00395	0.601466	0.438019	0.947061
GSTM2P1	2.13234	-3.3145	0.605466	0.4365	0.945815
LOC339788	2.13105	-3.23886	0.848741	0.356909	0.91119
C3orf43	2.12986	-2.86023	2.52258	0.112227	0.689555
PLA2G4D	2.12958	-3.23625	0.363282	0.546689	0.993401
LHFPL1	2.12726	-3.36899	1.63928	0.200425	0.829985
OR14A16	2.12649	-3.32145	0.745942	0.387764	0.913881
PWRN2	2.12641	-3.08071	0.133284	0.715051	1
PAK3	2.12405	-2.94726	1.70832	0.191204	0.819715
MDGA2	2.12189	-2.45763	4.77398	0.0288929	0.417804
FAM90A25P	2.1215	-3.31439	0.44062	0.506823	0.97964
FLJ26850	2.1213	-2.89627	1.84385	0.1745	0.798844
EXOC3L4	2.11938	-3.3167	1.11014	0.292051	0.899254
LOC100132078	2.11848	-3.11045	1.01803	0.312987	0.91072
PDILT	2.11817	-3.22143	0.379241	0.53801	0.990378
FAM167B	2.11682	-2.98244	2.49757	0.114022	0.691428
CDH7	2.1168	-2.9421	0.814314	0.366848	0.91119
SFTA2	2.1156	-3.36829	1.44557	0.229239	0.860764
LRRC4C	2.1156	-3.36829	1.44557	0.229239	0.860764
FSCN3	2.11522	-2.88199	2.51066	0.113078	0.690759
FAM188B	2.11445	-3.39854	1.62445	0.202472	0.83286
RBMY2FP	2.11421	-3.36848	1.44544	0.229261	0.860764
IFNA14	2.11382	-3.36891	1.64266	0.199961	0.829502
SNAR-E	2.11353	-3.42589	1.44952	0.228604	0.860424
LOC100130964	2.11353	-3.42589	1.44952	0.228604	0.860424
LDOC1	2.11353	-3.42589	1.44952	0.228604	0.860424
ISX	2.11353	-3.42589	1.44952	0.228604	0.860424
GNAT1	2.11353	-3.42589	1.44952	0.228604	0.860424
FSD1	2.11353	-3.42589	1.44952	0.228604	0.860424
BPIFB3	2.11353	-3.42589	1.44952	0.228604	0.860424
OR5M3	2.11267	-3.36798	1.67048	0.196194	0.824958
TEKT3	2.11028	-2.64088	3.20564	0.0733848	0.589385
HOXC9	2.11012	-3.36827	1.46385	0.226318	0.859487
TRY6	2.1092	-3.42655	1.52683	0.216589	0.849109
LOC151484	2.1092	-3.42655	1.52683	0.216589	0.849109
LOC400752	2.10825	-2.52067	4.15691	0.0414651	0.482101
PRF1	2.10677	-3.28907	0.514686	0.473117	0.963356
USH1C	2.10561	-3.36871	1.44528	0.229287	0.860764
C8orf22	2.10543	-3.20899	0.622615	0.430077	0.940624
DMRT2	2.10208	-3.29105	0.548654	0.458868	0.956158
LOC648809	2.10101	-2.83646	3.23003	0.0722995	0.587888
TEX34	2.09975	-3.23391	0.585688	0.444091	0.948085
ACSM2B	2.09856	-3.06574	0.796774	0.37206	0.91119
ODZ3	2.09831	-2.87694	1.82769	0.176401	0.802225
CHRNA9	2.09703	-3.31617	0.648294	0.420723	0.932348
MYL10	2.09609	-3.04732	2.9139	0.0878195	0.63332
SATL1	2.09512	-3.0936	1.02698	0.310869	0.910557
CD177	2.0933	-3.39664	1.55479	0.212429	0.844985
LOC400685	2.09104	-3.39645	1.54318	0.214144	0.84725
C4orf26	2.09048	-2.15141	5.22566	0.022256	0.377279
NCR1	2.08657	-2.61039	3.10097	0.0782455	0.6032
VSTM2A	2.08602	-3.34793	0.394514	0.529936	0.986342
DMKN	2.08352	-3.34046	0.259542	0.610435	1
UGT1A6	2.08328	-3.39686	1.55295	0.2127	0.845189
CEACAM16	2.08236	-3.34226	0.524191	0.469059	0.961553
C17orf66	2.07926	-1.13182	6.53567	0.0105732	0.270494
SLC35F4	2.07895	-2.17921	5.72931	0.016684	0.327162
CDH10	2.07526	-2.92005	1.65939	0.197686	0.826816
LOC120824	2.07515	-3.42638	1.42204	0.233068	0.863363
CBLN4	2.07273	-3.31342	0.295945	0.586436	1
FREM3	2.07107	-2.9222	2.42813	0.119175	0.704689
RAB25	2.07097	-3.34231	0.253577	0.614567	1
CELA2A	2.07	-3.11074	1.87708	0.170666	0.795086
LOC284344	2.06986	-3.23829	0.820114	0.365147	0.91119
SLC17A6	2.06846	-3.1602	0.748879	0.386831	0.913881
CXADRP3	2.06656	-3.16074	0.0678299	0.794523	1
SERPINB7	2.06287	-3.26217	0.409771	0.522086	0.983535
TTLL10	2.06113	-3.37004	1.40404	0.236049	0.868084
MGC4473	2.05834	-2.92549	2.07436	0.149793	0.767953
SPRR2E	2.05744	-3.37269	1.40889	0.235241	0.86699
ATP13A5	2.05587	-2.96702	1.11142	0.291773	0.899197
FAM115C	2.05496	-1.38766	10.8616	0.000981812	0.0795446
AQP7P1	2.05259	-1.61744	8.22494	0.00413185	0.178719
MIR302C	2.0518	-3.19408	0.385221	0.534822	0.989262
KLRC2	2.04998	-3.21096	0.349778	0.554239	0.997811
WT1-AS	2.04981	-3.37128	1.34144	0.246781	0.879055
LOC254559	2.04914	-2.79875	1.68461	0.194314	0.822851
LOC100422737	2.04626	-3.11181	0.247954	0.61852	1
UGT1A7	2.04402	-3.39719	1.49959	0.220734	0.853344
C16orf74	2.04328	-3.20974	0.96951	0.324802	0.91119
MYH14	2.04219	-2.30328	3.91293	0.047916	0.512294
LALBA	2.04192	-3.34301	0.306649	0.579744	1
LINC00317	2.04096	-3.3691	1.42847	0.232015	0.862973
C10orf81	2.03987	-2.05033	3.20759	0.0732975	0.589385
LTF	2.03947	-2.58124	3.31874	0.0684945	0.579201
MT1A	2.03937	-3.12584	2.1243	0.144979	0.75756
PRAMEF4	2.03741	-3.36823	1.37426	0.241082	0.872862
RP1L1	2.03539	-3.23356	0.493433	0.4824	0.967533
TMPRSS11GP	2.03323	-2.41819	2.59116	0.107462	0.677606
CFHR5	2.03295	-3.07086	1.64769	0.199274	0.828567
IL22	2.03085	-3.39688	1.37472	0.241002	0.872862
VGLL3	2.03006	-2.67959	1.19586	0.274151	0.893103
RIMBP2	2.02917	-3.23788	0.576485	0.447693	0.950117
GABRR1	2.02862	-3.00164	2.86558	0.0904932	0.640296
UBE2MP1	2.02812	-3.36892	1.47859	0.223995	0.856081
OR2B6	2.02721	-3.09713	0.922651	0.33678	0.91119
COL4A5	2.02693	-2.82007	0.96679	0.325482	0.91119
PPEF2	2.0248	-2.39974	4.55402	0.0328415	0.436746
C1orf105	2.02304	-2.61467	2.29943	0.129421	0.726049
LINC00487	2.02302	-2.47085	2.28421	0.130697	0.728322
TMEM47	2.02217	-3.28802	0.181746	0.669877	1
OR6C74	2.02119	-3.3412	1.10221	0.293782	0.899768
MIR3685	2.02084	-2.15659	4.80169	0.0284318	0.41652
SCML4	2.02076	-3.03429	2.86769	0.0903747	0.64019
OR4Q3	2.02075	-3.14362	0.136516	0.711769	1
FRMD7	2.02006	-1.31318	5.48356	0.0191962	0.352123
SLC22A7	2.01703	-3.36916	1.25868	0.261901	0.884627
ZNF295-AS1	2.01662	-3.36853	1.47952	0.223849	0.855824
LOC644554	2.01626	-2.60307	2.47974	0.115321	0.694476
OR10S1	2.01412	-3.36742	1.39267	0.237955	0.870441
LRRC72	2.01412	-3.36742	1.39267	0.237955	0.870441
C1orf173	2.01371	-1.81821	4.44093	0.0350872	0.451802
PRSS55	2.01371	-3.26162	0.191557	0.661624	1
IFNA16	2.01234	-3.39687	1.29124	0.255819	0.881672
C10orf107	2.0119	-3.31393	0.741595	0.389151	0.913881
LOC100505967	2.01092	-3.04111	0.796826	0.372044	0.91119
CXCR3	2.01026	-3.09061	0.589341	0.442674	0.947835
NELL1	2.00915	-3.11577	0.45542	0.499772	0.975073
ART4	2.00707	-2.62763	2.8274	0.0926682	0.644186
FAM149A	2.00652	-3.31345	0.475379	0.490523	0.971823
TCF24	2.00644	-3.16174	0.339002	0.560406	0.999505
MIR2116	2.00478	-1.71175	5.24185	0.0220498	0.374951
FBLN7	2.00435	-3.34104	0.560857	0.453915	0.954136
SNURF	2.00334	-2.48064	2.44898	0.117601	0.700455
SERTM1	2.00184	-3.18236	0.109331	0.740907	1
PRLHR	2.00183	-3.3975	1.2812	0.257675	0.882154
KRTAP26-1	2.00183	-3.3975	1.2812	0.257675	0.882154
IRX2	2.00143	-3.13839	0.67115	0.412651	0.929389
LOC338739	2.00126	-2.08272	3.8539	0.0496305	0.518064
THPO	2.0012	-3.08963	0.884887	0.346867	0.91119
TLL2	2.00032	-2.03153	2.96105	0.0852927	0.626054
ATP6V0CP3	1.99943	-3.36929	1.37966	0.24016	0.872226
LHX2	1.998	-2.63019	2.7	0.100348	0.661151
GJB3	1.996	-2.86081	2.67315	0.102054	0.663491
RBPMS2	1.99596	-1.95703	3.83203	0.0502819	0.520487
INMT-FAM188B	1.99444	-3.32142	0.722051	0.395472	0.919224
SLC38A3	1.99444	-3.32142	0.722045	0.395474	0.919224
FGFBP3	1.99406	-1.27509	8.98183	0.00272677	0.142075
LOC100506274	1.9929	-3.23894	0.516823	0.4722	0.962653
TCEAL5	1.99268	-3.3991	1.32992	0.24882	0.879574
DPRX	1.99268	-3.3991	1.32992	0.24882	0.879574
PAQR9	1.99199	-3.42788	1.37532	0.240901	0.872862
MIR1286	1.98925	-3.31395	0.471039	0.49251	0.972101
TBX22	1.98853	-3.29117	0.516726	0.472242	0.962653
HAPLN1	1.98171	-3.00082	0.206669	0.649391	1
MIR4472-2	1.98054	-3.39961	1.42848	0.232013	0.862973
SLPI	1.9771	-3.3967	1.27763	0.258341	0.882901
OR13H1	1.97665	-3.3201	0.200691	0.654163	1
STMN4	1.97569	-3.34095	0.548385	0.458978	0.956296
CORO2B	1.97489	-3.16788	0.850283	0.356472	0.91119
OTOP2	1.97488	-3.39802	1.3886	0.238642	0.870547
IQCA1	1.97397	-2.55343	1.31926	0.250725	0.879841
KIAA1462	1.97214	-2.79746	2.0282	0.154404	0.772728
HORMAD2	1.96969	-2.80729	3.92409	0.0475988	0.510657
LOC100131825	1.96872	-3.31363	0.26876	0.604165	1
OR5D18	1.96577	-3.39685	1.27693	0.25847	0.882901
TEX26-AS1	1.96526	-3.03252	1.95955	0.161562	0.783897
TPH2	1.96493	-3.113	0.659739	0.416652	0.931687
OR10A6	1.96449	-3.3405	0.512672	0.473985	0.963899
LOC91149	1.96416	-1.87965	5.5541	0.0184375	0.345901
LGALS13	1.96402	-3.39646	1.31313	0.251829	0.880176
RAD21L1	1.96352	-3.16829	2.14889	0.142673	0.752547
ST6GALNAC1	1.9576	-3.0337	1.35584	0.24426	0.875742
LY6G6C	1.95742	-3.0628	0.915149	0.338752	0.91119
CXorf41	1.95666	-3.21051	1.17595	0.278181	0.893103
PLEKHG1	1.9566	-1.79517	2.73246	0.0983276	0.657575
LOC100505619	1.95585	-3.39654	1.17478	0.278421	0.893103
WFDC2	1.95435	-3.34112	0.12775	0.720777	1
SOHLH1	1.953	-3.39719	1.2979	0.254596	0.880176
RFPL4B	1.953	-3.39719	1.2979	0.254596	0.880176
IQCF4	1.953	-3.39719	1.2979	0.254596	0.880176
LINC00254	1.95287	-3.34172	0.332063	0.564447	1
LOC150568	1.95277	-3.3974	1.30289	0.253687	0.880176
CREB3L3	1.9527	-3.2155	0.095563	0.757221	1
TUBB8	1.95053	-3.3142	0.417822	0.518026	0.981004
FREM1	1.94962	-1.15279	8.33553	0.00388771	0.173317
ECSCR	1.94951	-2.51193	3.2626	0.0708769	0.584225
LOC400643	1.94915	-3.1207	1.11708	0.290548	0.898306
LHFPL4	1.94803	-2.09706	6.6114	0.0101328	0.268332
RPL13AP17	1.94654	-3.26055	0.360782	0.548072	0.993401
C9orf47	1.94592	-2.59561	4.00755	0.0452968	0.499303
FAM75D1	1.94518	-3.39735	1.29989	0.254233	0.880176
PCDH8	1.9448	-3.40263	1.15637	0.282219	0.893103
MIR4760	1.9448	-3.40263	1.15637	0.282219	0.893103
LAMA4	1.94475	-2.53927	1.99589	0.157727	0.779931
GPR115	1.94379	-2.20974	2.99209	0.0836722	0.622043
TNNC1	1.94331	-3.11414	0.315116	0.574558	1
MGC34034	1.9432	-3.11339	1.89889	0.168203	0.793684
LOC730811	1.942	-3.34129	0.239627	0.624476	1
SDR16C5	1.94076	-3.26043	0.517599	0.471868	0.962555
ANKRD26P3	1.93966	-2.49343	3.05462	0.0805078	0.610719
PATE1	1.93936	-3.23364	0.277065	0.598632	1
SNORD91A	1.93846	-2.98551	1.41577	0.2341	0.865605
CYP2E1	1.93828	-1.96432	4.59671	0.0320333	0.432438
PRTN3	1.93823	-3.23504	0.46632	0.494685	0.97242
LOC643650	1.93786	-3.00708	0.168552	0.681402	1
SSX7	1.93748	-3.09675	0.0919416	0.761723	1
PYDC1	1.93739	-3.08926	1.58506	0.208034	0.838288
NYNRIN	1.93711	-2.46307	2.16578	0.141113	0.749173
LINC00461	1.93562	-3.09857	0.560207	0.454177	0.954374
MIR4514	1.92888	-3.13829	0.57038	0.450108	0.95195
SEMA6D	1.92459	-2.75076	1.67034	0.196213	0.824958
FAM182A	1.92301	-3.26667	0.428321	0.512814	0.980411
GK2	1.92118	-3.23418	0.370085	0.542958	0.992078
CFTR	1.92063	-2.70827	2.36557	0.124039	0.713846
LAD1	1.91913	-2.45514	3.2565	0.0711406	0.584225
ASB4	1.91721	-2.77628	1.61633	0.203604	0.834318
LOC100507600	1.91585	-2.58443	2.35318	0.125028	0.71569
CCDC141	1.9158	-2.064	6.09807	0.0135329	0.299632
POU5F1P4	1.91545	-2.87812	2.50084	0.113786	0.690872
PLXNB3	1.91517	-2.22681	2.52406	0.112122	0.689283
MIR219-1	1.91415	-3.3421	0.0980788	0.754147	1
FGB	1.91384	-2.89259	1.70865	0.191161	0.81969
LINC00160	1.91288	-3.31386	0.70701	0.400438	0.922482
RHCE	1.91185	-1.87821	6.11634	0.0133938	0.298402
HMSD	1.91096	-3.36857	1.2871	0.256583	0.882154
ALOXE3	1.90991	-3.31326	0.603158	0.437376	0.946569
FSCB	1.90726	-3.24045	0.65319	0.418974	0.931863
TTLL2	1.90549	-3.09289	0.227129	0.633661	1
UBQLN3	1.9054	-2.83065	1.08826	0.296858	0.900947
ABCC13	1.89864	-2.1516	4.35107	0.0369857	0.462321
RBFOX3	1.89781	-2.23961	3.79582	0.0513807	0.523648
C19orf69	1.89561	-3.06238	0.637359	0.424669	0.936738
VPREB3	1.89537	-3.11211	1.5591	0.211797	0.844851
EFNA1	1.89469	-1.63378	8.43936	0.00367186	0.167461
FSHB	1.89296	-3.15978	0.645063	0.421883	0.932859
TPPP2	1.88607	-3.42606	1.1538	0.282755	0.893103
TMEM225	1.88607	-3.42606	1.1538	0.282755	0.893103
TMEM145	1.88607	-3.42606	1.1538	0.282755	0.893103
TLX1NB	1.88607	-3.42606	1.1538	0.282755	0.893103
SPRR4	1.88607	-3.42606	1.1538	0.282755	0.893103
SPATA19	1.88607	-3.42606	1.1538	0.282755	0.893103
SMR3B	1.88607	-3.42606	1.1538	0.282755	0.893103
RIIAD1	1.88607	-3.42606	1.1538	0.282755	0.893103
PRDM13	1.88607	-3.42606	1.1538	0.282755	0.893103
POTEB	1.88607	-3.42606	1.1538	0.282755	0.893103
PLK5	1.88607	-3.42606	1.1538	0.282755	0.893103
PCDHA6	1.88607	-3.42606	1.1538	0.282755	0.893103
PAX2	1.88607	-3.42606	1.1538	0.282755	0.893103
OR6B1	1.88607	-3.42606	1.1538	0.282755	0.893103
OR4A16	1.88607	-3.42606	1.1538	0.282755	0.893103
OR2M4	1.88607	-3.42606	1.1538	0.282755	0.893103
OR12D3	1.88607	-3.42606	1.1538	0.282755	0.893103
OR10G8	1.88607	-3.42606	1.1538	0.282755	0.893103
NTRK1	1.88607	-3.42606	1.1538	0.282755	0.893103
MIRLET7A2	1.88607	-3.42606	1.1538	0.282755	0.893103
MIR548H2	1.88607	-3.42606	1.1538	0.282755	0.893103
MIR5095	1.88607	-3.42606	1.1538	0.282755	0.893103
MIR4752	1.88607	-3.42606	1.1538	0.282755	0.893103
MIR3692	1.88607	-3.42606	1.1538	0.282755	0.893103
MIR300	1.88607	-3.42606	1.1538	0.282755	0.893103
LOC728716	1.88607	-3.42606	1.1538	0.282755	0.893103
LOC390858	1.88607	-3.42606	1.1538	0.282755	0.893103
LOC100506384	1.88607	-3.42606	1.1538	0.282755	0.893103
LINC00244	1.88607	-3.42606	1.1538	0.282755	0.893103
LCE3E	1.88607	-3.42606	1.1538	0.282755	0.893103
KRTAP9-3	1.88607	-3.42606	1.1538	0.282755	0.893103
KRTAP19-4	1.88607	-3.42606	1.1538	0.282755	0.893103
KISS1	1.88607	-3.42606	1.1538	0.282755	0.893103
KCTD14	1.88607	-3.42606	1.1538	0.282755	0.893103
GLIS1	1.88607	-3.42606	1.1538	0.282755	0.893103
GDF10	1.88607	-3.42606	1.1538	0.282755	0.893103
FOXD3	1.88607	-3.42606	1.1538	0.282755	0.893103
FLJ26245	1.88607	-3.42606	1.1538	0.282755	0.893103
DMRTB1	1.88607	-3.42606	1.1538	0.282755	0.893103
CLCNKB	1.88607	-3.42606	1.1538	0.282755	0.893103
C12orf12	1.88607	-3.42606	1.1538	0.282755	0.893103
BTF3P11	1.88607	-3.42606	1.1538	0.282755	0.893103
APOA4	1.88607	-3.42606	1.1538	0.282755	0.893103
AHSP	1.88607	-3.42606	1.1538	0.282755	0.893103
AGXT2	1.88607	-3.42606	1.1538	0.282755	0.893103
SP6	1.88557	-3.09565	0.566399	0.451693	0.952969
LOC100507584	1.88498	-3.18551	0.457491	0.498799	0.975073
TM4SF19-TCTEX1D2	1.88387	-3.15761	0.904538	0.341568	0.91119
SULT6B1	1.88049	-3.2221	0.416235	0.518822	0.981285
ASB9P1	1.88042	-2.45797	2.53912	0.111057	0.687796
GLYATL3	1.87907	-3.24007	0.423768	0.515063	0.980698
MMP28	1.87629	-3.36818	1.21744	0.269863	0.893103
ELMOD1	1.87495	-2.56801	2.26518	0.132311	0.732821
HRC	1.87462	-3.00363	0.883016	0.347377	0.91119
OR6C1	1.87361	-3.3704	1.26524	0.260661	0.884291
TDRG1	1.87313	-3.37021	1.26441	0.260819	0.884323
CAMK4	1.87064	-2.71377	1.75474	0.185282	0.813299
RHOV	1.86725	-2.3442	2.25933	0.132812	0.733172
OXT	1.86616	-2.25217	2.97702	0.0844548	0.624046
C11orf93	1.86463	-3.34078	0.436364	0.508883	0.980233
LOC200261	1.8634	-2.9623	0.783034	0.376215	0.91119
LOC90246	1.86305	-3.10896	0.575529	0.44807	0.950117
OR11H12	1.86005	-3.34164	0.380491	0.537341	0.989812
MIR4449	1.85902	-3.31512	0.314545	0.574905	1
LIPK	1.85823	-2.13514	4.81512	0.0282111	0.416103
MIR3138	1.85737	-2.68871	1.79282	0.180583	0.807303
SCGN	1.8569	-3.09032	0.244598	0.620905	1
DKFZP434K028	1.85565	-3.34083	0.41027	0.521833	0.983304
FAM55A	1.85534	-3.12346	0.805357	0.369496	0.91119
LRRTM4	1.85117	-3.13439	0.654565	0.418485	0.931726
SCARA3	1.85078	-3.31151	0.342849	0.558189	0.99913
MIR1280	1.84829	-3.34094	0.375802	0.539858	0.991243
DCDC1	1.84766	-3.11896	0.598257	0.439244	0.947348
NKAIN3	1.84521	-3.34131	0.51681	0.472206	0.962653
LOC349160	1.84339	-3.3685	1.22274	0.268824	0.891854
LOC100130480	1.84257	-3.25967	0.656582	0.417769	0.931726
HS3ST3B1	1.84169	-2.51637	3.2161	0.072917	0.589099
RGAG1	1.83944	-2.98687	1.41967	0.233458	0.864122
RASSF10	1.837	-3.24608	0.245842	0.620018	1
OR2A7	1.8366	-3.09211	1.38876	0.238614	0.870547
OTOP1	1.83611	-3.09615	0.32233	0.570211	1
LINC00488	1.83546	-2.37306	2.74662	0.09746	0.654979
C1orf129	1.83526	-2.90254	3.76494	0.0523379	0.527545
HTR1F	1.83444	-0.918576	5.8854	0.015267	0.313757
C5orf52	1.83427	-3.36889	1.22388	0.2686	0.891517
SNORD119	1.83416	-1.7666	4.35719	0.036853	0.462321
DIO3OS	1.83415	-3.26608	0.258404	0.611219	1
HEY2	1.83326	-3.28665	0.485994	0.48572	0.968974
NELL2	1.83238	-2.82541	1.35817	0.243855	0.875482
IL25	1.83233	-3.36799	1.23248	0.266926	0.890044
OSTN	1.83014	-3.42705	1.1183	0.290284	0.898241
OR4C3	1.83014	-3.42705	1.1183	0.290284	0.898241
MIR125B2	1.83014	-3.42705	1.1183	0.290284	0.898241
LINC00113	1.83014	-3.42705	1.1183	0.290284	0.898241
GPR123	1.83014	-3.42705	1.1183	0.290284	0.898241
FLJ25328	1.83014	-3.42705	1.1183	0.290284	0.898241
C6orf15	1.83014	-3.42705	1.1183	0.290284	0.898241
CD226	1.8301	-1.57427	4.50538	0.0337884	0.441824
TSHB	1.82813	-3.37136	1.23273	0.266877	0.890044
COL5A1	1.82679	-3.31363	0.543296	0.46107	0.957825
PLAC4	1.82513	-1.54395	5.70474	0.0169191	0.328439
ZCCHC5	1.82408	-3.29107	0.555327	0.456149	0.955332
TMEM196	1.82286	-3.26236	0.427547	0.513195	0.980411
KCNK7	1.82173	-2.41106	2.8716	0.0901555	0.639775
LINC00238	1.82168	-1.53238	5.43961	0.0196851	0.356425
MIR1307	1.8188	-3.12884	0.317937	0.57285	1
LOC157273	1.81799	-3.03652	0.72392	0.394861	0.91908
RRAD	1.81508	-1.64391	5.36366	0.0205606	0.363458
MIR3198-1	1.81435	-3.23866	0.564322	0.452524	0.953153
MIR4294	1.8129	-3.11296	0.662607	0.415641	0.930572
LOC285629	1.81084	-3.13588	1.09052	0.296356	0.900827
UGT2A3	1.81049	-3.04473	1.45091	0.228382	0.860424
CTCFL	1.81006	-3.16072	0.442678	0.505833	0.979147
LOC100507206	1.80896	-3.23258	0.328345	0.566635	1
SYCP1	1.80858	-2.89208	0.374013	0.540825	0.991243
LOC253573	1.80845	-3.11071	0.222887	0.636849	1
SFTPC	1.80805	-3.36935	1.09424	0.295533	0.900744
B3GNT3	1.80688	-3.04576	0.0951385	0.757743	1
CAPN8	1.80578	-2.49323	2.84632	0.0915832	0.642496
LOC400794	1.80557	-3.26182	0.579461	0.446524	0.949596
OR8B3	1.80476	-2.84886	1.74849	0.186066	0.813299
SNORD35A	1.8023	-1.98967	7.16087	0.00745112	0.230921
PIP5KL1	1.80199	-2.28465	4.98721	0.0255354	0.40106
NR5A2	1.80188	-2.90848	1.32679	0.249378	0.879574
NEUROD4	1.79999	-2.36674	3.76726	0.0522651	0.527545
AMBP	1.79861	-2.79718	2.71001	0.0997205	0.660413
PRIMA1	1.79768	-2.1164	3.46427	0.0627081	0.562104
RAET1K	1.7972	-2.8885	2.10944	0.146393	0.760495
PRSS16	1.79599	-3.21727	0.651726	0.419496	0.932271
NALCN	1.79576	-2.43099	2.09619	0.147667	0.763191
GABRR3	1.79426	-3.18607	0.151461	0.697143	1
LOC284933	1.79324	-3.31521	0.0255453	0.873016	1
UBQLNL	1.79182	-2.34019	3.85613	0.0495647	0.518057
RASIP1	1.78939	-2.23052	3.84376	0.0499314	0.518335
SBSN	1.78938	-3.34091	0.425765	0.514074	0.980411
OR2C1	1.78908	-3.07242	0.325237	0.568477	1
ARX	1.7889	-3.23565	0.593149	0.441204	0.94754
NLGN4Y	1.78772	-2.08809	2.10227	0.147081	0.762115
LOC100289211	1.78698	-3.08849	0.630516	0.427166	0.938543
HNF1B	1.78671	-3.12204	0.441559	0.506371	0.979319
LOC100130899	1.78572	-2.06509	3.73833	0.0531776	0.528971
GRIA2	1.78384	-2.70498	2.34507	0.12568	0.716061
SERTAD4	1.78315	-3.39719	1.16837	0.279737	0.893103
BPIFA3	1.78315	-3.39719	1.16837	0.279737	0.893103
AZGP1	1.78315	-3.39719	1.16837	0.279737	0.893103
CYP39A1	1.78292	-3.1155	0.36711	0.544584	0.99263
RPRML	1.78273	-3.19297	0.707435	0.400297	0.922459
OR6C68	1.78068	-3.39661	1.16866	0.279677	0.893103
LOC100507055	1.7798	-3.34129	0.703119	0.401738	0.923658
CDH5	1.7796	-3.21352	0.385044	0.534916	0.989262
RGPD8	1.77936	-3.3968	1.16856	0.279697	0.893103
OR2J2	1.77936	-3.3968	1.16856	0.279697	0.893103
MYL2	1.77936	-3.3968	1.16856	0.279697	0.893103
LOC729950	1.77936	-3.3968	1.16856	0.279697	0.893103
GP5	1.77772	-2.45762	3.88922	0.0485969	0.516646
PADI3	1.7772	-3.31279	0.588041	0.443178	0.948085
LOC399708	1.77717	-3.05546	0.275966	0.599357	1
HLF	1.77615	-3.13583	0.519602	0.471012	0.962277
LOC158696	1.77548	-3.19295	0.359352	0.548866	0.993716
OR10G2	1.77284	-3.26491	0.480606	0.488148	0.969968
SNORD126	1.77192	-3.3145	0.821038	0.364877	0.91119
RNF133	1.77117	-3.39703	1.16845	0.279721	0.893103
OR6P1	1.77117	-3.39703	1.16845	0.279721	0.893103
VWA5B1	1.77098	-3.26079	0.36236	0.547199	0.993401
MC4R	1.77079	-3.17181	0.252478	0.615336	1
WDR87	1.77037	-2.77718	0.477835	0.489405	0.970441
SOX30	1.76813	-2.99476	0.345063	0.556921	0.998463
POM121L2	1.76769	-3.29373	0.455486	0.499741	0.975073
THEM5	1.76647	-3.04507	0.810445	0.367989	0.91119
OR10A3	1.76186	-3.40045	1.15895	0.281683	0.893103
LINC00111	1.75896	-3.40026	1.14705	0.284168	0.894306
RLN2	1.75837	-3.37136	1.11289	0.291454	0.899087
MAPK4	1.75801	-3.40067	1.17371	0.27864	0.893103
DSCR4	1.75598	-3.40083	1.15428	0.282656	0.893103
SHC2	1.75257	-2.92065	1.29429	0.255259	0.880945
BTNL2	1.75187	-3.18285	0.58905	0.442787	0.947835
CCDC85A	1.74955	-2.70476	1.93153	0.164591	0.789235
KCTD8	1.74938	-3.40009	1.13128	0.287503	0.897674
OR4F4	1.74797	-3.36888	1.18289	0.276768	0.893103
GIF	1.74587	-2.20984	2.29709	0.129616	0.726199
DKFZP434H168	1.74383	-3.36811	1.18329	0.276687	0.893103
LOC645752	1.7406	-2.59022	2.0462	0.152587	0.770176
SEMA3F	1.74003	-2.89378	0.756003	0.384582	0.912965
INPP5J	1.73893	-3.05511	1.03082	0.309966	0.910319
ZNF300P1	1.73823	-2.32157	3.08444	0.0790445	0.60611
SFTA3	1.73586	-3.40274	1.11993	0.289933	0.898241
MGC16703	1.73539	-2.2844	2.95764	0.0854727	0.626135
KIAA1683	1.73507	-1.4933	3.19592	0.0738223	0.591354
SLC26A10	1.73204	-3.08691	0.327804	0.566955	1
FMO9P	1.72893	-3.26222	0.492584	0.482777	0.967533
GRIN1	1.72867	-3.39787	1.13235	0.287274	0.897473
CAPN6	1.72765	-3.28652	0.0332532	0.855304	1
LOC440700	1.72752	-2.4064	2.74653	0.0974657	0.654979
RAD51L3-RFFL	1.72672	-3.31273	0.333493	0.56361	0.999911
FAXC	1.72479	-2.71695	2.51116	0.113043	0.690759
LOC643955	1.72381	-3.34007	0.221568	0.637848	1
ZIM2	1.72333	-3.23482	0.700099	0.402751	0.923736
AMHR2	1.72292	-3.24289	0.680474	0.409424	0.926396
GPR26	1.72269	-2.97765	0.820425	0.365056	0.91119
RIMS4	1.72177	-3.36792	1.18339	0.276667	0.893103
LIPM	1.72112	-3.31308	0.583318	0.445015	0.948085
CALML6	1.72091	-2.97445	1.92305	0.165521	0.790439
ECEL1P2	1.71792	-3.34011	0.242168	0.622645	1
FLJ16341	1.71782	-2.65558	1.91467	0.166446	0.791094
LOC145216	1.71533	-3.13634	0.39584	0.529246	0.986342
MBL2	1.71253	-3.14078	0.193241	0.660233	1
LAMA5	1.71206	-2.0763	5.95151	0.0147047	0.308233
HSP90AB3P	1.70928	-1.6921	6.30901	0.0120126	0.285676
CRYBB3	1.707	-3.34149	0.128035	0.720478	1
DRD2	1.70636	-3.15977	0.540662	0.462159	0.958102
PALM3	1.7056	-3.39686	1.02994	0.310172	0.910391
LOC153910	1.70548	-3.27074	0.571233	0.44977	0.951755
LOC127841	1.70427	-2.20092	1.69904	0.192414	0.820227
BPIFB4	1.69973	-3.26169	0.332794	0.564019	1
OR2M2	1.69602	-3.34038	0.605789	0.436378	0.945815
MCF2L-AS1	1.6958	-3.31651	0.268697	0.604207	1
PNLIPRP3	1.69353	-2.14553	3.73388	0.0533195	0.529273
OR3A4P	1.69196	-3.11159	0.525894	0.468338	0.961372
MIR554	1.69012	-3.183	0.507236	0.476338	0.964981
PTPRG	1.68848	-0.216335	18.3687	1.82024e-05	0.00566875
MUSTN1	1.6865	-2.88034	1.54933	0.213234	0.846259
ABCA8	1.68617	-2.39447	2.09032	0.148235	0.764567
DDX11L10	1.68512	-2.55992	2.34961	0.125314	0.715899
SLC9A11	1.68481	-2.47931	2.67777	0.101758	0.663373
LINC00494	1.68391	-3.2189	0.347161	0.555724	0.998463
CAP2	1.68362	-3.11314	0.257325	0.611964	1
KCNK5	1.68252	-2.91031	0.447506	0.503522	0.97719
FAM132A	1.68117	-2.84872	1.25698	0.262223	0.884627
OR10J5	1.68116	-3.29154	0.508364	0.475848	0.964541
PTPRZ1	1.6785	-2.17242	4.05887	0.0439399	0.493758
C6orf195	1.67722	-3.10928	1.24704	0.264118	0.887177
GPR110	1.67663	-2.94066	1.31956	0.25067	0.879841
SLCO1B1	1.67656	-3.132	0.533911	0.464967	0.959182
KLRB1	1.67642	-2.01607	3.76917	0.0522055	0.527545
DYDC2	1.67616	-3.14587	0.488436	0.484626	0.968634
ETV2	1.67048	-2.80417	2.1722	0.140525	0.748438
MIR30A	1.66892	-3.18943	0.604794	0.436755	0.946131
TEX22	1.66849	-2.25257	2.44415	0.117964	0.702027
C11orf88	1.66753	-2.88554	1.0732	0.300223	0.902865
GLP1R	1.66746	-2.9671	1.29407	0.255298	0.880945
C2orf55	1.66728	-1.30157	5.0876	0.0240975	0.392035
FBLL1	1.66544	-3.0513	1.15478	0.28255	0.893103
CH25H	1.66513	-1.96524	3.8508	0.0497222	0.518109
C10orf27	1.66484	-3.26215	0.308044	0.578883	1
ADAMTS17	1.6578	-2.36401	2.90192	0.0884741	0.634631
SLC7A14	1.65453	-1.99921	6.17949	0.012924	0.295885
TOMM20L	1.65149	-1.031	8.93814	0.00279277	0.143253
LOC285954	1.65083	-1.97906	3.38819	0.0656651	0.572685
POTEM	1.64996	-2.46073	2.73321	0.0982816	0.657575
LOC728463	1.64885	-2.62652	2.50105	0.11377	0.690872
TNFRSF11B	1.64646	-3.13823	0.655105	0.418293	0.931726
LEFTY1	1.64255	-2.78986	1.4166	0.233964	0.865357
NTRK3	1.64054	-2.97542	0.658608	0.417052	0.931726
UBE2NL	1.64041	-3.37311	1.04577	0.306483	0.906891
AHSG	1.63809	-3.34109	0.469613	0.493165	0.972139
LOC100131626	1.63757	-2.78292	3.05655	0.0804121	0.610614
C2orf73	1.6359	-3.02786	0.847918	0.357142	0.91119
CLEC18A	1.63436	-2.06567	2.97414	0.0846051	0.624046
CCR10	1.63369	-3.18668	0.286399	0.592537	1
NLGN4X	1.63353	-3.22021	0.363104	0.546788	0.993401
ZPBP2	1.63278	-3.28572	0.630607	0.427133	0.938543
GATA2	1.6324	-3.28577	0.506467	0.476672	0.965121
AREG	1.63168	-2.28875	3.61615	0.057221	0.544236
DPY19L2	1.63156	-2.16022	3.00503	0.0830066	0.619495
C6orf201	1.62996	-2.78329	1.87327	0.171101	0.79582
VENTXP1	1.62857	-3.42971	0.919088	0.337715	0.91119
MIR4319	1.62857	-3.42971	0.919088	0.337715	0.91119
MIR4285	1.62857	-3.42971	0.919088	0.337715	0.91119
MIR4276	1.62857	-3.42971	0.919088	0.337715	0.91119
LRIT1	1.62857	-3.42971	0.919088	0.337715	0.91119
LOC643486	1.62857	-3.42971	0.919088	0.337715	0.91119
OR51E1	1.62606	-3.25888	0.339019	0.560396	0.999505
MIR320B2	1.6258	-2.225	2.26556	0.132279	0.732821
UPP2	1.62475	-3.02541	0.697825	0.403515	0.923736
LINC00575	1.62446	-3.26463	0.217213	0.641172	1
PLA2G4B	1.62367	-2.91596	1.15463	0.282581	0.893103
WTIP	1.62228	-2.39907	2.26	0.132754	0.733038
MIR551B	1.6219	-3.28818	0.14814	0.700319	1
LAMC3	1.62152	-3.31396	0.610559	0.434577	0.944262
HSPB8	1.61984	-2.09734	3.41211	0.0647195	0.568429
MACROD2-AS1	1.6194	-3.28754	0.411059	0.521433	0.983069
CCDC110	1.61921	-3.23592	0.559726	0.454371	0.95445
KCNH8	1.6179	-2.70844	2.42119	0.119704	0.704689
CATSPERD	1.61718	-3.06731	1.1449	0.284619	0.895127
HMGB4	1.61684	-3.33994	0.487181	0.485187	0.968864
MIR4317	1.6166	-2.71072	1.31084	0.252242	0.880176
MIR4748	1.6155	-3.23518	0.533805	0.465011	0.959182
PPYR1	1.61472	-3.28746	0.391129	0.531707	0.987453
MIR4781	1.6146	-3.16787	0.59317	0.441196	0.94754
LOC728606	1.61325	-2.60407	2.32741	0.127113	0.719944
EFHD1	1.61261	-3.26341	0.476087	0.4902	0.971576
KIAA0748	1.61066	-2.34492	2.93082	0.0869032	0.630656
ART5	1.61006	-2.82568	0.891635	0.345035	0.91119
PTPRN2	1.60777	-0.409971	11.8423	0.000578994	0.0573731
BAI3	1.60711	-2.77049	2.294	0.129875	0.72706
GRAP2	1.6067	-3.3132	0.429085	0.512438	0.980411
SLC10A4	1.60424	-2.96122	0.694435	0.40466	0.92399
MIR181A2HG	1.60179	-2.08979	3.27091	0.0705184	0.583195
ENTPD8	1.60138	-2.89895	1.27958	0.257977	0.882504
RHBDL1	1.60088	-2.38292	3.53164	0.0602082	0.557341
FAM5B	1.6004	-3.28609	0.633919	0.425922	0.937774
OR4K2	1.5989	-3.3692	1.09242	0.295936	0.900744
C14orf182	1.59668	0.815177	35.7271	2.2698e-09	3.53441e-06
OR4F5	1.59635	-3.1345	0.5217	0.470118	0.962277
HTR4	1.59588	-2.85373	0.898835	0.343094	0.91119
TMC2	1.59438	-2.6435	2.30902	0.128625	0.724295
NOTO	1.59332	-3.19076	0.461285	0.497024	0.974381
FPGT-TNNI3K	1.59313	-3.31213	0.361175	0.547854	0.993401
FIBCD1	1.5927	-3.31315	0.462868	0.496287	0.973473
CYMP	1.59217	-2.3116	1.63567	0.20092	0.830973
MOXD1	1.59196	-2.23306	2.47573	0.115616	0.695298
C17orf47	1.59168	-2.08713	2.77061	0.0960095	0.652111
MIR450B	1.59107	-3.39647	1.12306	0.289261	0.898241
C8orf47	1.59093	-2.30001	3.18009	0.0745406	0.593597
ASZ1	1.5876	-3.02575	0.65479	0.418405	0.931726
MTRNR2L7	1.58652	-3.36889	1.02084	0.312321	0.910557
ZNF157	1.58529	-2.52398	1.53607	0.215204	0.847348
HABP2	1.58488	-3.05048	0.715918	0.397486	0.920093
KIR2DS4	1.5831	-3.28634	0.403523	0.525275	0.984778
PCDHGC4	1.58267	-2.47269	1.44498	0.229335	0.860796
TMEM174	1.58221	-3.31232	0.233171	0.629183	1
PPFIA4	1.5822	-0.940354	7.18028	0.00737092	0.230921
FLJ41941	1.58126	-3.21172	0.686543	0.407343	0.925278
MARCH4	1.58019	-2.64461	1.85433	0.17328	0.798059
DNAH2	1.57958	-1.13653	6.35726	0.0116902	0.284024
LOC646813	1.5783	-3.03604	0.661165	0.416149	0.93115
CCDC102A	1.57818	-3.35042	0.430796	0.511598	0.980411
LY6G6F	1.57576	-3.25821	0.422004	0.515939	0.980804
FBLN2	1.57199	-2.70332	1.2701	0.259747	0.883589
MIR4691	1.5717	-1.50554	7.04533	0.0079472	0.239251
LOC284276	1.57001	-2.79113	1.7883	0.181134	0.807538
ASB9	1.56822	-1.84165	2.21703	0.136496	0.740295
UBD	1.56765	-3.13561	0.256693	0.612402	1
DTHD1	1.56757	-2.87285	0.948939	0.32999	0.91119
FGFR4	1.5668	-3.18333	1.23169	0.267078	0.890122
SIGLEC8	1.56625	-2.85444	1.19948	0.273425	0.893103
TRHR	1.56613	-2.53238	1.81099	0.17839	0.805155
KCNT2	1.56555	-2.67263	0.791685	0.373591	0.91119
OR2AG1	1.5644	-3.13581	1.40175	0.236431	0.868293
SV2A	1.56285	-0.839649	4.90423	0.026791	0.408378
HGFAC	1.56246	-2.97405	1.22954	0.267497	0.890295
CCDC157	1.56226	-2.38503	2.34458	0.125719	0.716061
CYP11B1	1.56215	-3.16479	0.374465	0.540581	0.991243
KIAA0408	1.56162	-3.36854	1.15754	0.281975	0.893103
LYPD5	1.56119	-0.319328	8.46843	0.00361364	0.166609
GAS2	1.56058	-1.46937	6.55629	0.0104514	0.270413
TMEM202	1.55956	-3.20701	0.710474	0.399287	0.921675
OR14J1	1.55848	-3.28613	0.441031	0.506625	0.97955
LOC339894	1.55625	-2.42206	3.8978	0.0483495	0.515256
CSNK1A1L	1.55606	-3.13781	1.20037	0.273247	0.893103
HOXB13	1.55526	-3.29321	0.450642	0.50203	0.976503
MIR4736	1.55509	-3.34536	0.380709	0.537224	0.989731
OR52I1	1.55502	-2.70684	1.28886	0.256259	0.881838
VEPH1	1.5533	0.46406	11.0674	0.000878597	0.074818
LOC388942	1.5523	-3.31211	0.51652	0.47233	0.962677
LOC100129175	1.55202	-3.3399	0.398609	0.527809	0.985382
GALNT9	1.55135	-3.3131	0.400589	0.526785	0.985382
LOC440894	1.55076	-2.82285	0.864233	0.352557	0.91119
MYH2	1.55075	-2.78862	0.98301	0.321457	0.91119
PSG5	1.55071	-3.0639	0.80001	0.37109	0.91119
RNF148	1.5505	-3.39665	1.09186	0.296059	0.900744
UNC13C	1.54917	-0.560938	12.346	0.000441936	0.0499181
PTGIR	1.54531	-2.72256	1.2257	0.268246	0.891309
CDR1	1.54429	-3.067	0.442505	0.505916	0.979196
ZCCHC16	1.54423	-2.98961	0.876163	0.349255	0.91119
LOC100507547	1.54416	-2.84578	1.65708	0.197998	0.827
GOLGA6D	1.54261	-3.18925	0.455157	0.499896	0.975102
WFDC5	1.54225	-3.20639	1.13566	0.286571	0.897076
PRKAA2	1.54186	-2.59801	1.37905	0.240262	0.872226
COL6A4P1	1.53562	-2.18813	3.28847	0.0697681	0.58077
LOC158434	1.53376	-3.11861	0.032985	0.855883	1
LOC644172	1.53287	-1.96001	2.11533	0.145831	0.75822
LOC284294	1.53199	-3.13437	0.392813	0.530824	0.986428
MIR3128	1.53196	-1.59313	4.64659	0.0311153	0.430488
SLC22A20	1.53186	-2.59648	1.83869	0.175104	0.800663
WFIKKN1	1.52979	-3.25938	0.336277	0.561986	0.999834
WDR88	1.52961	-1.36172	8.28116	0.00400586	0.176453
LMCD1	1.52955	-3.23392	0.48867	0.484521	0.968634
TMIGD1	1.52942	-1.03217	4.61459	0.031701	0.431658
PKP3	1.52876	-3.34272	0.594259	0.440777	0.94754
NLGN1	1.52822	-2.65314	0.810105	0.368089	0.91119
NPB	1.52791	-2.85663	2.18242	0.139595	0.746195
DCST1	1.52678	-2.8723	0.919728	0.337546	0.91119
LOC100507387	1.52561	-3.3688	1.01038	0.314813	0.91119
ASB11	1.52498	-2.37472	3.41339	0.0646693	0.568429
REM2	1.52275	-2.22298	3.24122	0.0718073	0.587172
GPRIN2	1.52229	-3.37271	1.00021	0.317261	0.91119
LOC574538	1.52226	-3.37113	0.956378	0.328101	0.91119
LINC00518	1.52058	-3.23703	0.358693	0.549233	0.993716
C17orf50	1.51966	-3.01971	0.104558	0.746427	1
AGT	1.5191	-3.0827	1.07624	0.299539	0.902865
TCAM1P	1.51782	-2.6713	1.59358	0.206815	0.835383
IL6	1.51692	-1.41109	2.86225	0.0906803	0.640817
FSHR	1.5166	-3.23592	0.0435318	0.834727	1
MIR4672	1.51574	-3.40052	0.929563	0.334977	0.91119
APBA2	1.51106	-3.02386	0.217023	0.641317	1
SPERT	1.51105	-3.34399	0.222184	0.63738	1
OR6M1	1.51062	-3.34055	0.510497	0.474924	0.964101
CHRND	1.51034	-2.54711	2.22534	0.135763	0.738517
WFDC11	1.50679	-3.39617	0.981878	0.321736	0.91119
SLC6A11	1.50673	-3.23705	0.481032	0.487955	0.969968
SLC22A17	1.50671	-3.0747	0.596616	0.439872	0.947348
PPP1R1C	1.50646	-3.20799	0.129416	0.719039	1
ZBTB8B	1.50605	-3.34036	0.513185	0.473763	0.963899
SERPINA12	1.50546	-3.24075	0.249024	0.617763	1
OSR2	1.50525	-2.11935	1.82546	0.176664	0.802225
LGALS12	1.50436	-3.25719	0.435746	0.509183	0.980233
KCNA6	1.5042	-2.71336	0.849677	0.356644	0.91119
GNA14	1.50244	-1.99808	2.59056	0.107502	0.677606
ANXA13	1.50082	-2.71264	0.4813	0.487834	0.969968
TMCO5A	1.50005	-3.16349	0.310704	0.577249	1
GABRB2	1.49766	-2.64633	1.26239	0.2612	0.884323
DGKB	1.49699	-2.38027	2.44188	0.118134	0.702299
REG4	1.49651	-3.34666	0.60223	0.437728	0.946927
S1PR5	1.4959	-3.23365	0.355532	0.550998	0.995473
NMU	1.49558	-3.11493	0.393873	0.530271	0.986342
MOS	1.49524	-3.24984	0.601429	0.438033	0.947061
LOC100506688	1.49386	-2.85608	2.12376	0.14503	0.757645
OR52K1	1.49373	-2.5009	1.66138	0.197417	0.826446
DPP10	1.49372	-2.70886	2.23832	0.134627	0.737366
BTNL8	1.49352	-2.69957	1.80976	0.178537	0.805516
SMPDL3B	1.49332	-2.50181	0.778078	0.37773	0.91119
EIF3C	1.49326	-3.39627	0.944244	0.331189	0.91119
AGMO	1.49262	-3.1158	1.73799	0.187394	0.814918
FGF20	1.49253	-2.84396	1.25144	0.263278	0.885828
LOC440461	1.49238	-3.02657	1.36242	0.243119	0.874212
SALL1	1.49169	-3.23761	0.330557	0.565331	1
LRRTM3	1.49169	-3.11557	1.04725	0.30614	0.90657
OR2T33	1.48923	-3.40103	0.947163	0.330443	0.91119
MIR373	1.48923	-3.40103	0.947163	0.330443	0.91119
FEZF1	1.48923	-3.40103	0.947163	0.330443	0.91119
ARHGEF25	1.48868	-3.39618	0.915475	0.338666	0.91119
AACSP1	1.48802	-3.34512	0.0587461	0.808489	1
ZIM3	1.48738	-3.25969	0.243047	0.622014	1
AFP	1.48684	-3.16269	1.33256	0.24835	0.879574
IRX3	1.48646	-3.39589	0.925128	0.336132	0.91119
PLXNA4	1.48605	-1.70802	4.86853	0.0273508	0.409263
GLOD5	1.48551	-3.27382	0.587126	0.443533	0.948085
B3GALT1	1.48494	-3.26089	0.26497	0.606726	1
PON3	1.48412	-3.06597	1.03934	0.307975	0.908507
HSD52	1.48377	-2.89716	1.09145	0.296151	0.900744
ZNF479	1.48266	-3.39668	1.02886	0.310426	0.910391
OR11L1	1.48227	-3.39782	0.898575	0.343164	0.91119
MIR4269	1.48227	-3.39782	0.898575	0.343164	0.91119
OPRD1	1.4821	-3.39648	1.02366	0.311652	0.910557
HAPLN2	1.4821	-3.39648	1.02366	0.311652	0.910557
BAAT	1.48019	-2.05334	2.72544	0.0987608	0.658097
LRIG3	1.47962	-3.21153	0.0504476	0.822286	1
NT5C1B	1.47935	-3.08964	0.386103	0.534355	0.989262
LOC400684	1.47913	-2.03653	4.55199	0.0328805	0.436746
KIAA1045	1.47899	-1.7514	2.77431	0.0957878	0.652111
C7orf65	1.47832	-3.19178	1.17265	0.278856	0.893103
VN1R4	1.47544	-3.33914	0.586205	0.44389	0.948085
C12orf54	1.47525	-2.89717	1.05845	0.303568	0.905343
SERP2	1.47522	-3.2584	0.145152	0.703212	1
GPR158	1.47489	-2.82933	1.0462	0.306383	0.906878
SLC39A2	1.47455	-3.29442	0.216894	0.641417	1
C17orf102	1.47393	-3.08883	0.0968466	0.755647	1
LINC00323	1.47371	-3.39741	1.0137	0.314018	0.91119
ZNF32-AS3	1.47339	-3.26333	0.506097	0.476833	0.965178
LOC100505918	1.4722	-2.45038	1.90691	0.167306	0.792715
OR5H6	1.46979	-3.39758	1.01576	0.313528	0.91119
IHH	1.46928	-3.39737	1.01069	0.314737	0.91119
IGLL1	1.46749	-3.39709	0.916219	0.33847	0.91119
CBX2	1.46745	-2.74375	2.03138	0.15408	0.772447
ANP32D	1.46743	-3.42591	0.931564	0.334457	0.91119
LOC100131726	1.46688	-3.42576	0.925642	0.335998	0.91119
KRT81	1.46688	-3.42576	0.925642	0.335998	0.91119
CAPZA3	1.46688	-3.42576	0.925642	0.335998	0.91119
C1orf64	1.46688	-3.42576	0.925642	0.335998	0.91119
COL11A2	1.4664	0.314056	11.562	0.00067314	0.0632519
NEGR1-IT1	1.46626	-3.42564	0.923611	0.336529	0.91119
MIR3188	1.46626	-3.42564	0.923611	0.336529	0.91119
LOC644936	1.46626	-3.42564	0.923611	0.336529	0.91119
LOC100144597	1.46626	-3.42564	0.923611	0.336529	0.91119
MSMB	1.46575	-3.31562	0.209582	0.647095	1
PREX2	1.46445	-2.35447	2.63022	0.104847	0.671631
LOC644838	1.46341	-3.17147	0.669256	0.413311	0.929651
USH1G	1.4634	-3.3689	0.952683	0.329037	0.91119
NPAS4	1.4634	-3.3689	0.952683	0.329037	0.91119
HHIPL2	1.46276	-2.08451	2.72056	0.099063	0.658826
OR5B3	1.46223	-3.39725	0.897527	0.343446	0.91119
SAA4	1.46187	-3.39705	0.912444	0.339467	0.91119
ITGA8	1.46186	-2.95338	1.2168	0.269989	0.893103
GPR20	1.46099	-3.36939	0.954892	0.328477	0.91119
EDN2	1.4605	-3.39772	0.909491	0.34025	0.91119
SPG20OS	1.45746	-1.64835	4.47804	0.0343331	0.446044
SH3GL2	1.4568	-2.85615	1.99146	0.158188	0.780559
C3orf25	1.45599	-1.25153	6.75005	0.00937453	0.260006
TMCO5B	1.45474	-3.39797	0.908122	0.340613	0.91119
MYZAP	1.45338	-2.62117	0.869809	0.351008	0.91119
C10orf90	1.45289	-3.26515	0.138298	0.709979	1
FCRL1	1.45281	-2.40024	1.94055	0.163608	0.789084
ATP6V1B1	1.45187	-3.26355	0.254536	0.613899	1
KRTAP4-9	1.45167	-3.39659	0.959188	0.327392	0.91119
TRIM78P	1.45159	-1.26027	7.52811	0.00607436	0.214969
LY6G6E	1.45142	-3.3964	0.835264	0.360755	0.91119
CCL24	1.45026	-2.6328	1.88853	0.169367	0.794756
LOC100507254	1.45011	-2.76966	0.885376	0.346733	0.91119
FAM92B	1.44959	-2.87699	1.09283	0.295845	0.900744
ADAMTS12	1.44829	-3.01786	0.85158	0.356106	0.91119
ST8SIA5	1.4474	-2.83243	1.34214	0.246657	0.878884
OR8H1	1.44686	-3.39697	0.954922	0.32847	0.91119
CLEC4C	1.4468	-3.31786	0.0936334	0.759608	1
CRNN	1.4465	-3.39575	0.930466	0.334742	0.91119
PRDM9	1.44596	-3.31366	0.272166	0.601883	1
LOC100505841	1.44596	-3.16167	0.10547	0.745362	1
LOC283683	1.44567	-2.65507	1.84406	0.174476	0.798844
CPLX2	1.44473	-2.97846	1.04337	0.307039	0.907956
BPIFC	1.44471	-2.80689	1.08865	0.29677	0.900859
CTXN2	1.44416	-3.25941	0.376101	0.539698	0.991243
SCGB1A1	1.44203	-2.04955	3.97543	0.0461686	0.503427
IL33	1.44048	-3.25853	0.0808282	0.776178	1
ZNF488	1.4404	-2.98079	0.239233	0.624761	1
LINC00314	1.43962	-3.31367	0.533688	0.46506	0.959182
COX4I2	1.43765	-3.06374	1.13432	0.286856	0.897112
MAGEC3	1.43751	-3.42575	0.853135	0.355667	0.91119
FAM47C	1.43751	-3.42575	0.853135	0.355667	0.91119
SPINK13	1.43669	-2.33602	1.49465	0.221497	0.854172
SLC34A3	1.43653	-1.89909	3.76955	0.0521938	0.527545
OR2T12	1.43652	-3.42799	0.890486	0.345346	0.91119
C2orf57	1.43624	-3.39762	0.9202	0.337422	0.91119
RAI2	1.43563	-3.39721	0.915203	0.338738	0.91119
MIR597	1.43535	-3.16648	0.546954	0.459565	0.956878
PACSIN1	1.4331	-3.13988	0.643254	0.422535	0.933589
PLA2G2C	1.43295	-3.20738	0.373201	0.541265	0.991243
CNTN5	1.4327	-2.70522	1.62608	0.202247	0.83286
SLC25A31	1.43262	-3.20868	1.02206	0.31203	0.910557
SLC13A2	1.43166	-3.42552	0.870446	0.350832	0.91119
LOC100128511	1.43166	-3.42552	0.870446	0.350832	0.91119
LINC00208	1.43166	-3.42552	0.870446	0.350832	0.91119
HTN1	1.43166	-3.42552	0.870446	0.350832	0.91119
PITX3	1.43128	-3.39754	0.917196	0.338212	0.91119
CLEC14A	1.43128	-3.39754	0.917196	0.338212	0.91119
SHD	1.43057	-3.42638	0.845489	0.357832	0.91119
OR51L1	1.43057	-3.42638	0.845489	0.357832	0.91119
KRTAP13-4	1.43057	-3.42638	0.845489	0.357832	0.91119
ZNF648	1.42984	-3.42668	0.848194	0.357064	0.91119
SAMD12-AS1	1.42984	-3.42668	0.848194	0.357064	0.91119
KRT80	1.42984	-3.42668	0.848194	0.357064	0.91119
ISL1	1.42984	-3.42668	0.848194	0.357064	0.91119
GAS2L2	1.42984	-3.42668	0.848194	0.357064	0.91119
SERPINB3	1.42976	-3.23351	0.136379	0.711908	1
GABRG3	1.4276	-3.28696	0.359575	0.548742	0.993716
TRIML1	1.42717	-3.42533	0.854665	0.355236	0.91119
LOC100507334	1.42648	-3.34243	0.374945	0.540321	0.991243
RHOJ	1.42606	-3.26194	0.209792	0.64693	1
C9orf152	1.42521	-2.66973	1.53363	0.215568	0.847348
EFNB3	1.42493	-3.34089	0.417971	0.517951	0.981004
XDH	1.42464	-0.0988596	9.99479	0.00156984	0.105952
MIR4434	1.42427	-2.17929	2.06074	0.151137	0.769989
C20orf152	1.42424	-2.55598	2.42314	0.119555	0.704689
TFAP2D	1.42416	-3.42574	0.868095	0.351483	0.91119
PRAMEF12	1.42413	-3.36746	0.885614	0.346669	0.91119
KRT23	1.42377	-2.14781	1.49473	0.221484	0.854172
PCDP1	1.42264	-3.11278	0.444108	0.505146	0.979123
ACCSL	1.42248	-3.04635	0.194395	0.659284	1
F2RL1	1.42231	-2.20131	1.74284	0.186779	0.813741
SOWAHB	1.42209	-3.42641	0.942957	0.331519	0.91119
IQCF2	1.42209	-3.42641	0.942957	0.331519	0.91119
ACADL	1.42007	-3.02063	0.358759	0.549196	0.993716
ANKRD30B	1.41928	-2.48208	4.17349	0.0410611	0.480479
TBX4	1.41859	-2.66522	3.13333	0.076707	0.598164
KCNN2	1.41836	-2.66493	1.91824	0.166051	0.790891
LINC00051	1.41775	-3.42728	0.836734	0.360333	0.91119
DMRTC2	1.41703	-3.34592	0.298955	0.584538	1
LINC00087	1.4144	-2.91666	0.734774	0.39134	0.915563
MIR4423	1.41292	-2.67035	0.935641	0.333402	0.91119
LOC283174	1.41263	-3.14384	0.50436	0.47759	0.965634
LOC641518	1.4122	-3.29842	0.201293	0.653679	1
WIF1	1.41184	-3.12204	0.349021	0.554668	0.998082
MIA2	1.411	-2.91118	0.629015	0.427717	0.939136
PRKD1	1.41016	-2.73547	0.896911	0.343611	0.91119
MAGEA8	1.40934	-2.39941	2.73962	0.097888	0.655997
SH2D1B	1.40886	-1.99792	1.78695	0.181298	0.807538
RTEL1-TNFRSF6B	1.40808	-3.28717	0.133324	0.71501	1
FLG2	1.40786	-2.46633	4.06643	0.0437435	0.49297
PLEKHH2	1.40778	-1.85234	2.40697	0.120796	0.705993
PDZD4	1.40766	-2.97608	1.17116	0.279163	0.893103
SLC26A9	1.40731	-3.03111	1.05852	0.303554	0.905343
SPANXN4	1.40683	-3.42534	0.873691	0.349935	0.91119
GSTA5	1.40683	-3.42534	0.873691	0.349935	0.91119
CSN1S2BP	1.40683	-3.42534	0.873691	0.349935	0.91119
CEACAM20	1.40683	-3.42534	0.873691	0.349935	0.91119
C16orf93	1.40668	-3.04371	1.04211	0.307331	0.908019
HAO1	1.40607	-3.14738	0.25815	0.611394	1
ZMAT4	1.40606	-3.15342	0.0826026	0.773801	1
GRM2	1.40555	-2.91539	1.13068	0.28763	0.897685
HAR1B	1.40456	-3.37001	0.841718	0.358906	0.91119
OR10K1	1.40348	-3.23576	0.127456	0.721085	1
MMD2	1.40336	-3.42782	0.821928	0.364617	0.91119
ACTG2	1.40336	-3.42782	0.821928	0.364617	0.91119
OR10A2	1.40303	-2.62749	0.917586	0.33811	0.91119
PSPN	1.40208	-3.28999	0.45153	0.50161	0.976434
CYP11A1	1.40052	-3.34094	0.368533	0.543805	0.992627
SLC22A8	1.39975	-3.42628	0.865925	0.352086	0.91119
OR6X1	1.39975	-3.42628	0.865925	0.352086	0.91119
DOC2A	1.3995	-1.34072	4.71041	0.0299804	0.421932
SLC22A11	1.3993	-3.42607	0.862083	0.353157	0.91119
SHISA8	1.3993	-3.42607	0.862083	0.353157	0.91119
PRODH2	1.3993	-3.42607	0.862083	0.353157	0.91119
CER1	1.3993	-3.42607	0.862083	0.353157	0.91119
C7orf62	1.3993	-3.42607	0.862083	0.353157	0.91119
B3GAT2	1.3993	-3.42607	0.862083	0.353157	0.91119
CCL16	1.3993	-3.21695	0.377552	0.538916	0.990868
C12orf40	1.39902	-2.94036	0.535686	0.464226	0.95889
LOXHD1	1.39892	-0.846177	3.87304	0.0490676	0.516646
SLC6A10P	1.39864	-2.8903	0.274479	0.600343	1
NNMT	1.39856	-3.42621	0.780517	0.376983	0.91119
ARL2-SNX15	1.39856	-3.42621	0.780517	0.376983	0.91119
PDE10A	1.39809	-2.53957	0.914165	0.339012	0.91119
SNORD83A	1.39753	-1.3837	4.81953	0.028139	0.415602
LOC100505795	1.39747	-3.23521	0.0829723	0.773309	1
LOC100287036	1.39704	-1.89441	1.95002	0.162584	0.785553
ANKRD36BP2	1.3963	-1.93376	3.03057	0.0817094	0.615077
HMGCLL1	1.39421	-3.19886	0.0530865	0.817777	1
SYT8	1.39378	-3.42624	0.863624	0.352727	0.91119
KRT77	1.39378	-3.42624	0.863624	0.352727	0.91119
C15orf54	1.39294	-3.26326	1.05786	0.303705	0.905343
C7	1.39193	-1.35082	4.89235	0.026976	0.408378
LOC219731	1.38963	-3.01808	0.226157	0.634388	1
PAX4	1.38932	-3.36742	0.890482	0.345347	0.91119
MAGEB3	1.38932	-3.2902	0.0918012	0.7619	1
SHISA3	1.38876	-2.16272	1.25959	0.261728	0.884627
KIR2DL1	1.3865	-3.09681	0.550128	0.458265	0.956145
CNPY1	1.38596	-3.286	0.500558	0.479255	0.96678
FAM205B	1.38527	-3.19765	0.0667514	0.796127	1
OR7A5	1.38483	-3.28692	0.0796436	0.777781	1
PABPC4L	1.38344	-3.37232	0.855911	0.354885	0.91119
LOC149373	1.38344	-3.37232	0.855911	0.354885	0.91119
CFH	1.38323	-1.88099	2.83587	0.092181	0.643602
LINC00290	1.38276	-3.29417	0.143328	0.704994	1
KRTAP4-7	1.38214	-3.37255	0.854181	0.355372	0.91119
RNF224	1.3801	-3.07459	1.00514	0.316071	0.91119
CSRP3	1.37824	-3.02525	0.277299	0.598477	1
LOC285847	1.37679	-3.16404	0.475298	0.49056	0.971823
NLRP7	1.37643	-3.20655	0.997555	0.317903	0.91119
RDH16	1.37533	-1.81014	3.60099	0.0577452	0.546912
FAM74A3	1.37427	-3.39801	0.814425	0.366815	0.91119
EMID2	1.37374	-2.27051	1.40335	0.236164	0.868084
RNASE13	1.37337	-3.23127	0.493446	0.482394	0.967533
MIR613	1.37309	-3.31165	0.597274	0.43962	0.947348
FGF17	1.37297	-3.31658	0.413882	0.520006	0.982248
FOSB	1.37159	3.24618	22.4863	2.11649e-06	0.00124702
FCAMR	1.36885	-3.21573	0.337077	0.561521	0.999834
OR2L2	1.36749	-3.37042	0.849348	0.356737	0.91119
LINC00320	1.36727	-3.05623	1.41203	0.234719	0.866632
IL36B	1.36652	-0.304276	11.4156	0.000728305	0.0669917
VSX2	1.36577	-3.31557	0.411942	0.520985	0.982821
OR5B17	1.36493	-3.39848	0.985481	0.320849	0.91119
PROKR2	1.36392	-3.36893	0.818165	0.365717	0.91119
OR10G7	1.36231	-3.3962	0.838801	0.35974	0.91119
INHA	1.3621	-3.23973	0.269506	0.603663	1
RFPL4A	1.36203	-0.774118	5.71301	0.0168396	0.328439
LOC154872	1.36164	-3.39864	0.966631	0.325522	0.91119
FBXL21	1.36106	-3.2577	0.627046	0.428441	0.939486
HDC	1.36063	-2.9967	0.634073	0.425865	0.937774
PKP1	1.36057	-3.28654	0.100047	0.751773	1
CSN2	1.36054	-3.11943	0.241169	0.623363	1
SLC12A1	1.35969	-2.70591	1.11656	0.29066	0.898395
PTH2R	1.35912	-2.35886	2.17355	0.140401	0.748319
STK32B	1.35831	-1.7325	4.61603	0.0316744	0.431658
ARHGAP42	1.35754	-0.566488	13.5912	0.000227249	0.0325924
CLIC6	1.35714	2.63517	45.0357	1.93474e-11	5.05822e-08
TAX1BP3	1.35654	-2.47455	2.08198	0.149047	0.766687
MIR545	1.3561	-2.63093	2.06671	0.150546	0.769496
FAM159A	1.35478	-3.39674	0.829763	0.362341	0.91119
FAM150A	1.35188	-3.2913	0.331015	0.565062	1
ZNF847P	1.35175	-3.20748	0.243209	0.621898	1
FBXL16	1.35046	-2.52589	1.70266	0.19194	0.820227
USP17L6P	1.35015	-3.45552	0.769541	0.380359	0.91119
TNP1	1.35015	-3.45552	0.769541	0.380359	0.91119
TMEM200B	1.35015	-3.45552	0.769541	0.380359	0.91119
THEG5	1.35015	-3.45552	0.769541	0.380359	0.91119
SPANXN1	1.35015	-3.45552	0.769541	0.380359	0.91119
SPACA7	1.35015	-3.45552	0.769541	0.380359	0.91119
SOX18	1.35015	-3.45552	0.769541	0.380359	0.91119
SNORD115-30	1.35015	-3.45552	0.769541	0.380359	0.91119
SNORD115-16	1.35015	-3.45552	0.769541	0.380359	0.91119
SLC32A1	1.35015	-3.45552	0.769541	0.380359	0.91119
SLC2A7	1.35015	-3.45552	0.769541	0.380359	0.91119
SIX2	1.35015	-3.45552	0.769541	0.380359	0.91119
SCGB2A2	1.35015	-3.45552	0.769541	0.380359	0.91119
SAA3P	1.35015	-3.45552	0.769541	0.380359	0.91119
RNF223	1.35015	-3.45552	0.769541	0.380359	0.91119
RNF186	1.35015	-3.45552	0.769541	0.380359	0.91119
R3HDML	1.35015	-3.45552	0.769541	0.380359	0.91119
PRSS56	1.35015	-3.45552	0.769541	0.380359	0.91119
PI3	1.35015	-3.45552	0.769541	0.380359	0.91119
PCDHB8	1.35015	-3.45552	0.769541	0.380359	0.91119
P2RX6P	1.35015	-3.45552	0.769541	0.380359	0.91119
OR7G3	1.35015	-3.45552	0.769541	0.380359	0.91119
OR5L2	1.35015	-3.45552	0.769541	0.380359	0.91119
OR5D16	1.35015	-3.45552	0.769541	0.380359	0.91119
OR51D1	1.35015	-3.45552	0.769541	0.380359	0.91119
OR4C6	1.35015	-3.45552	0.769541	0.380359	0.91119
OR2T34	1.35015	-3.45552	0.769541	0.380359	0.91119
OR2M5	1.35015	-3.45552	0.769541	0.380359	0.91119
OR1A1	1.35015	-3.45552	0.769541	0.380359	0.91119
OR14C36	1.35015	-3.45552	0.769541	0.380359	0.91119
OR10G4	1.35015	-3.45552	0.769541	0.380359	0.91119
NPS	1.35015	-3.45552	0.769541	0.380359	0.91119
NOBOX	1.35015	-3.45552	0.769541	0.380359	0.91119
NBLA00301	1.35015	-3.45552	0.769541	0.380359	0.91119
MIR759	1.35015	-3.45552	0.769541	0.380359	0.91119
MIR575	1.35015	-3.45552	0.769541	0.380359	0.91119
MIR548X	1.35015	-3.45552	0.769541	0.380359	0.91119
MIR519B	1.35015	-3.45552	0.769541	0.380359	0.91119
MIR517C	1.35015	-3.45552	0.769541	0.380359	0.91119
MIR4764	1.35015	-3.45552	0.769541	0.380359	0.91119
MIR4732	1.35015	-3.45552	0.769541	0.380359	0.91119
MIR4429	1.35015	-3.45552	0.769541	0.380359	0.91119
MIR380	1.35015	-3.45552	0.769541	0.380359	0.91119
MIR329-1	1.35015	-3.45552	0.769541	0.380359	0.91119
MAGEA12	1.35015	-3.45552	0.769541	0.380359	0.91119
LYZL4	1.35015	-3.45552	0.769541	0.380359	0.91119
LOC503519	1.35015	-3.45552	0.769541	0.380359	0.91119
LOC390660	1.35015	-3.45552	0.769541	0.380359	0.91119
LOC255654	1.35015	-3.45552	0.769541	0.380359	0.91119
LOC100507362	1.35015	-3.45552	0.769541	0.380359	0.91119
LOC100129520	1.35015	-3.45552	0.769541	0.380359	0.91119
LOC100129427	1.35015	-3.45552	0.769541	0.380359	0.91119
LINC00473	1.35015	-3.45552	0.769541	0.380359	0.91119
LINC00308	1.35015	-3.45552	0.769541	0.380359	0.91119
LINC00207	1.35015	-3.45552	0.769541	0.380359	0.91119
LHX5	1.35015	-3.45552	0.769541	0.380359	0.91119
LEMD1	1.35015	-3.45552	0.769541	0.380359	0.91119
LCE5A	1.35015	-3.45552	0.769541	0.380359	0.91119
LCE2A	1.35015	-3.45552	0.769541	0.380359	0.91119
KRTAP10-10	1.35015	-3.45552	0.769541	0.380359	0.91119
KRT27	1.35015	-3.45552	0.769541	0.380359	0.91119
KRT16	1.35015	-3.45552	0.769541	0.380359	0.91119
KLHDC8A	1.35015	-3.45552	0.769541	0.380359	0.91119
KCNA5	1.35015	-3.45552	0.769541	0.380359	0.91119
IQCF5	1.35015	-3.45552	0.769541	0.380359	0.91119
IGSF9B	1.35015	-3.45552	0.769541	0.380359	0.91119
HOXD3	1.35015	-3.45552	0.769541	0.380359	0.91119
HIST1H2BA	1.35015	-3.45552	0.769541	0.380359	0.91119
HDGFL1	1.35015	-3.45552	0.769541	0.380359	0.91119
HAND1	1.35015	-3.45552	0.769541	0.380359	0.91119
GTF2H2D	1.35015	-3.45552	0.769541	0.380359	0.91119
GOT1L1	1.35015	-3.45552	0.769541	0.380359	0.91119
GLYCAM1	1.35015	-3.45552	0.769541	0.380359	0.91119
FOXR2	1.35015	-3.45552	0.769541	0.380359	0.91119
FOXL1	1.35015	-3.45552	0.769541	0.380359	0.91119
FLJ46257	1.35015	-3.45552	0.769541	0.380359	0.91119
FLJ45445	1.35015	-3.45552	0.769541	0.380359	0.91119
FAM201A	1.35015	-3.45552	0.769541	0.380359	0.91119
FAM19A5	1.35015	-3.45552	0.769541	0.380359	0.91119
ELSPBP1	1.35015	-3.45552	0.769541	0.380359	0.91119
DUSP9	1.35015	-3.45552	0.769541	0.380359	0.91119
DSCR8	1.35015	-3.45552	0.769541	0.380359	0.91119
DPPA5	1.35015	-3.45552	0.769541	0.380359	0.91119
DNAJB3	1.35015	-3.45552	0.769541	0.380359	0.91119
DKFZp686K1684	1.35015	-3.45552	0.769541	0.380359	0.91119
DIO3	1.35015	-3.45552	0.769541	0.380359	0.91119
DEFA6	1.35015	-3.45552	0.769541	0.380359	0.91119
CYP4F24P	1.35015	-3.45552	0.769541	0.380359	0.91119
CXorf61	1.35015	-3.45552	0.769541	0.380359	0.91119
CRYGA	1.35015	-3.45552	0.769541	0.380359	0.91119
CDX2	1.35015	-3.45552	0.769541	0.380359	0.91119
CCL21	1.35015	-3.45552	0.769541	0.380359	0.91119
CCKAR	1.35015	-3.45552	0.769541	0.380359	0.91119
CACNG7	1.35015	-3.45552	0.769541	0.380359	0.91119
C2CD4C	1.35015	-3.45552	0.769541	0.380359	0.91119
C18orf62	1.35015	-3.45552	0.769541	0.380359	0.91119
C15orf53	1.35015	-3.45552	0.769541	0.380359	0.91119
C15orf32	1.35015	-3.45552	0.769541	0.380359	0.91119
C11orf53	1.35015	-3.45552	0.769541	0.380359	0.91119
BOK-AS1	1.35015	-3.45552	0.769541	0.380359	0.91119
BMP5	1.35015	-3.45552	0.769541	0.380359	0.91119
SNORA36C	1.34864	-2.72619	0.913887	0.339085	0.91119
FLJ12334	1.34836	-1.61966	2.88191	0.0895799	0.637975
RMST	1.34775	-3.16848	0.0413235	0.838915	1
LOC100130331	1.34726	-3.21393	0.0373619	0.84673	1
LOC728819	1.34718	-3.39872	0.895601	0.343964	0.91119
NAV3	1.34711	-1.88021	1.80296	0.179355	0.805934
EPHA10	1.34614	-2.2899	1.68398	0.194397	0.823043
LOC402779	1.34602	-3.42677	0.833545	0.36125	0.91119
LOC100631378	1.34404	-3.31486	0.274364	0.600419	1
CLVS2	1.34336	-3.23461	0.408304	0.522831	0.983893
TEX29	1.34168	-2.02672	2.63416	0.104588	0.671631
MIR3143	1.34098	-1.83674	1.80648	0.178931	0.805622
FAM26E	1.34042	-3.18485	0.252279	0.615475	1
GCET2	1.33844	-1.99905	2.29776	0.12956	0.726089
ZNF705D	1.33813	-2.74084	0.540835	0.462087	0.958102
SCARNA27	1.33805	-2.41281	1.3632	0.242984	0.874212
C17orf82	1.33646	-3.36804	0.76979	0.380282	0.91119
LOC641746	1.33601	-3.39873	0.830806	0.36204	0.91119
RELN	1.33576	-2.28683	0.885436	0.346717	0.91119
UGT2B17	1.33533	-3.36907	0.833829	0.361168	0.91119
DMRT3	1.3353	-3.39854	0.830223	0.362208	0.91119
FAM216B	1.33409	2.2541	20.4658	6.07049e-06	0.00275701
C9orf79	1.33227	-3.36705	0.824722	0.363803	0.91119
C8B	1.33178	-2.22323	1.58373	0.208224	0.83858
KRT28	1.33084	-3.39896	0.817935	0.365785	0.91119
HOTAIR	1.33084	-3.39896	0.817935	0.365785	0.91119
DNMBP-AS1	1.33023	-1.36676	4.88155	0.0271452	0.40896
GSTA1	1.33014	-3.34228	0.34359	0.557764	0.998872
OR5AK2	1.33013	-3.34228	0.343598	0.55776	0.998872
AMPD1	1.32798	-3.1385	0.192921	0.660496	1
AKR1C4	1.32764	-2.93898	0.877791	0.348807	0.91119
UGT1A4	1.32759	-3.39781	0.78829	0.374618	0.91119
MC5R	1.3269	-3.13814	0.729769	0.392958	0.917183
C19orf45	1.32632	-3.39689	0.791826	0.373549	0.91119
MAP7D2	1.32586	-2.41624	2.39655	0.121604	0.707694
LOC100287010	1.32429	-3.34058	0.507008	0.476437	0.965093
UNC13A	1.32413	-1.1224	7.53421	0.00605381	0.214964
EPHX2	1.32375	-1.99692	2.63781	0.104347	0.671367
ZC2HC1B	1.32353	-2.36662	1.84841	0.173968	0.798597
PRDM7	1.3231	-2.06853	2.18138	0.139689	0.746195
CCDC42B	1.32229	-3.06578	0.577864	0.447151	0.949861
ROPN1B	1.32144	-2.96631	0.6825	0.408727	0.925928
CDH15	1.32122	-3.37221	0.878368	0.348649	0.91119
ST8SIA3	1.3197	-2.41622	2.37114	0.123597	0.712618
SGCZ	1.31956	-3.3129	0.422264	0.515809	0.98078
CNTN2	1.31924	-1.91242	2.04199	0.153009	0.77069
TMC1	1.31852	-2.08387	3.16277	0.0753351	0.594768
KCNJ12	1.31843	-3.29177	0.367566	0.544334	0.99263
XKR7	1.31798	-3.39694	0.791277	0.373714	0.91119
RNF182	1.31798	-3.39694	0.791277	0.373714	0.91119
SLC35G6	1.31772	-1.5798	3.75833	0.0525449	0.528249
TCL1A	1.31706	-3.45535	0.66618	0.414387	0.929864
REG1B	1.31706	-3.45535	0.66618	0.414387	0.929864
OR1S2	1.31706	-3.45535	0.66618	0.414387	0.929864
MIR517A	1.31706	-3.45535	0.66618	0.414387	0.929864
MAGEA6	1.31706	-3.45535	0.66618	0.414387	0.929864
LYZL2	1.31706	-3.45535	0.66618	0.414387	0.929864
LRRC30	1.31706	-3.45535	0.66618	0.414387	0.929864
LOR	1.31706	-3.45535	0.66618	0.414387	0.929864
KISS1R	1.31706	-3.45535	0.66618	0.414387	0.929864
FLJ40434	1.31706	-3.45535	0.66618	0.414387	0.929864
CLDN17	1.31706	-3.45535	0.66618	0.414387	0.929864
CHRM1	1.31691	-3.2325	0.430487	0.51175	0.980411
APLP1	1.31669	-1.49322	2.74416	0.0976106	0.655344
G6PC2	1.31619	-2.99936	0.729202	0.393142	0.917377
OTP	1.31553	-3.31401	0.379204	0.538029	0.990378
ANKK1	1.31362	-2.76489	0.77303	0.379281	0.91119
NPSR1	1.3132	-3.31197	0.385763	0.534535	0.989262
OR11H6	1.31104	-3.18578	0.100374	0.751381	1
FAM3D	1.31024	-3.03277	0.52694	0.467896	0.960725
LOC401242	1.31018	-2.89467	0.530578	0.466364	0.959907
KRT39	1.30867	-3.23367	0.164987	0.684606	1
NKX3-2	1.30853	-3.39741	0.802199	0.370437	0.91119
PLIN1	1.30839	-2.87657	0.691825	0.405544	0.924083
COL3A1	1.30795	-2.23754	1.50526	0.219863	0.85179
IL7R	1.3075	2.01997	29.4302	5.79676e-08	5.74406e-05
FAM155B	1.30737	-3.39665	0.767757	0.380912	0.91151
GPX7	1.30657	-1.03788	6.61971	0.0100856	0.268057
RD3	1.30471	-1.56505	4.34207	0.0371817	0.462357
OR4N4	1.30416	-3.39788	0.838812	0.359737	0.91119
MAP9	1.30288	-0.444278	9.28572	0.00230947	0.131797
C6orf223	1.30218	-2.93501	0.384757	0.535068	0.989262
HYALP1	1.30215	-3.28535	0.0380608	0.845321	1
C5orf60	1.30159	-3.06983	0.60593	0.436324	0.945815
TBC1D21	1.30087	-3.45601	0.74256	0.388842	0.913881
TAAR6	1.30087	-3.45601	0.74256	0.388842	0.913881
SSTR1	1.30087	-3.45601	0.74256	0.388842	0.913881
SOX17	1.30087	-3.45601	0.74256	0.388842	0.913881
RNASE12	1.30087	-3.45601	0.74256	0.388842	0.913881
OR4D11	1.30087	-3.45601	0.74256	0.388842	0.913881
MIR4792	1.30087	-3.45601	0.74256	0.388842	0.913881
LINC00469	1.30087	-3.45601	0.74256	0.388842	0.913881
HOTTIP	1.30087	-3.45601	0.74256	0.388842	0.913881
HBG2	1.30087	-3.45601	0.74256	0.388842	0.913881
C1orf68	1.30087	-3.45601	0.74256	0.388842	0.913881
ATXN8OS	1.30087	-3.45601	0.74256	0.388842	0.913881
RPL10L	1.2992	-3.16495	0.397536	0.528365	0.985569
AMELY	1.29834	-3.3972	0.803066	0.370178	0.91119
LOC284215	1.29797	-3.20805	0.0597513	0.806889	1
CA8	1.29795	-3.18865	0.263985	0.607395	1
SUN5	1.29783	-3.39721	0.801035	0.370784	0.91119
OR2G2	1.29776	-3.34124	0.366867	0.544717	0.99263
DKFZp566F0947	1.29673	-3.39686	0.769638	0.380329	0.91119
CAPN9	1.29638	-3.39663	0.805415	0.369479	0.91119
BSPH1	1.29638	-3.39663	0.805415	0.369479	0.91119
NHLH1	1.29603	-2.4083	2.34275	0.125867	0.716611
ECRP	1.29477	-3.39703	0.802965	0.370208	0.91119
RASD1	1.29454	-2.006	2.95789	0.0854596	0.626135
SOWAHA	1.29431	-2.84947	0.84497	0.357979	0.91119
NANOS3	1.29394	-2.92818	0.48577	0.48582	0.968974
NETO1	1.29365	-2.85153	0.398359	0.527938	0.985382
PEG10	1.29354	-2.68127	0.769818	0.380273	0.91119
CD300LD	1.29327	-3.34641	0.179209	0.672054	1
DSG4	1.29274	-3.00545	0.804161	0.369852	0.91119
FAM71A	1.2922	2.0889	19.2894	1.12326e-05	0.00443323
EIF3IP1	1.29171	-3.39679	0.805828	0.369357	0.91119
MIR4750	1.29165	-3.39704	0.769944	0.380234	0.91119
OR2D3	1.29162	-2.47498	1.0314	0.309829	0.910202
HOXA10	1.2902	-1.68767	3.5544	0.0593877	0.55209
OR51A2	1.29	-3.39699	0.802385	0.370381	0.91119
ZNF705A	1.28964	-2.07229	2.22775	0.135551	0.738517
ALOX15	1.28857	-2.63568	0.574042	0.448657	0.950323
VTRNA1-2	1.2878	-2.67688	0.907359	0.340816	0.91119
AADACL4	1.28729	-3.37042	0.816769	0.366127	0.91119
GHRHR	1.28673	-3.36815	0.809374	0.368305	0.91119
KIF6	1.28605	-2.87574	0.75332	0.385427	0.913056
VPREB1	1.28572	-3.396	0.760705	0.383108	0.91252
ANKRD20A11P	1.28572	-3.396	0.760705	0.383108	0.91252
INSL6	1.28566	-2.81587	0.973093	0.32391	0.91119
SLC45A1	1.28557	-2.35103	2.18594	0.139276	0.745818
MYH16	1.28374	-3.09255	0.166134	0.683571	1
LOC100505782	1.28363	-3.39845	0.841236	0.359044	0.91119
KCNJ8	1.28349	-3.23623	0.0523088	0.819093	1
DPY19L2P1	1.28306	-2.97702	1.15014	0.283519	0.893907
MIR647	1.28298	-3.39903	0.845435	0.357847	0.91119
POTEH	1.28298	-3.29251	0.11184	0.738059	1
HSF5	1.28215	-1.2797	4.43094	0.0352931	0.452848
LOC644248	1.28092	-2.79858	0.603913	0.437089	0.946429
SNORD115-45	1.27828	-3.34064	0.0820317	0.774563	1
SNORA34	1.27823	-2.17652	2.01788	0.155456	0.77623
IFI44L	1.27795	5.08515	6.45773	0.0110471	0.276812
OR7E91P	1.27794	-1.97543	1.63677	0.20077	0.830622
FFAR3	1.27647	-3.36921	0.729122	0.393168	0.917377
RSAD2	1.27645	6.80957	10.3267	0.00131116	0.0937156
GPRC5A	1.2763	-2.16982	1.10842	0.292426	0.89965
SLC22A25	1.27623	-3.3142	0.0828676	0.773448	1
CACNA1G	1.27614	-2.14856	2.66846	0.102355	0.663962
HAS1	1.27505	-2.7074	0.947824	0.330274	0.91119
MIR340	1.27493	-1.86953	1.0982	0.294662	0.900045
LOC283585	1.27421	-3.09468	0.321313	0.57082	1
LOC100130987	1.27344	-1.80609	4.40959	0.0357374	0.455766
LINC00235	1.27147	-2.337	1.39321	0.237863	0.870441
C9orf50	1.27002	-3.02513	0.417789	0.518042	0.981004
NLRP8	1.2697	-3.09565	1.18796	0.275742	0.893103
KIR3DX1	1.26901	-3.13854	0.256146	0.612781	1
ASCL1	1.26844	-3.368	0.781383	0.376718	0.91119
PCNAP1	1.26778	-3.15892	0.73023	0.392809	0.917128
MATL2963	1.26725	-1.47328	3.23016	0.0722936	0.587888
RGS6	1.26515	-2.539	1.31907	0.25076	0.879841
IGLL3P	1.26512	-3.16114	0.880669	0.348018	0.91119
MIR4473	1.26436	-3.29046	0.22934	0.632014	1
LINC00547	1.26403	-2.77242	1.62008	0.20308	0.833874
CDC42BPG	1.26342	-1.72923	1.81769	0.177588	0.803174
TMEM155	1.26278	-3.36906	0.800313	0.371	0.91119
TRIM64B	1.26238	-3.42607	0.777164	0.37801	0.91119
SPINLW1-WFDC6	1.26238	-3.42607	0.777164	0.37801	0.91119
SNORD114-6	1.26238	-3.42607	0.777164	0.37801	0.91119
SCGB1D4	1.26238	-3.42607	0.777164	0.37801	0.91119
OR2Z1	1.26238	-3.42607	0.777164	0.37801	0.91119
OR1G1	1.26238	-3.42607	0.777164	0.37801	0.91119
OR1A2	1.26238	-3.42607	0.777164	0.37801	0.91119
MAGEB6	1.26238	-3.42607	0.777164	0.37801	0.91119
LOC348761	1.26238	-3.42607	0.777164	0.37801	0.91119
HOXA-AS5	1.26238	-3.42607	0.777164	0.37801	0.91119
CIB4	1.26238	-3.42607	0.777164	0.37801	0.91119
BPIFA4P	1.26238	-3.42607	0.777164	0.37801	0.91119
LOC100216001	1.26211	-3.36825	0.78049	0.376991	0.91119
LINC00319	1.26068	-2.81846	0.763904	0.38211	0.912276
LGR5	1.26014	-3.23305	0.3699	0.543059	0.992176
LOC100507346	1.25993	-3.42549	0.777314	0.377964	0.91119
KRT32	1.25993	-3.42549	0.777314	0.377964	0.91119
EDDM3B	1.25993	-3.42549	0.777314	0.377964	0.91119
CGN	1.25978	-3.0239	0.838122	0.359934	0.91119
SPINT3	1.25931	-3.42569	0.777264	0.377979	0.91119
OR7A10	1.25931	-3.42569	0.777264	0.377979	0.91119
ODF1	1.25931	-3.42569	0.777264	0.377979	0.91119
LOC100505718	1.25931	-3.42569	0.777264	0.377979	0.91119
KRTAP5-6	1.25931	-3.42569	0.777264	0.377979	0.91119
DAOA-AS1	1.25931	-3.42569	0.777264	0.377979	0.91119
PLEKHA7	1.25891	-1.48839	4.03015	0.0446939	0.496346
CR1L	1.25793	-2.36326	1.10302	0.293605	0.899768
ZSCAN23	1.25761	-2.28381	0.754572	0.385033	0.912965
ZNF683	1.25721	-3.36878	0.800233	0.371024	0.91119
KCNH4	1.25684	-1.91632	2.37735	0.123106	0.712426
LOC100526771	1.25643	-3.29073	0.382762	0.536128	0.989385
TBX18	1.25615	-3.01775	0.260856	0.609533	1
ACOT12	1.25571	-2.83455	0.429794	0.51209	0.980411
AMY2A	1.25549	-2.69942	2.00712	0.156563	0.778527
TAS2R46	1.25528	-0.509372	9.34856	0.00223161	0.130078
GJD4	1.25372	-3.36842	0.741425	0.389205	0.913902
OR2L3	1.25364	-3.34424	0.439505	0.507362	0.979722
LOC100128098	1.25344	-3.23489	0.479226	0.488773	0.970255
JAKMIP1	1.25312	-3.18338	0.203668	0.651776	1
CRSP8P	1.25295	-3.31257	0.0191446	0.889953	1
MIR648	1.2527	-2.5449	0.597687	0.439462	0.947348
OR51G1	1.25257	-3.42591	0.777206	0.377997	0.91119
NKAIN4	1.25257	-3.42591	0.777206	0.377997	0.91119
LOC401164	1.25257	-3.42591	0.777206	0.377997	0.91119
LINC00307	1.25257	-3.42591	0.777206	0.377997	0.91119
HTR3A	1.25257	-3.42591	0.777206	0.377997	0.91119
ACTL8	1.25257	-3.42591	0.777206	0.377997	0.91119
JPH1	1.25086	-2.64579	1.33236	0.248385	0.879574
LOC100128420	1.25052	-3.20813	0.560068	0.454233	0.954374
MIR651	1.25009	-3.42759	0.776691	0.378155	0.91119
TBC1D3B	1.24984	-3.42751	0.782424	0.376401	0.91119
CNTFR	1.24984	-3.42751	0.782424	0.376401	0.91119
RFX6	1.24836	-3.04081	0.20568	0.650174	1
EHD2	1.24777	-2.01275	2.6669	0.102455	0.664002
TNFRSF4	1.24694	-2.55305	1.42278	0.232947	0.863363
PCDHGB8P	1.24646	-2.2038	1.73515	0.187754	0.815051
TRIM40	1.24574	-3.2351	0.378555	0.538378	0.990817
POM121L8P	1.24545	-2.04191	1.97631	0.15978	0.783022
MIR532	1.24543	-3.39872	0.75969	0.383426	0.91252
SLURP1	1.24475	-3.31449	0.648874	0.420516	0.932348
CRYAA	1.24327	-3.39824	0.705966	0.400786	0.922808
CXADRP2	1.24262	-2.73728	1.02068	0.312357	0.910557
MIR4660	1.24235	-3.36852	0.792472	0.373354	0.91119
LINC00460	1.24133	-3.28972	0.00252558	0.959919	1
CECR7	1.24087	-1.79451	3.4213	0.0643602	0.567785
TNK1	1.24078	-2.05203	2.34435	0.125738	0.716061
CLEC18B	1.23908	-2.55209	1.36056	0.24344	0.874731
HRH3	1.23879	-3.3681	0.794498	0.372743	0.91119
GLYATL1	1.2385	-2.54355	1.94519	0.163106	0.787535
MUC15	1.23827	-2.45171	2.39944	0.121379	0.707446
CYP4F35P	1.23816	-2.71952	1.25426	0.26274	0.884777
TCAP	1.23808	-2.91273	0.727658	0.393643	0.917701
KLF2	1.23661	-1.95399	2.61866	0.105614	0.673128
IYD	1.23651	-2.79815	0.918033	0.337992	0.91119
RBMY1A3P	1.23551	-3.3972	0.784722	0.375701	0.91119
SEMA3D	1.23533	-1.91715	2.35734	0.124694	0.715164
FAAH2	1.23408	-2.09614	0.784514	0.375764	0.91119
C21orf90	1.23371	-3.02374	0.18051	0.670935	1
TEN1-CDK3	1.23336	-3.00902	0.823824	0.364065	0.91119
ACHE	1.23326	-3.23318	0.576476	0.447697	0.950117
MIR27A	1.23316	-3.39605	0.785025	0.375609	0.91119
RGSL1	1.23274	-2.59207	0.816949	0.366074	0.91119
SLC6A5	1.2326	-3.39644	0.784924	0.375639	0.91119
OR10H2	1.2326	-3.39644	0.784924	0.375639	0.91119
LOXL1	1.2326	-3.39644	0.784924	0.375639	0.91119
CXorf66	1.2326	-3.39644	0.784924	0.375639	0.91119
AKAP4	1.22943	-3.34477	0.0767535	0.781746	1
CCDC83	1.22902	-2.61887	1.39386	0.237754	0.870441
VIL1	1.22836	-2.47233	1.19276	0.274774	0.893103
PIWIL1	1.22748	-3.13517	0.375524	0.540008	0.991243
DERL3	1.22659	-1.50942	4.73016	0.0296382	0.421469
LOC388948	1.22653	-2.77605	0.711002	0.399111	0.921579
PRB3	1.22569	-3.07341	0.191344	0.6618	1
COL19A1	1.22537	-2.03574	1.77663	0.182564	0.809651
ARSI	1.22505	-3.15796	0.450215	0.502233	0.976503
MFSD6L	1.22501	-2.46642	1.31561	0.251381	0.879896
SLFNL1	1.22487	-2.98458	0.666479	0.414282	0.929864
FAM138D	1.22359	-3.36889	0.792213	0.373432	0.91119
LOC100507240	1.22271	-2.46453	1.52166	0.217368	0.850282
VWDE	1.22245	-1.93829	1.65637	0.198094	0.827
TARM1	1.2222	-2.22545	1.05419	0.304544	0.906056
KCNV1	1.22211	-3.14205	0.42568	0.514116	0.980411
LOC286114	1.22187	-3.36717	0.792672	0.373294	0.91119
DIRAS3	1.22139	-2.67988	0.82337	0.364197	0.91119
OR10T2	1.22137	-3.36774	0.792519	0.37334	0.91119
LOC100506795	1.22043	-1.3542	2.92232	0.0873622	0.632303
LOC100505964	1.21988	-3.02711	0.244612	0.620895	1
GYG2P1	1.2197	-3.39936	0.78305	0.37621	0.91119
BMP2	1.21945	-0.92341	6.71705	0.00954954	0.26123
OR4A15	1.21911	-3.34081	0.416693	0.518592	0.981193
TAGLN3	1.21826	-3.08309	0.101147	0.750457	1
MKRN9P	1.21697	-3.37097	0.718711	0.396567	0.920081
SERPINA6	1.21644	-3.42614	0.74989	0.386511	0.913881
FAM129C	1.21601	-2.24058	1.45158	0.228274	0.860424
LOC100506071	1.216	-0.716052	8.08753	0.00445708	0.185428
SGCE	1.21585	-2.26988	1.59712	0.206312	0.835383
LOC729966	1.21453	-3.42626	0.74986	0.38652	0.913881
MGAT5B	1.21398	-3.07418	0.223192	0.636618	1
C8orf56	1.21218	1.26147	32.1152	1.45294e-08	1.66706e-05
MIR542	1.21197	-3.23654	0.33268	0.564085	1
FAM180A	1.21177	-3.39704	0.784763	0.375688	0.91119
KCNC2	1.21149	-3.36842	0.792339	0.373394	0.91119
IGJ	1.20982	-2.64746	0.998828	0.317594	0.91119
REG1A	1.2089	-3.24367	0.0145494	0.903991	1
FLJ34690	1.20733	-2.96205	0.568767	0.450749	0.952515
EPGN	1.20538	-2.23071	4.61488	0.0316956	0.431658
HOXA-AS3	1.20505	-3.36813	0.792417	0.37337	0.91119
KIR3DL3	1.20393	-3.28695	0.100379	0.751376	1
GHSR	1.20383	-2.33277	1.68922	0.193704	0.822508
SPOCK2	1.20205	-2.29403	1.80761	0.178796	0.805516
HS3ST3A1	1.20149	-3.36945	0.700734	0.402537	0.923736
GTF2H2C	1.20124	-3.02785	1.07467	0.299893	0.902865
HCG26	1.20047	0.226497	12.5882	0.000388187	0.0457431
TMPRSS12	1.19946	-2.66904	0.469503	0.493216	0.972139
GUCY2E	1.19857	-1.07981	4.11365	0.0425385	0.48756
CHRM5	1.19803	-1.70701	2.96159	0.0852641	0.626054
ADAM19	1.19783	-2.41933	1.96181	0.16132	0.783543
PIRT	1.1958	-3.36793	0.792468	0.373355	0.91119
FGA	1.19562	-2.88106	0.363814	0.546395	0.993292
TMPRSS15	1.19513	-2.96629	0.700069	0.402761	0.923736
SSX1	1.1949	-3.3417	0.311997	0.576457	1
GRIN2D	1.19464	-1.48721	3.52035	0.0606197	0.559062
DNMT3L	1.19346	-3.01967	0.40865	0.522656	0.983758
GDF3	1.19306	-3.1087	0.681763	0.40898	0.925982
DNER	1.19213	-2.73978	0.817754	0.365838	0.91119
RALYL	1.19188	-2.97971	0.157986	0.691018	1
KCND2	1.19156	-2.84237	0.794111	0.37286	0.91119
MSH4	1.19129	-1.14605	4.06532	0.0437725	0.49297
GPR179	1.19021	-1.75238	1.54221	0.214289	0.84725
PCDHB3	1.18979	-3.42607	0.672274	0.41226	0.92882
MIR4740	1.18979	-3.42607	0.672274	0.41226	0.92882
RAMP1	1.18961	-1.25665	3.91677	0.0478067	0.511377
MIR4688	1.18928	-3.42717	0.71745	0.396982	0.920081
LOC100505474	1.18874	-3.02375	0.759554	0.383468	0.91252
CXorf1	1.18874	-3.36925	0.721907	0.395519	0.919224
CNTN1	1.18828	-2.42569	1.05894	0.303457	0.905343
MIR302B	1.18812	-3.11362	0.353734	0.552007	0.996337
LOC100129935	1.18795	-3.07504	0.702571	0.401921	0.923658
PSMA8	1.18662	-2.29888	1.50804	0.219439	0.851509
SNORA72	1.18491	-2.26078	2.37405	0.123367	0.712429
SEBOX	1.18303	-2.29461	1.6859	0.194143	0.82265
SLC9A2	1.1809	2.81148	36.0147	1.95834e-09	3.28398e-06
ESRG	1.18021	-0.639052	9.37812	0.00219591	0.129032
ASXL3	1.1794	-3.01743	0.376138	0.539678	0.991243
LRIT2	1.1794	-3.23864	0.0757611	0.783126	1
BHMT2	1.17922	-2.07861	1.88184	0.170126	0.79506
TGM5	1.17819	-3.21351	0.218718	0.640018	1
AMH	1.17764	-2.95421	0.601418	0.438037	0.947061
LOC643770	1.17718	-1.33099	4.72166	0.029785	0.421777
MIR501	1.17498	-3.34391	0.178107	0.673005	1
ZNF843	1.17237	-2.84844	0.518913	0.471306	0.962277
LOC729506	1.17232	-2.84772	0.49214	0.482974	0.967533
LOC100129722	1.17148	-3.1649	0.203138	0.6522	1
SLC1A1	1.1713	-3.29432	0.508022	0.475997	0.964649
LIFR	1.17102	-2.49366	0.969198	0.32488	0.91119
NODAL	1.16993	-1.94481	2.07561	0.14967	0.767907
LINC00304	1.1695	-2.73711	0.861681	0.353269	0.91119
TCERG1L	1.16901	-3.07243	0.743283	0.388611	0.913881
ZNF676	1.16855	-3.07019	0.102585	0.748749	1
TIGIT	1.16852	-2.74274	1.01018	0.314859	0.91119
GAD2	1.16637	-3.28629	0.30626	0.579984	1
CTAGE9	1.16611	-3.34335	0.319528	0.571892	1
LOC399815	1.16365	-0.286704	4.06418	0.043802	0.49297
C10orf96	1.16286	-3.31901	0.33441	0.563074	0.999911
GAD1	1.16228	-2.64177	0.669613	0.413186	0.929651
PRR7	1.16227	-2.01269	1.72784	0.188688	0.816635
NMS	1.16171	-3.26111	0.0785248	0.779307	1
CABP5	1.1606	-3.13927	0.0159016	0.899652	1
ZNF662	1.16025	-0.937865	5.49579	0.0190623	0.351275
HOXC8	1.1598	-3.20958	0.468484	0.493686	0.972139
CNBD1	1.15915	-3.13963	0.221452	0.637935	1
ARR3	1.15751	-0.890869	4.14493	0.0417595	0.482948
LRRN2	1.15702	-1.89097	2.64672	0.103764	0.669352
LOC728758	1.15665	-2.46503	1.53451	0.215436	0.847348
CNGA4	1.15409	-3.04569	0.479018	0.488868	0.970346
MIR324	1.15396	-1.93458	2	0.157299	0.779255
TRPV3	1.15238	-2.64062	1.17589	0.278195	0.893103
PTPRVP	1.1523	-2.12595	1.21263	0.270812	0.893103
ARHGAP36	1.15215	-3.29067	0.0416572	0.838275	1
FAM5C	1.15139	-3.20737	0.528338	0.467306	0.960415
C14orf165	1.15106	-3.02288	0.537667	0.463401	0.95873
KCNH3	1.15102	-2.46979	2.00415	0.156869	0.778713
CCDC151	1.1506	-2.43757	0.64774	0.420922	0.932348
IRGC	1.15008	-3.04749	0.626286	0.428721	0.939731
MNX1	1.14984	-3.28636	0.156329	0.692559	1
TFAP2A	1.14968	-3.23405	0.100205	0.751584	1
OR8H2	1.14888	-3.15923	1.01619	0.313424	0.91119
SPINLW1	1.14814	-3.23771	0.197722	0.656566	1
MRPL23-AS1	1.14792	-2.43644	1.73904	0.187261	0.814664
CAMKV	1.14715	-3.02521	0.393721	0.53035	0.986342
CPS1	1.14606	-0.238031	13.217	0.000277428	0.03598
LOC100128682	1.14568	-2.57909	1.03138	0.309834	0.910202
OR1F1	1.14435	-3.31482	0.335515	0.56243	0.999911
PDGFD	1.14401	-2.85391	0.521804	0.470073	0.962277
LOC100289255	1.14196	-3.23854	0.263569	0.607679	1
AWAT1	1.14066	-2.77912	0.370415	0.542778	0.991955
KLK11	1.14027	-3.39895	0.681616	0.409031	0.925982
LOC339926	1.13949	-3.16012	0.0862467	0.769004	1
ELN	1.1388	-2.99613	0.78928	0.374318	0.91119
SSTR5	1.13879	-3.45735	0.59348	0.441077	0.94754
OR9K2	1.13879	-3.45735	0.59348	0.441077	0.94754
OR7E5P	1.13879	-3.45735	0.59348	0.441077	0.94754
MIR4443	1.13879	-3.45735	0.59348	0.441077	0.94754
MIR3666	1.13879	-3.45735	0.59348	0.441077	0.94754
DEFA5	1.13879	-3.45735	0.59348	0.441077	0.94754
SPAG6	1.13792	-1.98441	1.94132	0.163525	0.788856
EFHC2	1.13766	-2.57526	1.26694	0.260342	0.883839
PAH	1.13557	-3.19027	0.750721	0.386248	0.91385
LOC285696	1.13555	-2.25614	1.37657	0.240686	0.872862
SERPINB11	1.13543	-3.23811	0.177799	0.673272	1
ADAMTS18	1.13499	-2.69739	0.940684	0.332102	0.91119
OR5AS1	1.13455	-3.31346	0.470877	0.492584	0.972101
SNTG2	1.13403	-3.21839	0.217165	0.641209	1
FAM178B	1.13344	-3.34334	0.249653	0.61732	1
PLP1	1.13286	-2.67329	0.823901	0.364042	0.91119
B3GALT5	1.13167	-3.23298	9.5131e-05	0.992218	1
OR6K6	1.12847	-0.263859	3.111	0.0777652	0.601377
CECR5-AS1	1.1279	-3.26528	0.574993	0.448282	0.950117
SPATA25	1.12776	-2.62529	0.850604	0.356382	0.91119
GRIN2A	1.12775	-1.72017	5.15673	0.0231565	0.384948
SLC35G3	1.12757	-1.97541	1.89516	0.168621	0.79424
TECTA	1.12627	-1.05536	4.76367	0.0290666	0.418804
CXXC4	1.12567	-2.98377	0.20809	0.648269	1
LOC100506650	1.12488	-3.31287	0.299147	0.584417	1
CYP24A1	1.12423	-2.8503	0.456764	0.49914	0.975073
LOC254312	1.1238	-3.28768	0.339975	0.559844	0.999505
OR13C9	1.12249	-3.34018	0.396704	0.528797	0.985924
C15orf63	1.12223	-3.20832	0.557587	0.455234	0.954848
KCND3	1.12072	-3.21256	0.38128	0.536919	0.989681
TBPL2	1.12057	-3.3404	0.3966	0.52885	0.985924
JAM2	1.12036	-2.15772	1.18128	0.277095	0.893103
CYS1	1.12029	-3.0901	0.444273	0.505067	0.979056
GRM1	1.12017	-1.73616	3.74178	0.053068	0.528441
ANKRD34B	1.11883	-1.61862	3.21967	0.0727581	0.589099
COL1A1	1.11807	-2.87581	0.590753	0.442128	0.947623
IFNW1	1.11783	-3.07696	0.0588259	0.808361	1
GFAP	1.11762	-2.07783	2.24572	0.133984	0.736475
C8orf51	1.11711	-2.12327	1.70202	0.192024	0.820227
RPSAP52	1.11628	-3.23814	0.177745	0.673318	1
MAPK10	1.11335	-1.87039	2.47481	0.115684	0.69535
PCDHGC5	1.11312	-2.49458	1.25803	0.262024	0.884627
RBM20	1.11303	-2.57408	0.887776	0.346081	0.91119
CACNA1E	1.11188	-1.35954	3.75344	0.0526988	0.528249
OR4C13	1.11171	-3.29433	0.220757	0.638464	1
GRIA3	1.11129	-2.42114	1.54808	0.21342	0.846534
TMPRSS7	1.11089	-3.04389	0.986146	0.320686	0.91119
FLJ46284	1.11035	-3.14035	0.147922	0.700529	1
FRZB	1.11021	-2.57819	1.18717	0.2759	0.893103
C11orf82	1.10902	2.82789	26.6029	2.49867e-07	0.000217884
[truncated: 19,801 more rows]

## Sheet: HSAneg 6 dpi
ID	logFC	logCPM	LR	PValue	FDR
OR6K2	4.5541	-2.65106	11.2619	0.000791125	0.0498455
OR6N2	4.2392	-2.56986	11.7312	0.000614626	0.0414825
HTR4	4.01491	-2.85373	5.99594	0.0143388	0.304564
DNMT3L	4.01415	-3.01967	2.27262	0.131678	0.792553
C13orf33	3.9901	-3.09754	1.55722	0.212073	0.907291
SLC6A10P	3.92704	-2.8903	2.27808	0.131214	0.791278
AMH	3.92024	-2.95421	6.92872	0.00848225	0.232306
PLA2G1B	3.91864	-3.1368	1.32691	0.249356	0.94009
CELP	3.85902	-3.23431	0.651445	0.419596	0.996377
RSAD2	3.84925	6.80957	77.1948	1.54904e-18	1.68845e-14
POM121L1P	3.75612	-3.0019	7.07766	0.0078051	0.220232
THPO	3.74919	-3.08963	1.801	0.179592	0.874594
LOC100128554	3.74888	-3.06512	3.09017	0.0787664	0.647938
PDGFRL	3.72851	-2.4695	9.77782	0.0017663	0.0846269
FAM25A	3.71271	-2.94524	5.00571	0.0252638	0.398556
POU4F2	3.66307	-3.06777	2.02856	0.154367	0.829478
SERPINB7	3.65674	-3.26217	0.794166	0.372843	0.977107
CACNG4	3.62062	-3.18549	1.68603	0.194125	0.892126
LOC728875	3.5989	-3.13477	1.9092	0.167052	0.852465
SNORD96B	3.5807	-2.64941	6.01533	0.0141821	0.303554
HIST2H2BA	3.578	-2.79304	5.08146	0.0241829	0.39051
C21orf90	3.56203	-3.02374	0.47196	0.492087	1
AGPHD1	3.54361	-2.74482	7.2499	0.00709049	0.209165
C5orf48	3.53374	-2.97607	6.5823	0.0102998	0.256319
SNORD75	3.51685	-2.89517	7.27898	0.0069766	0.20749
C17orf77	3.49959	-3.15906	7.31029	0.00685607	0.205728
SLFNL1	3.47333	-2.98458	4.98678	0.0255417	0.39873
C10orf40	3.47169	-2.79304	4.88248	0.0271306	0.409589
CXCL11	3.46968	-1.0552	28.9141	7.56599e-08	2.37579e-05
MESTIT1	3.45663	-2.79429	6.5664	0.0103922	0.256843
FLJ43826	3.44758	-3.06545	1.82194	0.177082	0.869078
PLIN5	3.42926	-2.8437	4.26749	0.0388482	0.480283
GJB3	3.42471	-2.86081	5.99481	0.014348	0.304564
ROBO4	3.39584	-2.74023	5.49027	0.0191226	0.351791
MIR643	3.37693	-2.87802	3.8029	0.0511639	0.541969
NFASC	3.37677	-2.82638	6.04961	0.0139093	0.301116
C9orf47	3.36116	-2.59561	6.97043	0.00828675	0.229253
BTNL2	3.31169	-3.18285	1.66633	0.19675	0.892765
CXADRP3	3.30932	-3.16074	0.329419	0.566002	1
CCDC116	3.28793	-2.91387	5.78716	0.0161437	0.322885
DKKL1	3.28642	-3.18754	5.37875	0.0203835	0.364101
NMUR2	3.24152	-3.05089	1.99625	0.157688	0.834221
PLEKHG5	3.20541	-3.16467	0.812528	0.367374	0.977107
IFI44L	3.2036	5.08515	34.4604	4.35003e-09	1.6934e-06
SOWAHA	3.19673	-2.84947	5.27473	0.0216371	0.371998
CXCL10	3.19668	-0.188526	57.5928	3.22405e-14	5.40649e-11
PROKR1	3.18752	-3.06791	1.20078	0.273166	0.956938
CASQ1	3.1847	-1.16371	15.7872	7.08819e-05	0.0078838
REM1	3.17684	-3.06277	5.97233	0.0145321	0.306679
LOC127841	3.16379	-2.20092	5.38151	0.0203512	0.364101
CYYR1	3.14345	-3.25881	1.39363	0.237794	0.930757
OOEP	3.13844	-3.20884	0.777779	0.377821	0.977107
LOC729176	3.13695	-2.9555	4.14639	0.0417233	0.491924
ANGPT1	3.12471	-2.80944	3.33041	0.06801	0.608129
TMIGD1	3.11911	-1.03217	37.8531	7.62777e-10	3.8671e-07
SMEK3P	3.1151	-3.26225	1.35293	0.244766	0.937255
RFPL3-AS1	3.1124	-2.5162	6.08381	0.0136427	0.297113
TEX34	3.1093	-3.23391	1.23876	0.26571	0.951328
FAM159B	3.09864	-2.87877	5.02154	0.0250339	0.397115
VGF	3.09764	-3.18414	1.6003	0.205861	0.903289
LOC143666	3.05818	-2.28131	7.16615	0.0074292	0.21371
EBF4	3.05561	-3.26185	0.989197	0.319939	0.976347
CCL27	3.04913	-3.3135	1.27309	0.259188	0.945548
KRTAP5-10	3.03693	-3.13607	1.58075	0.208653	0.905909
SEC14L5	3.0266	-3.16204	5.43299	0.0197598	0.357481
GJC3	3.01862	-2.75838	3.99208	0.0457147	0.513301
SFRP2	3.01778	-3.1858	0.493197	0.482505	1
FAM110C	3.00454	-3.18357	0.279142	0.597264	1
OR8B8	2.99098	-2.62841	3.186	0.0742716	0.6312
LOC100507244	2.98634	-2.57622	10.1885	0.00141323	0.0737043
OR52N5	2.98272	-2.90166	4.41676	0.0355875	0.460146
PANX3	2.98167	-2.19174	7.40427	0.00650691	0.200637
TBR1	2.9769	-3.1095	4.23998	0.0394826	0.482736
LOC339240	2.97391	-3.10974	3.61217	0.0573582	0.56538
C21orf128	2.97381	-2.82985	3.66463	0.0555791	0.559125
OTOP1	2.97006	-3.09615	1.02562	0.31119	0.974285
ALOX15P1	2.96889	-3.20829	1.95282	0.162284	0.843615
ZNF843	2.95413	-2.84844	3.89006	0.0485726	0.528802
MIR1343	2.94028	-3.26238	0.738333	0.390195	0.980204
CST9	2.93898	-3.28632	1.32779	0.249199	0.94009
LOC730441	2.9326	-3.16206	1.57566	0.209387	0.906303
DLX3	2.92863	-2.28848	5.32712	0.0209961	0.367258
MIR30A	2.92708	-3.18943	0.952679	0.329038	0.977107
LTF	2.9003	-2.58124	4.2832	0.0384908	0.478491
KLRC3	2.89727	-3.05801	1.17611	0.278149	0.958225
C7orf72	2.88227	-2.94364	3.62963	0.0567596	0.562691
TMEM132C	2.88144	-3.31474	1.4117	0.234775	0.929576
EGFR	2.8812	-3.11454	1.03659	0.308616	0.972551
GYPA	2.88023	-3.0877	4.38976	0.0361555	0.463191
AMPD1	2.87852	-3.1385	1.06241	0.302666	0.970948
ARHGEF38	2.87548	-2.36988	8.23258	0.00411451	0.152286
LOC100128568	2.87269	-2.40272	8.06086	0.00452317	0.161648
GJC2	2.86673	-2.96163	2.46124	0.116687	0.757818
SLC26A10	2.85834	-3.08691	1.71732	0.190039	0.88636
BDKRB2	2.84541	-3.21172	1.77769	0.182433	0.877739
CALCB	2.84531	-3.15634	4.11841	0.0424189	0.495038
VPREB3	2.84261	-3.11211	3.5084	0.0610584	0.582781
FLJ32224	2.83547	-2.48848	4.56552	0.0326217	0.444749
MIR3662	2.8329	-3.21043	1.19144	0.275039	0.957491
RPSAP52	2.82926	-3.23814	0.633156	0.4262	0.998877
NDST4	2.82839	-2.95756	1.30547	0.253216	0.941296
TCL6	2.82723	-3.06411	3.85555	0.0495818	0.534826
LOC729609	2.82497	-2.65235	4.34432	0.0371327	0.467842
TRIM15	2.82252	-3.26015	0.513836	0.473483	1
ARMC4	2.81114	-2.90897	4.27497	0.0386776	0.478531
KRT72	2.78003	-3.23544	1.30719	0.252904	0.941296
PSG7	2.77609	-2.97449	4.05496	0.0440419	0.503204
RXFP1	2.75435	-2.79197	3.68044	0.0550543	0.555941
IYD	2.75319	-2.79815	3.80804	0.0510072	0.541362
LOC729059	2.7517	-3.13522	1.63528	0.200974	0.897852
KBTBD5	2.73291	-3.09712	1.1899	0.275349	0.957491
TRIM77P	2.72629	-3.26139	1.09391	0.295606	0.965569
CYP2A7	2.72553	-2.93752	1.91739	0.166145	0.851102
OR13C3	2.72249	-3.23292	0.658132	0.41722	0.994359
ANP32AP1	2.71781	-3.21115	1.21767	0.269818	0.954922
SLCO6A1	2.70854	-2.97513	3.67356	0.0552821	0.557323
GSTM5	2.70379	-3.18283	1.03055	0.31003	0.973185
C2CD4D	2.70285	-3.37013	2.33409	0.126569	0.779989
LMOD1	2.70242	-2.70761	3.53528	0.0600761	0.579495
STRA6	2.70162	-3.36953	2.22362	0.135914	0.801007
AFM	2.69978	-3.18423	0.946649	0.330574	0.977107
RNU86	2.69807	-3.25938	0.894347	0.344302	0.977107
IL37	2.69152	-3.08558	4.47765	0.034341	0.454268
IFI27	2.69026	2.09697	51.8161	6.09496e-13	5.53625e-10
FABP9	2.68884	0.287846	16.0017	6.3286e-05	0.00726124
CPLX4	2.68605	-3.06323	1.25714	0.262193	0.947268
RAB39B	2.68418	-1.89947	7.04405	0.0079529	0.223707
UBE2QL1	2.67299	-3.13509	0.92231	0.336869	0.977107
MNX1	2.67158	-3.28636	1.69327	0.193171	0.88998
NKG7	2.65918	-2.73785	4.35066	0.0369947	0.467141
RAB3C	2.65846	-3.23344	0.916189	0.338478	0.977107
SSTR3	2.65751	-3.23267	4.0338	0.0445974	0.506366
OR2D3	2.65571	-2.47498	3.77811	0.0519272	0.544498
EPGN	2.65099	-2.23071	7.09924	0.00771166	0.219002
BET3L	2.64276	-3.31391	0.958286	0.327619	0.977107
AMOTL2	2.63017	-3.04647	3.7749	0.0520271	0.544535
CYP4A22	2.62484	-2.70027	3.75713	0.0525829	0.546241
DDX39B	2.62364	-2.72045	3.65413	0.0559304	0.560102
INSL6	2.61705	-2.81587	4.03024	0.0446915	0.50717
LOC439990	2.6146	-3.16043	0.760767	0.383089	0.977107
LOC100506274	2.59817	-3.23894	0.999864	0.317343	0.975724
LBP	2.59132	-3.1853	0.892703	0.344746	0.977107
MIR106B	2.58835	-3.25942	1.57465	0.209533	0.906303
TMEM47	2.58432	-3.28802	0.359965	0.548526	1
ACTBL2	2.5757	-3.06409	0.733752	0.39167	0.980778
MIR632	2.56134	-3.20849	1.26009	0.261634	0.946909
NR2F2	2.56129	-3.20956	0.704208	0.401373	0.985318
LOC100506013	2.55919	-3.20917	0.928288	0.335308	0.977107
LOC389043	2.55602	-3.2355	0.413454	0.520222	1
ZNF157	2.55386	-2.52398	5.90187	0.0151248	0.314338
C19orf75	2.55258	-3.06117	3.29282	0.0695834	0.614383
RGPD1	2.54642	-1.95204	9.93043	0.00162568	0.0791068
MIR4727	2.53783	-3.28689	0.505455	0.477113	1
PRSS57	2.52349	-3.233	1.1893	0.275471	0.957491
OTOF	2.51664	-0.0870505	26.067	3.29771e-07	8.55835e-05
ANKRD33B	2.51628	-2.24222	6.47073	0.0109665	0.264761
WBSCR17	2.51125	-3.34252	1.11342	0.291339	0.963605
WFDC13	2.50856	-3.13816	1.04571	0.306497	0.972364
FLJ42969	2.50839	-3.16413	0.658723	0.417011	0.99432
TSPAN11	2.50059	-2.21674	4.73919	0.0294829	0.42568
OR1D4	2.49928	-3.36843	2.10748	0.146581	0.81841
ST6GALNAC5	2.49338	-3.15846	1.41686	0.233922	0.9287
TMPRSS11GP	2.49292	-2.41819	3.34924	0.067236	0.60493
IL17REL	2.49063	-2.81358	3.16094	0.0754197	0.635297
MMP3	2.48718	-3.31769	1.01767	0.313073	0.974578
IFNB1	2.48564	-1.90238	7.20014	0.00728978	0.212521
LINC00028	2.48466	-3.20699	3.5932	0.0580166	0.568944
ASB9	2.4732	-1.84165	5.71324	0.0168374	0.329581
SGCD	2.4706	-2.70355	3.92383	0.0476063	0.52468
FAM90A2P	2.46874	-3.39863	2.07219	0.150006	0.822564
DGKK	2.46793	-3.20701	0.669931	0.413076	0.992254
HTR3E	2.46733	-3.16066	0.298661	0.584723	1
FLJ41278	2.46536	-1.9603	8.31749	0.00392652	0.148094
TECRL	2.46369	-3.15845	1.51283	0.218707	0.910849
DPY19L2P1	2.46195	-2.97702	3.35885	0.0668445	0.60469
LMAN1L	2.45891	-2.8362	1.86808	0.171695	0.861635
PPP4R4	2.45846	-2.03528	4.07345	0.0435623	0.500847
TMEM207	2.4564	-3.31341	3.48144	0.0620605	0.587048
SLC22A31	2.45632	-3.39742	1.93356	0.16437	0.847484
S1PR5	2.4561	-3.23365	0.934931	0.333585	0.977107
FLJ43879	2.45334	-3.3142	0.598771	0.439047	1
NPTX1	2.45197	-2.48853	3.79058	0.0515416	0.543938
C6orf58	2.44693	-2.71283	3.76406	0.0523654	0.546009
SPDEF	2.44508	-3.04246	3.52752	0.060358	0.579785
MIR4271	2.44359	-3.31402	0.912418	0.339474	0.977107
DEFB132	2.44349	-3.15783	0.862255	0.353108	0.977107
C12orf71	2.43374	-2.91073	3.72743	0.0535258	0.550355
SULT2B1	2.43273	-3.28748	0.81645	0.36622	0.977107
MIR3192	2.43054	-2.7279	2.63374	0.104615	0.72863
CERS3	2.42464	-2.67025	2.65629	0.103141	0.721552
SNORA78	2.4241	-3.3692	2.4189	0.119879	0.765037
FAM178B	2.41719	-3.34334	0.498368	0.480218	1
OR52B6	2.41631	-2.35356	6.01447	0.0141891	0.303554
C10orf111	2.41622	-2.16828	5.5151	0.018853	0.34919
MRVI1-AS1	2.41065	-3.16275	0.83198	0.361701	0.977107
PPP2R2C	2.40957	-3.31276	0.154724	0.694061	1
ABCA17P	2.40932	-2.99552	2.73008	0.0984742	0.708118
PROKR2	2.40684	-3.36893	2.06921	0.1503	0.822564
TAAR1	2.40522	-2.67909	3.03461	0.0815062	0.656871
EFNB3	2.39989	-3.34089	0.59562	0.440254	1
KAAG1	2.39621	-2.72885	2.14361	0.143165	0.811961
LOC90499	2.39194	-3.28666	0.341486	0.558973	1
KCNS2	2.39173	-2.95255	3.68938	0.0547601	0.555493
FRMPD1	2.38967	-3.16093	0.761966	0.382714	0.977107
C1S	2.38728	2.00035	58.4191	2.11823e-14	4.19795e-11
LINC00305	2.38672	-3.31276	1.18936	0.275459	0.957491
JAM2	2.38536	-2.15772	4.38831	0.0361861	0.463191
GNAS-AS1	2.37987	-3.21014	0.886512	0.346424	0.977107
C7	2.37008	-1.35082	13.025	0.000307354	0.0242765
CYP4F12	2.36711	-3.16916	1.33356	0.248173	0.94009
SERP2	2.36643	-3.2584	0.370654	0.542648	1
EGR4	2.36421	-2.35756	2.8978	0.0887006	0.678281
SNORD116-12	2.36169	-3.28716	0.894962	0.344136	0.977107
CRP	2.36131	-3.1591	0.843183	0.358488	0.977107
CASP14	2.35878	-3.21	1.12488	0.28887	0.963605
KRTAP27-1	2.35731	-3.36848	1.89311	0.168852	0.854916
TSPAN9	2.35619	-2.1505	4.04398	0.0443292	0.505383
LOC340074	2.35409	-3.23356	0.700338	0.40267	0.986225
RGMA	2.35344	-2.9936	2.65901	0.102965	0.720818
GIPC2	2.34984	-2.75855	2.93341	0.0867638	0.672635
EPPK1	2.34644	-2.69395	3.54564	0.059702	0.577895
ESR2	2.34317	-2.73925	2.84841	0.0914646	0.685323
OR2AG2	2.33877	-3.18302	0.609922	0.434817	1
PSG4	2.33729	-2.9175	4.08226	0.0433358	0.500312
LOC146513	2.33459	-3.23338	1.04329	0.307057	0.972376
OR2L8	2.33454	-3.25849	0.822088	0.36457	0.977107
MIR938	2.33103	-3.28694	0.878183	0.3487	0.977107
CYP26C1	2.32898	-3.28495	1.13412	0.286899	0.962658
CTSL3	2.32595	-3.15926	2.64012	0.104196	0.727272
POTEC	2.32364	-3.23497	1.31877	0.250814	0.94009
POU5F1P4	2.32067	-2.87812	5.12759	0.0235484	0.386199
ZBP1	2.31959	-0.800923	23.0148	1.60762e-06	0.00034359
MIR4718	2.31373	-3.1853	0.527031	0.467858	1
UBQLNL	2.30876	-2.34019	6.00008	0.0143052	0.304551
PLA2G12B	2.30239	-3.12296	2.68482	0.101309	0.717257
OR1N2	2.30132	-3.0821	2.95538	0.0855919	0.66891
ALPP	2.29673	-3.31419	1.13153	0.28745	0.962911
PNLIPRP2	2.29414	-3.28855	0.924086	0.336404	0.977107
CCDC114	2.29112	-2.8782	3.85269	0.0496663	0.535473
FAM26D	2.29041	-3.15093	1.20389	0.272545	0.956938
NUDT11	2.2892	-3.00083	0.968866	0.324963	0.977107
SLC8A3	2.2871	-3.01726	0.88202	0.347649	0.977107
KLK10	2.28631	-3.11323	1.04173	0.307419	0.972534
KIF7	2.28606	-2.86586	1.26259	0.261162	0.946909
LOC643648	2.28413	-3.39772	2.2026	0.137778	0.801928
C1QTNF4	2.28367	-3.1123	0.997735	0.317859	0.975724
TNNT2	2.28331	-3.3129	0.920641	0.337307	0.977107
WNT10A	2.28293	-3.37072	1.81328	0.178115	0.871407
KRT37	2.28291	-3.31407	1.32258	0.25013	0.94009
ANKUB1	2.28261	-2.70903	3.23508	0.072077	0.621646
LINC00242	2.27751	-3.022	2.22881	0.135458	0.800449
HGFAC	2.2762	-2.97405	3.01942	0.0822727	0.66012
OR5B3	2.27327	-3.39725	2.12612	0.144807	0.815497
MRPL23-AS1	2.2697	-2.43644	6.01875	0.0141547	0.303554
HSPB3	2.26583	-3.02293	3.10128	0.0782308	0.646144
ZNF239	2.26546	-2.66724	2.60388	0.106603	0.734727
TEKT3	2.26354	-2.64088	6.6991	0.00964616	0.248974
AMY2A	2.2595	-2.69942	3.83011	0.0503395	0.538205
LINC00086	2.25862	-2.997	1.3311	0.248609	0.94009
MKRN7P	2.25841	-3.08684	2.24908	0.133694	0.79618
OR1L8	2.2581	-2.48484	4.12464	0.0422629	0.4947
CALML6	2.25328	-2.97445	2.89538	0.0888336	0.678547
FBXW4P1	2.25305	-1.96251	9.94963	0.00160882	0.0788141
MYH16	2.253	-3.09255	0.598476	0.43916	1
MC4R	2.23832	-3.17181	0.97024	0.32462	0.977107
FMN2	2.22964	-3.0637	1.14289	0.285042	0.961344
LGALS4	2.22654	-2.9563	3.05303	0.0805869	0.654543
MTRNR2L7	2.22325	-3.36889	1.93117	0.16463	0.848047
GRM3	2.22106	-2.64932	3.77423	0.0520478	0.544535
DRD2	2.21957	-3.15977	0.932185	0.334296	0.977107
SRMS	2.21895	-3.39711	1.93047	0.164707	0.848215
SNORD69	2.21886	-2.71177	3.58478	0.0583113	0.569823
MYH2	2.21876	-2.78862	2.39916	0.1214	0.767877
RNF222	2.21687	-1.82659	11.4285	0.000723246	0.046802
PCDH10	2.21673	-3.1574	1.17038	0.279323	0.958332
LOC399829	2.21196	-3.3685	2.05857	0.151352	0.823351
C15orf63	2.21101	-3.20832	2.47222	0.115874	0.75584
TEX28	2.21079	-3.0646	1.20543	0.272239	0.956938
LOC84856	2.20824	-3.28673	0.654541	0.418494	0.99587
PPIAL4G	2.2081	-2.98106	1.56668	0.21069	0.906303
MIR548G	2.20336	-2.63102	3.61173	0.0573735	0.56538
LINC00421	2.20236	-3.42613	1.87546	0.170851	0.859754
LOC392364	2.20006	-3.18915	0.386131	0.53434	1
KRT12	2.19974	-3.31407	0.996822	0.318081	0.975724
MIR4514	2.19561	-3.13829	1.15296	0.28293	0.960914
RUNDC3A	2.19481	-2.09093	4.70691	0.0300416	0.428604
MIR4734	2.19449	-3.13915	1.04177	0.307411	0.972534
KLRC4	2.19188	-3.1886	0.846855	0.357444	0.977107
GGNBP1	2.18855	-2.99491	1.17199	0.278993	0.958332
C9orf169	2.18487	-2.55417	3.97999	0.0460438	0.51501
HUNK	2.18318	-2.41177	3.65525	0.0558928	0.560102
OR2D2	2.18135	-2.76957	3.01735	0.0823779	0.660178
PROP1	2.17994	-3.31453	0.867256	0.351716	0.977107
COL9A1	2.17656	-2.75963	2.87407	0.0900168	0.683514
C6orf195	2.17384	-3.10928	2.43274	0.118825	0.762123
VSTM1	2.16845	-2.67514	2.40413	0.121015	0.767877
POSTN	2.16716	-3.28753	0.827627	0.36296	0.977107
AMELX	2.16141	-2.66722	3.38743	0.0656953	0.600947
ZIM2	2.16031	-3.23482	0.846137	0.357647	0.977107
LOC284578	2.1597	-2.08102	4.58796	0.0321973	0.443216
DCHS2	2.15818	-2.68419	2.70731	0.0998892	0.713665
MIR320C2	2.15607	-2.82219	0.773748	0.37906	0.977107
CLEC4F	2.15603	-3.11249	0.922307	0.33687	0.977107
C8orf12	2.15303	-3.21552	0.499542	0.479701	1
HSD3B2	2.15143	-3.3138	0.308876	0.578371	1
BOC	2.14703	-2.11147	5.27064	0.021688	0.372133
LOC440925	2.14503	-3.39784	1.42932	0.231875	0.925971
OR52H1	2.14415	-2.8883	0.561692	0.453579	1
CMPK2	2.14366	4.17172	45.1417	1.83281e-11	1.28888e-08
FLJ44511	2.14194	-2.37224	3.96472	0.0464633	0.517313
CLDN19	2.14163	-3.20797	0.521785	0.470081	1
EPYC	2.13128	-3.31406	0.787866	0.374746	0.977107
PTGIR	2.12216	-2.72256	3.04253	0.0811092	0.655864
KCNQ2	2.11546	-3.39683	1.73578	0.187674	0.88339
RNASEK-C17ORF49	2.10899	-3.23495	0.589323	0.442681	1
LOC100287010	2.10738	-3.34058	0.815218	0.366582	0.977107
LOC728606	2.10417	-2.60407	3.58911	0.0581593	0.569575
LOC253044	2.10317	-3.3683	1.68781	0.19389	0.891728
LINC00521	2.10261	-2.80301	2.55999	0.109599	0.74084
EPHA7	2.09993	-2.97846	1.22933	0.267538	0.952336
OSTBETA	2.09781	-3.02705	0.82342	0.364182	0.977107
CPXM1	2.09193	-3.10927	0.88729	0.346213	0.977107
PSD2	2.08959	-2.18382	10.5463	0.00116421	0.0636083
NME1-NME2	2.08757	-3.42669	1.62741	0.202062	0.899227
CCDC144NL	2.0854	-2.42944	5.32822	0.0209828	0.367258
P2RX3	2.08213	-3.42629	1.54011	0.214601	0.907291
TFAP2B	2.07988	-3.37252	1.57369	0.209672	0.906303
GBP1P1	2.07876	-2.25162	6.43843	0.0111677	0.267535
AQP7P3	2.07568	-2.26926	6.56899	0.0103771	0.256843
C6orf147	2.06952	-2.87298	1.87515	0.170886	0.859754
OR51I1	2.06864	-3.16954	0.696397	0.403997	0.987283
DUSP8	2.06726	-2.24372	4.48892	0.0341152	0.452655
SV2A	2.06117	-0.839649	9.23866	0.00236959	0.103954
LOC440910	2.0595	-3.29182	0.754233	0.385139	0.977107
FFAR3	2.0571	-3.36921	1.85896	0.172745	0.86283
KRT222	2.05533	-3.36803	1.68991	0.193613	0.89121
UBE2NL	2.05521	-3.37311	1.76107	0.184491	0.880754
MFAP5	2.05498	3.10364	73.8058	8.6194e-18	4.04772e-14
ARHGAP33	2.04616	-2.76589	2.75565	0.0969112	0.702582
CDCP2	2.04586	-3.08995	0.520715	0.470537	1
ALDH3B2	2.0453	-3.17583	0.667678	0.413862	0.99261
MIR25	2.04422	-3.33988	0.819932	0.3652	0.977107
MIR4323	2.04249	-3.42577	1.54783	0.213455	0.907291
HOXD9	2.04249	-3.42577	1.54783	0.213455	0.907291
BARX1	2.04249	-3.42577	1.54783	0.213455	0.907291
IRF4	2.04169	-1.67113	9.23837	0.00236996	0.103954
GALNT9	2.03989	-3.3131	0.523891	0.469187	1
OR5K1	2.03808	-3.24043	0.519068	0.47124	1
TAGLN3	2.03586	-3.08309	0.812564	0.367363	0.977107
RASL10A	2.03436	-2.28042	5.12362	0.0236024	0.386575
TEPP	2.03108	-3.28508	0.748417	0.386978	0.977869
HOXC12	2.03021	-3.39866	1.6692	0.196366	0.892765
TBX3	2.0288	-3.18565	0.423994	0.514951	1
SNORD115-13	2.02486	-3.34112	0.38682	0.533976	1
CALR3	2.0241	-2.55266	3.27529	0.0703307	0.616692
GPR128	2.02385	-3.28814	0.130277	0.718145	1
AKAP14	2.02323	-2.9808	1.81547	0.177853	0.871407
TNNC1	2.02301	-3.11414	0.911385	0.339747	0.977107
LMX1B	2.02292	-2.82426	2.99327	0.0836113	0.664516
MIR335	2.02212	-3.39679	1.56608	0.210778	0.906303
UPK2	2.01978	-3.29153	0.166104	0.683597	1
MIR4513	2.0193	-2.60037	4.82625	0.0280296	0.416216
FLJ11235	2.01858	-2.93099	2.14759	0.142794	0.811648
CNN1	2.01782	-3.23262	0.631735	0.42672	0.998877
FOLR4	2.01592	-3.3135	0.455192	0.499879	1
LOC100129138	2.01265	-3.18259	0.858289	0.354218	0.977107
LRRC10B	2.01193	-3.11396	0.841896	0.358855	0.977107
UGT1A4	2.01087	-3.39781	1.70166	0.192071	0.888996
PADI1	2.00919	-2.37704	4.57713	0.0324013	0.443442
TRIM29	2.00916	-3.36869	1.53972	0.214659	0.907291
IL34	2.00778	-2.54895	2.43375	0.118749	0.762123
PURG	2.00772	-3.10781	0.71483	0.397845	0.984125
RMST	2.00664	-3.16848	0.79226	0.373417	0.977107
TTBK1	2.00637	-3.39664	1.63931	0.200421	0.897251
SNORA39	2.00637	-3.39664	1.63931	0.200421	0.897251
MIR4282	2.00611	-3.3972	1.57266	0.209821	0.906303
SFTPC	2.00537	-3.36935	1.79435	0.180396	0.875394
PAX1	2.00472	-3.23511	0.61958	0.431203	1
LOC100506388	2.00206	-2.18196	5.98264	0.0144473	0.306133
ISG15	2.00113	5.01099	48.5458	3.22671e-12	2.70547e-09
FOXD1	1.99926	-3.36912	1.67186	0.19601	0.892765
SPRYD5	1.99879	-3.14837	0.671905	0.412388	0.992062
NTN3	1.99476	-2.56506	3.84054	0.0500275	0.536415
TMEM38A	1.9935	-0.632546	28.0502	1.18212e-07	3.42331e-05
CNR2	1.99331	-3.18296	0.627456	0.42829	1
NKX3-2	1.99198	-3.39741	1.6075	0.204844	0.902197
SIM1	1.99153	-3.13505	0.591069	0.442006	1
LOC728643	1.99118	-3.25801	0.375618	0.539958	1
MIR4326	1.9898	-3.28767	0.474708	0.490829	1
FAM138D	1.9896	-3.36889	1.41969	0.233455	0.928199
COL11A2	1.98928	0.314056	27.2258	1.81025e-07	4.93293e-05
OCA2	1.9871	-3.20942	0.873098	0.350099	0.977107
LOC727915	1.9849	-3.20736	0.5688	0.450736	1
MASP1	1.98366	-2.73766	1.753	0.1855	0.881914
GPR119	1.98317	-3.28537	0.316712	0.57359	1
FCRL1	1.98068	-2.40024	4.18228	0.0408487	0.485862
EFEMP1	1.9794	-3.34117	0.777086	0.378034	0.977107
MIR4729	1.97683	-3.18583	1.11143	0.291772	0.963908
NLRP10	1.97577	-3.34194	0.550783	0.457998	1
GFRAL	1.97197	-3.06381	2.01659	0.155588	0.831112
AGR2	1.96671	-3.23334	1.2804	0.257824	0.944366
TTLL9	1.96038	-2.91512	2.1758	0.140197	0.807042
MIR4720	1.95899	-2.43579	4.06669	0.0437369	0.501559
SULF1	1.95629	-3.00038	2.8246	0.0928302	0.689271
FIBCD1	1.95581	-3.31315	0.768691	0.380622	0.977107
LINC00160	1.95535	-3.31386	1.11331	0.291363	0.963605
LINC00475	1.9552	-1.84215	5.81428	0.0158966	0.321357
LOC148145	1.95225	-3.25996	0.516028	0.472541	1
OR7E14P	1.94915	-3.13566	0.966931	0.325447	0.977107
VTRNA2-1	1.9465	-0.673567	11.4279	0.000723499	0.046802
GSTM2P1	1.94647	-3.3145	0.534683	0.464645	1
SLC22A20	1.94381	-2.59648	2.54151	0.110888	0.744493
LOC100505795	1.94014	-3.23521	0.0706928	0.790331	1
FNDC8	1.93879	-2.57919	3.69965	0.054424	0.553637
MRPS24	1.93786	-3.34128	0.960456	0.327072	0.977107
PGA5	1.9374	-2.93506	1.65227	0.19865	0.896036
HTR6	1.93675	-2.74875	4.99556	0.0254124	0.398556
OR2B3	1.92724	-3.31439	0.509295	0.475444	1
OR5D13	1.92651	-3.39643	1.39713	0.237204	0.930409
OR4C45	1.92402	-3.36817	1.44907	0.228678	0.92318
UBE2MP1	1.92389	-3.36892	1.5705	0.210135	0.906303
GGT5	1.9214	-3.39804	1.47508	0.224546	0.918135
MIR133A1	1.92101	-3.26302	0.564433	0.45248	1
EMID2	1.91912	-2.27051	2.9894	0.0838113	0.665017
CABP5	1.91891	-3.13927	0.395214	0.529572	1
FAM153A	1.91839	-3.34139	0.713578	0.398258	0.984464
IFIT2	1.91829	7.06898	58.0945	2.49818e-14	4.53837e-11
FUT6	1.91728	-2.32185	4.82832	0.0279959	0.416026
STRA8	1.91649	-2.9572	0.706275	0.400683	0.985318
FAM83F	1.91635	-2.93539	1.90067	0.168003	0.853879
MIR4284	1.91431	-3.39722	1.35866	0.24377	0.935978
LOC152578	1.91291	-3.39836	1.4634	0.22639	0.919564
OR51E2	1.91112	-3.07309	2.16278	0.141389	0.808998
ALB	1.91091	-1.90586	3.92759	0.0475	0.524125
ATP6V0CP3	1.91057	-3.36929	1.44912	0.228669	0.92318
OLIG2	1.90761	-1.487	6.03376	0.0140348	0.303204
NAPSB	1.90672	1.16554	30.8251	2.82369e-08	9.47021e-06
OR14A16	1.90497	-3.32145	0.741377	0.38922	0.979439
FGF22	1.9042	-3.37082	1.55043	0.213072	0.907291
OASL	1.90419	3.29742	39.2978	3.63846e-10	1.88853e-07
DNAJC5G	1.90382	-2.5466	2.27254	0.131684	0.792553
MGAT5B	1.90239	-3.07418	0.495384	0.481535	1
INHBB	1.90186	-3.16239	0.353001	0.552419	1
RAB25	1.8998	-3.34231	0.276832	0.598785	1
GLIS3-AS1	1.89445	-3.26243	0.795016	0.372588	0.977107
XCR1	1.89313	-3.15835	0.877413	0.348911	0.977107
ACRV1	1.8917	-2.18507	2.89771	0.0887054	0.678281
FAM66B	1.88716	-1.97514	6.7733	0.00925315	0.243382
OVCH2	1.88633	-2.80685	1.75455	0.185306	0.881914
PON1	1.88354	-2.91088	0.611322	0.434291	1
TLL1	1.88348	-2.70256	2.83782	0.092069	0.687065
C19orf76	1.88311	-2.50861	3.72362	0.0536478	0.550622
LHFPL3	1.87946	-2.82086	1.25031	0.263493	0.949043
LOC730811	1.87874	-3.34129	0.356029	0.55072	1
MX1	1.87823	8.01457	73.6592	9.28377e-18	4.04772e-14
LINC00548	1.87446	-3.04118	2.02062	0.155176	0.83066
C2orf57	1.87317	-3.39762	1.36315	0.242992	0.935567
C17orf67	1.86534	-2.63485	3.37687	0.0661174	0.60234
LOC728437	1.86261	-2.95409	1.76251	0.184312	0.880754
WNT5A	1.86076	-2.56399	2.23892	0.134575	0.798596
SMOC1	1.85622	-2.86969	1.19139	0.275049	0.957491
COL5A1	1.85583	-3.31363	0.672995	0.41201	0.991785
MIR4474	1.85427	-3.4273	1.26802	0.260139	0.94659
LOC389332	1.85101	-2.83452	1.5065	0.219673	0.91143
OR5K2	1.85021	-3.20809	0.921469	0.33709	0.977107
RTEL1-TNFRSF6B	1.84683	-3.28717	0.162568	0.686804	1
PPP1R42	1.84587	-3.18402	0.7282	0.393467	0.981608
UCN2	1.84546	-2.87811	1.93985	0.163685	0.845777
PSORS1C1	1.845	-3.36817	1.42242	0.233006	0.927768
VSTM5	1.84276	-3.08753	0.963521	0.326301	0.977107
SPRR2G	1.84096	-3.42608	1.13166	0.287421	0.962911
NPVF	1.84096	-3.42608	1.13166	0.287421	0.962911
MIR450A1	1.84096	-3.42608	1.13166	0.287421	0.962911
KRT35	1.84096	-3.42608	1.13166	0.287421	0.962911
CXXC1P1	1.84096	-3.42608	1.13166	0.287421	0.962911
RNASE3	1.8364	-3.26139	0.566733	0.45156	1
BEND2	1.83597	-3.16295	2.10071	0.147231	0.81841
FETUB	1.8341	-3.16026	0.840341	0.359299	0.977107
OR52B4	1.82732	-3.23392	0.611024	0.434403	1
NPY2R	1.8271	-3.21031	0.459712	0.497759	1
SNORD115-38	1.82553	-3.4265	1.1576	0.281965	0.959743
SNORD115-37	1.82553	-3.4265	1.1576	0.281965	0.959743
MYL7	1.82553	-3.4265	1.1576	0.281965	0.959743
MIR4532	1.82553	-3.4265	1.1576	0.281965	0.959743
MIR3155A	1.82553	-3.4265	1.1576	0.281965	0.959743
DEFA4	1.82553	-3.4265	1.1576	0.281965	0.959743
CHRNA3	1.82056	-2.11206	3.17471	0.0747866	0.632899
LDB2	1.81843	-3.23278	0.608375	0.4354	1
LOC728040	1.81763	-3.36883	1.41818	0.233703	0.9287
C8orf71	1.80738	-3.34093	0.322159	0.570313	1
SPAM1	1.80346	-3.06481	0.850422	0.356433	0.977107
MIR760	1.8026	-3.00072	0.985956	0.320733	0.976347
LOC152024	1.79823	-1.33118	9.3991	0.00217092	0.0971787
MAGEA8	1.79582	-2.39941	3.95908	0.0466192	0.518175
CD69	1.79205	-1.50293	11.2403	0.000800421	0.0501413
ALOXE3	1.79108	-3.31326	0.589724	0.442526	1
SEMA6C	1.79091	-2.10224	4.59555	0.0320551	0.442728
OLFM4	1.78928	-3.08746	0.485833	0.485792	1
SRD5A2	1.78613	-2.7893	2.22683	0.135632	0.800449
MIR1205	1.78418	-3.09658	0.674999	0.411314	0.991785
EGFLAM-AS4	1.78399	-3.23529	0.526557	0.468058	1
CCDC136	1.78398	-2.32572	3.28779	0.069797	0.614992
SLC30A8	1.78263	-2.71643	1.34947	0.245371	0.938108
APOBEC3A	1.78192	2.46302	22.0134	2.70751e-06	0.000543146
PBOV1	1.78065	-1.79104	5.26764	0.0217255	0.372133
LOC729264	1.77907	-2.4361	3.82376	0.0505308	0.539193
RDH8	1.779	-3.21164	0.951929	0.329229	0.977107
FSHB	1.77784	-3.15978	0.755581	0.384715	0.977107
LOC645431	1.77719	-2.7564	2.46354	0.116516	0.757591
ART4	1.77676	-2.62763	4.42905	0.0353321	0.459662
ALOX12P2	1.77561	-2.21323	2.22802	0.135527	0.800449
PTPRG	1.77383	-0.216335	14.0649	0.000176612	0.0162453
GRIA3	1.7715	-2.42114	3.31746	0.0685475	0.609653
MIR4499	1.77033	-3.16324	0.420176	0.516849	1
SNURF	1.77021	-2.48064	2.5033	0.113608	0.750431
TAF7L	1.76231	-2.6227	1.60565	0.205104	0.902738
CSDAP1	1.76132	-3.23138	0.837635	0.360074	0.977107
RP1L1	1.75993	-3.23356	0.45871	0.498227	1
TWIST1	1.75985	-2.22013	3.55795	0.0592609	0.575195
LINC00442	1.75855	-3.37064	1.30493	0.253314	0.941296
HS3ST3A1	1.75818	-3.36945	1.31868	0.250829	0.94009
LOC146481	1.75356	-3.25895	0.722304	0.395389	0.982728
MORN3	1.75075	-1.77254	9.49722	0.00205784	0.0934602
CA9	1.7495	-3.1355	0.273189	0.6012	1
OR6K6	1.74869	-0.263859	5.57757	0.018192	0.34411
HERC5	1.74823	5.73172	53.8451	2.16939e-13	2.48909e-10
SLC22A25	1.74467	-3.3142	0.0995756	0.752339	1
SLURP1	1.74206	-3.31449	1.15492	0.282521	0.960186
NYNRIN	1.74085	-2.46307	1.90835	0.167146	0.852475
TFAP2A	1.73855	-3.23405	0.452278	0.501255	1
LOC339807	1.73817	-3.23477	0.80477	0.369671	0.977107
LOC283299	1.73759	-2.91428	1.89559	0.168573	0.854916
LSAMP-AS3	1.73522	-2.99535	0.996317	0.318203	0.975724
GALNT8	1.73474	-0.865294	11.0505	0.000886647	0.0532476
PSG5	1.73386	-3.0639	1.17174	0.279044	0.958332
GJD2	1.73214	-3.36865	1.28869	0.256289	0.943608
MMP13	1.72802	-1.62899	3.67774	0.0551435	0.556541
LOC100132735	1.72616	-1.23135	5.57532	0.0182153	0.34411
VWA3A	1.72532	-2.7579	3.03701	0.0813858	0.656386
BTC	1.72253	-2.89213	1.65922	0.197709	0.89426
FAM90A25P	1.72188	-3.31439	0.223023	0.636746	1
MIR604	1.71645	-3.23882	0.769258	0.380447	0.977107
WNT10B	1.71447	-3.02173	0.611314	0.434294	1
LOC100507055	1.71337	-3.34129	0.69408	0.40478	0.98771
BCL2L10	1.71288	-2.8761	0.657154	0.417566	0.994681
SNORA70D	1.71281	-3.23463	0.643573	0.42242	0.997942
C2orf81	1.71228	-2.22654	3.49611	0.0615133	0.584054
LOC729080	1.71167	-3.34227	0.490183	0.483846	1
COL1A1	1.71101	-2.87581	1.73237	0.188109	0.883888
BRS3	1.71027	-2.97614	0.86655	0.351912	0.977107
C22orf45	1.70967	-2.51223	1.85347	0.17338	0.863107
HAS1	1.70805	-2.7074	2.68675	0.101186	0.717257
C20orf195	1.70745	-2.99751	1.52602	0.21671	0.907291
HABP2	1.7029	-3.05048	0.657685	0.417378	0.994448
SPNS2	1.70218	-2.6174	2.17682	0.140104	0.806972
PDZD3	1.69927	-2.52694	2.36315	0.124231	0.774779
SNORA80B	1.69604	-2.63659	1.52838	0.216355	0.907291
NKAIN2	1.69566	-2.22888	2.20567	0.137504	0.801928
FER1L6-AS1	1.69097	-2.19098	1.92832	0.164942	0.848634
MIR3691	1.68986	-3.36815	1.27285	0.259233	0.945548
CACNG3	1.68864	-3.2584	0.648225	0.420748	0.996377
TAF1L	1.68848	-2.76283	1.95703	0.161832	0.842212
LOC254559	1.68716	-2.79875	1.50452	0.219977	0.91143
SFTPA1	1.68697	-3.29123	0.736144	0.390899	0.98058
ELAVL2	1.68613	-3.0666	0.837526	0.360105	0.977107
MIR3178	1.68097	-3.36948	1.30189	0.253868	0.941532
FGL1	1.68036	-2.92836	0.360405	0.548282	1
ARL9	1.67865	-2.95247	0.739883	0.389698	0.980203
INSC	1.67827	-2.36678	4.84219	0.0277716	0.414388
CXorf58	1.67775	-2.34844	2.76004	0.0966456	0.701356
MCART2	1.677	-2.89472	1.89464	0.16868	0.854916
ODF4	1.67525	-3.23524	0.642854	0.422679	0.997942
GYPB	1.67355	-3.34051	0.430936	0.51153	1
DOK7	1.67293	-3.00163	0.17482	0.675863	1
IGSF5	1.67254	-3.31462	0.429243	0.512361	1
RBMY1A3P	1.67244	-3.3972	1.14582	0.284426	0.961344
HOOK1	1.67106	-1.50928	8.33973	0.00387874	0.147055
MIR4449	1.67024	-3.31512	0.221294	0.638056	1
CD200R1L	1.66134	-3.118	0.455928	0.499533	1
OR6F1	1.65998	-3.0887	0.504692	0.477446	1
GRIN2C	1.65956	-2.22967	3.14568	0.0761282	0.638675
ACY1	1.65942	-2.7504	1.7457	0.186418	0.881914
IL17A	1.65693	-3.26129	0.514932	0.473012	1
DDX25	1.6548	-2.89686	2.22799	0.13553	0.800449
OR4Q3	1.65395	-3.14362	0.337169	0.561468	1
CD70	1.65322	-1.86591	6.92031	0.0085222	0.232812
IFIT3	1.65312	7.89275	48.0645	4.12435e-12	3.33003e-09
WDR86	1.65163	-3.39684	1.17264	0.27886	0.958332
C9orf171	1.65108	-3.31342	0.563206	0.452971	1
TMPRSS11F	1.64602	-2.67932	1.7007	0.192197	0.889008
MIR4744	1.64575	-3.31472	0.710852	0.399161	0.984464
SLC3A1	1.64503	-0.895675	11.2297	0.000805006	0.050284
CCL8	1.64248	0.288756	15.2938	9.20172e-05	0.00982218
ALG1L2	1.64237	-2.95491	1.39644	0.23732	0.930409
LOC388906	1.64117	-1.83088	5.47839	0.019253	0.35211
LOC283553	1.64106	-3.23263	0.623163	0.429874	1
LOC63930	1.63823	-3.39643	1.31528	0.25144	0.94009
TEX22	1.63774	-2.25257	2.56446	0.10929	0.740028
LOC100129845	1.63568	-3.34105	0.42879	0.512583	1
TTLL6	1.63348	-3.13434	0.781012	0.376832	0.977107
RAD51AP2	1.63213	-3.3149	0.544988	0.460373	1
KCNK12	1.63071	-3.04069	1.55417	0.212521	0.907291
FAM75C1	1.6283	-3.23434	0.746672	0.387532	0.977869
F11	1.62819	-1.32818	14.0464	0.000178356	0.0162684
CYS1	1.62806	-3.0901	0.617849	0.431848	1
SRL	1.62392	-2.12634	2.82571	0.0927661	0.689271
LOC100130673	1.62052	-3.1982	0.581492	0.445728	1
C8A	1.61986	-3.18216	0.664804	0.414869	0.993273
CYP1A1	1.61968	-3.39633	1.36591	0.242516	0.935567
LOC440700	1.61911	-2.4064	3.77146	0.0521343	0.544574
GABARAPL3	1.61861	-1.87607	4.36644	0.0366535	0.465916
MIR802	1.61836	-3.31428	0.00504339	0.943384	1
TOX3	1.6154	-3.3399	0.434196	0.509937	1
PRDM7	1.61285	-2.06853	3.13394	0.0766783	0.639509
IKZF3	1.6124	-3.04282	1.27741	0.258382	0.944613
SLC17A8	1.61134	-2.81627	1.49707	0.221123	0.913142
TBX6	1.61078	-1.56283	8.06107	0.00452266	0.161648
S100G	1.60858	-2.77341	1.20862	0.271605	0.95613
KRT8P41	1.60573	-3.39679	1.28238	0.257457	0.944366
LIPI	1.60562	-3.13896	0.727061	0.393837	0.981809
OR4F4	1.60213	-3.36888	1.15994	0.281478	0.959726
COL11A1	1.60191	-2.61656	1.09628	0.295084	0.965569
LGALS17A	1.59997	-3.21014	1.51548	0.218305	0.910299
LOC100506801	1.59913	-2.33397	3.02642	0.0819185	0.658004
SOX10	1.59868	-3.24069	0.726853	0.393905	0.981809
DBX2	1.59747	-3.20922	0.38121	0.536956	1
C20orf173	1.5934	-1.80776	3.22171	0.0726676	0.623675
ACTRT1	1.59272	-3.36805	1.26294	0.261095	0.946909
ITIH5	1.59005	-2.50628	2.53376	0.111434	0.745404
MIR4767	1.58413	-3.02564	1.43742	0.230557	0.925235
C1orf94	1.58369	-3.36774	1.18765	0.275803	0.957712
MIR4257	1.58344	-2.40142	1.79865	0.179876	0.875394
CTAGE10P	1.58295	-3.11944	0.542847	0.461255	1
BEGAIN	1.58287	-1.55227	6.76541	0.00929414	0.244111
SLPI	1.58164	-3.3967	1.26632	0.260458	0.946696
LOC255512	1.57974	-2.58551	2.81093	0.0936242	0.692337
LOC100506650	1.57847	-3.31287	0.443191	0.505586	1
ITGB7	1.57665	1.42019	39.4181	3.42112e-10	1.81903e-07
MIR4684	1.57488	-3.42624	1.23367	0.266694	0.95193
MIR4439	1.57479	-2.4661	2.67978	0.10163	0.718395
SCGB2B3P	1.57418	-3.06638	1.45773	0.227291	0.92168
MIR631	1.57412	-3.36793	1.26836	0.260074	0.946513
LOC286135	1.57358	-3.34275	0.562644	0.453197	1
ZAR1L	1.57285	-2.94794	1.52041	0.217557	0.908659
SOX5	1.57073	-2.93302	1.06358	0.3024	0.970948
LOC100288077	1.57066	-2.84835	1.47471	0.224604	0.918135
ASXL3	1.57011	-3.01743	0.835683	0.360634	0.977107
KPNA7	1.56974	-2.83257	0.830834	0.362032	0.977107
USP18	1.56824	4.43734	36.8457	1.27857e-09	6.19396e-07
AIM2	1.56775	-0.657289	14.4786	0.000141761	0.0137964
METTL21C	1.56716	-2.32815	1.51305	0.218675	0.910849
RTP1	1.56493	-3.17171	0.70365	0.40156	0.985318
NLRP4	1.56046	-3.26044	0.381001	0.537068	1
CLDN3	1.55962	-3.26567	0.672334	0.412239	0.991922
LPPR1	1.55835	-3.25894	0.721506	0.39565	0.982728
B4GALNT1	1.55791	-3.31433	0.230932	0.630833	1
GGT3P	1.55738	-3.34094	0.719452	0.396324	0.98319
C6orf141	1.55663	-3.31666	0.442644	0.505849	1
OAS3	1.55638	6.60068	55.4165	9.75163e-14	1.32866e-10
LOC728819	1.55534	-3.39872	1.20227	0.272869	0.956938
SGCE	1.55519	-2.26988	2.19252	0.138683	0.803189
OR52I1	1.55494	-2.70684	2.11239	0.146111	0.818401
BEND6	1.55466	-2.63871	1.08509	0.297562	0.966939
LINC00460	1.55182	-3.28972	0.424588	0.514657	1
PLSCR4	1.55055	-3.00395	0.304056	0.581351	1
WNT16	1.55037	-1.43879	5.36485	0.0205466	0.365347
OTX1	1.55025	-3.42514	1.21336	0.270667	0.955964
MIR4661	1.55025	-3.42514	1.21336	0.270667	0.955964
SNORD116-15	1.54865	-3.07116	0.392501	0.530988	1
KRTAP3-2	1.54726	-3.37167	1.12905	0.287979	0.963466
FAM216B	1.54509	2.2541	28.4861	9.43744e-08	2.85745e-05
MIR3682	1.54359	-1.90415	2.41962	0.119824	0.765037
ADAM7	1.54173	-3.18385	1.48074	0.223659	0.917061
LINC00092	1.54125	-1.91506	5.15212	0.023218	0.385492
RAD51L3-RFFL	1.54048	-3.31273	0.390177	0.532206	1
IGFL3	1.5398	-3.14559	0.521544	0.470184	1
KIR3DL2	1.53854	-3.15885	0.457062	0.499	1
UGT2B28	1.53709	-3.18272	0.541017	0.462012	1
UGT2A3	1.53682	-3.04473	1.02181	0.31209	0.974578
IFI6	1.53679	9.152	30.7889	2.87684e-08	9.5023e-06
POU4F3	1.53666	-3.1608	0.277673	0.598231	1
CPA3	1.53655	-3.396	1.18991	0.275348	0.957491
FLJ42280	1.53487	-3.18397	0.649894	0.420151	0.996377
LOC338588	1.53485	-3.31351	0.464717	0.495428	1
BSX	1.5338	-3.39668	1.16709	0.28	0.958917
HOXB6	1.53373	-1.86569	7.31605	0.00683415	0.205496
ISG20	1.53219	-0.0809356	9.5367	0.00201403	0.0924335
MAGEB4	1.53211	-3.31183	0.404885	0.524577	1
SPZ1	1.53111	-3.15766	0.566189	0.451777	1
MEIS2	1.53104	-3.15917	0.319254	0.572056	1
SLITRK6	1.53051	-2.90059	0.661742	0.415946	0.993494
ZPLD1	1.5243	-2.89859	1.29219	0.255645	0.943486
EN2	1.5231	-3.25873	0.238592	0.625225	1
SVOPL	1.52291	-2.68805	1.55468	0.212446	0.907291
SPHKAP	1.52281	-3.06444	0.391199	0.53167	1
HOXC4	1.52268	-3.25886	0.137136	0.711145	1
CATSPER4	1.52185	-3.36858	1.10115	0.294013	0.965569
SLC16A12	1.52094	-2.40368	4.07503	0.0435215	0.500669
GPC2	1.5209	-2.75791	1.75121	0.185724	0.881914
OR8H1	1.52033	-3.39697	1.17415	0.27855	0.958332
ADAM19	1.52009	-2.41933	2.54634	0.11055	0.743136
ANP32D	1.5196	-3.42591	1.1828	0.276786	0.957845
NMS	1.51883	-3.26111	0.44008	0.507084	1
LOC100128593	1.51558	-3.36895	1.21144	0.271047	0.955964
OR51F2	1.51422	-3.34021	0.331046	0.565044	1
OR2K2	1.51376	-3.39722	1.07494	0.299832	0.968088
DCST1	1.51232	-2.8723	0.74522	0.387994	0.977869
FOXF1	1.51155	-2.27569	4.09935	0.0428998	0.498696
CYP26B1	1.51112	-3.16012	0.130741	0.717665	1
SLC38A8	1.50802	-3.31391	0.472481	0.491848	1
ARC	1.50795	0.176494	14.0206	0.000180823	0.0163416
LOC100129213	1.50733	-3.07162	0.664124	0.415108	0.993273
RASSF10	1.50574	-3.24608	0.485573	0.485909	1
LOC100271702	1.50344	-2.68901	2.95543	0.0855898	0.66891
C12orf42	1.5003	-3.31887	0.545111	0.460322	1
OR10R2	1.49921	-3.34574	0.236429	0.626797	1
GUCA1C	1.49696	-3.20853	0.60434	0.436927	1
TAS2R40	1.49173	-2.87621	2.0383	0.153381	0.827037
IL20	1.49158	-3.18548	0.170409	0.679748	1
LOC100505841	1.49036	-3.16167	0.574173	0.448606	1
ACCN1	1.49004	-3.31288	0.545236	0.460271	1
SCGB1C1	1.48804	-3.42638	1.18371	0.276602	0.957845
CACNA1H	1.48676	-3.36817	1.10826	0.29246	0.963961
KLHDC7B	1.48495	-2.78209	1.13082	0.287601	0.962911
LOC100505776	1.48483	-3.09269	0.361138	0.547875	1
HTR3B	1.48417	-2.97849	0.543514	0.46098	1
NXPH2	1.48304	-3.42578	1.09834	0.294631	0.965569
CXorf59	1.48216	-2.91278	1.47028	0.225301	0.918292
DOC2A	1.47879	-1.34072	5.56799	0.0182917	0.34411
SMCR9	1.47784	-3.45537	1.08257	0.298123	0.966939
OR4F15	1.47784	-3.45537	1.08257	0.298123	0.966939
MIR99B	1.47784	-3.45537	1.08257	0.298123	0.966939
LOC550113	1.47784	-3.45537	1.08257	0.298123	0.966939
DEFB122	1.47784	-3.45537	1.08257	0.298123	0.966939
APOL5	1.47784	-3.45537	1.08257	0.298123	0.966939
DMKN	1.47758	-3.34046	0.248578	0.618078	1
TTLL2	1.4774	-3.09289	0.40092	0.526615	1
WFDC8	1.47689	-3.18203	0.456288	0.499364	1
KCNK4	1.47685	-3.39691	1.0453	0.306592	0.972364
LOC643733	1.47523	-3.28789	0.295359	0.586807	1
LYPD3	1.4752	-2.74802	1.65964	0.197652	0.89426
GCGR	1.47497	-3.42632	1.09084	0.296285	0.966547
MIR30C1	1.47337	-2.60244	2.59214	0.107395	0.737159
C8orf75	1.47285	-1.40892	6.70426	0.00961827	0.248974
LINC00240	1.47232	-2.89875	1.3656	0.242569	0.935567
TNFSF10	1.46984	3.32525	22.4273	2.18249e-06	0.000457483
LCE2C	1.4695	-3.39659	1.05667	0.303976	0.972006
MIR1288	1.46901	-3.29028	0.0218338	0.88253	1
FCRL2	1.46877	-3.05087	1.39775	0.237101	0.930409
LELP1	1.46868	-3.42586	1.09671	0.29499	0.965569
SLC4A9	1.46805	-2.10619	2.40661	0.120823	0.767384
SCARNA15	1.46782	-1.76759	4.99906	0.0253612	0.398556
OR6N1	1.46646	-0.254953	6.19019	0.012846	0.288407
PRIC285	1.46421	3.80426	52.6609	3.964e-13	3.93903e-10
TNFRSF25	1.46298	-3.36756	1.1445	0.284704	0.961344
FBLN7	1.46089	-3.34104	0.404367	0.524842	1
TSPEAR	1.46054	-2.32469	2.12667	0.144755	0.815415
LOC100288079	1.46037	-2.00938	4.71623	0.0298792	0.428249
SHBG	1.45985	-1.64511	4.59072	0.0321455	0.442965
LOC653712	1.45741	-0.936508	7.01589	0.00807893	0.225301
SLC16A14	1.45683	-1.73735	2.85123	0.0913041	0.685323
PRG1	1.45644	-3.34163	0.444659	0.504882	1
EEF1A2	1.45617	-3.31437	0.632276	0.426522	0.998877
PCDHB2	1.45432	-3.06816	0.476758	0.489895	1
LOC402779	1.45407	-3.42677	1.08739	0.29705	0.966811
MIR1537	1.45388	-1.77581	4.08103	0.0433671	0.500312
LINC00271	1.4537	-2.18754	4.58158	0.0323175	0.443442
OR7C1	1.4534	-3.18147	0.490959	0.4835	1
MIR365B	1.45337	-3.23346	0.701335	0.402336	0.986225
FUT3	1.45297	-3.39676	1.12351	0.289163	0.963605
AS3MT	1.44954	-3.18515	1.24279	0.264933	0.950238
NACAD	1.44953	-3.31279	0.435002	0.509545	1
ADPRHL1	1.44874	-1.32204	4.65723	0.030923	0.436052
LOC643542	1.44747	-3.11077	0.504434	0.477558	1
MIR4750	1.44563	-3.39704	1.1233	0.289209	0.963605
MOXD1	1.44127	-2.23306	2.15754	0.141872	0.810295
CLEC4C	1.44087	-3.31786	0.293469	0.588006	1
CDC42BPG	1.44065	-1.72923	2.59087	0.107481	0.737284
DSCR4	1.43956	-3.40083	1.01764	0.313081	0.974578
MIR647	1.43913	-3.39903	1.05198	0.305051	0.972364
PLA2G2F	1.43796	-3.39789	1.03479	0.309036	0.972551
CLIC6	1.4377	2.63517	52.7593	3.77038e-13	3.93903e-10
LOC646736	1.43766	-2.91389	1.36323	0.242978	0.935567
AWAT2	1.43745	-3.121	0.938037	0.332783	0.977107
DACT3	1.43737	-2.62425	2.66471	0.102597	0.719807
CYP2B6	1.43709	-3.18369	1.06872	0.301235	0.969404
NKAIN1	1.43684	-3.19251	0.745283	0.387974	0.977869
TEX101	1.43615	-2.81322	1.91376	0.166546	0.85148
LOC100132146	1.43455	-3.36869	1.16381	0.280678	0.958917
HHIPL2	1.43412	-2.08451	2.19785	0.138203	0.802575
VAX2	1.43258	-3.36891	1.02811	0.310603	0.973494
OR14J1	1.43151	-3.28613	0.694615	0.404599	0.987492
SYT12	1.42749	-1.14301	4.14874	0.0416655	0.491526
RGS8	1.4271	-3.39774	1.18961	0.275409	0.957491
LOC643669	1.42692	-2.75892	1.29945	0.254313	0.94206
TMPRSS15	1.42568	-2.96629	0.960456	0.327072	0.977107
LOC100129794	1.42419	-3.36901	1.14344	0.284927	0.961344
EDN2	1.42417	-3.39772	1.06236	0.302678	0.970948
XKR4	1.42413	-3.39624	1.09002	0.296466	0.966547
GZMB	1.42286	-1.67069	3.57268	0.0587376	0.572065
KLK14	1.42284	-3.42577	0.979004	0.322445	0.977066
IGLL1	1.42253	-3.39709	1.05714	0.303868	0.972006
KLRC2	1.4221	-3.21096	0.513143	0.473781	1
ALX1	1.42074	-3.31201	0.407379	0.523303	1
SERPINI2	1.42048	-2.53798	1.25017	0.26352	0.949043
FIGN	1.4204	-3.18356	0.359062	0.549028	1
C18orf32	1.41901	-1.8091	5.79891	0.0160361	0.322198
PRB2	1.41725	-3.04218	0.603251	0.43734	1
ITIH1	1.41666	-2.55014	1.93596	0.164108	0.847158
LMCD1	1.41555	-3.23392	0.535931	0.464124	1
OAS2	1.41395	6.19983	51.1102	8.73215e-13	7.61443e-10
LY6G6C	1.41305	-3.0628	0.368616	0.543759	1
C17orf98	1.41275	-2.99459	0.844503	0.358112	0.977107
EPSTI1	1.41158	5.40272	42.5965	6.72791e-11	4.4445e-08
GLTSCR1	1.41145	-1.57811	7.93388	0.00485177	0.167146
LINC00161	1.41031	-3.39764	1.04415	0.306858	0.972364
NPFF	1.4103	-2.25712	2.71368	0.0994911	0.712051
OR2G3	1.4099	-3.31517	0.28809	0.591447	1
P2RY14	1.40956	-2.66917	1.43191	0.231453	0.925235
OR5D18	1.40919	-3.39685	1.00048	0.317195	0.975724
ECRP	1.40903	-3.39703	1.10941	0.29221	0.96391
FAM149A	1.40779	-3.31345	0.622998	0.429935	1
PRSS8	1.40764	-2.58396	1.29005	0.25604	0.943486
RIPPLY1	1.40698	-3.42598	0.983251	0.321398	0.976636
LRRC38	1.40698	-3.42598	0.983251	0.321398	0.976636
IL11	1.40518	-3.18421	1.0805	0.298587	0.967007
ADORA2A	1.40304	-2.1557	3.18967	0.074105	0.630312
MIR4682	1.40224	-3.33976	0.293057	0.588268	1
MGC16703	1.40205	-2.2844	2.21018	0.137103	0.801928
SNORD33	1.40193	-3.07186	1.19982	0.273358	0.956994
TPTE2P3	1.39962	-3.10925	0.548954	0.458745	1
SBSN	1.39863	-3.34091	0.612889	0.433702	1
MIR623	1.39779	-2.66522	1.36261	0.243086	0.935567
VEGFC	1.3974	-3.19771	1.29225	0.255635	0.943486
KERA	1.39734	-3.26215	0.34174	0.558826	1
UGT2B4	1.39615	-3.26321	1.36143	0.24329	0.935567
VSTM2B	1.39502	-3.42652	0.966514	0.325551	0.977107
C3orf24	1.3946	-3.15983	0.634884	0.425569	0.99874
ADH4	1.39299	-2.48457	1.23182	0.267054	0.952108
OR2A5	1.39271	-3.39734	1.07516	0.299782	0.968088
AGBL4	1.39071	-3.08752	1.33037	0.248739	0.94009
THEGL	1.38987	-3.1614	1.34596	0.245986	0.93887
PRSS54	1.3876	-3.36907	1.0227	0.311879	0.974578
KRTAP13-2	1.3876	-3.36907	1.0227	0.311879	0.974578
DPY19L2P4	1.3873	-1.92871	2.43017	0.11902	0.762123
OR7D4	1.38683	-3.4259	1.02102	0.312277	0.974578
LOC100652909	1.38597	-3.42536	0.931203	0.33455	0.977107
SATL1	1.38439	-3.0936	0.442484	0.505926	1
LOC284294	1.38374	-3.13437	0.722407	0.395355	0.982728
PPFIA2	1.38332	-2.40009	1.6722	0.195964	0.892765
CHEK2P2	1.38258	-3.16132	0.120835	0.72813	1
OR2AT4	1.38167	0.186512	7.72433	0.00544815	0.179123
COL8A1	1.38024	-3.23428	0.196998	0.657155	1
SLC38A11	1.37994	-2.97691	0.796873	0.37203	0.977107
UGT1A10	1.3798	-3.26081	0.0996605	0.752237	1
SERPINA10	1.37977	-3.31318	0.257255	0.612013	1
UBTFL1	1.37855	-3.42609	0.916289	0.338451	0.977107
HIST3H3	1.37855	-3.42609	0.916289	0.338451	0.977107
MIR4781	1.37744	-3.16787	0.389777	0.532417	1
SNORD123	1.37741	-3.39744	0.997309	0.317963	0.975724
TFAP2E	1.37602	-0.288831	17.0196	3.69965e-05	0.00466199
SMTNL1	1.37334	-0.291225	21.8699	2.91781e-06	0.000562905
PLEKHA4	1.3728	-0.874044	7.27242	0.00700213	0.207696
ATP6V1G2	1.36963	-1.59793	2.33071	0.126844	0.779989
ZNF648	1.36953	-3.42668	1.01176	0.314482	0.974931
SAMD12-AS1	1.36953	-3.42668	1.01176	0.314482	0.974931
KRT80	1.36953	-3.42668	1.01176	0.314482	0.974931
ISL1	1.36953	-3.42668	1.01176	0.314482	0.974931
GAS2L2	1.36953	-3.42668	1.01176	0.314482	0.974931
EDNRA	1.368	-3.04131	0.759198	0.38358	0.977107
PACSIN1	1.368	-3.13988	0.285171	0.593332	1
LOC150568	1.368	-3.3974	0.979416	0.322343	0.977066
TMEM213	1.36738	-2.65884	2.25262	0.133388	0.79618
PSG9	1.36712	-3.34057	0.3391	0.560349	1
C17orf78	1.36671	-2.18325	3.38486	0.0657979	0.601171
LINC00052	1.36642	-3.24583	0.342267	0.558524	1
TMEM221	1.36611	-2.11994	2.9082	0.0881301	0.677445
COL2A1	1.36544	-3.06659	0.64757	0.420983	0.996571
LOC440461	1.36453	-3.02657	0.973706	0.323758	0.977107
C9orf146	1.36385	-3.39728	0.961296	0.326861	0.977107
OR5AS1	1.36301	-3.31346	0.528536	0.467223	1
LOC389493	1.36176	-3.42662	0.985694	0.320797	0.976347
ZCCHC18	1.36124	-2.93595	1.0027	0.316657	0.975724
GPR110	1.36042	-2.94066	0.779572	0.377272	0.977107
ISL2	1.36036	-1.49511	4.89831	0.026883	0.40682
RGPD2	1.35799	-3.39686	1.10796	0.292526	0.963961
CECR5-AS1	1.35787	-3.26528	0.77134	0.379803	0.977107
CYP11A1	1.35706	-3.34094	0.665606	0.414588	0.993273
PSG2	1.35663	-3.03756	1.31954	0.250674	0.94009
FAM69C	1.35588	-3.42591	0.929874	0.334896	0.977107
C4BPB	1.35588	-3.42591	0.929874	0.334896	0.977107
SSX1	1.35464	-3.3417	0.35088	0.553615	1
FGFR4	1.35328	-3.18333	1.22545	0.268293	0.953641
C1R	1.35267	-1.43188	7.33248	0.00677194	0.204755
PI16	1.35263	-3.06558	0.829759	0.362342	0.977107
MIR597	1.35244	-3.16648	0.527741	0.467558	1
SLC7A4	1.35218	-3.18519	1.41419	0.234362	0.929576
FAM90A20	1.35171	-3.23573	0.535335	0.464373	1
NPY6R	1.35152	-0.31738	10.339	0.00130246	0.0695735
MIR4467	1.3514	-3.42572	0.916126	0.338494	0.977107
CX3CR1	1.3511	-2.94066	1.5258	0.216744	0.907291
IFI44	1.34835	6.62326	35.5692	2.46148e-09	1.05216e-06
TSPAN7	1.34833	-3.18373	0.553799	0.456769	1
LOC643723	1.34799	-0.577178	14.1093	0.000172488	0.0159532
LOC100507387	1.3463	-3.3688	1.03047	0.310049	0.973185
ACSM4	1.34346	-2.71327	1.17074	0.279249	0.958332
SLC22A8	1.34295	-3.42628	0.916446	0.33841	0.977107
OR6X1	1.34295	-3.42628	0.916446	0.33841	0.977107
NAV2-AS4	1.34266	-3.34032	0.380433	0.537372	1
SCNN1A	1.34168	-2.75792	1.61811	0.203355	0.900165
MEOX1	1.34079	-3.42622	0.90217	0.342201	0.977107
IFNA4	1.34079	-3.42622	0.90217	0.342201	0.977107
HOXC6	1.34079	-3.42622	0.90217	0.342201	0.977107
GAL3ST3	1.34079	-3.20694	0.475142	0.490631	1
CD79A	1.34053	-0.0652847	11.0638	0.000880318	0.0531254
OR7E12P	1.33988	-2.07182	3.61114	0.0573939	0.56538
LINC00518	1.3391	-3.23703	0.239349	0.624677	1
LOC100130155	1.33691	-3.34128	0.193254	0.660222	1
WDR72	1.33627	-2.08214	1.54887	0.213302	0.907291
MIR944	1.33503	-3.36876	0.484386	0.486442	1
IL6	1.33327	-1.41109	5.7973	0.0160508	0.322198
HIC1	1.33214	-3.01912	1.32939	0.248914	0.94009
PCDH7	1.33196	-3.04416	0.857661	0.354394	0.977107
FBXO17	1.33191	-3.18464	0.346709	0.555982	1
CFI	1.33157	-2.53915	0.837548	0.360099	0.977107
GRM6	1.33107	-3.04534	1.10759	0.292607	0.963961
STOML3	1.33066	-3.45553	0.752551	0.38567	0.977107
SNORA36B	1.33066	-3.45553	0.752551	0.38567	0.977107
PSORS1C2	1.33066	-3.45553	0.752551	0.38567	0.977107
OR5K4	1.33066	-3.45553	0.752551	0.38567	0.977107
OR5A1	1.33066	-3.45553	0.752551	0.38567	0.977107
OR4K17	1.33066	-3.45553	0.752551	0.38567	0.977107
MIR4723	1.33066	-3.45553	0.752551	0.38567	0.977107
MIR4314	1.33066	-3.45553	0.752551	0.38567	0.977107
MIR148A	1.33066	-3.45553	0.752551	0.38567	0.977107
LOC401557	1.33066	-3.45553	0.752551	0.38567	0.977107
LOC100128750	1.33066	-3.45553	0.752551	0.38567	0.977107
KCNK17	1.33066	-3.45553	0.752551	0.38567	0.977107
FAM123A	1.33066	-3.45553	0.752551	0.38567	0.977107
DKFZp434L192	1.33066	-3.45553	0.752551	0.38567	0.977107
CST5	1.33066	-3.45553	0.752551	0.38567	0.977107
COX6A2	1.33066	-3.45553	0.752551	0.38567	0.977107
CFHR3	1.33066	-3.45553	0.752551	0.38567	0.977107
C8orf74	1.33066	-3.45553	0.752551	0.38567	0.977107
C2orf70	1.33066	-3.45553	0.752551	0.38567	0.977107
CYP3A43	1.32967	-2.1737	2.0802	0.149221	0.822154
OR13C5	1.32902	-3.23238	0.562466	0.453268	1
OR56A4	1.32855	-3.45614	0.85865	0.354117	0.977107
MIR4435-1	1.32855	-3.45614	0.85865	0.354117	0.977107
MIR205HG	1.32855	-3.45614	0.85865	0.354117	0.977107
MCART3P	1.32855	-3.45614	0.85865	0.354117	0.977107
FAM138B	1.32855	-3.45614	0.85865	0.354117	0.977107
LOC100132987	1.32767	-1.41472	3.64175	0.0563478	0.561171
LINC00326	1.32644	-3.15892	0.823105	0.364274	0.977107
LRRN4CL	1.3254	-1.64419	3.85666	0.0495488	0.534734
LOC100289656	1.32527	-3.31637	0.374045	0.540808	1
DDX58	1.32512	6.42284	54.0461	1.95837e-13	2.3718e-10
GPR115	1.32504	-2.20974	1.25901	0.261839	0.946926
PDIA2	1.3236	-3.26086	0.296702	0.585957	1
CTSL1P2	1.32306	-3.06198	1.3454	0.246084	0.93887
CYP24A1	1.32247	-2.8503	1.00478	0.316157	0.975724
FLJ21408	1.32196	1.96128	32.7264	1.06088e-08	3.98744e-06
FAM198A	1.32188	-2.8377	2.07403	0.149825	0.822564
TBX5	1.32084	-3.28675	0.241098	0.623415	1
CKMT1A	1.31982	-3.39634	0.956007	0.328195	0.977107
LRRC16B	1.31756	-1.71394	3.17366	0.0748344	0.633058
VEPH1	1.317	0.46406	8.30196	0.00396023	0.148339
CREB3L3	1.31624	-3.2155	0.337271	0.561409	1
TMEM229A	1.31598	-3.45574	0.772575	0.379422	0.977107
TGIF2LY	1.31598	-3.45574	0.772575	0.379422	0.977107
OR8I2	1.31598	-3.45574	0.772575	0.379422	0.977107
OR5AP2	1.31598	-3.45574	0.772575	0.379422	0.977107
OR51G2	1.31598	-3.45574	0.772575	0.379422	0.977107
OR4N2	1.31598	-3.45574	0.772575	0.379422	0.977107
ODF3L2	1.31598	-3.45574	0.772575	0.379422	0.977107
NXNL1	1.31598	-3.45574	0.772575	0.379422	0.977107
MRGPRE	1.31598	-3.45574	0.772575	0.379422	0.977107
MIR125A	1.31598	-3.45574	0.772575	0.379422	0.977107
LOC440563	1.31598	-3.45574	0.772575	0.379422	0.977107
LOC100286938	1.31598	-3.45574	0.772575	0.379422	0.977107
LOC100131176	1.31598	-3.45574	0.772575	0.379422	0.977107
LOC100130700	1.31598	-3.45574	0.772575	0.379422	0.977107
LIM2	1.31598	-3.45574	0.772575	0.379422	0.977107
KRTAP20-1	1.31598	-3.45574	0.772575	0.379422	0.977107
KRT71	1.31598	-3.45574	0.772575	0.379422	0.977107
KRT33B	1.31598	-3.45574	0.772575	0.379422	0.977107
KRT16P3	1.31598	-3.45574	0.772575	0.379422	0.977107
FOXJ1	1.31598	-3.45574	0.772575	0.379422	0.977107
FAM99B	1.31598	-3.45574	0.772575	0.379422	0.977107
EBLN1	1.31598	-3.45574	0.772575	0.379422	0.977107
CST9L	1.31598	-3.45574	0.772575	0.379422	0.977107
CDRT15L2	1.31598	-3.45574	0.772575	0.379422	0.977107
C1orf110	1.31598	-3.45574	0.772575	0.379422	0.977107
BGLAP	1.31598	-3.45574	0.772575	0.379422	0.977107
DHH	1.31518	-3.23351	0.532814	0.465426	1
AFP	1.31461	-3.16269	1.30951	0.252484	0.940778
CARTPT	1.31338	-3.31495	0.159869	0.689277	1
EXOC3L1	1.31293	-2.60825	2.47988	0.115311	0.754891
PRINS	1.31168	-3.02362	1.45902	0.227087	0.921257
SNORD116-25	1.31118	-2.5155	1.09535	0.295288	0.965569
APOBEC3H	1.3108	-0.827628	4.99766	0.0253816	0.398556
MX2	1.31024	6.03726	31.8086	1.70138e-08	6.18169e-06
SPANXA2-OT1	1.30971	-3.16223	1.09331	0.29574	0.965795
PLIN1	1.30933	-2.87657	0.567192	0.451377	1
MSH4	1.30739	-1.14605	5.05648	0.0245341	0.392991
DPF1	1.30688	-3.18474	0.371796	0.542027	1
RBPJL	1.30543	-3.21348	0.320269	0.571446	1
PCYT1B	1.30538	-2.29946	3.27664	0.0702725	0.616692
SAMD7	1.3002	-3.10887	1.18291	0.276764	0.957845
OR2AK2	1.29986	-3.39621	0.947116	0.330454	0.977107
SCUBE2	1.2998	0.377742	17.5972	2.72988e-05	0.00367334
TMEM240	1.29859	-3.25986	0.417337	0.518269	1
LZTS1	1.2983	-1.62334	1.84076	0.174862	0.866754
MGC14436	1.29718	-2.2524	2.89989	0.0885856	0.67784
EBF1	1.29619	-2.74092	0.885638	0.346662	0.977107
ELAVL3	1.29594	-2.83708	1.19749	0.273824	0.957018
CXorf41	1.2953	-3.21051	0.356447	0.550486	1
MT1JP	1.29381	-3.13486	0.546821	0.459619	1
ENAM	1.29341	-2.98131	0.290979	0.589594	1
MSH5-SAPCD1	1.29268	-3.11553	0.781338	0.376732	0.977107
PRSS48	1.29245	-3.36787	0.986508	0.320597	0.976347
ARHGAP40	1.29215	-2.86879	0.815875	0.366389	0.977107
CDHR4	1.29181	-3.2864	0.364291	0.546133	1
SNORD46	1.2903	-2.6881	1.42337	0.232849	0.927573
SNORD105B	1.29025	-2.67701	1.18477	0.276388	0.957845
TREML3	1.28949	-3.04408	1.08918	0.296654	0.966547
FLJ43390	1.28948	-2.79045	0.732731	0.392	0.980822
CYP1A2	1.2886	-2.47378	2.4824	0.115127	0.754891
LOC284688	1.28826	-3.34008	0.42722	0.513356	1
SALL3	1.28765	-3.36726	0.906227	0.341117	0.977107
RAMP1	1.28714	-1.25665	3.75445	0.052667	0.546241
LOC730101	1.28688	-0.390005	10.8932	0.000965191	0.0565449
SNHG9	1.28642	-2.32281	1.47608	0.224389	0.918135
SH3GL2	1.28549	-2.85615	1.49926	0.220786	0.912111
MMP21	1.28488	-1.78195	4.09603	0.042984	0.498962
C4orf6	1.28424	-2.77147	1.20392	0.272539	0.956938
MIR620	1.28416	-3.13625	0.458424	0.498361	1
PDE9A	1.2841	-1.52599	3.50646	0.06113	0.583107
MMP27	1.28354	-3.07186	0.692092	0.405454	0.98799
LOC645206	1.28311	-2.91414	0.992927	0.319028	0.976347
PAX4	1.28292	-3.36742	0.967493	0.325306	0.977107
HOXB-AS3	1.28088	-3.3678	0.950835	0.329507	0.977107
DUSP27	1.28028	-0.0502401	5.7736	0.0162687	0.324181
MIR4472-2	1.2798	-3.39961	0.928001	0.335383	0.977107
MSMB	1.27861	-3.31562	0.398835	0.527692	1
LOC388553	1.27794	-3.18559	0.472925	0.491645	1
MIR3613	1.27777	-3.31374	0.408375	0.522795	1
LINC00261	1.27641	-3.21145	0.246531	0.619528	1
ITIH3	1.27582	-2.8933	1.04605	0.306419	0.972364
LINC00410	1.27566	-3.04454	0.814963	0.366657	0.977107
PAWR	1.27535	-3.00892	0.851778	0.35605	0.977107
SHISA7	1.27333	-3.15559	0.626224	0.428744	1
TIGD4	1.27254	-1.82973	1.8473	0.174097	0.864736
SCNN1G	1.27253	-3.39633	0.870225	0.350893	0.977107
GOLGA6L6	1.2724	-3.11422	0.372848	0.541456	1
ZNF454	1.27085	-3.02188	0.155538	0.693298	1
SNAP91	1.27012	-2.86845	1.03016	0.310122	0.973185
OR4K13	1.26885	-3.39775	0.917441	0.338148	0.977107
H19	1.2684	-3.39774	0.882842	0.347424	0.977107
C15orf54	1.26796	-3.26326	0.877929	0.348769	0.977107
IL36B	1.26656	-0.304276	7.21262	0.00723928	0.212119
UGT1A9	1.26293	-3.00414	0.337842	0.561078	1
LOC400680	1.26281	-1.39673	3.27124	0.0705042	0.617018
LOC642366	1.26209	-3.18346	0.765623	0.381574	0.977107
BATF2	1.26184	0.915246	16.8554	4.03384e-05	0.00502992
HESX1	1.26172	0.342181	10.0054	0.00156079	0.078208
SEMA3B	1.26137	-1.80668	5.69225	0.01704	0.332192
FRMPD2	1.26095	-1.10315	4.50512	0.0337936	0.450156
LRRC46	1.26012	-2.09368	2.44986	0.117535	0.760365
STYK1	1.2601	-3.13733	0.160282	0.688897	1
SNORA5C	1.25884	-1.65149	4.57446	0.032452	0.443442
MIR1539	1.25819	-3.39798	0.911931	0.339603	0.977107
OSMR	1.25656	-0.101952	10.9289	0.000946757	0.0560851
LOC728228	1.25642	-3.1624	0.190048	0.662876	1
PTH2R	1.25598	-2.35886	2.1422	0.143296	0.81204
SPRED3	1.25589	-3.16504	0.369074	0.543509	1
HMSD	1.25575	-3.36857	0.924875	0.336198	0.977107
SLC25A48	1.25451	-0.38582	11.0341	0.000894516	0.0535726
DNAH2	1.25427	-1.13653	4.74427	0.0293961	0.425155
MIR4766	1.25404	-3.21044	0.261349	0.609195	1
FAM92B	1.25384	-2.87699	0.971207	0.324379	0.977107
SLC35G3	1.25343	-1.97541	1.45359	0.227953	0.921759
ENDOG	1.25256	-1.13733	9.59758	0.00194834	0.0904328
PHF2P1	1.25128	-3.1632	0.505105	0.477266	1
RTDR1	1.25115	-3.1595	0.220164	0.638915	1
HECW1	1.25085	-2.48853	1.12569	0.288697	0.963605
SNORD115-45	1.25056	-3.34064	0.0890825	0.765347	1
SLC10A2	1.24988	-3.00036	0.29119	0.589459	1
GDF7	1.24968	-3.39746	0.870336	0.350862	0.977107
MGC34034	1.24834	-3.11339	0.843475	0.358405	0.977107
SMOC2	1.24736	-3.2599	0.409941	0.522	1
KRTAP3-3	1.24718	-3.36936	0.90204	0.342235	0.977107
C19orf45	1.24715	-3.39689	0.860757	0.353527	0.977107
OR13G1	1.24666	-3.06143	0.575701	0.448002	1
FAM71C	1.24627	-3.21021	0.503591	0.477927	1
FAM171A1	1.24573	-2.9586	0.605275	0.436573	1
MUC22	1.24566	-3.06326	0.292684	0.588505	1
AHSG	1.24516	-3.34109	0.410732	0.521598	1
LOC283683	1.24292	-2.65507	2.09874	0.14742	0.81841
ASB15	1.24272	-1.20183	2.56967	0.10893	0.739696
ZNF295-AS1	1.24252	-3.36853	0.946207	0.330687	0.977107
FAM186B	1.24131	-0.844892	6.07875	0.0136817	0.297667
XAF1	1.24093	6.71734	42.1044	8.65284e-11	5.548e-08
C15orf56	1.24005	-2.68032	1.2565	0.262314	0.947424
LOC440704	1.23982	-2.91278	0.650484	0.41994	0.996377
COL4A6	1.23867	-1.47353	5.14531	0.0233092	0.386031
ADAM18	1.2351	-3.29602	0.202812	0.652461	1
FAM184A	1.2343	-1.81043	2.13029	0.144414	0.815127
AWAT1	1.23373	-2.77912	0.43158	0.511215	1
MIR4292	1.23309	-2.19233	2.23304	0.135088	0.79963
TMEM30B	1.23293	-2.95944	0.932707	0.334161	0.977107
FKBP1AP1	1.23242	-0.395841	11.6304	0.00064882	0.0433164
CCDC67	1.23226	-1.61727	2.76229	0.0965098	0.701275
LOC100506068	1.23185	-2.94985	0.614249	0.433192	1
LGALS14	1.23096	-3.33928	0.121229	0.727705	1
LOC154872	1.23089	-3.39864	0.857728	0.354375	0.977107
DACH2	1.23069	-3.07376	0.266678	0.605569	1
SLC26A3	1.23016	-1.91307	3.90474	0.0481501	0.527403
DAZL	1.22968	-3.00172	0.441362	0.506466	1
MIR661	1.22958	-3.36695	0.867454	0.351661	0.977107
CHRM1	1.22814	-3.2325	0.470425	0.492792	1
SNORD4A	1.22793	-1.82852	3.27158	0.0704895	0.617018
CYLC1	1.22693	-3.23675	0.0986518	0.753454	1
RBP5	1.22664	-3.10814	0.6046	0.436828	1
FLJ42709	1.22597	-2.77582	0.772296	0.379508	0.977107
KCNG4	1.22574	-2.93903	0.46002	0.497615	1
OR10Z1	1.22426	-3.427	0.867542	0.351637	0.977107
TMEM233	1.22334	-3.31378	0.357309	0.550005	1
IGSF21	1.22331	-2.95566	0.824411	0.363894	0.977107
CTHRC1	1.22329	-1.82563	3.25877	0.0710426	0.618996
ACAN	1.22287	-3.18542	0.260962	0.60946	1
MTTP	1.22146	-1.42895	6.85848	0.00882218	0.237436
FZD9	1.22094	-3.02195	0.891859	0.344974	0.977107
LINC00222	1.22052	-1.90776	1.85475	0.173232	0.863107
TNFRSF6B	1.21948	-3.42692	0.867568	0.351629	0.977107
MIR1301	1.21948	-3.42692	0.867568	0.351629	0.977107
CAMSAP3	1.21818	-2.63555	1.05122	0.305226	0.972364
LOC100302640	1.21775	-2.81913	0.970952	0.324443	0.977107
MIR624	1.21692	-3.04216	1.41693	0.233909	0.9287
HNRNPKP3	1.21682	-3.39642	0.848139	0.357079	0.977107
LTK	1.21485	-3.13359	0.926267	0.335835	0.977107
TMEM229B	1.21465	-1.50896	2.78256	0.0952955	0.69777
FMR1NB	1.21326	-3.10802	0.724277	0.394745	0.982641
CXCL9	1.21265	-1.87655	2.04773	0.152434	0.826191
C20orf203	1.21166	-2.97909	1.18621	0.276096	0.957845
HPD	1.21137	-1.39325	4.24948	0.0392624	0.482736
ASAH2B	1.21048	-3.26014	0.436478	0.508827	1
KRT86	1.20922	-3.39585	0.84726	0.357329	0.977107
LOC116437	1.20754	-3.28565	0.142465	0.705843	1
OR10AD1	1.2065	-0.211576	8.10085	0.00442444	0.159163
BIK	1.2054	-1.98401	3.13494	0.0766313	0.639509
SPATA21	1.2051	-1.62185	3.90412	0.0481679	0.527403
CIB2	1.20502	-2.21492	1.5865	0.207827	0.905262
LOC348120	1.20472	-3.14213	0.335294	0.562558	1
MIR181B2	1.20414	-3.31324	0.0972684	0.755133	1
DLL4	1.20378	-3.23316	0.17296	0.677494	1
AMELY	1.20349	-3.3972	0.835994	0.360545	0.977107
EDA2R	1.20346	2.51124	27.3624	1.68682e-07	4.65478e-05
HMGA1P7	1.20274	-3.37009	0.508018	0.475998	1
FAM153B	1.20233	-3.2338	0.566399	0.451693	1
CRIP3	1.20136	-3.36897	0.8635	0.352761	0.977107
SH3BP4	1.20086	-3.04714	0.854253	0.355352	0.977107
MCHR1	1.20017	-3.01951	0.79271	0.373282	0.977107
WFIKKN2	1.19932	-0.303974	13.0351	0.000305709	0.0242344
RNF148	1.19928	-3.39665	0.835368	0.360725	0.977107
GPR55	1.19854	-1.46246	2.89657	0.0887684	0.678286
SYNGR4	1.1951	-3.28575	0.223198	0.636614	1
LOC100505875	1.19323	-2.72033	0.870824	0.350727	0.977107
OR2L13	1.19239	-3.15968	0.433799	0.510131	1
LOC729668	1.19149	-3.39656	0.826552	0.363271	0.977107
LOC100286793	1.19088	-3.23783	0.185565	0.666634	1
BANK1	1.19011	-1.71778	3.72942	0.0534619	0.550096
CCDC87	1.18715	-2.30909	1.61799	0.203373	0.900165
ADAD2	1.18709	-3.15663	0.265459	0.606394	1
LINC00323	1.18634	-3.39741	0.842503	0.358682	0.977107
LUZP2	1.18574	-2.42663	1.85666	0.17301	0.863107
PLCXD3	1.18435	-3.02184	1.02841	0.310533	0.973494
DKFZp434J0226	1.18401	-3.1627	0.143862	0.704472	1
ISM2	1.18399	-3.31528	0.0760253	0.782758	1
C1QL1	1.18313	-3.39631	0.841953	0.358839	0.977107
ELOVL3	1.1823	-2.38594	1.66614	0.196777	0.892765
C16orf90	1.18225	-3.26096	0.0783034	0.77961	1
DKFZp566F0947	1.18127	-3.39686	0.841984	0.35883	0.977107
CTAGE9	1.18125	-3.34335	0.16971	0.68037	1
LGI1	1.1812	-3.31307	0.539639	0.462582	1
PSG6	1.18073	-2.97208	0.712926	0.398474	0.984464
LOC440040	1.17942	-3.42601	0.75994	0.383347	0.977107
GRB7	1.17671	-3.39827	0.876415	0.349186	0.977107
LECT1	1.17668	-1.53264	2.6393	0.10425	0.727272
SNORD115-8	1.17651	-3.42629	0.780243	0.377067	0.977107
OR10V1	1.17651	-3.42629	0.780243	0.377067	0.977107
KIR2DL4	1.17651	-3.42629	0.780243	0.377067	0.977107
NLRP7	1.17628	-3.20655	1.08903	0.296686	0.966547
SLC30A10	1.17606	-3.3135	0.438892	0.507658	1
SNORA70F	1.17604	-3.42551	0.760067	0.383308	0.977107
PLSCR3	1.17604	-3.42551	0.760067	0.383308	0.977107
OR56A5	1.17604	-3.42551	0.760067	0.383308	0.977107
OR51A7	1.17604	-3.42551	0.760067	0.383308	0.977107
GPR97	1.17604	-3.42551	0.760067	0.383308	0.977107
CPZ	1.17604	-3.42551	0.760067	0.383308	0.977107
CPA2	1.17604	-3.42551	0.760067	0.383308	0.977107
ASB17	1.17584	-3.28559	0.374867	0.540363	1
OR8H2	1.17565	-3.15923	1.12097	0.289709	0.963605
HEPACAM2	1.17559	-2.88914	0.845877	0.357721	0.977107
RPS7P5	1.17506	-3.4257	0.760018	0.383323	0.977107
PAGE4	1.17506	-3.4257	0.760018	0.383323	0.977107
HCN4	1.17506	-3.4257	0.760018	0.383323	0.977107
MIR599	1.17501	-2.98562	0.701074	0.402423	0.986225
LOC339535	1.1749	-3.3683	0.855869	0.354897	0.977107
FAM205A	1.1749	-3.3683	0.855869	0.354897	0.977107
RNASE13	1.17486	-3.23127	0.492727	0.482713	1
HLA-DOB	1.17435	-0.736779	10.0757	0.0015024	0.0767035
TMC2	1.17434	-2.6435	1.26745	0.260246	0.946609
SYN1	1.17419	-2.50343	1.3691	0.241966	0.935567
PRAF2	1.17418	-1.47021	3.85035	0.0497355	0.5355
MAST1	1.17399	-2.35225	1.453	0.228047	0.921759
GAP43	1.17261	-3.28507	0.311223	0.576931	1
TRIM64B	1.17244	-3.42607	0.759925	0.383352	0.977107
SPINLW1-WFDC6	1.17244	-3.42607	0.759925	0.383352	0.977107
SNORD114-6	1.17244	-3.42607	0.759925	0.383352	0.977107
SCGB1D4	1.17244	-3.42607	0.759925	0.383352	0.977107
OR2Z1	1.17244	-3.42607	0.759925	0.383352	0.977107
OR1G1	1.17244	-3.42607	0.759925	0.383352	0.977107
OR1A2	1.17244	-3.42607	0.759925	0.383352	0.977107
MAGEB6	1.17244	-3.42607	0.759925	0.383352	0.977107
LOC348761	1.17244	-3.42607	0.759925	0.383352	0.977107
HOXA-AS5	1.17244	-3.42607	0.759925	0.383352	0.977107
CIB4	1.17244	-3.42607	0.759925	0.383352	0.977107
BPIFA4P	1.17244	-3.42607	0.759925	0.383352	0.977107
ZNF479	1.17242	-3.39668	0.837789	0.36003	0.977107
DPEP3	1.17165	-2.16891	3.08035	0.0792436	0.649196
DCT	1.17164	-2.19821	1.52538	0.216807	0.907291
CCIN	1.17157	-1.14382	4.57567	0.0324291	0.443442
LOC93432	1.17124	-2.9985	0.635499	0.425345	0.99874
FLJ33581	1.17095	-3.39717	0.833254	0.361333	0.977107
RNU5F-1	1.17	-2.22915	2.25533	0.133155	0.795546
UBXN10	1.16979	-1.48749	5.76733	0.0163268	0.324181
CPA5	1.1696	-3.18637	0.143667	0.704663	1
PCDHA10	1.16925	-3.3138	0.363614	0.546506	1
C9orf163	1.16916	-2.84562	0.940577	0.332129	0.977107
SH2D2A	1.16881	-2.55482	1.72433	0.189136	0.885104
C17orf66	1.16614	-1.13182	4.37951	0.0363735	0.463981
AKNAD1	1.16566	-2.39385	1.03654	0.308627	0.972551
S100A7A	1.16538	-3.13759	0.0714192	0.789282	1
KRTCAP3	1.16535	-0.114215	12.0053	0.000530506	0.0367144
LOC100499183	1.16475	-1.12222	4.2656	0.0388916	0.480361
TBC1D3H	1.16428	-3.42556	0.780435	0.377008	0.977107
FOXG1	1.16428	-3.42556	0.780435	0.377008	0.977107
CR1L	1.16387	-2.36326	1.07111	0.300694	0.968692
OR2T11	1.16237	-3.3687	0.819228	0.365406	0.977107
HSD3B1	1.16172	-3.18338	0.519576	0.471023	1
DGCR9	1.16142	-2.16629	1.31355	0.251752	0.940202
MIR3175	1.16081	-2.46343	1.2967	0.254817	0.942375
OR4E2	1.1606	-3.39662	0.832788	0.361467	0.977107
LINC00347	1.1606	-3.39662	0.832788	0.361467	0.977107
NCF1C	1.15993	0.86955	14.1078	0.000172628	0.0159532
PABPN1L	1.15922	-3.04635	1.01335	0.314101	0.974931
FRZB	1.15873	-2.57819	0.945464	0.330877	0.977107
VTRNA1-1	1.15584	-2.28851	1.12658	0.288506	0.963605
PAGE5	1.15326	-3.4255	0.780451	0.377003	0.977107
LOC100288814	1.15326	-3.4255	0.780451	0.377003	0.977107
KRTAP9-9	1.15326	-3.4255	0.780451	0.377003	0.977107
FAM71E2	1.15317	-3.28585	0.460759	0.49727	1
HERC6	1.15247	4.79691	55.6316	8.74054e-14	1.27029e-10
PLA2G2C	1.15201	-3.20738	0.443405	0.505484	1
ASCL1	1.15179	-3.368	0.831052	0.361968	0.977107
OR3A2	1.15161	-2.82171	0.63302	0.42625	0.998877
LOC388849	1.15137	-3.15922	0.355539	0.550994	1
FAM24A	1.15115	-3.2606	0.269443	0.603706	1
OR52K1	1.15085	-2.5009	0.72994	0.392902	0.981603
MIR551B	1.15011	-3.28818	0.372964	0.541393	1
ERBB4	1.14951	-0.940404	3.05611	0.0804341	0.653789
HCG25	1.14693	-1.92965	1.60286	0.205498	0.902857
LOC339894	1.14468	-2.42206	1.76353	0.184185	0.880518
SLC44A3	1.14403	-2.86943	1.11154	0.291748	0.963908
TSNAX-DISC1	1.14393	-2.91959	0.19228	0.661025	1
SALL2	1.14222	-2.85287	0.750966	0.386171	0.977716
LRRC56	1.14138	-1.98288	2.24675	0.133896	0.79618
DKFZP434K028	1.14019	-3.34083	0.277298	0.598478	1
SH2D7	1.13913	-3.36776	0.825819	0.363484	0.977107
KCNJ8	1.13873	-3.23623	0.141788	0.706509	1
GPIHBP1	1.13767	-3.25951	0.324551	0.568885	1
PLCXD2	1.13648	-1.61254	3.5646	0.059024	0.573661
GBP4	1.13452	2.89674	19.9092	8.1208e-06	0.00139396
DPRXP4	1.13392	-0.59265	9.20344	0.00241561	0.105532
SLC6A17	1.13301	-3.2383	0.191423	0.661735	1
AQPEP	1.1327	-1.00608	3.34112	0.0675686	0.606421
RBPMS2	1.13108	-1.95703	1.23283	0.266857	0.95193
MIR3151	1.13107	-3.25927	0.211954	0.64524	1
LOC100507651	1.1305	-2.32569	1.76035	0.184581	0.880754
MARK2P9	1.12667	-2.69341	1.01738	0.313142	0.974578
LOC100128505	1.12664	-1.59267	1.62062	0.203005	0.899951
BPIFB2	1.12613	-2.82737	0.383589	0.535689	1
CNGA4	1.12488	-3.04569	0.50141	0.478881	1
ADAMTSL3	1.12434	-2.88706	0.580334	0.446182	1
SNORA46	1.1238	-1.97608	1.56572	0.21083	0.90635
LOC388387	1.12377	-2.8547	1.56889	0.210369	0.906303
SPATA25	1.12363	-2.62529	1.12455	0.288941	0.963605
PPM1J	1.12146	-2.28055	1.32226	0.250186	0.94009
DZIP1	1.12138	-2.04288	1.53725	0.215027	0.907291
LOC100506136	1.1204	-1.5244	2.50343	0.113598	0.750431
LOC388630	1.12035	-3.36766	0.815939	0.36637	0.977107
LOC100507391	1.11988	-3.13499	0.218886	0.63989	1
MYCNOS	1.11864	-3.39708	0.767264	0.381065	0.977107
TMEM151B	1.11828	-3.02649	0.553368	0.456945	1
GPR113	1.11735	-0.55615	7.20253	0.0072801	0.212521
RNF208	1.11614	-3.02423	0.174145	0.676454	1
KHDC1	1.1138	-3.2859	0.42824	0.512854	1
GHRH	1.11283	-2.97453	0.552917	0.457128	1
IL19	1.11265	-2.77914	0.747339	0.38732	0.977869
DYNLRB2	1.11239	-2.32021	2.03258	0.153959	0.828107
LOC100289673	1.11199	-2.99326	0.593184	0.441191	1
FAM151A	1.11193	-1.69828	2.9403	0.0863946	0.671749
TIGIT	1.11068	-2.74274	1.25581	0.262445	0.947424
SLC2A14	1.10986	-2.16814	1.50487	0.219923	0.91143
SERTAD4	1.10902	-3.39719	0.767235	0.381074	0.977107
BPIFA3	1.10902	-3.39719	0.767235	0.381074	0.977107
AZGP1	1.10902	-3.39719	0.767235	0.381074	0.977107
ANO4	1.1088	-2.65548	0.672744	0.412096	0.991785
DDX60	1.10831	6.97773	52.6554	3.97517e-13	3.93903e-10
LINC00535	1.10752	-3.25924	0.460846	0.497229	1
DPY19L2	1.10733	-2.16022	1.18388	0.276567	0.957845
LOC158376	1.10671	-3.39597	0.788232	0.374635	0.977107
OR4F6	1.10602	-3.34181	0.323553	0.56948	1
ASPG	1.10578	-2.65222	1.86259	0.172326	0.86239
LOC644554	1.10457	-2.60307	0.849315	0.356746	0.977107
OR13C2	1.10418	-3.36868	0.826852	0.363185	0.977107
C1orf65	1.10307	-3.20737	0.419108	0.517382	1
PMS2L2	1.10239	-3.00028	0.42619	0.513864	1
LOC347411	1.10181	-3.34051	0.383707	0.535626	1
ACSS3	1.0996	-0.412006	7.298	0.00690315	0.206149
CPS1-IT1	1.09855	-3.31248	0.350583	0.553783	1
DES	1.09855	-3.36809	0.819165	0.365424	0.977107
DLEC1	1.09688	-0.120496	6.7729	0.00925523	0.243382
THSD7B	1.09594	-2.49936	1.08895	0.296703	0.966547
LOC256880	1.09593	-2.29259	1.99719	0.157591	0.834221
ART3	1.09549	-2.70845	0.502494	0.478406	1
ZNF705D	1.09378	-2.74084	0.472873	0.491668	1
MLNR	1.09303	-2.72339	1.11098	0.29187	0.963908
SLC15A5	1.09262	-0.635088	5.79757	0.0160483	0.322198
TPSB2	1.09249	-2.95173	0.374195	0.540727	1
C21orf56	1.09243	-0.792094	6.34517	0.0117701	0.274455
HIST1H2AD	1.09235	-0.453366	8.85311	0.0029259	0.122193
BANF2	1.0922	-3.36752	0.826015	0.363427	0.977107
FLJ41484	1.09202	-0.489498	6.2926	0.0121243	0.278514
IFIT1B	1.09148	-2.26064	1.91638	0.166257	0.851102
IRF7	1.09011	2.63672	18.3105	1.87667e-05	0.00272743
AGAP8	1.0897	-1.31832	3.47094	0.0624557	0.58856
LOC100287042	1.08886	-1.3169	3.91235	0.0479325	0.526412
GUCY2E	1.0886	-1.07981	5.59832	0.0179777	0.341686
SIRPG	1.08779	-3.12053	0.598347	0.439209	1
MIR23A	1.08718	-3.21202	0.161574	0.687712	1
GBX1	1.0868	-3.13668	0.483396	0.486888	1
LOC650368	1.08513	-2.72267	1.21071	0.271191	0.955964
H3F3C	1.08422	-2.87859	1.18424	0.276495	0.957845
ZNF556	1.08366	-3.00013	0.851542	0.356117	0.977107
BCAM	1.08242	-2.49287	1.24973	0.263604	0.949043
PABPC5	1.07954	-3.29389	0.000713355	0.978692	1
HTR1E	1.07916	-3.24205	0.473854	0.491219	1
LOC100507254	1.07914	-2.76966	0.574889	0.448322	1
MIR2861	1.0781	-3.36776	0.774764	0.378747	0.977107
LCN12	1.07807	-2.36415	1.50923	0.219257	0.911307
AGT	1.07769	-3.0827	1.06221	0.302712	0.970948
EXOC3L2	1.07768	-2.97916	1.36704	0.242322	0.935567
LINC00304	1.07763	-2.73711	0.784277	0.375836	0.977107
ABCC13	1.07713	-2.1516	1.40449	0.235973	0.930053
NPPC	1.07668	-3.31218	0.364709	0.545903	1
WFDC9	1.0765	-3.28892	0.287522	0.591813	1
ZP2	1.0753	-3.13509	0.451181	0.501775	1
CDRT15	1.07509	-3.39676	0.767344	0.38104	0.977107
FAM19A3	1.07322	-2.65497	1.2403	0.265412	0.951328
SLC26A8	1.07247	-1.97544	2.8661	0.090464	0.684535
KIF26B	1.07247	-2.63069	1.11029	0.292019	0.96391
LOC100288974	1.07085	-0.496401	7.39598	0.00653697	0.200996
FLJ39739	1.06999	-3.31419	0.244346	0.621085	1
PLVAP	1.06942	-3.04991	0.412293	0.520808	1
GPR19	1.06929	-1.8307	1.73104	0.188278	0.884114
RGS9BP	1.06594	-2.68792	0.839464	0.35955	0.977107
GYS2	1.0646	-2.19891	1.27345	0.25912	0.945548
ADAMTS12	1.06409	-3.01786	0.514466	0.473212	1
SLC7A13	1.06131	-0.424995	10.6871	0.00107883	0.0609286
FMO1	1.05982	1.73588	19.5525	9.78701e-06	0.00158042
LOC100132078	1.05851	-3.11045	0.193816	0.659759	1
JUP	1.05827	1.33193	12.3875	0.000432212	0.0311994
KCNJ2-AS1	1.0582	-1.17242	4.18658	0.0407451	0.485862
P2RY10	1.05699	-3.14354	0.143112	0.705207	1
SNORD24	1.05589	-1.34742	3.29121	0.0696517	0.614383
PABPC1L2B	1.0541	-3.39645	0.788104	0.374674	0.977107
DPP10	1.054	-2.70886	1.19891	0.273539	0.957018
KCNU1	1.05347	-3.23482	0.160143	0.689024	1
A2MP1	1.05338	-0.910308	3.35544	0.0669834	0.60469
LOC644172	1.05333	-1.96001	1.05386	0.30462	0.972364
GK2	1.05323	-3.23418	0.46334	0.496067	1
AJAP1	1.05156	-3.16486	0.00181441	0.966024	1
TRPC2	1.05125	-0.576947	3.32111	0.0683957	0.609329
ROPN1L	1.05109	-3.20955	0.0863642	0.768851	1
NCOR1P1	1.05096	-3.02062	0.514788	0.473073	1
SNORD27	1.05003	-0.919476	5.86438	0.0154503	0.318955
STMN3	1.04958	-1.82343	1.39327	0.237853	0.930757
GOLGA6L9	1.04876	-3.07218	0.0837564	0.77227	1
LRRC71	1.0484	-1.20538	3.06638	0.0799274	0.652346
GABRG1	1.04827	-3.00605	0.350195	0.554003	1
WNT9A	1.04811	-3.28627	0.307265	0.579364	1
SLC16A2	1.04665	-1.58131	1.65756	0.197932	0.894656
LRFN3	1.04618	-2.33924	2.27639	0.131357	0.791921
CFB	1.04496	2.02794	14.9873	0.000108237	0.011026
OSR2	1.04487	-2.11935	1.50237	0.220307	0.91143
NYAP2	1.04463	-1.083	3.59543	0.0579387	0.568436
CDK15	1.0436	-3.34116	0.324107	0.56915	1
SGIP1	1.04352	-2.12676	1.43462	0.231013	0.925235
PLXNA2	1.04275	3.59281	35.3285	2.7852e-09	1.16764e-06
BCRP2	1.04127	-2.0093	1.60639	0.205	0.902462
GYLTL1B	1.04022	-2.56647	1.14889	0.283782	0.961344
MIR1204	1.03946	-2.9753	0.665864	0.414497	0.993273
SULT4A1	1.03932	-3.18398	0.445781	0.504345	1
ANKRD13B	1.03839	-2.36853	0.92276	0.336751	0.977107
NCF1B	1.03806	-0.148535	8.30249	0.00395908	0.148339
FGF17	1.03687	-3.31658	0.0394178	0.842623	1
ANGPTL4	1.03594	-1.66303	1.84891	0.17391	0.864009
SEMG2	1.0353	-3.28735	0.329064	0.566211	1
C17orf69	1.03409	-1.87214	2.16498	0.141187	0.808841
FAM169B	1.03135	-2.96198	1.04184	0.307394	0.972534
FAM3B	1.03128	-0.116992	9.0271	0.00266006	0.113928
AQP10	1.03106	-3.36819	0.774653	0.378781	0.977107
C9orf116	1.0307	-1.24464	2.04589	0.152618	0.826191
C5orf55	1.02893	-0.204927	13.847	0.00019831	0.0173621
C6orf225	1.02857	-0.851891	4.48583	0.034177	0.453199
DAPL1	1.02817	-1.9448	2.11557	0.145808	0.818107
RCAN3AS	1.02815	-2.70986	1.56668	0.21069	0.906303
AADACL3	1.02786	-3.36875	0.774509	0.378826	0.977107
KLHL33	1.02762	-1.9648	1.18987	0.275356	0.957491
TDRD10	1.02704	-2.72385	0.310988	0.577074	1
ARHGAP28	1.02682	-2.80042	0.360687	0.548125	1
FLJ32063	1.02655	-3.3413	0.304931	0.580807	1
HOXA-AS3	1.02558	-3.36813	0.774669	0.378776	0.977107
MIR3648	1.025	-0.0238509	5.08567	0.0241244	0.390432
SP110	1.02491	6.11538	41.0588	1.47718e-10	8.94513e-08
PLA2G4B	1.02415	-2.91596	0.480336	0.48827	1
SLC19A3	1.02344	-3.16827	0.0546649	0.815136	1
PIWIL3	1.02338	-2.50356	0.728915	0.393235	0.981603
NEUROG2	1.0233	-3.2118	0.0919927	0.761659	1
MAP4K1	1.02316	-0.710173	5.609	0.0178684	0.341096
OR2AE1	1.02198	-2.82651	0.506735	0.476556	1
GCH1	1.02188	1.17705	20.1566	7.13544e-06	0.00127502
MIR548K	1.02071	-2.8984	0.492103	0.482991	1
SYPL2	1.0205	-1.19182	2.99964	0.0832829	0.663832
LOC100129148	1.01927	-2.21865	1.29026	0.256	0.943486
RBMS3	1.01808	-2.2539	0.76039	0.383206	0.977107
NR2E1	1.01671	-2.19344	1.74285	0.186778	0.882494
LINC00315	1.01598	-2.97599	0.357453	0.549924	1
SERPINB13	1.01588	-2.89791	0.667596	0.413891	0.99261
TXNRD3NB	1.01521	-3.069	0.172881	0.677564	1
KIAA1257	1.01512	-1.97432	1.25313	0.262956	0.947981
MIR4263	1.01299	-1.49128	3.14317	0.0762453	0.638796
LOC100133920	1.01206	-2.87584	0.770877	0.379946	0.977107
CRYBB2	1.01154	-3.21125	0.579292	0.44659	1
ST7-OT3	1.0114	-1.03215	3.30563	0.0690427	0.611854
KRT17	1.01096	-2.01646	1.48047	0.223701	0.917061
ASB9P1	1.01044	-2.45797	0.760605	0.383139	0.977107
KRT19	1.00884	-3.34541	0.155916	0.692945	1
LOC407835	1.00862	-2.86089	0.674952	0.41133	0.991785
COL20A1	1.00777	-3.34594	0.308821	0.578405	1
C12orf74	1.00776	-3.18344	0.11169	0.738229	1
C1orf173	1.00738	-1.81821	1.00509	0.316083	0.975724
LOC339926	1.00635	-3.16012	0.420928	0.516474	1
ANKRD24	1.00525	-0.0347252	12.2906	0.000455252	0.032433
CNKSR2	1.00499	-1.37336	3.38337	0.0658574	0.601463
SHROOM2	1.00388	-3.23995	0.366076	0.545151	1
C1orf170	1.00363	-3.23376	0.400384	0.526891	1
LOC283692	1.00251	-3.23306	0.150681	0.697886	1
UFSP1	1.00189	-2.3719	1.81569	0.177827	0.871407
OR1Q1	1.00075	-2.52875	0.956897	0.32797	0.977107
LOC100499405	1.00047	-0.376271	5.56756	0.0182962	0.34411
PLXNB3	0.999183	-2.22681	0.682617	0.408687	0.990261
LOC100505536	0.998458	-2.31973	1.06278	0.302582	0.970948
NGEF	0.997923	-2.53041	0.569696	0.45038	1
KANK4	0.996571	-1.43648	3.04456	0.0810079	0.655764
C20orf152	0.99636	-2.55598	1.22525	0.268332	0.953641
PIRT	0.995858	-3.36793	0.774719	0.378761	0.977107
LRRN2	0.995606	-1.89097	1.59244	0.206978	0.90443
MYL4	0.994385	-2.59784	0.876336	0.349207	0.977107
HPN	0.993827	-2.84396	0.371466	0.542206	1
OR2A9P	0.993006	-3.29114	0.00200323	0.964301	1
GBP5	0.992861	5.34967	25.3236	4.84753e-07	0.000117418
CRYBA1	0.992767	-0.0117133	9.03577	0.00264748	0.113612
CNBD1	0.992166	-3.13963	0.00169737	0.967137	1
C17orf107	0.990415	-2.53161	0.9988	0.317601	0.975724
C11orf96	0.989951	-2.80408	0.638465	0.424267	0.998505
RARRES3	0.988128	0.346701	8.59543	0.00337008	0.134803
IGFBP4	0.987355	-2.01302	1.78356	0.181713	0.877197
DSP	0.986903	5.31354	17.3218	3.15554e-05	0.00414402
CSRNP3	0.986296	-2.54743	0.68499	0.407874	0.989561
C21orf49	0.985071	-0.283964	6.63495	0.00999968	0.25348
PTCHD3	0.984093	-3.13818	0.430944	0.511526	1
SLC35D3	0.984089	-2.82446	0.836694	0.360344	0.977107
IL21R	0.982365	2.64484	14.7361	0.000123656	0.0123768
SNORA36A	0.982257	-2.86087	0.386453	0.53417	1
LRRD1	0.980189	-2.32601	1.16465	0.280504	0.958917
SOX6	0.979372	-0.721661	6.85918	0.00881868	0.237436
SNORD65	0.979291	-2.85906	0.623106	0.429896	1
MIR4753	0.978745	-3.06468	0.2439	0.621403	1
CHRNA2	0.975356	-0.17967	5.05953	0.0244909	0.39298
RLN1	0.975332	-2.39845	1.57453	0.20955	0.906303
TAS2R8	0.974725	-2.84173	0.380191	0.537501	1
DUOX1	0.974101	-0.643955	4.94059	0.0262331	0.402733
RHOJ	0.973868	-3.26194	0.0112848	0.9154	1
GPR33	0.973395	-3.28805	0.179731	0.671605	1
LOC100133612	0.97289	-0.139135	6.57519	0.010341	0.256466
PTTG3P	0.972726	-1.69124	1.78763	0.181215	0.877197
NRAP	0.972706	-1.99557	1.51122	0.218953	0.911257
VSTM2L	0.971932	-2.74983	0.779749	0.377218	0.977107
SNORA30	0.970545	-2.07837	1.15264	0.282996	0.960914
LIPF	0.970494	-2.35805	0.733786	0.391659	0.980778
OR9A4	0.970129	-3.20854	0.257257	0.612011	1
PROK2	0.96926	-3.25927	0.52571	0.468416	1
PDILT	0.967577	-3.22143	0.190348	0.662627	1
LOC729987	0.967243	-3.18333	0.214628	0.643164	1
LOC284379	0.96686	-3.18202	0.274131	0.600574	1
DNAH12	0.966768	0.324489	6.44027	0.0111562	0.267535
LOC643339	0.966065	-1.76823	1.88035	0.170294	0.858054
SAMD9L	0.965576	8.09827	46.8748	7.56684e-12	5.89132e-09
FAM177B	0.965554	-2.18084	1.66931	0.196351	0.892765
LOC100652770	0.965148	-3.34032	0.286192	0.592671	1
RAMP3	0.964709	-3.26133	0.147842	0.700606	1
PCDHGA7	0.964688	-2.17127	0.867398	0.351677	0.977107
MSH5	0.963896	-3.03503	0.193064	0.660379	1
MAMDC2	0.962431	-1.27919	3.10156	0.0782171	0.646144
LOC100507377	0.962132	-2.93296	0.40718	0.523404	1
CLIC3	0.96161	-3.01936	0.556983	0.455478	1
CLDN20	0.960963	-0.510482	3.11953	0.0773592	0.64294
LOC642426	0.957375	-3.18234	0.526906	0.46791	1
ELOVL2	0.957232	-2.03327	0.982355	0.321618	0.976636
CSN1S2AP	0.956114	-3.20784	0.473234	0.491503	1
CALB1	0.955057	1.12866	7.92346	0.00487979	0.167263
LOC91149	0.954421	-1.87965	2.18302	0.139541	0.805397
MATL2963	0.954293	-1.47328	1.70164	0.192074	0.888996
PPP3R2	0.953205	-2.42027	1.63915	0.200442	0.897251
GRIK3	0.952884	-3.26394	0.260046	0.610089	1
OR13C4	0.952849	-3.25972	0.143662	0.704667	1
SPINK7	0.950754	-1.94604	1.26495	0.260717	0.946797
ARG1	0.950651	-0.0430291	7.99682	0.00468596	0.163222
OPALIN	0.950148	-3.20913	0.414223	0.519834	1
ESPNL	0.949615	-3.26275	0.000809938	0.977296	1
STRC	0.948767	-1.54631	2.08776	0.148483	0.821472
STAT1	0.947497	8.92601	34.4116	4.46056e-09	1.70597e-06
SHANK1	0.947049	-0.688349	5.09335	0.0240178	0.389574
LEF1	0.946579	-2.73408	0.418195	0.517839	1
MIR186	0.945538	-2.10728	1.12806	0.288189	0.963605
OR51Q1	0.945406	-2.95585	0.584246	0.444653	1
ABCA10	0.945395	1.1585	12.5178	0.000403089	0.0298889
NCAN	0.945217	-3.26109	0.0551402	0.814349	1
DPT	0.944184	-3.23488	0.242534	0.622382	1
SERPINI1	0.943939	2.75837	17.6068	2.71611e-05	0.00367334
SYT13	0.942821	-3.18331	0.485181	0.486085	1
SLC6A13	0.942758	-0.5806	6.20244	0.0127574	0.287603
LOC100506963	0.942513	-1.69535	1.78554	0.18147	0.877197
CD200R1	0.941952	-1.76128	1.59522	0.206582	0.904133
OR52N1	0.940288	-3.25961	0.369304	0.543384	1
MIR545	0.939365	-2.63093	0.891187	0.345156	0.977107
IFITM2	0.939027	0.157544	10.8789	0.000972647	0.0566944
LOC100616530	0.937694	-2.39981	0.997328	0.317958	0.975724
CLSTN2	0.936779	-3.06631	0.39229	0.531098	1
SCARF2	0.936052	-2.69469	1.18169	0.277011	0.957927
HLA-DRB6	0.935201	-0.250355	4.02507	0.0448287	0.507671
CCL17	0.93504	-2.6364	0.594763	0.440583	1
LONRF2	0.93259	-1.66443	2.36536	0.124055	0.77432
PLA2G4E	0.931878	-2.40381	1.70358	0.19182	0.888996
FLJ36777	0.931603	-1.39122	2.0917	0.148101	0.820399
FAM78B	0.930522	-2.89426	0.641296	0.423242	0.998127
FBXO47	0.929863	-2.26681	0.384188	0.53537	1
MIR542	0.928661	-3.23654	0.0724616	0.787786	1
AGXT2L1	0.928658	-3.07539	0.159193	0.6899	1
CBX2	0.928446	-2.74375	0.733716	0.391681	0.980778
CCNI2	0.928376	-2.15415	0.847978	0.357125	0.977107
LOC400684	0.928057	-2.03653	1.97749	0.159655	0.836857
JAM3	0.927371	-0.806267	3.61207	0.0573618	0.56538
SNORD53	0.927337	-0.902193	5.81776	0.0158651	0.321357
RASEF	0.926951	-2.17138	1.40762	0.235452	0.929576
TEN1-CDK3	0.926491	-3.00902	0.418677	0.517598	1
TNFRSF11B	0.926201	-3.13823	0.162802	0.686589	1
WISP3	0.925943	-2.52182	0.993388	0.318916	0.976347
TMOD1	0.925427	-0.436634	4.64546	0.0311358	0.437627
FAM43A	0.925347	2.11189	26.6042	2.49705e-07	6.61316e-05
MIR4423	0.925341	-2.67035	0.460186	0.497537	1
C11orf93	0.92528	-3.34078	0.311327	0.576867	1
LGR5	0.924892	-3.23305	0.333996	0.563316	1
SRSF12	0.922269	-0.160024	4.41704	0.0355817	0.460146
BCAN	0.922059	-0.700756	3.47731	0.0622159	0.587146
TBC1D26	0.921728	-3.04896	0.0559382	0.813035	1
ASTL	0.920852	1.10814	2.32764	0.127094	0.780365
KANK3	0.92053	0.948061	11.154	0.000838505	0.0513467
TAAR2	0.920336	-3.34132	0.310758	0.577215	1
LOC147646	0.919972	-3.3121	0.227957	0.633043	1
APOBEC2	0.919511	-0.303238	5.26937	0.0217039	0.372133
ENPP2	0.91925	-1.61566	1.67127	0.196089	0.892765
HCG4B	0.919221	-1.63343	2.2359	0.134838	0.798904
IL17C	0.918976	-2.95847	0.738253	0.390221	0.980204
IFIH1	0.918656	6.88647	40.2188	2.27054e-10	1.30257e-07
CHRM2	0.918515	-2.99808	0.444116	0.505143	1
CHKB	0.917527	-3.05404	0.479589	0.488609	1
LAMA5	0.91713	-2.0763	1.61982	0.203117	0.900011
DLG3	0.917123	-2.73361	0.421598	0.516141	1
RAET1E	0.916875	-2.96225	0.674667	0.411429	0.991785
PLEKHN1	0.915366	-2.6464	0.545343	0.460227	1
C3orf27	0.915352	-3.23313	0.540062	0.462407	1
MATN1	0.915214	-2.77838	0.927734	0.335452	0.977107
PTH1R	0.914029	-3.25944	0.135801	0.712491	1
MGC12982	0.913993	-1.54137	1.73479	0.1878	0.88339
KDM5B-AS1	0.913535	-2.44018	0.573644	0.448814	1
NODAL	0.912562	-1.94481	1.43846	0.230389	0.924974
LRRC36	0.912389	-2.67136	0.909624	0.340214	0.977107
BAI2	0.912334	-3.00717	0.171269	0.678986	1
GOLGA6L10	0.910318	-1.56578	3.01414	0.0825412	0.66033
STAP1	0.909953	0.705814	6.93676	0.00844419	0.232135
MIR550A3	0.90882	-3.06252	0.302133	0.582548	1
LOC100507156	0.908042	-1.75594	2.90089	0.0885304	0.677675
CXCR6	0.90788	-0.938761	2.67325	0.102047	0.719083
FAM123C	0.906379	-0.417828	4.99523	0.0254172	0.398556
IFITM3	0.905437	1.26309	8.98696	0.00271913	0.115633
IDO1	0.905	0.758101	6.88019	0.00871564	0.235689
CCDC110	0.903775	-3.23592	0.0390723	0.843305	1
LOC100507053	0.90298	0.40064	9.38356	0.0021894	0.0975023
BEST3	0.900974	-3.08869	0.463954	0.495782	1
C6orf223	0.900727	-2.93501	0.263814	0.607512	1
RASIP1	0.900708	-2.23052	1.00353	0.316459	0.975724
WFIKKN1	0.90067	-3.25938	0.293448	0.588019	1
TMEM108	0.900171	-3.20857	0.382776	0.536121	1
IGLL3P	0.899918	-3.16114	0.201106	0.65383	1
NRN1L	0.899835	-2.9925	0.310025	0.577665	1
PTK7	0.899363	-2.11752	2.625	0.105192	0.729619
LOC100130331	0.898407	-3.21393	0.00762561	0.930413	1
AIF1L	0.898085	-2.85341	0.260829	0.609551	1
MIR4676	0.897623	-2.80733	0.875705	0.349381	0.977107
CCDC28B	0.897034	-0.214927	6.36448	0.0116427	0.273799
C8orf56	0.896679	1.26147	16.4668	4.95084e-05	0.00589773
FBXO39	0.895969	-2.49782	0.517542	0.471892	1
OR5C1	0.895762	-2.47319	0.511997	0.474276	1
HEATR8	0.895717	-2.46917	0.590403	0.442263	1
C5orf60	0.895621	-3.06983	0.379951	0.537629	1
HDX	0.89538	2.62785	25.092	5.46605e-07	0.000130945
C14orf183	0.894452	-1.22471	2.8941	0.0889043	0.678611
DNAH6	0.894285	-0.383446	3.58583	0.0582741	0.569823
SLC25A31	0.8934	-3.20868	0.403754	0.525157	1
C8orf45	0.892824	-0.320448	6.62236	0.0100707	0.254392
LRRC70	0.89257	-0.563918	4.09874	0.0429153	0.498696
DNM1P35	0.892091	-2.05022	0.998138	0.317761	0.975724
CYP7B1	0.891639	-1.17859	1.6965	0.192746	0.889848
C2orf77	0.891379	-1.3053	2.07892	0.149345	0.822154
FCRL3	0.890311	-2.94088	0.341527	0.558949	1
ZNF99	0.890287	-1.94432	1.52594	0.216722	0.907291
EPHB2	0.890251	4.22342	69.0956	9.38046e-17	2.55618e-13
MIR1180	0.89008	-3.25898	0.139779	0.7085	1
DNAJC27-AS1	0.88812	-0.0406204	6.47409	0.0109458	0.264761
HAO2	0.88782	-3.02057	0.121477	0.727438	1
LINC00488	0.887626	-2.37306	0.827835	0.362899	0.977107
SFN	0.886574	-2.75965	0.55428	0.456574	1
MIR4779	0.886352	-3.18611	0.0421361	0.837361	1
SPATA18	0.886012	3.47314	46.6501	8.48617e-12	6.37926e-09
SYNPO2L	0.885333	-1.71566	3.09203	0.0786767	0.647938
HSH2D	0.884721	-0.0069875	6.16852	0.0130043	0.289871
MDGA1	0.882455	-0.397436	5.46196	0.0194349	0.353431
AZU1	0.880722	-1.17271	3.63618	0.0565365	0.561502
LRFN1	0.880307	-0.757857	4.57245	0.0324901	0.443509
LOC100130451	0.880046	-0.135462	6.91482	0.00854841	0.233236
LRRC66	0.879738	-2.1212	1.49267	0.221803	0.914147
AKR7L	0.879134	-0.461566	4.55658	0.0327924	0.446239
MIR2467	0.879	-3.18543	0.101047	0.750576	1
FSCN3	0.878415	-2.88199	0.378565	0.538372	1
OAS1	0.87806	6.79346	31.3528	2.1515e-08	7.56494e-06
ZNF296	0.878013	-1.88142	1.55946	0.211745	0.907291
LOC646903	0.877993	-1.33761	3.16232	0.0753561	0.635117
MIRLET7I	0.877167	-1.72804	1.16435	0.280566	0.958917
CYCSP52	0.876463	-2.56375	1.12627	0.288573	0.963605
SLC47A2	0.87516	-1.06255	2.19266	0.138669	0.803189
MIR128-1	0.87462	-3.04643	0.443018	0.50567	1
SH2D4B	0.873416	-1.43597	2.40262	0.121132	0.767877
CDH16	0.873313	-3.18851	0.00653566	0.935566	1
HSPA12A	0.872218	-1.05119	2.90394	0.0883634	0.677668
ST6GAL2	0.872034	-0.855127	3.81068	0.0509267	0.541034
C4orf17	0.871765	-2.01642	0.98797	0.320239	0.976347
APOBEC4	0.870611	-1.53174	2.05366	0.151841	0.824032
RHCE	0.869924	-1.87821	1.46937	0.225445	0.918292
CPA1	0.869457	-3.13274	0.410841	0.521543	1
EGF	0.869269	-1.5406	2.11123	0.146222	0.81841
ZNF204P	0.868465	-0.473605	3.88864	0.0486137	0.528802
CLCNKA	0.868319	-2.47364	1.25523	0.262556	0.947424
LOC349196	0.868222	-3.18614	0.185322	0.666839	1
LOC148709	0.868057	-1.58762	2.20212	0.137821	0.801928
LOC100652759	0.867552	-3.18423	0.00361749	0.95204	1
COL6A4P1	0.867142	-2.18813	1.50683	0.219623	0.91143
SULF2	0.866955	5.52409	36.0768	1.89689e-09	8.61506e-07
LOC100128076	0.866891	-3.21511	0.0169872	0.896301	1
HRNR	0.866878	-0.667813	4.11478	0.04251	0.495478
RBM46	0.866113	-3.3969	0.317458	0.57314	1
FOXD4L1	0.865494	-2.77348	0.488205	0.484729	1
SSX5	0.865238	-2.65412	1.35347	0.244672	0.937255
CYP4F11	0.864715	-2.11396	1.51937	0.217714	0.908746
LOC100507240	0.864337	-2.46453	0.805586	0.369428	0.977107
RAD21-AS1	0.863166	-1.17738	3.80675	0.0510465	0.541515
PIK3R3	0.862069	2.78243	18.409	1.78215e-05	0.00266101
KCNQ4	0.861863	-1.28753	2.21648	0.136544	0.801687
MIR581	0.861084	-1.25867	2.1709	0.140644	0.807913
CCDC42B	0.861083	-3.06578	0.00200247	0.964307	1
GABRG2	0.860784	-3.11067	0.37149	0.542193	1
CRYAB	0.860637	-2.73371	0.680122	0.409545	0.991087
ARMS2	0.860557	-3.03258	0.312512	0.576143	1
FLJ35946	0.860124	-2.75908	0.524487	0.468934	1
NPB	0.859307	-2.85663	0.630517	0.427166	0.999526
LINC00538	0.857935	-3.33957	0.214167	0.643521	1
C7orf33	0.857809	-3.26111	0.389986	0.532307	1
ADAMTS20	0.857389	-2.85797	0.316683	0.573608	1
MIR4787	0.856253	-3.04929	0.426182	0.513868	1
PTTG2	0.856083	-1.9602	2.66521	0.102564	0.719807
LOC100133669	0.854023	-1.5993	2.06683	0.150534	0.823072
RIBC1	0.853767	-0.934987	4.53166	0.0332733	0.448583
MIR215	0.852738	-2.66903	0.479089	0.488835	1
EPB49	0.852142	-2.52926	0.759867	0.38337	0.977107
GOLGA8DP	0.851545	-3.13787	0.374643	0.540484	1
CNGA1	0.851404	0.47805	7.34095	0.00674012	0.204303
SLC17A3	0.850382	-3.15875	0.256414	0.612594	1
PPYR1	0.849606	-3.28746	0.446614	0.503947	1
MIR4305	0.849599	-3.20942	0.173086	0.677384	1
HDGFRP3	0.849182	5.64214	31.1867	2.34371e-08	8.11e-06
SNORD47	0.848801	-2.03219	1.27094	0.259591	0.945859
PARP9	0.848762	7.89129	41.6606	1.08573e-10	6.76254e-08
KRT39	0.8466	-3.23367	0.385825	0.534502	1
YSK4	0.846307	-1.80134	2.1475	0.142802	0.811648
KIAA1958	0.845273	0.121049	9.18283	0.00244296	0.106089
ZYG11A	0.843951	-2.26034	1.21761	0.269831	0.954922
HES4	0.84349	-0.0274906	3.13572	0.0765948	0.639509
TNFRSF4	0.842666	-2.55305	0.873529	0.34998	0.977107
ZNF32-AS3	0.842524	-3.26333	0.13528	0.713019	1
C20orf54	0.84196	-3.25926	0.103593	0.747559	1
KCNIP4-IT1	0.841753	-2.46193	0.9773	0.322866	0.977107
ROR2	0.841627	-2.74727	0.343286	0.557939	1
FGB	0.841108	-2.89259	0.412372	0.520768	1
GOLGA6C	0.840655	-1.76152	1.4341	0.231097	0.925235
ZNF334	0.840036	1.34668	11.7419	0.000611092	0.041372
UNC5B	0.839785	-0.91338	4.78583	0.0286949	0.420961
PCLO	0.839396	-1.52745	1.86334	0.17224	0.86239
PLSCR1	0.838825	6.43636	25.4927	4.44055e-07	0.000110004
SHE	0.837508	-0.179373	5.90549	0.0150938	0.314273
RTEL1	0.83577	-2.49505	0.938023	0.332787	0.977107
GBA3	0.835388	-2.71693	0.148424	0.700046	1
TNFRSF10C	0.835341	3.09975	37.8023	7.8291e-10	3.87896e-07
SLC4A4	0.83522	-2.39973	0.305782	0.58028	1
MTVR2	0.835189	-2.00135	0.822663	0.364403	0.977107
SLC10A5	0.835113	-1.20237	3.21115	0.073138	0.625234
OR1L1	0.833853	-2.97415	0.642259	0.422894	0.997942
LOC100289650	0.833844	-2.99706	0.304162	0.581285	1
GCG	0.83263	0.394844	4.42708	0.0353729	0.459662
LOC100287177	0.831933	-1.98726	1.03196	0.309699	0.972829
HNRPLL	0.831808	7.59788	59.2258	1.40581e-14	3.06466e-11
LOC100506195	0.831623	-1.76958	0.786404	0.37519	0.977107
CNTNAP1	0.831336	-0.358179	3.76456	0.0523496	0.546009
ALMS1P	0.830576	-2.13127	1.31338	0.251784	0.940202
ZFPM1	0.829412	-0.879858	2.84812	0.0914811	0.685323
TMOD4	0.828695	-1.68475	1.52891	0.216277	0.907291
FLJ35024	0.827897	-2.70817	0.536764	0.463777	1
PDYN	0.827894	-3.11393	0.353124	0.55235	1
ZNRF2P1	0.827422	0.092249	8.41792	0.0037154	0.142598
OR52D1	0.827065	-2.60003	0.736491	0.390787	0.98058
DEC1	0.82577	-3.26012	0.0643614	0.799731	1
UBQLN3	0.825175	-2.83065	0.239351	0.624675	1
VN1R4	0.824472	-3.33914	0.299094	0.584451	1
COLEC11	0.821336	-3.15581	0.498825	0.480017	1
LOC401127	0.821027	-1.83017	1.86871	0.171622	0.861635
LINC00320	0.818897	-3.05623	0.40256	0.52577	1
XCL2	0.818698	-3.13595	0.368244	0.543963	1
TMPRSS2	0.817594	-2.97934	0.0123861	0.911384	1
MEX3A	0.817444	-2.29974	0.896267	0.343785	0.977107
SLC6A9	0.815417	-1.78073	1.58568	0.207945	0.905262
VWCE	0.814723	-0.514313	4.34151	0.0371939	0.468145
LY6E	0.814637	5.9183	20.6562	5.49586e-06	0.00101534
ADD2	0.814458	1.68961	12.4174	0.000425344	0.0310117
RBFOX3	0.814192	-2.23961	0.852443	0.355862	0.977107
C16orf73	0.814023	-1.08763	2.01564	0.155685	0.831112
LOC339568	0.813245	-3.06569	0.21457	0.643209	1
SLC27A5	0.813189	0.0354511	8.18219	0.00423036	0.155256
PAMR1	0.812913	-3.31219	0.323781	0.569344	1
C8orf42	0.812491	-1.48359	1.55566	0.212302	0.907291
KCNA4	0.81235	-2.99384	0.0437821	0.83426	1
LAYN	0.811672	5.10215	40.1341	2.3711e-10	1.32538e-07
CCDC113	0.810799	0.817781	11.8468	0.000577596	0.0397211
FLJ39653	0.810725	0.194769	7.13361	0.00756523	0.215584
LOC339524	0.809795	0.0541737	3.43958	0.063652	0.594024
SNORD81	0.809789	-2.59105	0.950762	0.329525	0.977107
RND1	0.809706	-2.64115	0.650283	0.420012	0.996377
KCNS1	0.809606	0.34197	8.61259	0.00333846	0.134278
SLC14A2	0.809507	-0.148041	4.94892	0.0261069	0.401928
SPARCL1	0.807181	-1.57542	1.11398	0.291219	0.963605
ZSCAN5B	0.80689	-2.81605	0.362699	0.547011	1
LOC100130298	0.806683	-0.779147	3.16716	0.075133	0.634107
OR6K3	0.806599	0.642515	5.51966	0.018804	0.348857
CASC1	0.80551	-1.36014	0.88566	0.346656	0.977107
TSGA10IP	0.8051	-2.88952	0.346724	0.555973	1
LOC389705	0.804767	-1.88338	0.871755	0.35047	0.977107
EPB42	0.803492	-1.74305	1.35581	0.244265	0.936703
RNF165	0.802812	-2.83122	0.297394	0.585521	1
LOC100286979	0.802395	-2.67295	0.824578	0.363845	0.977107
RTP4	0.80202	1.66695	12.3137	0.000449637	0.032138
MIR137HG	0.800051	-1.94922	0.789037	0.374391	0.977107
MIR378E	0.799726	-1.72497	1.03957	0.307921	0.972551
SLC5A5	0.799356	-1.42759	2.50418	0.113544	0.750431
SNORA26	0.798842	-1.29049	2.7118	0.0996087	0.712474
LOC100288428	0.797038	-2.83401	0.364303	0.546126	1
SMAGP	0.795925	-0.659969	1.99395	0.157928	0.834221
PLEKHG6	0.795922	-1.16721	3.09426	0.0785691	0.647564
WFDC12	0.795901	-3.29036	0.156276	0.692609	1
CCDC64B	0.795293	-3.08639	0.272141	0.601899	1
C20orf197	0.794674	-0.374626	2.73758	0.0980132	0.706577
OPRM1	0.79466	-3.13342	0.133579	0.71475	1
LHFPL5	0.794569	-2.06619	1.36439	0.242778	0.935567
SPINK9	0.794213	-2.07226	0.669579	0.413198	0.992254
SNORA76	0.794072	-2.449	0.605492	0.43649	1
SLFN12L	0.793418	-0.802533	2.73778	0.0980006	0.706577
SLC30A3	0.792884	0.486828	6.34595	0.011765	0.274455
SPAG4	0.791957	-1.00817	3.51555	0.0607953	0.582054
SNORD51	0.791835	-3.00423	0.285145	0.593349	1
LOC572558	0.791796	-2.5825	0.415833	0.519024	1
ITGA10	0.791663	-1.34787	1.64663	0.199419	0.896356
CHRNE	0.790762	-1.36247	2.28657	0.130498	0.790178
LOC339975	0.790447	-2.52949	0.634856	0.42558	0.99874
LOC253573	0.789648	-3.11071	0.0561797	0.812639	1
TFR2	0.789576	-1.89258	1.05016	0.305471	0.972364
TNFRSF8	0.789384	-0.796174	3.51815	0.0607002	0.581605
PIP5K1P1	0.787427	-0.154299	4.2414	0.0394496	0.482736
MIR1322	0.786886	-3.18871	0.0922215	0.761372	1
LOC727982	0.786087	-1.99064	1.59396	0.206762	0.90443
MIR4736	0.785877	-3.34536	0.151973	0.696657	1
GDPD2	0.785874	-3.11485	0.177671	0.673383	1
CYP2F1	0.783538	-2.62956	0.564915	0.452287	1
LOC153910	0.781305	-3.27074	0.197265	0.656938	1
ANKS4B	0.779905	-2.23257	0.815944	0.366369	0.977107
ABCA13	0.779558	-0.841313	2.79593	0.0945037	0.69463
SYDE1	0.779233	-2.73017	0.427867	0.513037	1
CASKIN1	0.778985	-2.62271	0.439704	0.507265	1
PRO1768	0.778497	-1.75167	1.35645	0.244154	0.936691
GBP1	0.778279	5.9311	22.0757	2.62108e-06	0.000534015
CYP2A6	0.777534	-2.78026	0.472041	0.49205	1
RSPO3	0.777	-2.76302	0.464955	0.495317	1
SPAG8	0.776378	-0.280524	4.86197	0.027455	0.412471
GPHA2	0.775941	-3.2118	0.0267622	0.870053	1
IL15RA	0.774955	0.327096	7.07673	0.00780915	0.220232
HSD17B2	0.774832	-3.18292	0.424558	0.514671	1
SLITRK2	0.774188	-1.50307	2.04662	0.152544	0.826191
BTN1A1	0.773771	-2.4359	0.629593	0.427505	0.9998
SEPT7L	0.773737	-1.88922	1.47561	0.224463	0.918135
SLC5A9	0.773193	-1.55907	2.39641	0.121614	0.768055
B3GNT6	0.772508	-3.00066	0.478797	0.488968	1
TEAD2	0.77224	-0.870911	4.34435	0.037132	0.467842
LOC648691	0.771906	-3.24078	0.0661776	0.796986	1
TSHZ2	0.771331	-1.94917	0.872617	0.350232	0.977107
RANBP3L	0.771006	-1.00671	1.48718	0.222655	0.915961
LAG3	0.770619	-2.91443	0.524596	0.468888	1
LOC100498859	0.770274	-0.154395	4.09407	0.0430338	0.499009
HES1	0.769493	2.29862	6.32915	0.0118769	0.275444
ZAP70	0.769351	-1.0291	2.32142	0.127604	0.782273
WIF1	0.768957	-3.12204	0.332181	0.564378	1
GAS2	0.768777	-1.46937	2.17158	0.140582	0.807773
PABPC1L2A	0.767776	-3.31469	0.0476311	0.827238	1
MLC1	0.766823	-2.71095	0.20204	0.653079	1
BCAS1	0.766692	-1.77935	1.55043	0.213072	0.907291
ACER2	0.766029	2.85116	24.8549	6.18124e-07	0.000146469
HMGA2	0.765631	-1.08825	2.68645	0.101205	0.717257
SLC5A11	0.765624	-2.01942	0.922743	0.336756	0.977107
VGLL3	0.76555	-2.67959	0.184668	0.667392	1
CCDC74B	0.765199	-2.75219	0.389049	0.5328	1
ACPT	0.76449	-1.94368	2.56775	0.109062	0.739982
SNORA71C	0.764036	-2.73631	0.371769	0.542042	1
SCARNA20	0.76401	-0.893407	3.53157	0.0602107	0.579768
LOC286002	0.762133	-2.27554	0.547216	0.459457	1
LOC158696	0.761956	-3.19295	0.111585	0.738347	1
LOC100128176	0.761886	-2.9585	0.480233	0.488317	1
C15orf33	0.761836	0.175543	7.77421	0.00529973	0.176412
RAB3A	0.760952	-2.29403	0.41449	0.519699	1
GLIPR1L1	0.760741	0.0514815	5.40874	0.0200362	0.361022
CDRT15P1	0.759822	-2.56646	0.542603	0.461356	1
CALN1	0.759622	-2.43339	0.687728	0.406938	0.989407
GIPR	0.758914	-1.51798	1.36089	0.243384	0.935728
CORO6	0.758718	-1.37029	2.26444	0.132374	0.794533
GP1BA	0.758406	0.0884534	4.85752	0.0275259	0.412708
ZNF660	0.758084	-1.37679	1.39054	0.238313	0.930757
CHP2	0.757997	-2.89398	0.34055	0.559512	1
C1orf204	0.756828	-0.7366	3.04489	0.0809918	0.655764
LOC729156	0.756073	-1.89736	1.40252	0.236303	0.930128
VPS37D	0.755331	-3.11419	0.0606051	0.805542	1
H1FX-AS1	0.754591	-1.32142	2.1021	0.147097	0.81841
CELSR2	0.75443	0.123289	5.66219	0.0173345	0.334169
ODF3L1	0.754235	-2.55439	0.680725	0.409337	0.991065
EGLN3	0.753948	-1.00762	1.11412	0.291187	0.963605
NKD1	0.752785	-1.23285	2.24838	0.133755	0.79618
IL9	0.752587	-2.56647	0.565738	0.451957	1
SCNN1D	0.752578	-1.15183	1.80608	0.178979	0.873157
PARP14	0.752441	9.17816	35.9343	2.04079e-09	9.07944e-07
DISP2	0.752398	-0.980577	3.55851	0.0592408	0.575195
CXCL12	0.75174	-2.95438	0.213333	0.644167	1
LOC100505658	0.751688	0.0290775	3.1175	0.0774557	0.643434
ZNF804B	0.75142	-3.07199	0.308157	0.578813	1
C3orf25	0.751379	-1.25153	1.77799	0.182397	0.877739
ZFP42	0.751244	-2.71296	0.524912	0.468754	1
OR1K1	0.749079	-2.27396	1.14645	0.284294	0.961344
GGTLC2	0.74857	-3.13951	0.263889	0.607461	1
RADIL	0.748166	-2.92471	0.294106	0.587601	1
LINC00176	0.747636	-1.85114	1.90566	0.167446	0.852714
EDARADD	0.746985	-3.20805	0.212133	0.645101	1
OR1L3	0.746862	-2.97371	0.230997	0.630786	1
RASAL3	0.746846	2.03986	11.1058	0.000860582	0.0522582
NEUROG3	0.746249	-2.68549	0.455326	0.499816	1
RNF213	0.746098	9.00539	32.5078	1.18716e-08	4.38644e-06
INHBE	0.745782	-1.65344	1.98206	0.159174	0.835738
ACOT12	0.745683	-2.83455	0.158107	0.690905	1
C4orf39	0.745332	-0.975447	2.00796	0.156475	0.833011
FHDC1	0.744748	-0.389582	5.95472	0.014678	0.308804
MIR1208	0.744088	-3.34193	0.144214	0.704128	1
SNORD57	0.744072	-1.22375	2.66615	0.102504	0.719807
FAM189A1	0.744014	-3.28582	0.140273	0.708009	1
OR2A25	0.742978	-3.3409	0.0372129	0.847032	1
LOC401134	0.74177	1.07359	4.20043	0.0404138	0.484616
TKTL1	0.7413	-1.10302	0.862157	0.353136	0.977107
SMPDL3B	0.740494	-2.50181	0.22732	0.633519	1
ADAMTSL4	0.740289	1.91393	4.09702	0.042959	0.498938
DCST2	0.739713	-2.72825	0.364712	0.545901	1
CAGE1	0.738968	-0.562753	2.2048	0.137582	0.801928
MYH6	0.73862	-3.20771	0.285645	0.593025	1
GDNF	0.738378	-1.97705	1.25112	0.26334	0.948893
AP3S2	0.738269	-0.654464	4.07079	0.043631	0.500872
BST2	0.738237	7.04883	24.4996	7.43257e-07	0.000174226
MIR3153	0.738227	-1.49656	1.1769	0.277988	0.958074
MIR659	0.737664	-2.55293	0.285809	0.592919	1
SAA2	0.737554	-2.63495	0.601777	0.437901	1
SEC14L4	0.736225	-2.38984	0.456464	0.499281	1
OR8A1	0.734997	-2.49344	0.513756	0.473517	1
LOC100188947	0.734843	-1.17238	1.81058	0.178438	0.871407
LOC100507547	0.734796	-2.84578	0.378312	0.538508	1
SNORD116-20	0.734483	-1.5986	1.8106	0.178437	0.871407
DCHS1	0.734421	-1.01317	2.05657	0.151551	0.823351
MYOT	0.734147	0.785994	6.8892	0.00867179	0.235131
IGSF23	0.734083	-2.88242	0.1307	0.717707	1
FBXO36	0.733052	0.128828	4.19854	0.0404588	0.484616
PLCL1	0.732991	5.05149	63.3483	1.73205e-15	4.19541e-12
DNAAF1	0.732692	-1.70835	1.0456	0.306521	0.972364
MIR199A1	0.73241	-3.34092	0.233267	0.629112	1
LOC286359	0.732269	-3.01948	0.324061	0.569177	1
C1RL	0.731858	0.970854	6.01603	0.0141765	0.303554
SNORD121B	0.731452	-2.52199	0.542858	0.461251	1
TSHR	0.731098	-0.545755	2.33035	0.126873	0.779989
TSPAN16	0.730205	-2.40327	0.63033	0.427234	0.999526
ADAMTS5	0.730151	-2.66556	0.384296	0.535313	1
HSPB6	0.730066	-2.99748	0.409154	0.522399	1
STMN2	0.72938	-3.31347	0.00746268	0.931159	1
FAM167B	0.729364	-2.98244	0.338665	0.560601	1
TNFSF13B	0.729028	5.6086	17.7834	2.47539e-05	0.00343107
ARHGEF19	0.728881	-1.40944	1.67148	0.196061	0.892765
PDGFRB	0.728843	-1.24692	2.43228	0.11886	0.762123
ARL13A	0.728465	-1.34366	1.33358	0.24817	0.94009
LIPH	0.727035	-2.22864	0.828598	0.362678	0.977107
LOC285626	0.726926	-3.07616	0.264862	0.6068	1
C10orf67	0.726738	-2.552	0.357614	0.549834	1
TMEM191C	0.726185	-1.05084	2.10198	0.147108	0.81841
CDH20	0.726171	-2.90937	0.302268	0.582464	1
RXFP2	0.725439	-2.70463	0.260053	0.610084	1
KLF4	0.724911	1.96978	9.67585	0.00186706	0.0880993
LYPD1	0.723569	-0.203025	5.29505	0.0213862	0.370634
FLJ33360	0.72323	-2.27656	0.784437	0.375787	0.977107
OR52I2	0.72318	-2.97977	0.0807473	0.776287	1
LOC100506122	0.722892	-3.34005	0.227837	0.633132	1
PRSS27	0.722655	-2.09429	1.31436	0.251606	0.94009
MIR4633	0.720796	-3.11502	0.400917	0.526616	1
CST6	0.720536	-0.134764	4.38638	0.0362271	0.463191
SLC35G6	0.718806	-1.5798	1.50271	0.220255	0.91143
SIX5	0.718725	-1.78878	1.7676	0.18368	0.880019
MESP1	0.718007	-2.60306	0.490007	0.483924	1
SLC6A20	0.717259	-0.837022	2.49542	0.114178	0.751986
NPHP1	0.716831	1.36492	12.5624	0.000393578	0.0293471
C2orf84	0.716758	-1.76609	1.54197	0.214325	0.907291
BTLA	0.715758	-2.0411	0.648916	0.4205	0.996377
ANKRD20A8P	0.714924	0.448384	7.37334	0.00661977	0.202498
PPFIA4	0.714723	-0.940354	1.61485	0.203812	0.900689
PIDD	0.714112	0.253869	4.92388	0.026488	0.404014
IFI35	0.713953	4.96495	13.3286	0.000261383	0.0213414
FAM84A	0.713874	-3.1888	0.0206645	0.885697	1
CXCL6	0.713758	-3.13929	0.000358169	0.984901	1
SNORD127	0.713421	-2.13203	0.848058	0.357102	0.977107
ROS1	0.713155	-2.54105	0.591751	0.441743	1
CXorf68	0.713078	-2.63321	0.297759	0.585291	1
BEST2	0.713034	-3.09217	0.0708337	0.790127	1
MYBPC1	0.713029	-0.637132	1.84656	0.174184	0.864872
EIF2AK2	0.712053	7.1631	28.1815	1.10453e-07	3.28235e-05
FOSB	0.711377	3.24618	6.58867	0.010263	0.256319
ID2B	0.711072	-3.08517	0.287229	0.592002	1
LOC100652768	0.710575	0.184481	3.35762	0.0668945	0.60469
FAM95B1	0.710317	-2.23165	0.686402	0.407391	0.989561
GRIK1-AS2	0.709957	-0.0906777	4.33197	0.037403	0.469151
PHACTR3	0.709275	-0.187682	3.38568	0.065765	0.601122
SNORD30	0.709236	1.3308	5.93962	0.0148042	0.31033
P2RX5	0.708972	-1.04937	1.70673	0.191411	0.888766
FAP	0.708184	1.69179	6.59464	0.0102286	0.256303
SH2D3A	0.707982	-1.43703	3.06468	0.0800107	0.652538
[truncated: 19,801 more rows]

## Sheet: HSApos 36 hpi
ID	logFC	logCPM	LR	PValue	FDR
FABP9	5.79291	0.287846	53.7576	2.26815e-13	9.81063e-12
CXCL11	5.7797	-1.0552	25.0293	5.64654e-07	8.97845e-06
ADAM30	5.60143	-2.62244	14.0222	0.000180664	0.00152713
ARHGAP33	5.54433	-2.76589	24.9111	6.00347e-07	9.51132e-06
PIWIL2	5.39061	-2.14675	19.1143	1.23121e-05	0.000144226
EGFL6	5.20374	-2.79298	9.35363	0.00222545	0.013582
AMELX	5.12593	-2.66722	12.1217	0.000498394	0.00368939
ZBBX	4.94713	-2.54533	8.29686	0.00397136	0.0223305
LOC100288077	4.86444	-2.84835	10.8168	0.00100584	0.00680552
TGM3	4.80529	-2.58636	15.7269	7.31773e-05	0.000704622
ROBO2	4.79651	-2.55514	7.45361	0.00633093	0.0328527
GULP1	4.71063	-2.9609	7.74081	0.00539867	0.0288176
C1S	4.68509	2.00035	212.544	3.82606e-48	6.41601e-45
CATSPERD	4.59511	-3.06731	6.54391	0.0105244	0.0501051
HTR1F	4.57078	-0.918576	44.9841	1.98638e-11	6.50196e-10
KCNA6	4.56996	-2.71336	3.76035	0.0524815	0.180856
AIF1L	4.54146	-2.85341	6.22597	0.012589	0.0581563
PLEKHG1	4.47475	-1.79517	15.5413	8.07243e-05	0.000766793
FBP2	4.47325	-2.97525	7.86281	0.00504618	0.0273105
LOC100507244	4.45587	-2.57622	12.3996	0.000429429	0.00324603
OR6K2	4.41381	-2.65106	8.45738	0.00363564	0.0207151
SLCO1B1	4.39882	-3.132	2.09799	0.147493	0.387886
GMNC	4.3379	-2.90549	2.8503	0.0913569	0.272969
VPREB3	4.33433	-3.11211	6.13444	0.0132573	0.0606017
LOC127841	4.30947	-2.20092	13.63	0.000222596	0.00183048
SRD5A2	4.30427	-2.7893	7.83828	0.00511512	0.0276082
PDZD3	4.30157	-2.52694	7.76096	0.00533875	0.0285747
HGFAC	4.29141	-2.97405	9.78917	0.00175543	0.0110666
ZNF157	4.27844	-2.52398	14.9275	0.000111724	0.0010102
GNAT3	4.27786	-3.04422	7.50439	0.00615487	0.0320996
VWA5B2	4.27464	-2.68384	6.99652	0.00816683	0.040657
VSX1	4.25267	-3.0658	2.55875	0.109685	0.312567
CWH43	4.25016	-2.961	8.61526	0.00333358	0.0192764
PSG10P	4.22821	-2.77111	6.64568	0.00993965	0.047819
MIR1204	4.22665	-2.9753	7.93026	0.00486148	0.026462
SNAI1	4.22135	-2.1646	7.75353	0.00536075	0.0286573
SEMG1	4.2149	-2.80877	4.19114	0.0406358	0.148709
CXCL10	4.18159	-0.188526	23.5229	1.23438e-06	1.83307e-05
NLGN1	4.18069	-2.65314	6.55508	0.0104585	0.0498677
RGS21	4.16546	-2.82883	6.01542	0.0141814	0.0641532
LOC100302640	4.15072	-2.81913	6.95044	0.00837988	0.0415468
GAPT	4.14547	-0.622932	51.24	8.17346e-13	3.2634e-11
CTTNBP2	4.142	-2.34202	14.7331	0.000123852	0.00110655
SERPINI2	4.11552	-2.53798	8.71206	0.00316111	0.0184455
SPINK4	4.10206	-2.79082	5.16047	0.0231067	0.095638
PCSK9	3.99705	-3.18119	1.86967	0.171513	0.432252
LOC285847	3.97409	-3.16404	2.06245	0.150967	0.394095
RNASE7	3.95547	-3.04499	6.10892	0.0134501	0.0612903
TFPI2	3.95528	-2.55441	6.20892	0.0127109	0.0585877
LY6G6F	3.94703	-3.25821	1.49721	0.221101	0.510648
POU4F1	3.92895	-3.10928	2.88701	0.0892967	0.268691
FRMPD2P1	3.90942	-2.91258	5.7116	0.0168532	0.0741472
PYDC1	3.90405	-3.08926	4.88459	0.0270974	0.108416
HMGCS2	3.8966	-2.59198	7.87562	0.00501056	0.0271379
C20orf160	3.89188	-3.28426	1.21209	0.270918	0.581098
LINC00087	3.8668	-2.91666	2.47353	0.115778	0.325168
AGT	3.83489	-3.0827	4.9786	0.0256627	0.104044
GRM2	3.82924	-2.91539	7.73569	0.00541399	0.0288711
GPRC5A	3.80571	-2.16982	11.3173	0.000767896	0.00539656
RBP5	3.79317	-3.10814	1.97808	0.159593	0.410612
LAG3	3.78869	-2.91443	6.3764	0.0115648	0.0542572
COX4I2	3.77148	-3.06374	6.87007	0.00876512	0.0431177
ACY3	3.76842	-3.25909	1.15593	0.282312	0.596415
NMBR	3.76053	-3.25888	1.7524	0.185575	0.456041
LOC339593	3.7599	-3.00949	4.64793	0.0310911	0.120878
RTEL1	3.75955	-2.49505	6.28726	0.0121609	0.0565865
OR52H1	3.73177	-2.8883	2.36241	0.12429	0.342285
GPR172B	3.73163	-2.79832	6.52915	0.0106121	0.0504345
LOC283888	3.72989	-2.31874	12.8354	0.000340116	0.00264144
FLJ26850	3.71754	-2.89627	4.71524	0.0298963	0.117262
OR52K2	3.68207	-2.3464	10.9613	0.000930335	0.00637777
INSL6	3.6721	-2.81587	5.25733	0.0218545	0.0915679
TBR1	3.66499	-3.1095	5.01113	0.0251849	0.102469
NLRP7	3.65821	-3.20655	4.86555	0.027398	0.109452
FCER1A	3.65555	-3.18509	0.207396	0.648816	0.922984
LOC100507206	3.65239	-3.23258	0.737681	0.390405	0.705148
MIR548I2	3.65055	-3.10919	2.00348	0.156938	0.405891
KLRF2	3.63504	-2.90537	4.6773	0.0305638	0.119257
LY6G6D	3.62159	-3.20691	1.58857	0.20753	0.491192
MIR548Q	3.60939	-3.0933	2.09666	0.147621	0.388009
LOC285629	3.6043	-3.13588	2.14711	0.142839	0.37845
MATL2963	3.60148	-1.47328	36.342	1.65555e-09	4.1059e-08
PSKH2	3.60094	-3.0892	1.72066	0.189609	0.462581
NYNRIN	3.59469	-2.46307	8.02647	0.00460986	0.0253072
SIRPG	3.58827	-3.12053	2.57016	0.108896	0.310839
ARSI	3.5875	-3.15796	1.48127	0.223576	0.514348
FBLL1	3.58211	-3.0513	3.85036	0.0497353	0.173477
IFNB1	3.58008	-1.90238	16.465	4.95566e-05	0.000496021
GPRC6A	3.57419	-3.13233	0.960322	0.327106	0.651893
OR2AE1	3.56987	-2.82651	4.8682	0.0273561	0.109324
CSNK1G2-AS1	3.56267	-3.08764	1.42877	0.231966	0.52681
TDRD10	3.56109	-2.72385	3.08824	0.07886	0.244579
PATE3	3.54778	-3.31028	0.969	0.32493	0.649323
CARD10	3.54463	-2.57997	5.51899	0.0188112	0.0810089
ACTA1	3.53977	-2.91821	4.93973	0.0262462	0.105871
CENPM	3.52759	0.507477	121.541	2.90888e-28	6.18839e-26
C17orf47	3.51704	-2.08713	15.896	6.69209e-05	0.000650123
ANKRD18B	3.5159	-2.96383	4.35371	0.0369283	0.138323
SPINK8	3.51041	-2.55593	9.93785	0.00161915	0.0103088
MYZAP	3.50588	-2.62117	4.5891	0.0321759	0.124214
KRTAP5-9	3.50568	-3.09355	5.82192	0.0158277	0.0703595
C17orf107	3.50323	-2.53161	5.33333	0.0209213	0.0882859
C14orf165	3.49729	-3.02288	4.49621	0.03397	0.129647
LOC283692	3.49727	-3.23306	1.12752	0.288304	0.604447
PRR19	3.49289	-3.0723	4.81188	0.0282642	0.112233
NMU	3.4835	-3.11493	1.02883	0.310433	0.632058
LOC100128420	3.46646	-3.20813	2.25302	0.133354	0.360551
SPRR1A	3.46003	-3.2865	0.599962	0.438593	0.750437
FRMPD4	3.45642	-3.05409	4.40745	0.0357823	0.134957
NPPC	3.45616	-3.31218	1.40545	0.235814	0.532168
LOC649133	3.45477	-3.26239	0.193908	0.659684	0.931574
EIF4E1B	3.43758	-3.19305	1.51121	0.218955	0.507465
F2	3.42897	-2.76096	8.12081	0.00437599	0.0241945
MIR1205	3.42669	-3.09658	1.60353	0.205404	0.487937
SPRED3	3.42264	-3.16504	0.875688	0.349385	0.670422
ZAR1L	3.4224	-2.94794	7.93947	0.0048368	0.0263737
ADAD2	3.39534	-3.15663	0.757325	0.384167	0.699711
OR5H15	3.38928	-3.3393	1.11135	0.291789	0.609116
ACSM2B	3.36166	-3.06574	1.82075	0.177223	0.44245
LOC100132078	3.35629	-3.11045	1.65925	0.197704	0.476237
TBC1D3P1-DHX40P1	3.35459	-2.82752	3.92199	0.0476584	0.167817
KIAA0748	3.35295	-2.34492	15.1893	9.72531e-05	0.000894187
RNASE13	3.34318	-3.23127	1.07978	0.298748	0.617962
APOBEC3B	3.30606	1.23345	208.227	3.34739e-47	4.86487e-44
C9orf47	3.30562	-2.59561	13.5955	0.000226732	0.00185748
USHBP1	3.30294	-3.33929	1.05171	0.305114	0.625491
GABARAPL3	3.29055	-1.87607	20.79	5.1249e-06	6.53349e-05
FAM46B	3.28789	-3.18697	1.47441	0.224651	0.516058
SYCP1	3.28746	-2.89208	1.65804	0.197869	0.476448
POTEA	3.28225	-3.09619	0.42795	0.512996	0.816957
IL36B	3.27276	-0.304276	88.2474	5.77578e-21	6.45703e-19
LINC00479	3.25936	-3.25942	0.956764	0.328003	0.653021
C19orf69	3.25917	-3.06238	1.33693	0.247577	0.549152
LOC100133050	3.25693	-3.06823	1.46055	0.226843	0.519016
SLC22A17	3.2555	-3.0747	1.43297	0.231281	0.525693
PHYHIPL	3.25402	-3.13935	1.52884	0.216286	0.503045
HIST1H1T	3.25286	0.106406	39.8034	2.80858e-10	7.76993e-09
CYP39A1	3.23979	-3.1155	1.39563	0.237457	0.534934
MIR942	3.23	-3.28552	1.45067	0.22842	0.521201
GKN2	3.22623	-3.06895	4.12215	0.0423254	0.153195
LOC339240	3.22483	-3.10974	3.30524	0.0690594	0.221788
C10orf27	3.2233	-3.26215	0.639476	0.4239	0.735517
ACHE	3.2227	-3.23318	1.3802	0.240067	0.538699
MIR554	3.22206	-3.183	1.65082	0.198848	0.478095
KIF4A	3.21713	3.52289	203.035	4.54556e-46	5.50518e-43
LINC00264	3.20662	-1.85026	7.92611	0.00487264	0.0265095
GALNT9	3.19665	-3.3131	1.29781	0.254614	0.559196
C7orf65	3.19576	-3.19178	4.69564	0.0302392	0.118245
LOC440356	3.19116	-3.01828	1.41477	0.234267	0.530092
ERC2	3.18857	-2.86393	3.59326	0.0580142	0.194511
EMILIN3	3.18795	-3.23376	0.379842	0.537688	0.837666
OR51V1	3.18304	-3.2126	1.34217	0.246651	0.547612
BIRC5	3.17976	3.65654	180.976	2.96693e-41	2.08642e-38
DNAJC5G	3.16372	-2.5466	5.36028	0.0206005	0.0873038
NFIB	3.16302	-2.50919	4.17121	0.0411165	0.150015
C2orf83	3.16188	-3.00464	4.66062	0.0308621	0.120228
SPRR2D	3.16041	-3.21013	0.644735	0.422001	0.733564
TCTE1	3.15928	-3.11825	3.57014	0.0588275	0.196391
C8orf44-SGK3	3.14602	-2.88377	3.66714	0.0554954	0.188615
NEURL1B	3.14595	-1.35914	33.3533	7.68454e-09	1.71818e-07
SLC10A2	3.1397	-3.00036	1.59026	0.207289	0.490811
S1PR5	3.13742	-3.23365	0.740351	0.389548	0.705036
HTN3	3.13001	-3.28674	1.23961	0.265547	0.574124
KRT9	3.12972	-3.25918	4.0287	0.0447323	0.15968
ADAMTSL3	3.12792	-2.88706	3.61547	0.0572446	0.192699
LOC100507043	3.12535	-3.00601	3.7132	0.0539837	0.184811
IL7R	3.1183	2.01997	178.465	1.04847e-40	6.72256e-38
OR51E1	3.11157	-3.25888	0.833467	0.361272	0.68135
WFDC5	3.10928	-3.20639	3.6477	0.0561466	0.190114
LOC100499467	3.10088	-2.84137	3.62641	0.0568692	0.191711
TMIGD2	3.09249	-3.02883	4.11233	0.0425717	0.15372
MIR3939	3.09005	-3.1472	1.70495	0.191641	0.466166
KCNG4	3.08997	-2.93903	3.26468	0.0707869	0.225906
KIAA1683	3.08876	-1.4933	11.192	0.000821513	0.00572172
CYP4A11	3.08239	-3.20768	0.768211	0.380771	0.69698
SHISA7	3.06885	-3.15559	1.54059	0.214529	0.501013
SSX8	3.06861	-3.14586	1.47381	0.224746	0.516113
DUSP8	3.06386	-2.24372	8.43365	0.00368339	0.0209327
CPXM1	3.06236	-3.10927	1.47508	0.224545	0.515869
ARC	3.05872	0.176494	53.7966	2.2236e-13	9.65627e-12
SLC9A2	3.05641	2.81148	245.946	1.98713e-55	5.41494e-52
AMOTL2	3.05625	-3.04647	3.8606	0.0494328	0.172642
SMPDL3B	3.04758	-2.50181	3.66384	0.0556053	0.188815
MKRN7P	3.04739	-3.08684	2.88005	0.0896831	0.269445
MIR632	3.04595	-3.20849	1.45354	0.227961	0.520753
CLEC4M	3.04502	-3.261	0.826828	0.363191	0.683728
JPH3	3.04394	-2.52835	5.21651	0.0223734	0.0932225
CNPY1	3.04323	-3.286	1.20459	0.272406	0.58323
LGALS14	3.03739	-3.33928	0.251495	0.616025	0.897941
MIR4653	3.03262	-3.19382	0.71033	0.399334	0.714085
MIR637	3.03254	-3.21113	1.51067	0.219037	0.507547
BEND5	3.03087	-2.44367	6.64989	0.00991617	0.0477307
LOC338739	3.02751	-2.08272	9.42424	0.00214136	0.0131312
IL12B	3.02596	-2.96727	3.52975	0.0602768	0.200036
MGC45800	3.01748	-3.23986	0.788457	0.374567	0.690809
TMIGD1	3.00793	-1.03217	22.1959	2.46205e-06	3.38416e-05
TAS2R38	3.00148	-3.18215	1.24011	0.26545	0.574032
C19orf26	2.99342	-2.22972	10.3408	0.00130125	0.00851867
VHLL	2.98847	-2.57935	6.31203	0.0119922	0.0559207
KIAA0101	2.98349	2.71049	77.6759	1.21417e-18	1.03394e-16
RDM1	2.97644	-2.26161	11.051	0.000886376	0.00610521
MIR4469	2.97224	-3.05838	3.22471	0.0725345	0.229866
NOX5	2.95994	-3.13865	1.09569	0.295214	0.613738
LOC645752	2.95853	-2.59022	6.70743	0.00960118	0.0464607
SCARA3	2.95625	-3.31151	0.626963	0.428472	0.74009
MIR101-1	2.95597	-3.18802	0.757781	0.384024	0.699567
GDPD2	2.95494	-3.11485	0.969454	0.324816	0.649276
DACH1	2.95314	-2.78988	2.77587	0.0956949	0.282983
TBX18	2.9524	-3.01775	1.73964	0.187184	0.458806
SV2A	2.94601	-0.839649	19.4295	1.04383e-05	0.000124212
LOC399815	2.94527	-0.286704	28.8724	7.73069e-08	1.42219e-06
PTGIR	2.94462	-2.72256	4.72942	0.0296508	0.116487
OTX2OS1	2.93469	-3.02799	2.38536	0.122477	0.338573
DNAH2	2.93438	-1.13653	25.1123	5.40868e-07	8.64438e-06
LOC648809	2.92826	-2.83646	6.73882	0.00943368	0.0457925
TROAP	2.92362	0.433095	64.6831	8.79642e-16	5.15489e-14
UBE2C	2.92028	2.01604	145.633	1.56138e-33	5.08031e-31
LOC285954	2.91774	-1.97906	11.8599	0.000573563	0.00416928
TCEB3B	2.91547	-2.98178	3.41115	0.0647572	0.211049
LOC254312	2.91411	-3.28768	1.02067	0.312359	0.634557
LGR5	2.90936	-3.23305	1.16242	0.280965	0.594433
MIR302C	2.90752	-3.19408	0.651828	0.41946	0.730953
DIAPH3	2.90651	2.3676	86.3355	1.51859e-20	1.59928e-18
KCNK5	2.90632	-2.91031	0.825206	0.363662	0.684271
AGR2	2.90351	-3.23334	1.70848	0.191183	0.465571
KIR2DS4	2.90317	-3.28634	0.773465	0.379147	0.695858
PRAMEF12	2.90056	-3.36746	2.36832	0.123821	0.341432
SEMA5B	2.90016	-2.87661	3.45233	0.0631628	0.207153
FPGT-TNNI3K	2.8981	-3.31213	0.567755	0.451152	0.76262
RHCG	2.89531	-1.76971	9.40862	0.00215968	0.0132287
MIR648	2.89272	-2.5449	3.23378	0.0721338	0.228923
LRRTM3	2.88709	-3.11557	2.88331	0.089502	0.269012
TUBB8	2.88686	-3.3142	0.525404	0.468545	0.778291
PBK	2.88551	2.21937	73.4454	1.03458e-17	7.8312e-16
CXorf1	2.88323	-3.36925	2.306	0.128875	0.351624
CDH10	2.88134	-2.92005	3.33343	0.067885	0.218854
FBXL21	2.87985	-3.2577	1.41123	0.234852	0.530956
AMHR2	2.87882	-3.24289	1.20269	0.272785	0.583664
MIR372	2.87677	-3.39575	2.19771	0.138216	0.370085
PLK2	2.87422	3.14072	224.344	1.02061e-50	1.85411e-47
EPHA2	2.86685	-1.56356	16.4034	5.11946e-05	0.000510307
PPM1J	2.85914	-2.28055	6.27892	0.0122182	0.0567805
IGFBPL1	2.854	-3.39519	2.05772	0.151436	0.394988
LOC100507254	2.84936	-2.76966	3.59038	0.0581151	0.194699
KRTAP5-7	2.84595	-3.3124	1.12138	0.289622	0.606062
FOXM1	2.84567	1.1872	100.068	1.47248e-23	2.08442e-21
CDKN3	2.84479	3.07423	233.398	1.082e-52	2.62085e-49
LOXHD1	2.83915	-0.846177	17.0612	3.61942e-05	0.000375909
CD226	2.83751	-1.57427	11.16	0.000835806	0.00580828
MIR548W	2.82644	-3.20862	0.451776	0.501493	0.807545
MIR1286	2.82543	-3.31395	1.2053	0.272265	0.583133
DLGAP5	2.82258	4.30687	142.053	9.47078e-33	2.90793e-30
CD5L	2.80956	-2.04341	14.932	0.000111459	0.00100822
THPO	2.80325	-3.08963	0.979895	0.322225	0.64605
LOC100506013	2.79965	-3.20917	0.826659	0.36324	0.683761
LDLRAD2	2.79312	-3.31323	1.41412	0.234373	0.530179
LOC116437	2.79114	-3.28565	0.363891	0.546353	0.843938
LIPI	2.78818	-3.13896	1.26052	0.261553	0.568537
FGB	2.7874	-2.89259	3.59425	0.0579799	0.194426
MIR25	2.78385	-3.33988	1.02157	0.312146	0.634401
MIR550A3	2.7818	-3.06252	2.60612	0.106452	0.305647
LIF	2.78119	2.62238	224.488	9.4923e-51	1.85411e-47
SERP2	2.77922	-3.2584	0.279435	0.597072	0.88522
MYBPHL	2.77326	-2.51073	4.77435	0.0288868	0.114123
NDST4	2.77172	-2.95756	0.521159	0.470348	0.779606
TOP2A	2.77009	6.32437	109.452	1.29191e-25	2.08619e-23
CYMP	2.76674	-2.3116	5.09083	0.0240526	0.0988029
MYBL2	2.76587	2.40206	150.686	1.2272e-34	4.77732e-32
WNT9A	2.76308	-3.28627	1.05614	0.304098	0.624524
METTL11B	2.76235	-3.33927	0.274255	0.600491	0.88675
NTRK3	2.76117	-2.97542	1.83534	0.175499	0.439401
CXorf41	2.74928	-3.21051	1.9454	0.163083	0.416888
LOC100129175	2.74433	-3.3399	1.2429	0.264913	0.573155
NHLH2	2.7443	-3.07235	3.16631	0.0751719	0.236065
AMH	2.743	-2.95421	3.468	0.062567	0.205632
MIR4766	2.74224	-3.21044	1.17284	0.278818	0.591267
NOSTRIN	2.73946	-1.65905	18.118	2.07626e-05	0.000228599
LOC728758	2.73211	-2.46503	10.5297	0.00117468	0.00779727
LCE1B	2.73017	-3.23107	0.0613182	0.804425	1
KIF14	2.72884	3.91069	104.394	1.65854e-24	2.47645e-22
GLP2R	2.7285	-2.34112	6.57203	0.0103593	0.0494815
DEFB123	2.72728	-3.36724	1.93853	0.163829	0.418387
TM4SF19-TCTEX1D2	2.72561	-3.15761	1.0625	0.302645	0.622554
CIT	2.72322	3.19325	141.009	1.6019e-32	4.85018e-30
EDA2R	2.72269	2.51124	121.966	2.34791e-28	5.11845e-26
CKAP2L	2.72007	2.6998	89.8822	2.52773e-21	2.91558e-19
GRAP2	2.71612	-3.3132	0.63278	0.426337	0.738178
HMMR	2.71514	5.28039	110.059	9.51235e-26	1.58297e-23
SMOC1	2.7108	-2.86969	2.25791	0.132933	0.359725
TEX28	2.70639	-3.0646	0.871453	0.350553	0.67067
CASR	2.70497	-2.21114	4.62332	0.0315401	0.122235
MIR2467	2.70291	-3.18543	1.05031	0.305436	0.625851
OR51B2	2.69975	-3.25849	0.297279	0.585593	0.875919
GPR88	2.69564	-3.23939	0.611601	0.434186	0.745706
LRRIQ4	2.69251	-3.00175	3.50755	0.0610899	0.20209
PAWR	2.68662	-3.00892	2.74634	0.0974772	0.286891
EFNA1	2.68538	-1.63378	18.2406	1.94682e-05	0.000216424
LOC644248	2.68361	-2.79858	2.46946	0.116078	0.325591
PRC1	2.68012	4.86646	161.699	4.81389e-37	2.38506e-34
KIR2DL1	2.67255	-3.09681	1.17401	0.278579	0.591048
LIPG	2.67015	-0.312897	35.106	3.12233e-09	7.38251e-08
BTNL2	2.65688	-3.18285	1.00643	0.315761	0.638848
LOC100506343	2.65651	-1.29302	16.0784	6.07726e-05	0.000597045
BEX5	2.65414	-3.04497	0.945763	0.3308	0.655592
COX7B2	2.65349	-3.36763	1.83988	0.174965	0.438368
FMOD	2.65271	-2.86231	2.62992	0.104867	0.302435
LOC100128496	2.65266	-3.2626	0.221181	0.638142	0.915398
VTRNA1-2	2.64995	-2.67688	3.81933	0.0506646	0.176014
CEP55	2.64786	4.75865	121.874	2.45969e-28	5.30903e-26
DDX25	2.64397	-2.89686	4.24079	0.0394639	0.145334
MIR593	2.64311	-3.10821	1.03166	0.309768	0.631234
HSPB3	2.64043	-3.02293	3.11478	0.077585	0.24181
LOC100128176	2.63988	-2.9585	4.39814	0.0359782	0.135462
KIAA1045	2.63612	-1.7514	10.0441	0.00152837	0.00980535
CRISPLD1	2.63585	-2.34022	7.13928	0.00754133	0.0380206
CALML6	2.63419	-2.97445	4.76535	0.0290381	0.114596
CACNA1H	2.63385	-3.36817	1.82549	0.176662	0.441631
TUBA3E	2.63368	-3.13675	1.51342	0.218618	0.506954
RLN2	2.63038	-3.37136	2.16188	0.141472	0.376249
ADH4	2.63005	-2.48457	3.094	0.0785815	0.244028
TPX2	2.62856	4.55624	140.795	1.78374e-32	5.32678e-30
CABP7	2.6276	-2.8178	3.66088	0.0557043	0.189093
MIR3143	2.62531	-1.83674	7.01801	0.0080694	0.0402731
LOC100130480	2.62232	-3.25967	1.12098	0.289707	0.606164
GRM6	2.61862	-3.04534	2.846	0.0916014	0.273512
SALL2	2.61565	-2.85287	3.71144	0.0540408	0.184885
CPA1	2.61544	-3.13274	3.71258	0.054004	0.184817
FLJ30838	2.61356	-2.92169	2.65683	0.103106	0.298461
LOC284998	2.60819	-2.8017	2.48869	0.114667	0.322589
C15orf54	2.60728	-3.26326	2.76566	0.0963071	0.284412
LOC100506195	2.60699	-1.76958	6.72391	0.00951288	0.0461256
C9orf24	2.60658	-2.40861	4.56697	0.0325941	0.12545
FAM163A	2.60632	-3.07001	2.53184	0.11157	0.316201
MIR613	2.60175	-3.31165	1.27616	0.258613	0.564462
CCL7	2.60108	2.12879	56.3597	6.03554e-14	2.81745e-12
LOC400680	2.59886	-1.39673	14.3025	0.000155661	0.00133915
CRYBB3	2.5976	-3.34149	0.20331	0.652062	0.925371
DERL3	2.59018	-1.50942	26.0537	3.32058e-07	5.45095e-06
SPC24	2.58718	1.02265	65.6976	5.25695e-16	3.16579e-14
OR56B1	2.58477	-2.78298	4.18498	0.0407837	0.149125
FCRL3	2.5843	-2.94088	2.24999	0.133615	0.361032
TSPAN7	2.58123	-3.18373	0.583595	0.444907	0.756077
ANKRD18DP	2.57895	-2.37632	5.56652	0.0183071	0.0794061
LOC647012	2.57858	-3.39601	2.07899	0.149339	0.39125
C2orf73	2.57665	-3.02786	1.45777	0.227286	0.519646
NCR1	2.57505	-2.61039	4.93818	0.0262697	0.105918
GUCA1A	2.57485	-3.20792	0.852037	0.355977	0.676043
LY6G6C	2.57468	-3.0628	1.18658	0.27602	0.587973
TRIP13	2.57183	1.85304	89.555	2.98225e-21	3.40383e-19
LOC440700	2.57145	-2.4064	6.36496	0.0116396	0.0545449
CDH5	2.57127	-3.21352	0.506733	0.476557	0.78513
OR6C2	2.57082	-3.39549	1.57748	0.209124	0.493816
C22orf31	2.57082	-3.39549	1.57748	0.209124	0.493816
COLEC11	2.56877	-3.15581	1.41187	0.234745	0.530856
OR52D1	2.56824	-2.60003	2.70219	0.10021	0.292683
PKMYT1	2.56585	-1.6278	15.3437	8.96178e-05	0.000838125
CENPF	2.56378	6.1802	128.001	1.12199e-29	2.7177e-27
MIR424	2.55835	-3.39627	1.5739	0.209642	0.49458
KLK6	2.55835	-3.39627	1.5739	0.209642	0.49458
GZMM	2.55835	-3.39627	1.5739	0.209642	0.49458
HTR1D	2.55391	-3.11769	2.52235	0.112243	0.317498
ZNF385B	2.55384	-3.18137	0.0724179	0.787848	1
LOC284648	2.55364	-2.93609	4.8913	0.0269924	0.108188
REM1	2.55163	-3.06277	4.94338	0.0261908	0.105714
LGALS12	2.55142	-3.25719	0.594582	0.440653	0.752155
TRIM55	2.54893	0.227259	58.4798	2.05386e-14	1.0107e-12
CDC25C	2.54748	0.578666	72.8417	1.40477e-17	1.04519e-15
FOXI1	2.54646	-3.03955	3.27554	0.0703198	0.224842
SP6	2.54517	-3.09565	0.954987	0.328453	0.653429
PLA2G2C	2.54477	-3.20738	0.823127	0.364268	0.684926
KCNK9	2.54117	-3.39633	2.01746	0.1555	0.403174
KLKP1	2.52735	-1.95772	5.57836	0.0181838	0.0790283
FAM92B	2.52698	-2.87699	3.36875	0.0664441	0.215355
NDC80	2.52525	3.36417	147.403	6.40576e-34	2.2166e-31
LOC729121	2.52459	-3.14007	2.49259	0.114383	0.322123
SEMA3D	2.51532	-1.91715	10.2003	0.00140421	0.00908948
LOC644838	2.5153	-3.17147	1.12353	0.28916	0.605542
ACTBL2	2.5141	-3.06409	0.866767	0.351852	0.672014
TMEM244	2.51338	-3.39503	1.42108	0.233225	0.528844
C20orf54	2.51231	-3.25926	0.987292	0.320405	0.644357
ARSF	2.5087	-3.34235	0.741802	0.389084	0.704605
CRISP3	2.50605	-3.36751	2.00832	0.156439	0.405032
BUB1B	2.50223	4.12817	113.835	1.4162e-26	2.59439e-24
FAM166A	2.49977	-1.10438	14.2683	0.000158516	0.00135996
DPCR1	2.49935	-2.85506	1.97553	0.159862	0.411111
NACAD	2.49856	-3.31279	0.813911	0.366967	0.686283
SNORD126	2.49767	-3.3145	1.16503	0.280425	0.59381
CTXN3	2.49733	-3.36771	1.95412	0.162143	0.415264
C5orf49	2.49733	-3.36771	1.95412	0.162143	0.415264
C6orf195	2.49671	-3.10928	2.93082	0.0869031	0.26322
ASB9	2.48859	-1.84165	5.81517	0.0158886	0.0705726
SOWAHA	2.48827	-2.84947	3.57429	0.0586806	0.196021
RAET1G	2.48474	-3.42508	1.78959	0.180977	0.448941
HIST2H2BA	2.48444	-2.79304	2.75466	0.0969713	0.285865
DEFB132	2.48104	-3.15783	0.513079	0.473809	0.783038
CEACAM16	2.47996	-3.34226	0.843647	0.358356	0.678445
FOXD4L1	2.47977	-2.77348	6.86639	0.00878317	0.0431926
SLC35F4	2.47482	-2.17921	8.02434	0.00461529	0.0253306
DEPDC1B	2.47433	1.3823	98.9286	2.61766e-23	3.6117e-21
CENPK	2.4742	3.85037	197.757	6.44548e-45	6.38689e-42
ZSCAN23	2.47343	-2.28381	3.08632	0.0789534	0.244738
NEK2	2.47283	2.36276	94.7238	2.18891e-22	2.71126e-20
MIR4748	2.47221	-3.23518	1.0907	0.296317	0.615152
MIR106B	2.47027	-3.25942	1.28729	0.256548	0.561467
OLFM4	2.46998	-3.08746	0.712111	0.398744	0.713387
C11orf82	2.46994	2.82789	128.974	6.86978e-30	1.68271e-27
MIR30C1	2.46986	-2.60244	5.36711	0.02052	0.0870133
UPP2	2.46959	-3.02541	1.19685	0.273953	0.585048
ASPM	2.46903	5.26488	87.4691	8.56088e-21	9.33136e-19
DLG3	2.46658	-2.73361	3.73504	0.0532823	0.183037
PTPRG	2.46602	-0.216335	40.9687	1.54685e-10	4.47827e-09
CPN1	2.46255	-3.29141	0.950251	0.329655	0.654385
GFI1B	2.46091	-3.11315	2.49408	0.114275	0.321902
HRNR	2.46	-0.667813	25.0007	5.73091e-07	9.10597e-06
DEFB124	2.45996	-2.87245	0.695564	0.404278	0.7179
ASCL1	2.45974	-3.368	1.98472	0.158894	0.409541
GTSE1	2.45801	0.817625	49.3766	2.1125e-12	7.99521e-11
NPW	2.45791	-3.42478	1.65764	0.197923	0.476448
COMP	2.45791	-3.42478	1.65764	0.197923	0.476448
ARL14	2.45791	-3.42478	1.65764	0.197923	0.476448
FUT9	2.45777	-2.53796	4.11457	0.0425153	0.153602
ELMOD1	2.45467	-2.56801	3.80313	0.0511568	0.177131
ZSWIM2	2.45371	-3.02021	0.559707	0.454378	0.765431
TMEM61	2.45371	-3.42493	1.67921	0.19503	0.471792
OR10G7	2.45206	-3.3962	1.871	0.17136	0.432147
CYLC1	2.4518	-3.23675	0.892759	0.344731	0.667701
ARID3C	2.44866	-3.31616	0.841719	0.358906	0.678766
SAPCD2	2.44814	1.10902	70.2824	5.13946e-17	3.56816e-15
PLXNB3	2.44677	-2.22681	4.16512	0.0412645	0.150404
FAM5B	2.44676	-3.28609	0.561362	0.453712	0.764965
C19orf59	2.44515	1.05828	97.9178	4.36121e-23	5.76209e-21
NXPH3	2.44298	-2.3177	5.59564	0.0180052	0.0783802
LOC286114	2.44286	-3.36717	1.60058	0.205821	0.488556
CYP2G1P	2.44178	-2.97473	2.11134	0.146211	0.385231
SCNN1G	2.43944	-3.39633	1.84993	0.173791	0.436079
CALCB	2.43882	-3.15634	3.32674	0.0681617	0.219649
C22orf42	2.43707	-2.60134	4.34807	0.0370508	0.138676
C9orf79	2.43635	-3.36705	1.83504	0.175534	0.43944
SNORA15	2.43604	-3.23958	1.84524	0.174338	0.437249
LOC100505933	2.43359	-3.00025	1.13872	0.285923	0.601129
CASC5	2.43337	4.90481	121.531	2.92387e-28	6.18839e-26
KRT85	2.43321	-2.96364	0.956999	0.327944	0.653013
OR52K1	2.43127	-2.5009	4.90587	0.0267656	0.107516
POLQ	2.4286	4.16694	136.916	1.25814e-31	3.51634e-29
SERTM1	2.42742	-3.18236	0.166555	0.683192	0.949967
LYPD5	2.42432	-0.319328	21.1058	4.34621e-06	5.63972e-05
PLK1	2.42373	1.50453	81.6492	1.62515e-19	1.52708e-17
PCDH20	2.42116	-3.04585	1.04363	0.306979	0.627385
SYPL2	2.4209	-1.19182	13.1659	0.000285091	0.00225753
ANLN	2.41672	4.76886	77.4301	1.37501e-18	1.16183e-16
RNF152	2.41515	-3.01138	1.80859	0.178677	0.444856
UBE2QL1	2.41502	-3.13509	0.797293	0.371904	0.68986
RPL13AP17	2.41467	-3.26055	0.590253	0.442321	0.753564
CLDN6	2.41279	-3.208	2.24886	0.133713	0.361207
RPE65	2.41244	-3.04498	2.7133	0.0995147	0.291002
LOC100506650	2.41215	-3.31287	0.816628	0.366168	0.685935
HES1	2.41187	2.29862	53.6469	2.39961e-13	1.03383e-11
LINC00242	2.40892	-3.022	2.09876	0.147418	0.387849
MAP4K1	2.40587	-0.710173	33.2139	8.25582e-09	1.83463e-07
IL36G	2.40202	-3.00002	1.07509	0.2998	0.619144
RRAD	2.39945	-1.64391	9.85246	0.00169605	0.0107357
NEU4	2.39863	-2.43403	3.55939	0.0592096	0.19742
ZNF90	2.39807	1.52087	109.532	1.24086e-25	2.01871e-23
SGOL1	2.39621	2.33804	107.897	2.83103e-25	4.4722e-23
IGSF5	2.39592	-3.31462	0.582998	0.44514	0.756153
CXCL17	2.39491	-2.47307	3.41619	0.0645597	0.210694
HOXB13	2.39336	-3.29321	0.582188	0.445456	0.756481
NUF2	2.39289	2.9768	124.908	5.33005e-29	1.21037e-26
C17orf82	2.39274	-3.36804	1.88272	0.170026	0.429504
LOC100124692	2.39134	-3.07548	1.1474	0.284095	0.598731
SLFN12L	2.38991	-0.802533	25.8061	3.77492e-07	6.15968e-06
ACTRT1	2.38567	-3.36805	1.7206	0.189616	0.462581
MIR4663	2.38536	-3.36684	1.59436	0.206705	0.489907
CHRNA9	2.38393	-3.31617	0.715	0.397789	0.712497
KIF15	2.37755	3.40397	83.7391	5.64576e-20	5.51918e-18
ASB9P1	2.37532	-2.45797	4.20781	0.0402382	0.147526
LOC388553	2.37475	-3.18559	0.745332	0.387958	0.703443
TSHB	2.37373	-3.37136	1.62554	0.202321	0.483353
CELA2A	2.37225	-3.11074	2.25706	0.133006	0.359877
TMEM40	2.3714	-3.1025	1.04138	0.307501	0.628141
PSORS1C1	2.36829	-3.36817	1.77382	0.18291	0.452449
C2orf78	2.3679	-2.80961	2.9306	0.0869154	0.26322
SERPINA9	2.36552	-3.37087	1.56348	0.211156	0.49633
MIA2	2.36424	-2.91118	1.97512	0.159906	0.41117
CD70	2.36412	-1.86591	16.0106	6.29884e-05	0.000616314
LOC100289211	2.36344	-3.08849	1.15832	0.281814	0.59571
GDF3	2.3599	-3.1087	1.4825	0.223384	0.514258
CCDC129	2.35727	-3.02435	3.55177	0.0594819	0.198091
CENPI	2.35616	2.22829	84.1225	4.6504e-20	4.60232e-18
SULT2A1	2.35546	-3.18675	1.02108	0.312262	0.634435
LOC200261	2.35492	-2.9623	1.24104	0.265271	0.5737
TPTE2P3	2.3549	-3.10925	0.551291	0.457791	0.768448
FAM83D	2.35489	-0.208875	52.8303	3.63657e-13	1.5275e-11
OR10S1	2.35369	-3.36742	1.55104	0.212982	0.498935
LRRC72	2.35369	-3.36742	1.55104	0.212982	0.498935
MIR4670	2.35228	-3.18787	0.613451	0.433491	0.744853
C4orf26	2.35202	-2.15141	6.20505	0.0127387	0.0586737
STATH	2.3512	-3.39598	1.59367	0.206802	0.490047
FSTL5	2.35118	-2.56447	4.10911	0.0426528	0.153894
SLC17A2	2.34994	-2.91539	1.22079	0.269205	0.579107
RBM11	2.34865	-1.30946	13.6403	0.000221382	0.00182256
LOC400752	2.34573	-2.52067	4.89143	0.0269903	0.108188
KIT	2.3453	-3.0719	1.69667	0.192724	0.468069
TMSB15A	2.34477	-3.3116	0.101186	0.750411	1
CCDC136	2.34453	-2.32572	4.84374	0.0277466	0.11048
C18orf56	2.3437	-2.58818	17.2979	3.19541e-05	0.000336397
LOC63930	2.34351	-3.39643	1.60435	0.205287	0.48782
KIFC1	2.34234	2.01174	85.294	2.57142e-20	2.66938e-18
CCL11	2.33865	-3.31781	0.771163	0.379858	0.696752
PLEKHA6	2.33612	1.43317	68.1154	1.54203e-16	1.00648e-14
DKFZp686D0853	2.33574	-3.39638	1.55795	0.211966	0.49767
RP1L1	2.33445	-3.23356	0.737871	0.390344	0.705148
HIST1H3B	2.33367	2.02955	69.5053	7.62089e-17	5.19173e-15
TRAT1	2.33188	-3.28589	0.683392	0.408421	0.719989
SOSTDC1	2.33137	-2.62909	4.2149	0.0400704	0.14701
FOXR1	2.33117	-3.3132	0.428103	0.512921	0.816956
LCE2C	2.32902	-3.39659	1.57799	0.209051	0.493789
PAX4	2.32889	-3.36742	1.69212	0.193322	0.468841
SLC6A11	2.32788	-3.23705	0.944488	0.331126	0.655994
CST9	2.32788	-3.28632	0.954433	0.328593	0.653649
MIR568	2.32728	-2.24293	2.91216	0.087914	0.265504
FAM55D	2.32466	-3.0931	0.993381	0.318917	0.64261
LOC730159	2.32379	-3.32031	1.05879	0.303492	0.623633
TAS2R41	2.32083	-2.85494	2.28926	0.130272	0.354281
OR4C45	2.32002	-3.36817	1.57388	0.209644	0.49458
PDX1	2.31916	-3.39798	1.53825	0.214878	0.501438
C3orf32	2.31523	-3.14375	0.733567	0.391729	0.706578
OR4N4	2.31446	-3.39788	1.53378	0.215546	0.502304
CYS1	2.3137	-3.0901	1.2383	0.265799	0.574413
TRIM29	2.30667	-3.36869	1.57957	0.208823	0.493486
KIF11	2.30629	4.68031	127.019	1.84018e-29	4.31354e-27
SPNS3	2.30525	-3.25846	0.186894	0.665514	0.935386
SKA2	2.30473	4.84439	290.774	3.37234e-65	1.83793e-61
MCM10	2.30404	1.9711	40.5869	1.88062e-10	5.33127e-09
MYH15	2.30342	-0.467298	18.9607	1.33439e-05	0.00015498
FAM129C	2.30271	-2.24058	5.522	0.0187788	0.0809295
ESCO2	2.30091	3.0957	119.736	7.22506e-28	1.47202e-25
LOC100130452	2.29594	-3.21049	0.826421	0.36331	0.683833
SNORD23	2.29498	-3.08691	2.01043	0.156221	0.404659
CLCN4	2.29463	-1.39482	17.2667	3.24837e-05	0.000340946
FAM64A	2.29453	0.256002	56.9574	4.45365e-14	2.1245e-12
OR1D2	2.29281	-3.28766	0.304657	0.580978	0.871786
JSRP1	2.2916	-3.39607	1.45521	0.227694	0.520417
LOC340094	2.28925	-3.3956	1.46774	0.225703	0.517532
PRDM7	2.28875	-2.06853	6.9929	0.00818335	0.0407297
LOC284688	2.288	-3.34008	0.607475	0.43574	0.747258
SLN	2.28632	-3.31236	0.770843	0.379956	0.696816
CRNN	2.28533	-3.39575	1.45079	0.228401	0.521201
ARHGEF25	2.28447	-3.39618	1.53	0.216113	0.502951
KCNK7	2.28443	-2.41106	4.51672	0.0335651	0.128421
MAOB	2.28245	-3.04977	1.15068	0.283406	0.597926
OR2M7	2.2816	-3.155	0.483012	0.487061	0.794874
TMEM174	2.27967	-3.31232	0.302196	0.582509	0.873182
LOC100507050	2.27637	-3.39607	1.48182	0.22349	0.514258
FOXF2	2.27637	-3.39607	1.48182	0.22349	0.514258
SLC4A3	2.27573	-3.08791	1.16009	0.281447	0.595172
IRX3	2.27495	-3.39589	1.49799	0.220981	0.510537
LY6G6E	2.2721	-3.3964	1.52923	0.216228	0.503045
SYDE1	2.27198	-2.73017	2.67591	0.101877	0.296321
ACSM4	2.27008	-2.71327	4.1173	0.0424468	0.153466
KIF2C	2.26745	3.20092	86.0473	1.75683e-20	1.84129e-18
CTSG	2.26724	-2.60069	2.5168	0.112639	0.318446
C12orf39	2.26714	-3.39623	1.48405	0.223143	0.513866
TYMS	2.26411	0.0971255	42.079	8.76592e-11	2.62857e-09
DMKN	2.26255	-3.34046	0.283739	0.594261	0.883138
HAS1	2.26187	-2.7074	3.14721	0.0760571	0.238191
MIR4317	2.2584	-2.71072	2.54584	0.110585	0.314268
MND1	2.25647	0.605727	72.9219	1.34885e-17	1.00702e-15
AKAP12	2.25298	-1.67092	8.42834	0.00369417	0.0209845
RAB40AL	2.25106	-2.60102	3.713	0.0539904	0.184811
GDF9	2.24189	-1.75561	7.14275	0.00752674	0.0379558
ANO3	2.24031	-2.73505	2.97564	0.0845269	0.25761
C12orf59	2.2401	2.54611	116.467	3.75665e-27	7.05991e-25
ANKRD33B	2.23882	-2.24222	6.19329	0.0128236	0.0589325
MFAP5	2.23863	3.10364	71.2842	3.09297e-17	2.19631e-15
CATSPERB	2.23857	-2.28294	2.69674	0.100553	0.29341
OR10W1	2.23801	-3.26227	0.484955	0.486186	0.793922
SORBS1	2.23652	1.96184	68.8708	1.05129e-16	7.03012e-15
TMEM132C	2.23571	-3.31474	0.608294	0.435431	0.746962
CARD17	2.23213	0.791109	23.7173	1.11576e-06	1.67518e-05
CCNB2	2.22842	3.56612	142.915	6.13483e-33	1.93825e-30
NRGN	2.22829	-0.0610456	38.4458	5.62964e-10	1.47154e-08
FGL1	2.22718	-2.92836	1.06479	0.302126	0.622166
LOC254559	2.2264	-2.79875	1.82356	0.176891	0.441973
SLITRK1	2.22547	-2.93664	0.836276	0.360464	0.68024
GHRHR	2.22541	-3.36815	1.49705	0.221126	0.510652
FAM9A	2.22481	-3.31429	0.952043	0.3292	0.654019
UBE2T	2.21995	2.03605	80.4547	2.97444e-19	2.69057e-17
SNORD88C	2.21939	-3.42523	1.31607	0.251298	0.55454
LOC100652730	2.21939	-3.42523	1.31607	0.251298	0.55454
BMP15	2.21939	-3.42523	1.31607	0.251298	0.55454
CDKN2C	2.21905	2.16952	83.537	6.25348e-20	6.08598e-18
SPRY4	2.216	-1.74758	8.88065	0.00288209	0.0169901
SELL	2.21545	-1.49173	9.11682	0.0025327	0.0151767
KRT23	2.21448	-2.14781	3.68503	0.0549029	0.187189
STH	2.21372	-3.42493	1.28922	0.256191	0.561191
SNORD114-5	2.21372	-3.42493	1.28922	0.256191	0.561191
MIR4761	2.21372	-3.42493	1.28922	0.256191	0.561191
MIR4278	2.21372	-3.42493	1.28922	0.256191	0.561191
MIR216B	2.21372	-3.42493	1.28922	0.256191	0.561191
LOC388946	2.21372	-3.42493	1.28922	0.256191	0.561191
LOC100130264	2.21324	-2.76288	2.5063	0.113392	0.320039
C21orf91-OT1	2.21144	-3.28517	0.228694	0.632494	0.910905
SGK110	2.2106	-3.04243	0.614519	0.433092	0.744494
ASPA	2.2081	-3.1082	1.43996	0.230145	0.523851
ZWINT	2.2036	4.75849	200.648	1.50835e-45	1.6441e-42
FAM71A	2.20239	2.0889	55.9594	7.39819e-14	3.38825e-12
PCDHGC5	2.19923	-2.49458	5.28965	0.0214526	0.0902133
TMEM132E	2.19884	-3.42545	1.28626	0.256738	0.561541
MIR4533	2.19884	-3.42545	1.28626	0.256738	0.561541
LOC728855	2.19884	-3.42545	1.28626	0.256738	0.561541
SNORD38A	2.19835	-2.48981	4.03165	0.0446543	0.15948
UGT2A3	2.1978	-3.04473	1.90289	0.167755	0.425487
HEPACAM2	2.19771	-2.88914	2.80753	0.0938226	0.278656
FAM19A3	2.19469	-2.65497	5.06124	0.0244668	0.100052
ENHO	2.19372	-3.2464	0.454299	0.5003	0.806832
IL37	2.19356	-3.08558	5.78889	0.0161277	0.0714603
CYP24A1	2.19332	-2.8503	1.67383	0.195747	0.472944
CLSTN3	2.18945	0.794436	63.0985	1.96627e-15	1.10761e-13
C5orf60	2.18681	-3.06983	1.6816	0.194712	0.47127
MIR497HG	2.18278	-2.31556	3.41164	0.0647382	0.211019
GPR179	2.18172	-1.75238	5.50379	0.0189753	0.0816222
G6PC2	2.18006	-2.99936	1.77188	0.183149	0.452888
RGSL1	2.17582	-2.59207	2.79385	0.0946269	0.280471
SPDYC	2.169	-3.18554	0.385583	0.53463	0.835554
CA9	2.16799	-3.1355	0.945751	0.330803	0.655592
PSAPL1	2.16755	-3.34012	0.647881	0.420871	0.732554
MIR190A	2.16753	-3.42463	1.14949	0.283657	0.598154
GLT6D1	2.16753	-3.42463	1.14949	0.283657	0.598154
SKA3	2.16691	3.15977	35.4463	2.62176e-09	6.25321e-08
LOC100506068	2.16565	-2.94985	1.7039	0.191779	0.466345
HIST1H2AJ	2.16174	2.15486	72.2135	1.93128e-17	1.41281e-15
GP5	2.16068	-2.45762	5.63914	0.0175638	0.0767164
HSF5	2.15998	-1.2797	13.2167	0.000277462	0.00220674
BHLHA15	2.15935	-3.36965	1.41125	0.234848	0.530956
GRM5	2.15695	-3.18324	0.567688	0.451179	0.76262
CDCA2	2.15421	2.82438	45.2827	1.70551e-11	5.62482e-10
LTF	2.15416	-2.58124	3.65164	0.056014	0.189848
C17orf66	2.15391	-1.13182	6.37973	0.0115431	0.054186
LOC647946	2.15375	-2.04343	9.47278	0.00208543	0.0128208
SKA1	2.15332	2.02915	98.3421	3.5201e-23	4.67916e-21
FSHB	2.153	-3.15978	0.728498	0.39337	0.708036
OXCT1	2.15252	3.21642	122.343	1.94166e-28	4.27558e-26
RGS22	2.15201	-2.58354	2.53568	0.111299	0.315761
CNR2	2.15189	-3.18296	0.659914	0.41659	0.728223
PRSS16	2.15	-3.21727	0.793008	0.373192	0.68986
PTPRN2	2.14853	-0.409971	21.1531	4.2401e-06	5.51517e-05
FOSB	2.1485	3.24618	53.6846	2.354e-13	1.01618e-11
OR10P1	2.14745	-3.26739	0.342079	0.558632	0.854009
CXADRP2	2.14708	-2.73728	3.11211	0.0777122	0.242003
CCDC64B	2.14707	-3.08639	2.49048	0.114537	0.322395
INPP5J	2.14666	-3.05511	1.76634	0.183835	0.453812
MIR1207	2.14562	-1.67471	4.78538	0.0287024	0.11358
ELF3	2.14456	-1.97771	4.14246	0.0418204	0.151922
CENPA	2.1419	1.39746	59.2579	1.38303e-14	7.01163e-13
LOC643037	2.1416	-3.11659	0.198673	0.655794	0.928606
LOC727710	2.14124	-3.27077	0.465625	0.495007	0.802391
LAMA4	2.13985	-2.53927	2.47635	0.11557	0.324669
C1orf228	2.13938	0.425603	55.5799	8.97383e-14	4.06714e-12
CYCSP52	2.13914	-2.56375	4.00933	0.0452493	0.161129
CUX2	2.13868	-1.44684	13.6241	0.000223306	0.00183424
ABCC6P1	2.13833	-2.57628	2.46055	0.116738	0.327063
SH2D7	2.13809	-3.36776	1.40198	0.236392	0.532921
PDZD4	2.13777	-2.97608	2.78105	0.0953857	0.282183
GATA2	2.13595	-3.28577	0.717341	0.397017	0.711901
LOC100144604	2.13523	-3.3405	0.273286	0.601136	0.887214
C14orf39	2.13492	-3.33952	0.268467	0.604362	0.889067
IL21R	2.13491	2.64484	64.8082	8.25528e-16	4.86392e-14
FLJ41941	2.13411	-3.21172	0.730937	0.39258	0.707526
CXCR2	2.13377	1.00717	68.7281	1.1302e-16	7.51169e-15
NUSAP1	2.13357	4.99976	184.212	5.83272e-42	4.23845e-39
FAM5C	2.1308	-3.20737	1.09623	0.295096	0.613552
PRR25	2.13038	-2.877	1.88324	0.169967	0.429504
OR10G2	2.12919	-3.26491	0.837121	0.360221	0.680043
RND1	2.12918	-2.64115	3.0018	0.0831723	0.254407
FAM171A1	2.12876	-2.9586	1.49646	0.221217	0.510774
IGFL2	2.12846	-1.98485	2.33825	0.126231	0.346318
SPINK9	2.12846	-2.07226	3.75587	0.0526223	0.181256
SCARA5	2.12817	-3.11141	3.12082	0.077298	0.241276
TCF19	2.12667	3.92473	121.309	3.26963e-28	6.85364e-26
KCNK3	2.12666	-3.16366	0.50506	0.477285	0.785862
GPR171	2.12264	-3.31209	0.448983	0.502818	0.808604
DUSP5P	2.12231	-2.95316	1.10708	0.292717	0.610526
DIRAS3	2.12202	-2.67988	2.48495	0.11494	0.323189
VN1R4	2.12191	-3.33914	0.449709	0.502473	0.808288
WFDC8	2.11936	-3.18203	0.856366	0.354758	0.674678
TCAM1P	2.11892	-2.6713	3.00964	0.0827708	0.253634
ANXA13	2.11884	-2.71264	1.00703	0.315616	0.638848
FBXO39	2.11701	-2.49782	2.37878	0.122994	0.339638
LOC145845	2.11335	-3.09355	1.60752	0.204841	0.487343
MIR3153	2.11218	-1.49656	8.8043	0.00300522	0.0176254
MMP16	2.11114	-2.75973	1.84393	0.174491	0.437483
FANCI	2.10835	3.9059	125.631	3.70363e-29	8.58926e-27
C8orf69	2.10711	-3.05003	1.51476	0.218414	0.506643
EGR3	2.10184	0.298707	26.7053	2.36974e-07	3.98613e-06
OOEP	2.09981	-3.20884	0.572594	0.44923	0.760225
C6orf201	2.09578	-2.78329	3.05991	0.080246	0.24775
MC5R	2.09195	-3.13814	1.88046	0.170281	0.430043
POTEG	2.09056	-3.37187	1.34906	0.245443	0.546095
KCNA4	2.08959	-2.99384	1.14624	0.284338	0.599011
C13orf35	2.08949	-3.10835	1.80566	0.17903	0.44553
HOXC8	2.08893	-3.20958	1.04541	0.306568	0.627099
PTGER1	2.08885	-3.39568	1.30663	0.253007	0.556792
DNAJB8-AS1	2.08885	-3.39568	1.30663	0.253007	0.556792
SGPP2	2.08771	-1.33706	11.3568	0.000751719	0.00529996
SCG2	2.08602	-1.95526	8.05629	0.00453461	0.0249632
C10orf107	2.08599	-3.31393	0.811613	0.367644	0.687067
MELK	2.08594	3.78776	140.269	2.32468e-32	6.75708e-30
MIR27A	2.08543	-3.39605	1.3064	0.253047	0.556792
MIR3936	2.08333	-2.16478	3.9894	0.0457873	0.16262
ABCC8	2.08326	-3.15814	0.753026	0.38552	0.700711
LILRA1	2.08291	0.399453	25.4531	4.53278e-07	7.33589e-06
ZNF300P1	2.08178	-2.32157	4.26583	0.0388863	0.143706
KRT17	2.08134	-2.01646	6.57152	0.0103623	0.0494849
IL29	2.08018	-3.23255	0.649101	0.420434	0.732145
SNORD74	2.0781	-1.34853	15.8132	6.99143e-05	0.00067649
OTOR	2.07715	-3.22087	0.491545	0.483239	0.791421
ZIC5	2.0764	-3.10981	0.643342	0.422503	0.734115
CPS1-IT1	2.07614	-3.31248	0.737842	0.390353	0.705148
CCDC150	2.07561	1.67483	66.0883	4.3116e-16	2.63285e-14
PPP1R27	2.07453	-2.97624	1.53798	0.214919	0.501438
AFM	2.07346	-3.18423	0.646946	0.421207	0.732767
DDN	2.07223	-2.19902	5.61808	0.0177761	0.0775348
WDR54	2.06962	-0.539687	36.7793	1.32285e-09	3.3262e-08
CD200R1	2.06906	-1.76128	7.8483	0.00508685	0.0274965
CH25H	2.06795	-1.96524	5.95605	0.0146669	0.0658981
C15orf42	2.06618	0.691119	69.068	9.51241e-17	6.40033e-15
NCAPG2	2.06565	4.84786	152.58	4.73285e-35	2.02306e-32
CLIC5	2.06126	-2.76529	1.42983	0.231793	0.526582
GOLGA6D	2.05929	-3.18925	0.591446	0.441861	0.753132
CPNE7	2.05831	-2.80882	2.43869	0.118375	0.330744
WBSCR27	2.05751	-3.11377	0.951041	0.329455	0.654145
LOC284344	2.05683	-3.23829	0.562362	0.45331	0.764459
LINC00313	2.0559	-2.41368	4.55381	0.0328456	0.126151
MGC4473	2.05385	-2.92549	1.92731	0.165053	0.420738
MIR3178	2.05374	-3.36948	1.31973	0.25064	0.553535
ZNF239	2.04861	-2.66724	2.65985	0.102911	0.298252
C17orf98	2.04768	-2.99459	1.67319	0.195832	0.473035
PDGFD	2.04726	-2.85391	1.56895	0.21036	0.495536
MYLK2	2.04659	-2.271	4.42398	0.0354372	0.133998
LRRTM4	2.0463	-3.13439	1.08267	0.298102	0.617211
KIF18A	2.04344	2.51995	62.7067	2.39898e-15	1.33073e-13
LOC729970	2.04184	-3.0156	1.37801	0.240441	0.539227
SNORD91A	2.04108	-2.98551	1.42257	0.232981	0.528456
DKFZp434J0226	2.04098	-3.1627	1.08164	0.29833	0.617508
LOC728978	2.04048	-2.72573	0.99572	0.318348	0.642116
EDN1	2.03908	1.45512	31.9635	1.57097e-08	3.30252e-07
ITGA8	2.039	-2.95338	2.20031	0.137983	0.369765
SLC35G6	2.03762	-1.5798	9.1702	0.00245988	0.0148013
C2orf50	2.03458	-3.21241	0.519195	0.471185	0.780357
OR10A2	2.0341	-2.62749	1.8476	0.174062	0.436709
SNORD28	2.03373	-0.313659	18.5453	1.65916e-05	0.00018809
LINC00240	2.02939	-2.89875	2.59594	0.107138	0.307149
IL6	2.02648	-1.41109	5.17255	0.0229466	0.0951379
OSR2	2.02564	-2.11935	3.26964	0.0705733	0.225458
ENTPD8	2.02527	-2.89895	1.99464	0.157857	0.407638
REEP2	2.02322	-2.1246	6.81446	0.00904228	0.0441186
AQP7	2.02253	-2.91118	1.95437	0.162117	0.415264
LOC158376	2.0218	-3.39597	1.16387	0.280665	0.594145
FMO2	2.01924	-2.53594	1.34285	0.246532	0.547422
ARX	2.01745	-3.23565	0.82975	0.362345	0.682606
HIST1H4A	2.01617	0.137354	42.5114	7.02702e-11	2.12762e-09
DCN	2.01512	-3.11234	1.04246	0.307249	0.627732
TTK	2.01458	3.44171	66.6295	3.27646e-16	2.04077e-14
FMR1NB	2.01415	-3.10802	0.630252	0.427263	0.739057
MIOX	2.01342	-2.87287	3.02814	0.0818317	0.251512
PLK4	2.00907	2.72817	60.2735	8.25528e-15	4.30538e-13
CAPN8	2.00781	-2.49323	3.27227	0.0704601	0.225191
GJC2	2.00755	-2.96163	1.45318	0.228019	0.520777
SNORA34	2.00412	-2.17652	4.976	0.0257014	0.104163
GAD1	2.00249	-2.64177	1.89884	0.168208	0.426288
CYB5R2	2.00148	0.991595	73.5356	9.88372e-18	7.53374e-16
CIB2	1.99762	-2.21492	4.0506	0.0441556	0.157993
MYO7B	1.99638	0.1213	33.3888	7.54585e-09	1.69238e-07
KLHL33	1.99627	-1.9648	5.60997	0.0178585	0.0778165
C11orf20	1.99617	-1.67287	10.5313	0.00117367	0.00779351
CDC6	1.99594	2.55326	35.2589	2.88655e-09	6.83987e-08
F2RL1	1.99581	-2.20131	3.42882	0.0640679	0.209523
MIR2355	1.9932	-2.58263	3.25937	0.0710163	0.226312
CNGA4	1.99234	-3.04569	1.3607	0.243416	0.543305
GNB3	1.99188	-2.59585	5.57897	0.0181774	0.0790163
C1orf105	1.99157	-2.61467	2.09753	0.147538	0.387886
PCDHA10	1.99061	-3.3138	0.887487	0.346159	0.669055
HOXA4	1.98678	-2.33149	2.99634	0.0834531	0.254943
GJA5	1.98669	4.19406	128.977	6.85963e-30	1.68271e-27
VWA7	1.98556	-1.58609	11.0427	0.000890392	0.00612706
LOC100270746	1.98541	-3.18841	0.741548	0.389165	0.704694
OR8B12	1.98503	-2.65257	2.17487	0.140281	0.374174
LOC100505659	1.98364	-3.16002	0.536781	0.46377	0.774252
SYN2	1.98111	2.44855	77.3638	1.42199e-18	1.19688e-16
PPP1R1B	1.98107	-2.48504	4.34509	0.0371158	0.138822
IL22RA1	1.97937	-3.11798	0.813902	0.366969	0.686283
CLSPN	1.97924	4.35486	70.2736	5.16242e-17	3.57272e-15
APLP1	1.97791	-1.49322	6.60469	0.010171	0.0487101
LOC728463	1.97661	-2.62652	3.44507	0.0634405	0.207939
MYBL1	1.97512	0.53192	26.9164	2.12448e-07	3.60417e-06
CDC45	1.97233	1.70239	24.2431	8.49123e-07	1.30634e-05
EGR1	1.97219	4.90618	37.6046	8.66396e-10	2.21944e-08
SRG7	1.96944	-3.26664	0.563335	0.45292	0.764291
NEUROD4	1.96887	-2.36674	4.12276	0.04231	0.153172
EME1	1.96763	1.47122	44.6154	2.39798e-11	7.6651e-10
ALG1L2	1.96655	-2.95491	2.11611	0.145757	0.384313
KCND3	1.96627	-3.21256	0.578558	0.446878	0.758005
LOC100506688	1.96448	-2.85608	3.64896	0.0561043	0.190066
MIR181B2	1.96441	-3.31324	0.104488	0.746509	0.998797
PLCXD2	1.96407	-1.61254	12.5698	0.000392029	0.00299343
CENPE	1.9638	5.94389	161.49	5.34702e-37	2.59033e-34
ATP4A	1.96287	-3.08641	0.269419	0.603722	0.888733
OR10J5	1.96202	-3.29154	0.589681	0.442543	0.753823
HDC	1.96171	-2.9967	0.856483	0.354725	0.674678
LINC00315	1.96167	-2.97599	1.38053	0.24001	0.538685
MIR4753	1.96092	-3.06468	0.752346	0.385734	0.700926
GCET2	1.96022	-1.99905	5.12703	0.023556	0.097184
F10	1.959	-3.13528	0.927052	0.33563	0.66026
PMAIP1	1.95778	4.41422	119.398	8.56976e-28	1.71395e-25
INHBA	1.95763	-0.0322879	22.4844	2.11854e-06	2.95106e-05
KIF23	1.95684	4.58487	76.0339	2.7883e-18	2.2681e-16
SERPINB13	1.95573	-2.89791	1.74208	0.186875	0.458255
MIR2116	1.94725	-1.71175	4.7887	0.028647	0.113485
MIRLET7G	1.94345	-3.33936	0.402661	0.525718	0.828322
HJURP	1.94178	1.87839	28.1775	1.10682e-07	1.98101e-06
CDC42BPG	1.9413	-1.72923	4.40177	0.0359016	0.135244
GTF2IRD2P1	1.94112	-3.29176	0.709303	0.399675	0.714357
OR13C3	1.94047	-3.23292	0.365397	0.545524	0.843422
GINS4	1.94019	3.22593	125.565	3.828e-29	8.78425e-27
OR6K6	1.93994	-0.263859	8.69248	0.00319525	0.0185899
PRG3	1.93973	-3.28467	0.508685	0.475709	0.784333
SNORA36A	1.93904	-2.86087	1.31432	0.251614	0.554901
SLC12A3	1.93863	-3.21743	0.452544	0.501129	0.807392
AQP3	1.93655	0.978337	32.3825	1.26621e-08	2.72222e-07
LIPN	1.93515	0.382337	31.366	2.13691e-08	4.36596e-07
ODZ3	1.93473	-2.87694	1.56776	0.210533	0.49564
KIF4B	1.93261	-2.80054	3.11404	0.0776204	0.24181
C3orf74	1.93218	-2.90212	1.49439	0.221536	0.511274
CRIP2	1.93167	-3.28919	0.691115	0.405785	0.7179
XRCC2	1.93142	2.26214	62.3747	2.83944e-15	1.56313e-13
H2BFM	1.9311	-3.31478	0.688231	0.406767	0.718192
MPP2	1.93071	-3.26899	0.739083	0.389955	0.705125
TK1	1.93068	2.95863	55.904	7.6096e-14	3.47776e-12
CDCA5	1.9301	2.07461	57.0131	4.32912e-14	2.07874e-12
ALLC	1.92938	-3.18564	1.53531	0.215317	0.501915
NUDT10	1.92836	-1.91441	4.75597	0.0291968	0.115035
CD300E	1.92726	0.106876	14.31	0.00015504	0.00133539
FLJ41484	1.92437	-0.489498	31.8902	1.6314e-08	3.41309e-07
TARM1	1.92154	-2.22545	2.59788	0.107007	0.3069
C5orf65	1.92034	-2.48625	3.23653	0.0720128	0.228699
C12orf50	1.9178	-3.02879	0.373589	0.541055	0.840099
ATCAY	1.91618	-2.52621	3.41615	0.0645613	0.210694
LOC90246	1.91549	-3.10896	0.584491	0.444557	0.755602
ID2B	1.91447	-3.08517	2.28013	0.131041	0.355975
CHRNA2	1.91365	-0.17967	21.4755	3.58379e-06	4.72921e-05
SCN7A	1.90958	-1.36922	15.2144	9.59707e-05	0.000885384
MUSTN1	1.90899	-2.88034	1.85944	0.172689	0.434162
AURKB	1.90733	1.14324	46.0498	1.15286e-11	3.89046e-10
LOC442028	1.90579	-2.58934	1.98451	0.158917	0.40955
GGH	1.90529	5.25589	373.067	4.02217e-83	8.76833e-79
MUC12	1.90442	-1.87781	4.52129	0.0334755	0.128164
SNORD30	1.90296	1.3308	42.4167	7.3758e-11	2.22396e-09
MMP28	1.90283	-3.36818	1.42515	0.232558	0.527661
C8orf75	1.90165	-1.40892	9.75043	0.00179281	0.0112567
AREG	1.90039	-2.28875	4.75681	0.0291826	0.115002
FRMD5	1.89937	-2.26332	5.235	0.0221368	0.0924735
SCAND3	1.89876	-3.10813	0.447558	0.503497	0.80896
MIR4305	1.89795	-3.20942	0.368103	0.54404	0.842395
GPR37	1.89727	-3.16498	0.837434	0.360132	0.680043
MIR626	1.89708	-3.26067	0.188231	0.664393	0.934738
CAMK2N2	1.89654	-2.93607	1.09726	0.294868	0.613254
C14orf182	1.89621	0.815177	49.0615	2.48057e-12	9.27554e-11
GPC3	1.89597	3.29533	111.002	5.91215e-26	1.00691e-23
CCNB1	1.89585	5.55025	178.37	1.09988e-40	6.85067e-38
OR4A15	1.89392	-3.34081	0.51931	0.471136	0.780335
FCRL2	1.89349	-3.05087	1.56102	0.211515	0.496932
GRM7	1.89315	-3.16373	0.615232	0.432825	0.744189
KTN1-AS1	1.89197	-2.01555	2.9324	0.0868183	0.263013
SNORD31	1.89009	0.0246836	19.9769	7.83838e-06	9.59442e-05
OR1S1	1.88824	-3.31829	0.523778	0.469234	0.778723
TCTEX1D2	1.88785	3.19491	58.9901	1.5847e-14	7.96e-13
LOC285370	1.88711	-3.18565	0.68475	0.407956	0.719476
CPLX2	1.88675	-2.97846	1.44791	0.228863	0.52172
TLL2	1.8866	-2.03153	2.63971	0.104223	0.300894
LOC100509894	1.88589	2.83482	109.283	1.40719e-25	2.25564e-23
SNORD75	1.8851	-2.89517	3.10549	0.0780289	0.242756
OTOL1	1.88448	-3.21611	0.707598	0.400242	0.714777
RSAD2	1.88447	6.80957	21.9498	2.79877e-06	3.77557e-05
LOC283553	1.88312	-3.23263	0.686343	0.407411	0.718922
E2F2	1.8827	1.5384	56.3112	6.18616e-14	2.88159e-12
C22orf15	1.8826	-2.74194	2.83741	0.0920928	0.274753
DTL	1.88139	2.25519	36.0775	1.89627e-09	4.65525e-08
CAMK1G	1.88122	-0.104103	32.3222	1.30614e-08	2.8053e-07
C12orf56	1.87966	-2.80638	1.4128	0.234592	0.530564
LOC100507600	1.87827	-2.58443	2.27466	0.131504	0.356831
LOC440704	1.87777	-2.91278	1.32886	0.249009	0.55133
C3orf45	1.87625	-2.94605	1.09814	0.294674	0.613068
ERCC6L	1.87479	1.37119	30.8781	2.74759e-08	5.4651e-07
CDCA8	1.87397	1.68967	29.0001	7.2374e-08	1.34049e-06
NPDC1	1.87273	-2.89493	2.72413	0.0988421	0.289566
LPPR3	1.87206	-2.60055	2.08686	0.148571	0.389846
MIR4505	1.87205	-2.42454	3.3564	0.0669443	0.216751
P2RY12	1.87198	-0.60974	14.6945	0.000126417	0.00112531
PRKCZ	1.87144	-1.83205	4.489	0.0341136	0.130036
C1orf168	1.87097	-3.16386	0.682137	0.408852	0.720415
LOC100505817	1.87023	-3.1342	0.27772	0.5982	0.885717
LOC284551	1.86994	-1.50641	7.39127	0.00655414	0.0338508
CCDC42B	1.86898	-3.06578	0.807025	0.369001	0.688305
SNORD51	1.86851	-3.00423	1.19574	0.274175	0.585431
IL25	1.86712	-3.36799	1.31737	0.251064	0.554248
SLFN13	1.86535	2.12735	80.8558	2.42801e-19	2.22398e-17
OR1D5	1.86359	-3.33864	0.527024	0.467861	0.777806
FLNC	1.86344	-2.12225	3.74522	0.0529587	0.18204
SFTPA2	1.86335	-3.33909	0.524303	0.469012	0.778591
EXTL1	1.8632	-2.77516	1.38526	0.239208	0.537823
LOC100128714	1.86184	-3.2358	0.318435	0.572549	0.865214
HELLS	1.86054	3.60938	58.2932	2.25818e-14	1.10626e-12
SLC22A20	1.86034	-2.59648	2.63978	0.104218	0.300894
HCG25	1.85937	-1.92965	4.92951	0.0264018	0.106329
CLEC4G	1.8587	-3.1447	1.53737	0.21501	0.501488
CHRDL2	1.85778	-3.26219	0.496897	0.480867	0.789246
CD19	1.85757	-2.09076	5.68066	0.017153	0.0751929
ERN2	1.8573	-2.89939	2.07522	0.149709	0.391906
XDH	1.85675	-0.0988596	16.7095	4.35628e-05	0.000441296
EXO1	1.85672	2.56664	66.8432	2.93979e-16	1.85224e-14
HCAR2	1.85477	0.57972	15.6573	7.59205e-05	0.000726544
LOC100505633	1.85332	-3.2111	0.311054	0.577034	0.868835
ANGPT1	1.85261	-2.80944	1.09783	0.294743	0.613089
CX3CR1	1.85217	-2.94066	1.46317	0.226427	0.518554
CHRM1	1.85209	-3.2325	0.599687	0.438697	0.750536
FAM216B	1.85152	2.2541	38.5958	5.21316e-10	1.37587e-08
MIR4767	1.85144	-3.02564	1.47602	0.224399	0.515642
CXorf68	1.8512	-2.63321	1.65963	0.197654	0.476237
CHTF18	1.85024	1.0172	68.4221	1.31989e-16	8.69292e-15
OR2D3	1.8495	-2.47498	2.0969	0.147598	0.387994
HMGB3P1	1.84865	-2.58442	1.97473	0.159947	0.411184
MLLT11	1.84508	2.21895	82.6193	9.94817e-20	9.55375e-18
LOC100132526	1.84404	-2.96238	1.53824	0.214881	0.501438
LOC100631378	1.84313	-3.31486	0.509627	0.475301	0.784194
TNFSF15	1.84299	7.18468	199.805	2.30342e-45	2.39117e-42
TTC24	1.84211	-1.82574	9.19139	0.00243157	0.0146634
ALOX15	1.8412	-2.63568	1.30903	0.252571	0.556222
LINC00273	1.84004	-3.00724	1.54729	0.213536	0.499636
POC1A	1.83997	1.39352	48.987	2.57661e-12	9.60174e-11
COL5A1	1.83832	-3.31363	0.695959	0.404145	0.7179
SCGB1A1	1.8378	-2.04955	6.25216	0.0124042	0.0575098
KIF18B	1.83775	-1.50528	6.557	0.0104472	0.0498358
KRT8P41	1.83677	-3.39679	1.21155	0.271025	0.581171
C19orf45	1.83561	-3.39689	1.33096	0.248635	0.550893
MIR631	1.83516	-3.36793	1.23224	0.266972	0.576198
MIR29B1	1.83465	-1.80443	6.22632	0.0125865	0.0581563
BRIP1	1.83456	3.20831	84.1388	4.61234e-20	4.59128e-18
ESPL1	1.83391	0.981632	58.3117	2.2371e-14	1.09839e-12
LOC339788	1.83275	-3.23886	0.563144	0.452996	0.764291
HIST1H1A	1.83003	-0.287312	22.9164	1.69202e-06	2.42511e-05
CDC25A	1.82968	1.37565	47.2859	6.13535e-12	2.16075e-10
TULP2	1.82918	1.53424	22.8624	1.74023e-06	2.48768e-05
PLCE1	1.82902	-1.25731	7.32025	0.00681818	0.034998
KRTAP27-1	1.82899	-3.36848	1.20243	0.272836	0.583664
RNF150	1.82722	-2.83988	2.92201	0.0873787	0.264196
LOC388387	1.82692	-2.8547	3.6055	0.0575887	0.193441
PNOC	1.8265	-2.75964	2.44284	0.118062	0.33006
PON3	1.82646	-3.06597	1.4979	0.220995	0.510537
LYPD1	1.82608	-0.203025	12.8247	0.000342079	0.00265479
FAM26D	1.8258	-3.15093	0.843142	0.3585	0.67847
VEPH1	1.82548	0.46406	15.0234	0.000106187	0.000966544
DOC2A	1.82539	-1.34072	8.13496	0.00434198	0.0240364
HULC	1.82467	-2.19062	4.15927	0.0414073	0.150732
CSNK1A1L	1.82369	-3.13781	1.47926	0.22389	0.514797
ARHGAP11A	1.82345	4.834	116.908	3.00669e-27	5.69963e-25
TUBA4B	1.82335	-3.26409	1.48724	0.222646	0.513182
CFHR2	1.82299	-3.36855	1.23741	0.26597	0.574644
GRM3	1.82284	-2.64932	2.70316	0.10015	0.292545
BHLHE22	1.82275	-3.34175	0.489589	0.484111	0.792152
PSORS1C3	1.8211	-2.9676	0.827312	0.363051	0.683523
MIR4781	1.81743	-3.16787	0.749595	0.386605	0.701752
PLEKHH2	1.81626	-1.85234	3.96063	0.0465763	0.164699
TMEM173	1.81547	0.682285	33.9628	5.61773e-09	1.28372e-07
CLRN1-AS1	1.81419	-3.24191	0.518902	0.47131	0.780505
ALDH3B2	1.81405	-3.17583	0.591572	0.441812	0.753108
OR56A1	1.81398	-3.31842	0.433152	0.510446	0.814681
PARPBP	1.81161	2.87167	120.128	5.9309e-28	1.21975e-25
LOC100288748	1.81058	-3.16297	0.679251	0.409845	0.721348
LRRIQ3	1.81027	-2.42002	1.8715	0.171303	0.432123
LOC647589	1.80977	-3.39603	1.16838	0.279734	0.592784
LOC100128505	1.80938	-1.59267	3.88568	0.0486996	0.170519
PLEKHA7	1.80878	-1.48839	8.21791	0.00414789	0.0231323
OR5W2	1.80846	-3.36864	1.27264	0.259271	0.565381
FGFR4	1.80744	-3.18333	1.49072	0.222105	0.512478
PNPLA1	1.80717	0.127997	23.5379	1.22476e-06	1.82003e-05
FAM153B	1.80626	-3.2338	0.462164	0.496614	0.803488
LOC388942	1.80613	-3.31211	0.552261	0.457395	0.768317
LOC100131825	1.80541	-3.31363	0.255663	0.613115	0.895831
WFDC11	1.80538	-3.39617	1.16261	0.280926	0.594433
LGI4	1.80438	-1.51856	5.22356	0.0222828	0.0928807
MGC16703	1.80394	-2.2844	3.15173	0.0758466	0.2376
RGS13	1.80327	-1.0331	16.6657	4.45796e-05	0.000450968
CCR9	1.80286	-1.3405	8.20596	0.0041753	0.0232554
ANGPTL2	1.80212	-0.15768	20.4196	6.21899e-06	7.77819e-05
FLJ12334	1.80143	-1.61966	5.08176	0.0241788	0.0991462
RSPH6A	1.80141	-3.14523	0.642095	0.422953	0.734574
NRXN2	1.80089	-2.70166	2.14266	0.143254	0.379319
KRTAP4-9	1.80033	-3.39659	1.15728	0.28203	0.595906
SLC7A10	1.79989	-3.26691	0.132484	0.715871	0.975435
CTAGE9	1.79926	-3.34335	0.629427	0.427565	0.739228
CYR61	1.79808	-3.28466	0.3957	0.529319	0.83159
LOC286297	1.79724	-3.15834	1.41762	0.233795	0.529449
HTR4	1.79687	-2.85373	0.952829	0.329	0.654019
MIR4786	1.79629	-3.37043	1.20639	0.272047	0.582806
SPACA4	1.79583	-3.37431	1.18898	0.275535	0.587506
MIR1206	1.79583	-3.04112	1.65644	0.198084	0.476785
OR8H1	1.79548	-3.39697	1.15348	0.282822	0.597144
GPR62	1.79411	-3.39629	1.1777	0.277825	0.590196
NPB	1.79305	-2.85663	2.89117	0.0890662	0.268183
FAM150A	1.79302	-3.2913	0.658022	0.417259	0.728691
GFRA2	1.79196	-2.4636	3.00503	0.0830064	0.253997
KIF20B	1.79151	5.58054	152.738	4.37071e-35	1.90563e-32
CDSN	1.78935	-3.39802	1.14679	0.284222	0.598855
MIR335	1.78869	-3.39679	1.1538	0.282756	0.597121
ZNF488	1.7886	-2.98079	0.371008	0.542455	0.841136
LCT	1.78838	-2.09062	3.96484	0.0464598	0.164393
KIF20A	1.78806	2.88338	44.7884	2.19525e-11	7.11025e-10
SNORD83A	1.7879	-1.3837	7.83013	0.00513825	0.027694
AQP6	1.78668	-0.0530854	19.9059	8.13478e-06	9.92936e-05
EFNB3	1.78641	-3.34089	0.465638	0.495001	0.802391
XIRP1	1.78591	-2.55214	2.91204	0.0879207	0.265504
BOC	1.78572	-2.11147	4.55972	0.0327325	0.125805
UNC45B	1.78449	2.0541	43.478	4.28762e-11	1.33338e-09
ADCYAP1	1.78423	-3.25998	0.620185	0.430979	0.742663
OR1C1	1.78384	-2.85075	1.76195	0.184382	0.454645
CNKSR2	1.78294	-1.37336	12.9053	0.000327647	0.00255863
NPSR1	1.78266	-3.31197	0.710237	0.399365	0.714085
ASGR2	1.78187	-2.40145	3.15924	0.0754984	0.236849
IFNA16	1.78186	-3.39687	1.18463	0.276414	0.588349
SPRR2A	1.78139	-3.39613	1.15993	0.281479	0.595172
OR6B2	1.78139	-3.39613	1.15993	0.281479	0.595172
MIR3189	1.77991	-1.88762	5.40733	0.0200523	0.0853957
CDH15	1.77946	-3.37221	1.15798	0.281885	0.595719
FANCD2	1.77777	4.51779	308.438	4.78149e-69	3.47455e-65
MTMR11	1.77687	2.37143	88.392	5.36888e-21	6.03307e-19
LOC100129216	1.77685	-1.25688	10.57	0.00114938	0.00765552
CARNS1	1.77661	-0.215699	27.5803	1.50708e-07	2.63256e-06
FLJ11235	1.77534	-2.93099	1.80311	0.179337	0.44594
SERPINB3	1.77519	-3.23351	0.328593	0.566489	0.861069
OCA2	1.77417	-3.20942	0.67987	0.409632	0.721206
C9orf173	1.77408	-3.39672	1.10011	0.294243	0.612654
SLC16A14	1.77375	-1.73735	6.84111	0.00890837	0.0436803
DYDC1	1.77373	-2.89281	1.88292	0.170002	0.429504
OR5AU1	1.77361	-3.39657	1.18333	0.276678	0.588505
P2RY4	1.77347	-3.04197	1.36301	0.243016	0.542913
BCYRN1	1.77126	3.23018	63.6409	1.49297e-15	8.47572e-14
IL34	1.76996	-2.54895	1.91085	0.166869	0.424079
ORC6	1.76974	2.83016	80.8441	2.44247e-19	2.22786e-17
EFEMP1	1.76952	-3.34117	0.416375	0.518752	0.822517
SVOPL	1.76937	-2.68805	2.20057	0.13796	0.369748
TAS2R9	1.76931	-2.3628	2.04337	0.152871	0.397826
ANKRD35	1.76889	0.333782	32.0043	1.53831e-08	3.24012e-07
TFAP2C	1.76759	-2.72075	2.75578	0.0969037	0.285705
MIR3684	1.7672	-3.07946	1.2021	0.272903	0.583664
HIGD1C	1.76661	-2.26481	2.79581	0.0945109	0.280242
OR7E2P	1.76511	-3.31283	0.566627	0.451602	0.762936
KLRB1	1.76501	-2.01607	3.96816	0.0463684	0.164149
TUBAL3	1.764	-3.22159	0.330844	0.565163	0.860253
LIMS2	1.76353	-3.23313	0.0745786	0.784783	1
SIGLEC8	1.76309	-2.85444	1.4324	0.231373	0.525847
PTH1R	1.76226	-3.25944	0.71528	0.397697	0.712394
CYP4F35P	1.76201	-2.71952	2.51459	0.112797	0.318687
STXBP5L	1.76183	-1.18907	8.63395	0.00329956	0.0191
MYOZ2	1.7612	-2.76387	1.20813	0.271703	0.582354
SHC4	1.76075	1.36372	59.2863	1.36322e-14	6.94348e-13
LINC00111	1.76071	-3.40026	1.11037	0.292001	0.609442
PIWIL1	1.75992	-3.13517	0.619082	0.431388	0.743009
SPERT	1.7595	-3.34399	0.24707	0.619146	0.900107
MIR4526	1.75935	-3.23561	0.708088	0.400079	0.714603
RNF103-CHMP3	1.75906	-2.54125	4.018	0.045017	0.160433
AMBP	1.75779	-2.79718	2.37323	0.123431	0.340608
LOC389705	1.75774	-1.88338	4.19373	0.0405738	0.148507
NTF4	1.75771	-3.33959	0.390349	0.532116	0.833655
DLX4	1.7569	-2.98276	1.39097	0.238241	0.53648
OR52I2	1.75612	-2.97977	0.768635	0.38064	0.69698
SEMA3F	1.75557	-2.89378	0.924616	0.336266	0.660911
IGLL1	1.75514	-3.39709	1.17351	0.278681	0.591139
MUC5B	1.75505	-2.40083	3.22371	0.0725788	0.22994
SAA4	1.75492	-3.39705	1.18478	0.276386	0.588349
EPHA10	1.75473	-2.2899	2.90755	0.088166	0.266134
PLA2G16	1.75399	1.20927	39.1051	4.01584e-10	1.07549e-08
NET1	1.7539	3.08389	86.8975	1.14292e-20	1.2154e-18
LGALS13	1.75333	-3.39646	1.06914	0.301139	0.620611
BICC1	1.75324	-2.85017	2.56063	0.109555	0.312237
WISP1	1.75206	-0.0758484	8.88141	0.00288088	0.0169885
HIST1H2BM	1.74972	-0.503914	15.3567	8.90042e-05	0.000833262
APOLD1	1.7481	0.458303	53.1738	3.05299e-13	1.29991e-11
TRAM1L1	1.74782	-3.31243	0.394209	0.530095	0.832012
HMX3	1.74765	-3.39707	1.16445	0.280545	0.593957
POM121L9P	1.74674	-2.93795	1.1385	0.285969	0.601168
LYVE1	1.74623	-2.46602	4.41498	0.0356248	0.134526
ZNF705D	1.74617	-2.74084	1.13358	0.287013	0.602666
GLYATL2	1.74616	-3.09541	1.36198	0.243195	0.54309
ADAM7	1.74612	-3.18385	1.3779	0.240458	0.539227
LOC100505782	1.74597	-3.39845	1.11936	0.290057	0.60672
OR2A9P	1.74391	-3.29114	0.353362	0.552216	0.848485
GHRH	1.74177	-2.97453	1.63204	0.201422	0.481944
MIR3157	1.74079	-3.34581	0.641539	0.423154	0.734748
MIR4308	1.73962	-3.12135	0.575535	0.448068	0.759201
FLJ16341	1.73935	-2.65558	1.82954	0.176182	0.440848
C3orf51	1.73928	-3.3968	1.08994	0.296485	0.615283
SYN1	1.73854	-2.50343	3.12061	0.077308	0.241276
SNORD114-30	1.73749	-3.39681	1.16275	0.280895	0.594433
CEACAM6	1.73705	-3.28619	0.558957	0.454681	0.765704
CDCA3	1.73685	-0.331584	15.53	8.12081e-05	0.000769712
ZNF321P	1.73549	-3.3989	1.05395	0.304599	0.625168
NEGR1-IT1	1.73518	-3.42564	1.09861	0.294571	0.612986
MIR3188	1.73518	-3.42564	1.09861	0.294571	0.612986
LOC644936	1.73518	-3.42564	1.09861	0.294571	0.612986
LOC100144597	1.73518	-3.42564	1.09861	0.294571	0.612986
MIR3131	1.73302	-3.42546	1.09896	0.294494	0.612986
LOC100288079	1.73276	-2.00938	4.9145	0.0266322	0.107135
GLRA1	1.73179	-2.21667	5.43687	0.019716	0.0841278
GNRH2	1.73124	-2.666	2.14421	0.143108	0.37898
NUP210L	1.72939	1.49867	41.838	9.91585e-11	2.94103e-09
LOC646268	1.72856	-3.42597	1.07744	0.299271	0.6184
HEATR8-TTC4	1.72813	-2.42742	1.87754	0.170614	0.430634
KIR3DL2	1.72739	-3.15885	0.212564	0.644766	0.920249
TMEM196	1.72659	-3.26236	0.352608	0.552641	0.848998
KCNJ15	1.72461	-2.49863	4.01307	0.0451489	0.160851
MAGEC3	1.72449	-3.42575	1.10448	0.293284	0.6113
FAM47C	1.72449	-3.42575	1.10448	0.293284	0.6113
ZNF735	1.72397	-3.24406	0.350552	0.553801	0.850082
C13orf33	1.72256	-3.09754	0.537211	0.463591	0.774012
LOC284578	1.72222	-2.08102	3.09982	0.078301	0.2434
SERPINA10	1.72202	-3.31318	0.264101	0.607317	0.891309
GP6	1.72193	-0.669297	24.2879	8.29605e-07	1.27722e-05
RNASE2	1.72072	-2.48178	2.99648	0.0834458	0.254943
SNORD114-25	1.72047	-3.42561	1.09692	0.294943	0.613351
KLK14	1.71939	-3.42577	1.0795	0.29881	0.618011
ABCC12	1.71884	-2.90639	1.23007	0.267394	0.576805
SPATC1	1.71874	-2.27014	4.6479	0.0310915	0.120878
C21orf58	1.71829	0.400224	32.5545	1.15899e-08	2.51404e-07
MLF1IP	1.71587	3.89672	72.2861	1.86156e-17	1.3664e-15
MIR1277	1.71158	-3.17156	0.281493	0.595724	0.884056
HHIPL2	1.70967	-2.08451	3.49654	0.0614972	0.203004
SRMS	1.70963	-3.39711	1.05235	0.304965	0.625457
OR6N1	1.70767	-0.254953	9.80659	0.00173888	0.0109845
OASL	1.7076	3.29742	30.4081	3.50061e-08	6.81978e-07
GPR114	1.70724	-3.0942	0.344765	0.557092	0.852656
MCM8	1.70702	4.20233	127.638	1.34717e-29	3.22728e-27
FBN2	1.70696	2.17343	31.2536	2.26423e-08	4.58737e-07
LOC100652909	1.70677	-3.42536	1.00237	0.316738	0.640232
PLA2G4E	1.70546	-2.40381	5.08525	0.0241303	0.0990099
MIR4282	1.70361	-3.3972	1.0712	0.300674	0.620063
VN1R10P	1.70329	-3.42567	0.995511	0.318399	0.642126
COL21A1	1.70298	-2.08923	3.58447	0.058322	0.195243
RLN3	1.70269	-3.4252	1.006	0.315864	0.638938
EHD2	1.70233	-2.01275	4.86949	0.0273356	0.109272
LOC100505619	1.7017	-3.39654	1.10572	0.293014	0.610912
POTEE	1.70122	-3.26191	0.349847	0.5542	0.850574
MIR4632	1.70082	-3.34176	0.276619	0.598926	0.88587
HIST1H2BH	1.70077	2.06802	58.7212	1.81674e-14	8.98073e-13
SPANXN4	1.69904	-3.42534	0.991796	0.319304	0.642973
GSTA5	1.69904	-3.42534	0.991796	0.319304	0.642973
CSN1S2BP	1.69904	-3.42534	0.991796	0.319304	0.642973
CEACAM20	1.69904	-3.42534	0.991796	0.319304	0.642973
LOC100287042	1.69884	-1.3169	7.81378	0.00518494	0.0279159
PRR11	1.69754	3.70156	150.225	1.54807e-34	5.92067e-32
FMO6P	1.69594	-3.11617	1.30975	0.25244	0.55621
LOC285084	1.69576	-2.45882	3.86481	0.0493086	0.172361
ABCG4	1.69206	-2.85887	1.32988	0.248826	0.551143
ZDHHC19	1.69142	-1.1901	9.32279	0.00226321	0.0137585
CACNA1I	1.69117	-3.37036	1.05324	0.304762	0.62528
VTRNA2-1	1.69108	-0.673567	11.0293	0.000896849	0.0061676
SNORA36C	1.69074	-2.72619	1.4167	0.233948	0.529547
RNU86	1.68907	-3.25938	0.318392	0.572575	0.865214
TSPEAR	1.6886	-2.32469	1.34605	0.24597	0.546768
HSPA2	1.68765	0.579588	41.6217	1.10759e-10	3.2541e-09
FPR2	1.68429	2.09083	47.6348	5.13496e-12	1.83512e-10
MIR4765	1.68381	-3.42582	1.0502	0.305461	0.625851
C8B	1.68351	-2.22323	2.2681	0.132062	0.358051
DUSP15	1.6827	-2.06013	4.77895	0.0288097	0.113916
TAS2R43	1.68228	-0.759291	9.7656	0.00177808	0.0111803
MIR4688	1.68116	-3.42717	0.95916	0.327399	0.652284
PCDH12	1.68111	1.90507	45.6347	1.42492e-11	4.74249e-10
LINC00326	1.68085	-3.15892	0.809442	0.368285	0.687735
OXTR	1.68044	-0.729349	13.5721	0.000229575	0.00187725
C20orf197	1.67963	-0.374626	14.3225	0.000154017	0.00132815
AQP7P1	1.67845	-1.61744	4.81571	0.0282014	0.112004
INHBE	1.67817	-1.65344	9.51107	0.00204236	0.0125915
SLC13A5	1.67716	-2.99315	0.881482	0.347796	0.67001
MIR4467	1.67693	-3.42572	1.00286	0.31662	0.640051
ITGA7	1.67675	0.946271	43.3252	4.63568e-11	1.42565e-09
ORC1	1.67655	1.83941	55.6949	8.46375e-14	3.85198e-12
PCDHA12	1.67647	-3.42551	0.998556	0.31766	0.641187
KIR3DL1	1.67647	-3.42551	0.998556	0.31766	0.641187
TRIML1	1.67539	-3.42533	1.01095	0.314675	0.637716
TPH1	1.67538	-1.96994	3.55661	0.0593089	0.197666
KRTAP10-9	1.67469	-3.42566	1.0137	0.314018	0.63674
GSG1	1.67394	2.04271	56.5813	5.39227e-14	2.53344e-12
FAM189A2	1.67359	-2.37758	3.65309	0.0559654	0.189713
MIR4434	1.67341	-2.17929	2.69409	0.100721	0.293698
KCTD19	1.67275	-2.89302	1.2486	0.263819	0.571525
LELP1	1.6726	-3.42586	1.01284	0.314224	0.637014
LOC100287036	1.67139	-1.89441	2.60387	0.106603	0.305984
TNFRSF25	1.66989	-3.36756	1.02489	0.311363	0.633419
LMOD1	1.66987	-2.70761	1.07566	0.29967	0.619047
TCEAL7	1.66927	-3.1333	0.315444	0.574359	0.866207
HIST1H3C	1.66894	1.82278	30.6119	3.15152e-08	6.1839e-07
ASXL3	1.66766	-3.01743	0.739157	0.389931	0.705125
GJA10	1.66542	-3.25939	0.389418	0.532606	0.833958
GPR39	1.66457	-2.72442	1.33498	0.247922	0.549761
CCDC141	1.66434	-2.064	4.09363	0.0430451	0.154874
FGF6	1.66328	-3.36966	1.06154	0.302864	0.622753
LUZP4	1.66321	-2.0779	2.41306	0.120327	0.334411
FLJ30679	1.66291	-2.88069	1.91392	0.166529	0.42351
C10orf55	1.66157	-0.127884	18.4587	1.73625e-05	0.000195609
CCNA2	1.66105	3.4676	72.8274	1.41499e-17	1.04565e-15
GPR151	1.6608	-2.68376	2.13809	0.14368	0.380158
HBG1	1.66037	-3.42577	1.0053	0.316032	0.639159
HOXB-AS3	1.65995	-3.3678	1.05433	0.304511	0.625079
RIPPLY1	1.65915	-3.42598	1.00652	0.315739	0.638848
LRRC38	1.65915	-3.42598	1.00652	0.315739	0.638848
LOC100507218	1.65906	-3.33917	0.051728	0.820083	1
DDT	1.6582	-3.36783	1.05711	0.303876	0.624155
IFNA14	1.65782	-3.36891	1.01978	0.312571	0.634809
A1CF	1.65709	-1.84867	2.90182	0.0884799	0.266786
CLEC2A	1.65708	-3.28747	0.408186	0.522892	0.825659
MORC1	1.65629	-1.93669	4.2119	0.0401414	0.147221
SPTSSB	1.65478	-2.26115	1.81242	0.178218	0.444068
NR1D1	1.65429	0.0773614	26.2192	3.0477e-07	5.03714e-06
C16orf59	1.65379	-1.27781	13.3459	0.000258983	0.00208026
KIAA1217	1.6531	-2.7761	2.66008	0.102896	0.298249
CPNE5	1.65154	-2.13525	4.08946	0.0431515	0.155212
HECW1	1.65078	-2.48853	2.29361	0.129908	0.353821
FGF7	1.65063	-1.50277	4.64802	0.0310895	0.120878
FGFBP2	1.65043	-3.19835	0.410137	0.5219	0.82469
FAM72B	1.64959	0.443367	26.9096	2.13195e-07	3.61404e-06
GAL3ST3	1.64922	-3.20694	0.0647129	0.799196	1
MIR3909	1.64835	-2.93841	1.24401	0.2647	0.572864
EPHX2	1.6469	-1.99692	3.92551	0.0475589	0.167564
SLC44A3	1.64539	-2.86943	1.87283	0.171151	0.43184
AKR1D1	1.64429	-2.07937	3.18566	0.0742868	0.234025
EMID1	1.64309	-3.23831	0.493384	0.482421	0.790886
LINC00494	1.64288	-3.2189	0.340549	0.559513	0.854779
MIR3127	1.64271	-3.37215	1.00945	0.315034	0.638265
OR2B6	1.64135	-3.09713	0.696831	0.403851	0.717859
OR7E91P	1.64134	-1.97543	2.61676	0.10574	0.304188
HBE1	1.6405	-3.29725	0.360268	0.548357	0.845835
CHODL-AS1	1.64011	-3.36879	0.995337	0.318441	0.642126
LOC255167	1.64008	-3.18169	0.23839	0.625371	0.904973
LOC286442	1.64005	-2.06944	3.24354	0.0717054	0.228068
RAD51L3-RFFL	1.64004	-3.31273	0.340523	0.559528	0.854779
PEG10	1.63973	-2.68127	1.23638	0.266171	0.574963
KRT39	1.63894	-3.23367	0.441001	0.50664	0.81116
TMPRSS11E	1.63842	-2.97424	1.5469	0.213594	0.499662
KRT37	1.63774	-3.31407	0.692719	0.405241	0.7179
SHISA3	1.63547	-2.16272	1.65521	0.198252	0.476977
MIR3165	1.63513	-3.34149	0.356109	0.550675	0.847492
SPAG6	1.6344	-1.98441	3.96234	0.046529	0.164584
MDGA1	1.63426	-0.397436	15.5332	8.10708e-05	0.000768745
YBX2	1.63325	-3.45495	0.874594	0.349687	0.670422
TMEM82	1.63325	-3.45495	0.874594	0.349687	0.670422
TAS2R16	1.63325	-3.45495	0.874594	0.349687	0.670422
SPINK14	1.63325	-3.45495	0.874594	0.349687	0.670422
SPEM1	1.63325	-3.45495	0.874594	0.349687	0.670422
SGCA	1.63325	-3.45495	0.874594	0.349687	0.670422
SERPINA11	1.63325	-3.45495	0.874594	0.349687	0.670422
PGLYRP3	1.63325	-3.45495	0.874594	0.349687	0.670422
PAGE3	1.63325	-3.45495	0.874594	0.349687	0.670422
OR51A4	1.63325	-3.45495	0.874594	0.349687	0.670422
MIR769	1.63325	-3.45495	0.874594	0.349687	0.670422
MIR4675	1.63325	-3.45495	0.874594	0.349687	0.670422
MIR4519	1.63325	-3.45495	0.874594	0.349687	0.670422
MIR4466	1.63325	-3.45495	0.874594	0.349687	0.670422
MIR3976	1.63325	-3.45495	0.874594	0.349687	0.670422
MIR1293	1.63325	-3.45495	0.874594	0.349687	0.670422
MBD3L1	1.63325	-3.45495	0.874594	0.349687	0.670422
LOC730755	1.63325	-3.45495	0.874594	0.349687	0.670422
LOC200726	1.63325	-3.45495	0.874594	0.349687	0.670422
LOC126536	1.63325	-3.45495	0.874594	0.349687	0.670422
KRT13	1.63325	-3.45495	0.874594	0.349687	0.670422
HOXD-AS2	1.63325	-3.45495	0.874594	0.349687	0.670422
FOXD4L5	1.63325	-3.45495	0.874594	0.349687	0.670422
FAM75D3	1.63325	-3.45495	0.874594	0.349687	0.670422
EVX2	1.63325	-3.45495	0.874594	0.349687	0.670422
C10orf122	1.63325	-3.45495	0.874594	0.349687	0.670422
BSND	1.63325	-3.45495	0.874594	0.349687	0.670422
ADARB2-AS1	1.63325	-3.45495	0.874594	0.349687	0.670422
SNORD114-23	1.63317	-3.4551	0.895857	0.343895	0.667222
RGR	1.63317	-3.4551	0.895857	0.343895	0.667222
PTF1A	1.63317	-3.4551	0.895857	0.343895	0.667222
OR10H5	1.63317	-3.4551	0.895857	0.343895	0.667222
MIR4705	1.63317	-3.4551	0.895857	0.343895	0.667222
MIR4437	1.63317	-3.4551	0.895857	0.343895	0.667222
MIR3920	1.63317	-3.4551	0.895857	0.343895	0.667222
MIR199B	1.63317	-3.4551	0.895857	0.343895	0.667222
MIR1257	1.63317	-3.4551	0.895857	0.343895	0.667222
LOC641515	1.63317	-3.4551	0.895857	0.343895	0.667222
KRTAP11-1	1.63317	-3.4551	0.895857	0.343895	0.667222
FAM66E	1.63317	-3.4551	0.895857	0.343895	0.667222
ERAS	1.63317	-3.4551	0.895857	0.343895	0.667222
MIR3925	1.63223	-3.36819	0.947277	0.330413	0.655117
RHCE	1.63132	-1.87821	3.98076	0.0460229	0.163404
ACMSD	1.63121	-2.28424	3.26349	0.0708381	0.226002
CASKIN2	1.62966	-1.01489	7.14688	0.00750944	0.0378773
TEX13B	1.62877	-3.39595	0.986503	0.320598	0.644604
LOC100130238	1.62856	-3.26517	0.476132	0.49018	0.79822
IGSF11-AS1	1.62851	-2.95528	1.30652	0.253025	0.556792
PKP3	1.62727	-3.34272	0.401699	0.526213	0.828742
GUCY2E	1.62725	-1.07981	7.36551	0.00664869	0.034257
TEX34	1.62713	-3.23391	0.402195	0.525958	0.828519
TAS2R8	1.62701	-2.84173	0.94773	0.330298	0.654947
CES5AP1	1.62638	-3.31178	0.21589	0.642189	0.918135
WFDC2	1.62519	-3.34112	0.0776375	0.780525	1
CKMT1A	1.62412	-3.39634	0.993404	0.318912	0.64261
SRRM3	1.62351	-3.36808	1.02326	0.311747	0.634082
RPL39L	1.62315	1.09898	71.2242	3.1886e-17	2.25687e-15
NTN3	1.62285	-2.56506	2.59576	0.10715	0.307149
C1RL	1.62218	0.970854	39.4722	3.32756e-10	8.97783e-09
HFM1	1.62174	-1.72257	3.35437	0.0670269	0.216986
CD164L2	1.6212	-3.39683	0.982056	0.321692	0.645838
CCDC152	1.61998	0.225932	30.7843	2.88356e-08	5.69915e-07
MEFV	1.61771	0.691598	30.0663	4.1753e-08	8.01245e-07
LOC341056	1.61723	-2.74294	1.59707	0.206319	0.489258
OR2G2	1.61627	-3.34124	0.413	0.520451	0.823632
MIR450B	1.61626	-3.39647	1.00011	0.317283	0.640857
FCRL5	1.6161	-3.04535	0.52274	0.469675	0.779158
MIR580	1.61552	-3.45521	0.872426	0.350285	0.670457
MIR378F	1.61552	-3.45521	0.872426	0.350285	0.670457
MIR1179	1.61552	-3.45521	0.872426	0.350285	0.670457
LOC100630923	1.61552	-3.45521	0.872426	0.350285	0.670457
CCDC166	1.61552	-3.45521	0.872426	0.350285	0.670457
ASMTL-AS1	1.61552	-3.45521	0.872426	0.350285	0.670457
LINC00471	1.61372	0.230786	25.0736	5.5182e-07	8.79362e-06
ADAMTS12	1.61278	-3.01786	1.00896	0.315153	0.638448
EPHA5	1.61254	-2.87461	1.03178	0.309742	0.631234
ZNF878	1.61166	-0.96002	9.18769	0.00243648	0.014689
CIB3	1.61075	-3.26026	0.0666961	0.796209	1
WDR62	1.60856	1.1221	34.6731	3.89976e-09	9.0925e-08
C18orf26	1.60557	-3.13699	0.0405967	0.840318	1
SNORD115-6	1.60443	-3.4548	0.76586	0.381501	0.69698
RARRES2	1.60443	-3.4548	0.76586	0.381501	0.69698
PRR21	1.60443	-3.4548	0.76586	0.381501	0.69698
PRAC	1.60443	-3.4548	0.76586	0.381501	0.69698
OR5M9	1.60443	-3.4548	0.76586	0.381501	0.69698
OR5A2	1.60443	-3.4548	0.76586	0.381501	0.69698
OR52E4	1.60443	-3.4548	0.76586	0.381501	0.69698
NGF	1.60443	-3.4548	0.76586	0.381501	0.69698
NGB	1.60443	-3.4548	0.76586	0.381501	0.69698
MIR99A	1.60443	-3.4548	0.76586	0.381501	0.69698
MIR608	1.60443	-3.4548	0.76586	0.381501	0.69698
MIR4747	1.60443	-3.4548	0.76586	0.381501	0.69698
MIR4503	1.60443	-3.4548	0.76586	0.381501	0.69698
MIR4280	1.60443	-3.4548	0.76586	0.381501	0.69698
MIR377	1.60443	-3.4548	0.76586	0.381501	0.69698
MIR3129	1.60443	-3.4548	0.76586	0.381501	0.69698
MIR107	1.60443	-3.4548	0.76586	0.381501	0.69698
LOC100500773	1.60443	-3.4548	0.76586	0.381501	0.69698
LINC00523	1.60443	-3.4548	0.76586	0.381501	0.69698
HOXB-AS5	1.60443	-3.4548	0.76586	0.381501	0.69698
GSTA3	1.60443	-3.4548	0.76586	0.381501	0.69698
GNG8	1.60443	-3.4548	0.76586	0.381501	0.69698
CTAG2	1.60443	-3.4548	0.76586	0.381501	0.69698
CLDN5	1.60443	-3.4548	0.76586	0.381501	0.69698
CDH22	1.60443	-3.4548	0.76586	0.381501	0.69698
C17orf28	1.60443	-3.4548	0.76586	0.381501	0.69698
ARL5C	1.60443	-3.4548	0.76586	0.381501	0.69698
ARHGAP19-SLIT1	1.60443	-3.4548	0.76586	0.381501	0.69698
VWDE	1.60358	-1.93829	2.74789	0.0973827	0.286691
RHOH	1.60337	-0.832796	10.3882	0.00126825	0.00834021
FAM110C	1.60337	-3.18357	0.125508	0.723135	0.981163
SNORA80B	1.60058	-2.63659	1.35198	0.244932	0.54546
XKR7	1.59818	-3.39694	0.963769	0.326239	0.650985
RNF182	1.59818	-3.39694	0.963769	0.326239	0.650985
LRRC66	1.59417	-2.1212	3.64921	0.0560958	0.190066
TRPC6	1.59308	-2.67385	2.35707	0.124716	0.343284
CCDC164	1.59265	-2.96026	0.664737	0.414893	0.726129
PSMA8	1.59232	-2.29888	2.55435	0.109991	0.313078
DHFR	1.5923	4.61328	89.3613	3.28903e-21	3.73442e-19
LOC254896	1.59223	-2.41731	2.61975	0.105541	0.303833
DMRT3	1.59125	-3.39854	0.970732	0.324498	0.649111
IL11	1.59096	-3.18421	1.26158	0.261352	0.568326
PKD2L2	1.59069	1.0836	24.7756	6.44081e-07	1.01525e-05
LOC144481	1.59047	-3.28543	0.265671	0.606251	0.890854
BCRP3	1.59005	-3.03915	0.0662165	0.796927	1
MYH10	1.58926	3.51202	53.045	3.26e-13	1.37729e-11
MIR331	1.58867	-2.63554	1.52065	0.217521	0.504894
FDCSP	1.58847	-3.16992	0.742444	0.388879	0.704526
KIAA1161	1.58744	-1.41092	7.78864	0.00525758	0.0282582
PLXNA4	1.5873	-1.70802	5.14296	0.0233408	0.0964423
SGIP1	1.58693	-2.12676	3.84191	0.0499864	0.174158
CRP	1.58508	-3.1591	0.622358	0.430172	0.741735
AP3B2	1.58431	-2.55469	1.3428	0.246541	0.547422
ANGPTL5	1.58349	-3.09279	0.348969	0.554697	0.851098
SLC19A3	1.58296	-3.16827	0.223321	0.636521	0.914328
MIR601	1.58228	-2.99593	0.975808	0.323236	0.647185
KIF7	1.58224	-2.86586	0.280769	0.596198	0.884338
APOBEC3H	1.58184	-0.827628	6.21508	0.0126667	0.0584162
MIR591	1.58182	-2.60655	4.01945	0.0449784	0.160399
SNORD79	1.58136	-1.47578	6.85824	0.00882336	0.0433414
LOC283403	1.58063	-3.39619	0.907056	0.340897	0.665016
C4orf39	1.58051	-0.975447	8.70022	0.00318171	0.0185211
GIF	1.57925	-2.20984	1.70025	0.192256	0.467243
SNORD116-24	1.57907	-2.05022	1.97176	0.160261	0.411895
HIST1H3F	1.57854	0.00355862	13.582	0.000228367	0.00186947
CGNL1	1.57812	-1.63983	4.46563	0.0345833	0.131481
C10orf81	1.57797	-2.05033	1.64626	0.199468	0.479114
LOC100233209	1.57795	0.463904	30.3433	3.61961e-08	7.02024e-07
GPR19	1.57458	-1.8307	5.5301	0.0186921	0.0806586
IGBP1P1	1.57288	-3.18376	0.556923	0.455503	0.766319
MOXD1	1.5719	-2.23306	2.32335	0.127445	0.348771
C2orf48	1.57122	-3.01537	2.40634	0.120845	0.335167
GAS6	1.57092	-0.514005	15.5453	8.05535e-05	0.000765504
SGOL2	1.57084	4.49185	134.411	4.44166e-31	1.19541e-28
OR4K2	1.56989	-3.3692	0.978349	0.322607	0.646399
TAC1	1.56888	-3.33897	0.210541	0.646344	0.920995
HIST1H3G	1.56851	0.0989954	17.5348	2.82092e-05	0.000300412
LOC100131366	1.56826	-3.37124	0.963991	0.326183	0.650985
CLIP3	1.56789	-1.55273	8.28399	0.00399961	0.0224604
FFAR3	1.5675	-3.36921	0.902751	0.342045	0.666163
PADI6	1.56722	-3.20842	0.773553	0.37912	0.695858
ZIM2	1.56676	-3.23482	0.544602	0.460532	0.771088
HSP90AB3P	1.56446	-1.6921	4.71829	0.0298433	0.117096
LOC100506433	1.56442	-3.23722	0.259281	0.610615	0.894163
LOC400685	1.56351	-3.39645	0.934082	0.333804	0.658556
CD34	1.56262	-3.18166	0.0991428	0.752861	1
ABCG2	1.56239	7.28931	197.345	7.93097e-45	7.51718e-42
MGC57346	1.562	-1.018	10.8312	0.000998066	0.00676143
LOC100507156	1.56117	-1.75594	6.85549	0.00883693	0.0433886
CYP1A1	1.5607	-3.39633	0.912872	0.339354	0.663252
WISP2	1.56024	-3.34551	0.207934	0.648391	0.922706
MAEL	1.55961	-2.91305	0.823508	0.364157	0.684835
LOC100130954	1.55909	-1.88627	3.49885	0.0614115	0.202813
TCERG1L	1.55885	-3.07243	1.28436	0.257091	0.562144
GLB1L2	1.55729	-1.62365	7.7379	0.00540736	0.0288429
LOC100289673	1.55718	-2.99326	0.332689	0.56408	0.859505
PPFIA4	1.55694	-0.940354	6.60288	0.0101814	0.0487492
ALOXE3	1.55629	-3.31326	0.481346	0.487813	0.795745
SMC2	1.55576	6.51507	120.411	5.14111e-28	1.06739e-25
SERPINB10	1.55482	-3.09392	0.128723	0.71976	0.978706
SNORA84	1.55411	-3.31255	0.393834	0.530291	0.832098
LOC100506804	1.55334	1.75158	68.9925	9.88394e-17	6.62984e-15
ERG	1.55302	-2.83713	0.620096	0.431011	0.742663
C1QL1	1.55253	-3.39631	0.897949	0.343332	0.667222
C6orf99	1.55122	-2.06021	2.68713	0.101162	0.294516
LOC100507401	1.55026	-1.3256	7.50996	0.00613589	0.0320235
CREB5	1.55018	2.61772	49.6276	1.85885e-12	7.09683e-11
VPREB1	1.54836	-3.396	0.899423	0.342936	0.666978
ANKRD20A11P	1.54836	-3.396	0.899423	0.342936	0.666978
SLC22A14	1.54802	-2.95487	1.42084	0.233265	0.528879
MIR4682	1.54748	-3.33976	0.409461	0.522243	0.824876
WDR69	1.5467	0.618963	14.882	0.000114452	0.00102992
CCDC34	1.54663	2.79184	67.5765	2.02671e-16	1.31105e-14
TDRG1	1.54645	-3.37021	0.961584	0.326788	0.651664
ZFP37	1.54638	0.163512	17.4443	2.95853e-05	0.000313849
ALOX15P1	1.54624	-3.20829	0.395528	0.529408	0.83161
GML	1.54611	-2.79665	1.16069	0.281323	0.595018
ZNF323	1.54552	2.91989	64.6133	9.11381e-16	5.29816e-14
PATE2	1.54546	-2.95309	0.783536	0.376062	0.692249
CAPN9	1.54486	-3.39663	0.93284	0.334126	0.658704
BSPH1	1.54486	-3.39663	0.93284	0.334126	0.658704
FAM72D	1.5434	0.727905	23.6517	1.15444e-06	1.72967e-05
TRIM60	1.54207	-3.3723	0.952033	0.329202	0.654019
ZNF479	1.54192	-3.39668	0.891524	0.345065	0.667838
OPRD1	1.54181	-3.39648	0.894154	0.344354	0.667638
HAPLN2	1.54181	-3.39648	0.894154	0.344354	0.667638
PTN	1.5416	-3.12388	0.485479	0.485951	0.793776
SHROOM2	1.54074	-3.23995	0.631202	0.426915	0.738826
KIAA1524	1.54031	4.19178	145.955	1.32797e-33	4.38633e-31
FAM160A1	1.53984	-2.31948	2.21777	0.13643	0.366639
TRIM48	1.53838	-3.23204	0.803301	0.370108	0.689486
EIF3IP1	1.5379	-3.39679	0.933353	0.333993	0.658621
C17orf53	1.53783	0.289957	34.6436	3.95936e-09	9.19213e-08
WNT8A	1.5376	-3.34076	0.209483	0.647173	0.921754
SOX21	1.53751	-3.39643	0.929357	0.33503	0.659561
CKS1B	1.53727	2.68941	85.0736	2.87463e-20	2.95599e-18
PHLDA2	1.53698	-2.28612	2.83849	0.0920305	0.274605
SNORD43	1.53679	-0.494961	18.3244	1.86302e-05	0.000208383
KLRC4-KLRK1	1.53606	-3.39697	0.883149	0.347341	0.669612
BRCA2	1.5355	4.96409	56.9987	4.361e-14	2.08945e-12
C19orf46	1.5352	-2.63222	1.73164	0.188202	0.46049
GRM8	1.53445	-2.31746	2.21324	0.136831	0.36749
ALAS2	1.53426	-2.34104	1.91581	0.16632	0.423027
FREM1	1.53415	-1.15279	4.72425	0.0297401	0.116796
PHACTR1	1.53402	4.67616	52.6335	4.01966e-13	1.6755e-11
SERPINA6	1.53379	-3.42614	0.905275	0.341371	0.665329
GPSM2	1.53373	3.32081	84.1644	4.55299e-20	4.55299e-18
LOC285696	1.53311	-2.25614	2.44932	0.117576	0.329116
GPR156	1.53191	0.766667	14.9619	0.000109702	0.000996044
CPA4	1.53181	-2.27085	4.60969	0.0317919	0.123014
CTXN1	1.53079	-3.42758	0.881059	0.347912	0.67001
DACT3	1.53079	-2.62425	1.83618	0.175399	0.439204
ZNF695	1.5299	-0.509339	17.3138	3.16885e-05	0.000334047
RAB9BP1	1.52958	-3.42535	0.905532	0.341303	0.665297
EPHA7	1.52882	-2.97846	0.368654	0.543739	0.842276
GRIA3	1.528	-2.42114	2.84605	0.0915988	0.273512
LOC100288974	1.52785	-0.496401	13.5677	0.000230114	0.0018793
LOC100216001	1.52774	-3.36825	0.940878	0.332052	0.656712
PACSIN1	1.5259	-3.13988	0.550819	0.457983	0.768575
LOC100506071	1.52508	-0.716052	12.2542	0.000464224	0.00347173
SERPINB5	1.5248	-3.10808	0.413464	0.520217	0.823582
ZNF843	1.52303	-2.84844	1.02115	0.312247	0.634435
CEP128	1.52281	4.28966	151.752	7.17711e-35	2.89743e-32
ARHGAP11B	1.52255	1.56237	38.451	5.61462e-10	1.46937e-08
SNORA70F	1.52236	-3.42551	0.88383	0.347155	0.669464
PLSCR3	1.52236	-3.42551	0.88383	0.347155	0.669464
OR56A5	1.52236	-3.42551	0.88383	0.347155	0.669464
OR51A7	1.52236	-3.42551	0.88383	0.347155	0.669464
GPR97	1.52236	-3.42551	0.88383	0.347155	0.669464
CPZ	1.52236	-3.42551	0.88383	0.347155	0.669464
CPA2	1.52236	-3.42551	0.88383	0.347155	0.669464
VSTM5	1.51963	-3.08753	0.658769	0.416995	0.728638
FOSL1	1.51863	0.701581	32.7792	1.03246e-08	2.25528e-07
DLX5	1.51827	-3.42512	0.883952	0.347122	0.669464
IL36RN	1.51741	1.83551	53.0267	3.2905e-13	1.38749e-11
LOC100288637	1.51725	2.23978	62.304	2.94326e-15	1.6162e-13
LOC375295	1.51646	-3.36812	0.923746	0.336493	0.661126
RAB17	1.51598	0.195616	26.6112	2.48799e-07	4.16576e-06
MMP21	1.51584	-1.78195	3.41332	0.0646721	0.210892
LOC100507346	1.51572	-3.42549	0.883835	0.347153	0.669464
KRT32	1.51572	-3.42549	0.883835	0.347153	0.669464
EDDM3B	1.51572	-3.42549	0.883835	0.347153	0.669464
CR1L	1.51462	-2.36326	1.5507	0.213032	0.498935
KRT76	1.51242	-3.1607	0.300771	0.5834	0.873857
OR7C1	1.51224	-3.18147	0.339641	0.560037	0.855437
LOC284798	1.51088	-3.28748	0.318238	0.572669	0.865214
HMGB4	1.51013	-3.33994	0.463119	0.49617	0.803186
TDH	1.51013	-2.95896	1.09446	0.295485	0.613951
HBBP1	1.51006	-3.42535	0.88388	0.347141	0.669464
MIR4754	1.50973	-3.21489	0.814887	0.366679	0.686283
C17orf69	1.50896	-1.87214	4.85999	0.0274865	0.109725
GEM	1.50763	6.46769	81.2539	1.98508e-19	1.84148e-17
MRAP2	1.50717	-2.59787	1.92216	0.165619	0.421735
GHSR	1.507	-2.33277	2.52231	0.112246	0.317498
CSF1	1.5038	7.45989	140.316	2.27013e-32	6.68768e-30
ART4	1.503	-2.62763	1.27365	0.259083	0.56514
LOC644669	1.50272	-3.33921	0.277298	0.598477	0.885788
SNORD25	1.50269	0.357342	22.057	2.64679e-06	3.60175e-05
TMEM47	1.50258	-3.28802	0.167199	0.682614	0.949504
COL4A5	1.50231	-2.82007	0.617341	0.432037	0.743498
FGF18	1.50228	-2.95959	1.32963	0.248872	0.551143
SNORA55	1.50193	0.181231	17.0174	3.70379e-05	0.00038394
TRHR	1.50191	-2.53238	1.52988	0.21613	0.502951
ADA	1.49961	1.43635	46.9391	7.32287e-12	2.55014e-10
HIST1H3J	1.49693	-1.9298	2.96516	0.0850763	0.258886
LOC100289092	1.49636	-3.2623	0.226237	0.634328	0.912522
MIR4672	1.49618	-3.40052	0.889611	0.345583	0.668415
C8orf22	1.49415	-3.20899	0.504855	0.477375	0.78595
LOC400794	1.49362	-3.26182	0.431733	0.51114	0.81537
C1orf194	1.49292	-1.33185	5.34059	0.0208344	0.0881026
LILRB1	1.49247	5.04477	143.987	3.57677e-33	1.14667e-30
LAMB3	1.49229	4.00995	119.2	9.46795e-28	1.85947e-25
LOC100506810	1.49208	-2.12782	3.28635	0.0698582	0.223694
MIR181A1	1.48958	-3.21467	0.232093	0.629976	0.908823
CCNF	1.48929	2.59401	71.0989	3.39763e-17	2.39704e-15
ROBO4	1.48912	-2.74023	1.10796	0.292525	0.610186
ALOX5	1.48891	2.50428	51.7225	6.39255e-13	2.59029e-11
WDR34	1.48864	1.94352	60.0355	9.31631e-15	4.83561e-13
OSBPL10	1.48859	0.114452	10.8916	0.000966034	0.00658935
KCNJ9	1.48815	-3.28527	0.0794976	0.777979	1
FAM167B	1.48734	-2.98244	1.05932	0.30337	0.623441
ZNF433	1.48704	1.9982	78.8009	6.86965e-19	5.96647e-17
ABO	1.487	-3.36821	0.872265	0.350329	0.670457
PLA2G1B	1.48443	-3.1368	0.355001	0.551296	0.847968
MIR556	1.48422	-3.39752	0.890563	0.345325	0.668174
SDK1	1.48412	-2.37132	2.90832	0.0881234	0.266042
OR2M2	1.48412	-3.34038	0.532901	0.46539	0.775472
LINC00346	1.48348	4.26644	71.0801	3.43018e-17	2.41219e-15
WDR72	1.48317	-2.08214	1.95784	0.161745	0.414876
TPSD1	1.48308	-3.39931	0.889993	0.345479	0.668333
OLAH	1.48068	-2.15654	3.91499	0.0478574	0.168337
ASB15	1.4786	-1.20183	3.55455	0.0593825	0.197851
OR4D6	1.47845	-3.39587	0.893241	0.344601	0.667701
LOC100272217	1.47722	-0.468188	14.1935	0.000164941	0.00140953
TEKT3	1.47505	-2.64088	1.2514	0.263285	0.570709
OR5M3	1.47436	-3.36798	0.917788	0.338056	0.661894
OR6C68	1.47398	-3.39661	0.893005	0.344664	0.667701
ALB	1.47377	-1.90586	2.054	0.151807	0.395482
C7orf57	1.47201	-1.14701	5.63765	0.0175787	0.0767507
HAR1A	1.47139	-2.83948	1.17446	0.278486	0.590966
SUSD2	1.46959	-2.55016	1.13957	0.285743	0.60081
MOXD2P	1.46698	-3.39633	0.893097	0.344639	0.667701
LOC100507470	1.46505	-3.36818	0.916837	0.338307	0.661918
TBC1D3H	1.46425	-3.42556	0.773375	0.379175	0.695858
FOXG1	1.46425	-3.42556	0.773375	0.379175	0.695858
OR1E1	1.464	-3.42536	0.773428	0.379159	0.695858
RAD51AP1	1.46336	4.99367	71.0425	3.49618e-17	2.4507e-15
OR1L6	1.4626	-2.8019	1.09018	0.296432	0.615273
TGFBR3	1.46213	0.602261	26.19	3.09426e-07	5.10635e-06
LMNB1	1.46094	3.89888	102.178	5.07497e-24	7.32678e-22
OR10K1	1.46072	-3.23576	0.244362	0.621073	0.901378
EGR4	1.4607	-2.35756	1.01911	0.31273	0.634955
HRH3	1.45972	-3.3681	0.917863	0.338037	0.661894
ELFN2	1.45893	-2.15525	2.29732	0.129598	0.353154
UBE2S	1.45831	3.05706	76.7045	1.98553e-18	1.63338e-16
TIGIT	1.45753	-2.74274	1.47885	0.223954	0.514837
TMEM106C	1.4556	4.41182	106.341	6.20703e-25	9.73477e-23
CD180	1.45555	4.39101	72.4011	1.7562e-17	1.29342e-15
LAPTM4B	1.45553	0.453006	29.0752	6.96237e-08	1.29217e-06
AQP5	1.45478	-0.615983	8.93076	0.00280408	0.0166217
HSP90B3P	1.45474	-3.31541	0.333997	0.563315	0.858622
SGCZ	1.45331	-3.3129	0.604181	0.436987	0.748925
CSTT	1.45303	-3.36819	0.860124	0.353704	0.674252
PSG7	1.45205	-2.97449	0.970108	0.324653	0.649128
SNORD70	1.45197	-1.9948	2.08128	0.149115	0.390876
SFN	1.45195	-2.75965	1.53764	0.214969	0.50148
SFTA2	1.45188	-3.36829	0.902103	0.342218	0.666163
LRRC4C	1.45188	-3.36829	0.902103	0.342218	0.666163
C2orf81	1.45166	-2.22654	2.48619	0.11485	0.322978
LOC400643	1.44928	-3.1207	0.610751	0.434505	0.745918
LOC285456	1.44879	-0.12398	13.6409	0.000221317	0.00182256
MIR4799	1.44863	-1.73791	2.72768	0.0986227	0.289092
UGT2B10	1.44813	-3.21268	0.217111	0.64125	0.917583
PIDD	1.44801	0.253869	20.2215	6.89747e-06	8.53861e-05
SCML4	1.44709	-3.03429	1.18409	0.276525	0.588349
C1orf135	1.44588	0.851391	35.0288	3.24861e-09	7.65619e-08
GBP1	1.44473	5.9311	74.9631	4.79596e-18	3.76663e-16
LOC339298	1.44462	-3.14181	1.01696	0.313241	0.635755
ATOH7	1.44434	-3.31892	0.285653	0.59302	0.882074
ST8SIA5	1.44399	-2.83243	1.167	0.280019	0.593064
E2F8	1.44339	-0.377091	13.2923	0.000266492	0.0021335
SPC25	1.44328	3.12183	48.274	3.70629e-12	1.35112e-10
SNORD26	1.44294	0.818792	31.5432	1.95052e-08	4.01145e-07
LOC157273	1.43954	-3.03652	0.59265	0.441396	0.752646
SLURP1	1.43846	-3.31449	0.775063	0.378655	0.6956
SNORD38B	1.43837	-1.84263	6.48858	0.010857	0.0513856
MIR324	1.43708	-1.93458	2.91751	0.0876232	0.264826
EXT1	1.43684	-0.195984	12.8578	0.000336079	0.00261568
SLC6A19	1.43526	-3.29545	0.19248	0.660861	0.932275
KIAA0408	1.43433	-3.36854	0.859587	0.353854	0.674289
COLQ	1.434	1.86967	35.7068	2.29366e-09	5.53328e-08
SIGLECP3	1.43337	2.62821	87.3467	9.10727e-21	9.87753e-19
PRAF2	1.43277	-1.47021	5.65755	0.0173803	0.0760368
LOC100506733	1.43258	-1.82421	3.19636	0.0738022	0.232868
TRAIP	1.43088	1.19591	38.3846	5.80884e-10	1.51294e-08
LOC339622	1.42944	-2.92078	0.88774	0.346091	0.668982
B3GALT5	1.42924	-3.23298	0.242322	0.622534	0.902584
MIR503	1.42765	-3.2401	0.536122	0.464044	0.774473
XKRX	1.42714	-0.61794	18.6476	1.57243e-05	0.000179002
TTC23L	1.42544	-2.68793	1.36154	0.243271	0.543206
LOC151171	1.42533	-1.47677	4.60017	0.0319687	0.123523
DNMT3L	1.42533	-3.01967	0.4794	0.488694	0.796764
MRGPRD	1.42524	-3.23875	0.73783	0.390357	0.705148
SOX9	1.425	-3.26156	0.162624	0.686752	0.952797
PXMP2	1.42377	1.58158	54.415	1.6232e-13	7.16311e-12
C10orf114	1.42256	-3.06869	0.990272	0.319676	0.643484
NAPSB	1.42212	1.16554	15.9204	6.60629e-05	0.00064236
RIMS4	1.42187	-3.36792	0.902222	0.342187	0.666163
RECQL4	1.42046	0.56916	29.491	5.61768e-08	1.06215e-06
OXGR1	1.42018	-3.36741	0.902388	0.342142	0.666163
RNU5F-1	1.41986	-2.22915	3.46961	0.0625062	0.205495
IL1F10	1.41923	-3.03484	0.186633	0.665734	0.935538
ANO2	1.41878	-1.18467	8.3996	0.00375303	0.021251
CLECL1	1.41809	3.2128	71.8552	2.3158e-17	1.67167e-15
TRPM6	1.41788	-1.63271	4.51578	0.0335836	0.128465
UPB1	1.41769	-2.29591	2.12067	0.145323	0.383354
LOC729987	1.41694	-3.18333	0.342119	0.558608	0.854009
ADRB2	1.41601	1.86893	45.0622	1.90874e-11	6.25724e-10
RPL10L	1.41574	-3.16495	0.412909	0.520497	0.823632
GJC1	1.41547	-0.683241	9.6836	0.0018592	0.0116067
TRIB2	1.4153	-2.61942	1.29847	0.254492	0.559042
NLGN4X	1.41524	-3.22021	0.41951	0.517182	0.820744
MIRLET7C	1.41523	-3.36808	0.534395	0.464765	0.774877
RFPL4A	1.4135	-0.774118	5.81045	0.0159312	0.0707188
FCRLA	1.41313	1.90819	32.1578	1.42145e-08	3.02909e-07
ZNF788	1.41282	4.1252	114.465	1.03075e-26	1.90426e-24
TLR7	1.41239	2.01018	46.1229	1.11062e-11	3.76408e-10
GDF15	1.41067	6.98132	63.0476	2.01776e-15	1.13369e-13
GRIN2B	1.41013	-2.67838	0.979183	0.322401	0.646284
LOC100507584	1.40932	-3.18551	0.428576	0.512689	0.816654
LIMA1	1.40929	6.74267	257.72	5.38905e-58	1.6783e-54
SLC6A4	1.40914	-0.161021	11.3047	0.000773127	0.00542633
KLF2	1.40847	-1.95399	3.24216	0.0717659	0.228194
TEPP	1.4079	-3.28508	0.0177538	0.894001	1
PIRT	1.40672	-3.36793	0.902218	0.342188	0.666163
OR52W1	1.40493	-2.38729	2.25098	0.133529	0.36089
HSPA4L	1.40459	1.37491	25.8657	3.6602e-07	5.98593e-06
TOMM20L	1.40446	-1.031	5.87166	0.0153866	0.0686687
GPBAR1	1.40353	-1.37436	5.15586	0.0231681	0.0958378
C20orf203	1.40215	-2.97909	1.4663	0.22593	0.51785
AGBL1	1.40207	-2.90249	0.707302	0.400341	0.714894
IQSEC3	1.40002	-0.823066	4.53603	0.0331886	0.127267
ADD2	1.39952	1.68961	32.9701	9.35862e-09	2.06287e-07
FBXO16	1.39899	-0.118482	14.5723	0.00013488	0.00118947
MIR4642	1.39837	-2.49198	1.08866	0.296768	0.615503
LOC100129935	1.39832	-3.07504	0.882621	0.347485	0.669686
LAMP5	1.39743	-3.31414	0.0973103	0.755082	1
LOC340357	1.39524	-1.87847	4.1904	0.0406535	0.148749
SASS6	1.39523	3.4511	105.054	1.18844e-24	1.81175e-22
IGFN1	1.39355	1.53774	21.3361	3.85397e-06	5.05819e-05
GLDN	1.39292	1.16128	14.1037	0.000173004	0.00147037
MPO	1.39107	0.13375	19.2388	1.15343e-05	0.000135991
MIR4449	1.39095	-3.31512	0.171456	0.678821	0.945941
STARD4	1.39086	6.17908	190.366	2.6449e-43	2.30636e-40
SNORD115-13	1.38952	-3.34112	0.279427	0.597077	0.88522
MFGE8	1.38844	0.950321	23.5197	1.23641e-06	1.83483e-05
LOC643955	1.38839	-3.34007	0.115759	0.733681	0.988947
OR2L1P	1.38807	-3.03648	0.782969	0.376235	0.692495
PRMT8	1.38736	-3.21552	0.118379	0.730799	0.986771
HIST1H2BB	1.38726	1.76279	29.8413	4.68905e-08	8.93542e-07
SORL1	1.38627	5.08115	71.7051	2.49888e-17	1.78609e-15
NELL1	1.38607	-3.11577	0.239494	0.624572	0.904275
PDZRN3	1.38601	-1.85553	4.31562	0.0377641	0.140512
ELOVL2	1.38522	-2.03327	0.952865	0.328991	0.654019
ELFN1	1.38314	-2.65904	1.63481	0.201038	0.481185
FANCB	1.38301	1.74128	30.9548	2.64104e-08	5.2724e-07
SLCO1B3	1.38267	-3.08694	0.962012	0.32668	0.651627
LIN28B	1.38037	-3.01732	0.402483	0.52581	0.828406
MIR3685	1.38034	-2.15659	1.94958	0.162632	0.416125
CAMSAP3	1.38025	-2.63555	0.859503	0.353878	0.674289
PCDHGC4	1.37979	-2.47269	1.08505	0.297571	0.616522
WFDC9	1.37955	-3.28892	0.289904	0.590282	0.879393
SNORD34	1.37924	-3.18536	0.182069	0.669601	0.938914
EPHA4	1.3783	-2.27262	2.17787	0.140008	0.373685
DRGX	1.37827	-3.23602	0.384589	0.535158	0.835884
CD1A	1.37606	0.991154	34.98	3.33106e-09	7.82513e-08
PRR23C	1.37522	-2.36744	1.2727	0.259261	0.565381
INPP4B	1.3746	-2.11954	1.69836	0.192503	0.467584
DSP	1.37455	5.31354	32.9615	9.40023e-09	2.06786e-07
RALYL	1.37373	-2.97971	0.166872	0.682907	0.949691
E2F7	1.37361	-0.056448	17.3114	3.17286e-05	0.000334308
CD40LG	1.37211	-1.56024	2.97363	0.0846318	0.257822
ZNF726	1.3721	0.728876	28.6521	8.66178e-08	1.58146e-06
CCBL1	1.37178	0.96734	29.5423	5.47085e-08	1.03528e-06
BCL2L12	1.37121	0.266743	19.3246	1.10275e-05	0.00013051
MIR581	1.37041	-1.25867	5.4494	0.019575	0.0836572
C17orf99	1.37007	-3.19531	0.441723	0.506292	0.810871
EPO	1.36993	-3.16656	0.103326	0.747875	0.999845
CCR10	1.36899	-3.18668	0.144117	0.704222	0.966521
LINC00235	1.36827	-2.337	1.46834	0.225608	0.517492
WEE1	1.36826	2.71255	47.6795	5.01914e-12	1.80259e-10
CGN	1.36767	-3.0239	0.905193	0.341393	0.665329
ATP13A4	1.36729	-1.92272	3.19393	0.073912	0.233181
KIF6	1.36697	-2.87574	0.821601	0.364713	0.685054
LOC100287177	1.36664	-1.98726	3.08986	0.0787815	0.24444
C2orf16	1.36603	-0.196477	13.2527	0.000272187	0.00217192
WDR74	1.36573	4.4849	77.9606	1.05119e-18	8.98662e-17
FCRL1	1.36547	-2.40024	1.57142	0.210001	0.494974
ASB12	1.36467	-2.94319	1.00813	0.315352	0.638614
RNF151	1.36338	-3.34303	0.512395	0.474104	0.783193
SGCD	1.361	-2.70355	1.15425	0.282661	0.596979
E2F1	1.35964	0.551872	18.3809	1.80861e-05	0.000202713
HIST1H1B	1.35936	3.9788	43.4781	4.28728e-11	1.33338e-09
IL12RB2	1.3592	-0.436779	12.6044	0.000384849	0.00294997
PCDHA4	1.35817	-2.8124	0.731882	0.392274	0.707216
TBX22	1.35808	-3.29117	0.222735	0.636964	0.914514
ADAMTS17	1.3575	-2.36401	1.59329	0.206857	0.490055
KCND2	1.35731	-2.84237	0.927157	0.335603	0.66026
DMBX1	1.357	-2.7977	0.985792	0.320773	0.644767
DTYMK	1.35672	3.67868	119.032	1.03045e-27	2.00569e-25
FMO3	1.35666	-2.98427	0.708911	0.399806	0.714361
OR1F1	1.35508	-3.31482	0.380022	0.537592	0.837585
SLC35G3	1.35389	-1.97541	2.70851	0.0998144	0.291761
DDX12P	1.3529	0.157135	18.7517	1.48887e-05	0.00017094
LOC285758	1.35284	-0.501314	11.7879	0.000596153	0.00432189
RPL13AP3	1.3519	-3.06586	0.893023	0.344659	0.667701
HCAR3	1.35138	1.01574	11.5616	0.00067328	0.004806
FAM72A	1.35091	0.541271	20.8839	4.87988e-06	6.25404e-05
OR52B2	1.35049	-3.21906	0.274515	0.600319	0.88675
BEST3	1.35047	-3.08869	0.541142	0.46196	0.772354
LINC00515	1.34886	0.805158	13.2257	0.000276139	0.00219943
GALNT5	1.34871	-2.63749	1.06292	0.30255	0.622554
HIST1H2BO	1.34833	1.25485	19.8809	8.24204e-06	0.000100434
ARR3	1.34829	-0.890869	5.52718	0.0187232	0.080777
CKS2	1.34797	4.36583	112.25	3.15014e-26	5.49384e-24
KDM4D	1.3471	-0.453909	12.8783	0.000332417	0.00259181
PDE1C	1.34589	-2.55016	0.507274	0.476321	0.784927
SMC4	1.34565	6.82896	129.265	5.93435e-30	1.487e-27
RFC3	1.34461	3.13916	46.0254	1.16732e-11	3.9271e-10
S100A2	1.34277	-0.586173	10.9334	0.00094444	0.00645954
LOC100131626	1.34276	-2.78292	1.66553	0.196858	0.474934
GGTLC1	1.34254	-3.24348	0.285721	0.592975	0.882074
CACNA1A	1.34238	-0.191835	13.1812	0.000282771	0.0022416
GPR55	1.34158	-1.46246	3.47583	0.0622716	0.204847
IPCEF1	1.34107	0.551973	19.4126	1.0531e-05	0.000125177
AEN	1.34082	4.25668	142.334	8.21955e-33	2.5598e-30
C9orf128	1.3404	-2.62441	0.808411	0.36859	0.688101
MCF2L2	1.33939	-0.722143	11.5474	0.000678451	0.00483816
HIST1H4L	1.33864	2.40741	30.1153	4.07107e-08	7.83312e-07
IL1RN	1.33797	7.8057	65.6452	5.39874e-16	3.24222e-14
LINC00309	1.33788	-0.793029	6.96947	0.00829122	0.0411728
FAM43A	1.33718	2.11189	54.226	1.78708e-13	7.8387e-12
ATAD2	1.33711	5.5384	85.3028	2.55999e-20	2.66938e-18
PRSS22	1.33707	1.52143	31.0704	2.48836e-08	4.99505e-07
S100A3	1.33592	-2.654	1.10838	0.292434	0.610053
DNAH6	1.33356	-0.383446	7.70048	0.00552061	0.0293249
ATP10A	1.3334	1.87783	22.0482	2.65884e-06	3.61588e-05
MAP1B	1.33228	0.173454	18.734	1.50281e-05	0.000171975
LINC00028	1.33204	-3.20699	0.976899	0.322965	0.647
HCRTR1	1.33185	-2.20285	2.05938	0.151272	0.394796
CCDC110	1.33163	-3.23592	0.510296	0.475011	0.783894
LOC729020	1.33147	-2.68721	1.18775	0.275785	0.58767
LOC401242	1.33112	-2.89467	0.543987	0.460785	0.771277
FAM115C	1.33099	-1.38766	3.93167	0.047385	0.167143
KCNV1	1.33042	-3.14205	0.341902	0.558733	0.854105
TMEM100	1.33026	-3.3125	0.22605	0.634468	0.912663
TECTB	1.32975	-3.29531	0.358849	0.549146	0.846573
ADRB3	1.32973	-2.80038	1.53082	0.21599	0.502785
OR51B6	1.32805	-3.02203	0.544519	0.460566	0.771088
KIAA1462	1.3255	-2.79746	0.821344	0.364788	0.685077
TMSB15B	1.32546	-2.01295	2.78289	0.0952763	0.281981
OR6C74	1.32529	-3.3412	0.517395	0.471955	0.781251
SYNGR4	1.32527	-3.28575	0.156538	0.692364	0.957084
NTN5	1.32526	-3.368	0.788413	0.374581	0.690809
CD302	1.32493	-3.04687	0.559752	0.45436	0.765431
C6orf25	1.32413	-0.79685	6.69571	0.0096645	0.0466992
GAB4	1.32345	-3.36851	0.788277	0.374622	0.690809
LOC442497	1.32233	-2.8945	0.718348	0.396686	0.711778
OR8D2	1.3216	-2.34246	1.85228	0.173519	0.435645
HLF	1.31901	-3.13583	0.497005	0.480819	0.789246
LOC100287010	1.31864	-3.34058	0.479709	0.488554	0.796655
SCN8A	1.31856	1.63678	38.7672	4.7749e-10	1.26788e-08
HIST1H4C	1.3183	3.11281	74.9103	4.92597e-18	3.84896e-16
MIR3922	1.31689	-2.89993	0.839332	0.359588	0.679703
IL23A	1.31669	1.88619	18.1223	2.07156e-05	0.000228197
OR8K1	1.31508	-3.33884	0.194834	0.658923	0.930848
DSCAM-AS1	1.31422	-3.23293	0.0733632	0.786501	1
SLC44A4	1.31396	-2.1935	3.52561	0.0604275	0.200414
GATA4	1.31384	-3.21001	0.296427	0.586131	0.876273
TCEA3	1.31323	-1.40432	3.64575	0.0562125	0.190255
IL1RAPL1	1.31322	-2.67361	0.483118	0.487013	0.794856
MTTP	1.31257	-1.42895	5.98074	0.0144629	0.0652104
LOC283174	1.31244	-3.14384	0.482923	0.487101	0.794881
TMEM98	1.31239	-2.74003	1.54738	0.213523	0.499636
ZEB1-AS1	1.31183	-1.3357	5.39709	0.0201703	0.0858145
BRCA1	1.31124	5.41382	93.8485	3.40623e-22	4.12532e-20
LOC400684	1.31026	-2.03653	3.01584	0.0824545	0.252992
KIF22	1.31014	3.26572	84.29	4.27267e-20	4.29236e-18
SLC10A1	1.30878	2.10758	33.9291	5.71568e-09	1.30337e-07
GRM1	1.30774	-1.73616	4.87407	0.0272631	0.109032
COCH	1.30649	-0.558493	15.6456	7.63905e-05	0.00073008
TMEM133	1.30623	-2.75983	0.679319	0.409821	0.721348
PAX9	1.30611	-3.34197	0.305618	0.580382	0.871252
TMC3	1.30249	-2.04953	2.62256	0.105355	0.303399
MYO1A	1.30222	-0.577588	9.23418	0.00237539	0.0143726
CRB3	1.30143	-3.28621	0.383795	0.535579	0.836003
LOC100506122	1.30079	-3.34005	0.220718	0.638493	0.915667
HBEGF	1.29823	5.04579	60.7035	6.63533e-15	3.47717e-13
LGALS8-AS1	1.29815	-2.17385	2.79217	0.0947257	0.280646
RBMS3	1.29811	-2.2539	1.30634	0.253059	0.556792
NEIL3	1.29786	1.62146	32.9367	9.52076e-09	2.09226e-07
FSCN3	1.29489	-2.88199	0.845916	0.35771	0.677812
CYSLTR1	1.29391	1.46495	20.1758	7.06394e-06	8.71992e-05
CCDC74A	1.29155	-0.444363	12.5499	0.000396227	0.00302019
CENPW	1.29149	3.37088	99.2853	2.18625e-23	3.03569e-21
C3orf43	1.29047	-2.86023	0.817319	0.365965	0.685918
OPRM1	1.29017	-3.13342	0.209814	0.646913	0.921541
ANKRD13B	1.28971	-2.36853	2.20976	0.13714	0.368086
GPX7	1.28969	-1.03788	5.72363	0.0167381	0.0737301
SORBS2	1.28863	-2.86042	0.871887	0.350433	0.670544
LOC100505678	1.28819	-0.100083	14.1119	0.000172247	0.0014645
FCGBP	1.28753	-1.24206	4.42396	0.0354377	0.133998
BAAT	1.28625	-2.05334	1.92299	0.165527	0.421553
DKFZP564C196	1.28599	0.35678	11.8093	0.000589347	0.00427688
ZNF705A	1.28593	-2.07229	2.09573	0.147711	0.388152
TPH2	1.28524	-3.113	0.377184	0.539114	0.83852
NEDD9	1.28435	5.16282	148.442	3.79766e-34	1.3572e-31
TFDP3	1.28425	-3.26291	0.356353	0.550539	0.847492
PREX2	1.28392	-2.35447	1.7666	0.183804	0.453785
ASTL	1.28276	1.10814	3.99774	0.0455614	0.162029
PLEKHG7	1.28178	0.62925	23.8546	1.03891e-06	1.57171e-05
C5orf39	1.28123	0.532105	13.8618	0.000196756	0.0016453
NPPA-AS1	1.28056	-2.02124	3.34142	0.0675562	0.218181
FBXO15	1.28003	3.44815	70.043	5.80254e-17	4.00302e-15
CYP2C8	1.27933	-2.77372	1.30583	0.253151	0.556936
LOC728218	1.27509	-2.30499	3.96726	0.0463933	0.164211
ISG20	1.27446	-0.0809356	5.57498	0.0182189	0.079161
GABRP	1.27445	-3.36706	0.457716	0.498693	0.80575
KLK7	1.2742	-3.1474	0.109287	0.740957	0.994268
DUSP5	1.27385	4.4476	66.8683	2.90272e-16	1.83418e-14
LINC00305	1.27323	-3.31276	0.512331	0.474132	0.783193
METTL7B	1.27314	3.99926	43.3921	4.47989e-11	1.38724e-09
MIR320E	1.27303	-3.23271	0.184982	0.667126	0.936709
LOC339442	1.27293	-3.31195	0.0765292	0.782057	1
CRYBB1	1.27207	-1.14022	5.97912	0.0144762	0.0652432
NAP1L3	1.27123	-2.975	0.780513	0.376984	0.693407
GINS2	1.27104	0.914692	18.8624	1.40494e-05	0.000162137
LOC285796	1.27035	-3.23578	0.385227	0.534819	0.835554
KCNJ2-AS1	1.27012	-1.17242	7.50927	0.00613822	0.032028
KLRG1	1.2698	2.78705	66.8837	2.88003e-16	1.82514e-14
GIMAP6	1.26938	2.53597	18.5931	1.61809e-05	0.000183913
OXT	1.26752	-2.25217	1.23373	0.266684	0.575728
IL1B	1.26702	7.04644	7.65567	0.00565941	0.0299818
ETS2	1.26644	4.06816	104.41	1.64508e-24	2.47329e-22
TIMELESS	1.26624	4.16831	67.0493	2.64805e-16	1.69289e-14
CASS4	1.266	3.56457	77.4923	1.3324e-18	1.13021e-16
IRF4	1.26455	-1.67113	4.11469	0.0425123	0.153602
HIST2H3D	1.26377	-0.0952206	15.6506	7.61873e-05	0.000728458
ZNF833P	1.26369	-2.82997	1.1499	0.28357	0.598086
CPS1	1.26303	-0.238031	14.8084	0.000119002	0.00106496
MYBPC3	1.263	0.233711	9.81617	0.00172984	0.0109401
HSD11B1	1.26291	4.8678	76.7738	1.91701e-18	1.58299e-16
MIR320B2	1.25944	-2.225	1.20053	0.273215	0.584055
LRFN5	1.25905	-3.11573	0.198975	0.65555	0.928408
C7orf55	1.25872	-1.33184	5.94395	0.0147679	0.0663112
OR1F2P	1.25831	-3.26162	0.444126	0.505138	0.809859
AURKA	1.2575	4.98407	73.5601	9.7618e-18	7.46692e-16
TMEM229B	1.25749	-1.50896	3.02822	0.0818278	0.251512
ACSM2A	1.25691	-3.26199	0.152177	0.696464	0.960287
CSDC2	1.25677	-2.77246	0.798735	0.371472	0.68986
PATE1	1.25662	-3.23364	0.173077	0.677392	0.944935
MUSK	1.25661	-1.55521	3.06746	0.0798743	0.246847
MS4A15	1.25657	-3.2925	0.457266	0.498905	0.805818
ATAD5	1.2557	3.74529	95.8042	1.26824e-22	1.60741e-20
RTP1	1.25479	-3.17171	0.409611	0.522167	0.824876
C2orf40	1.25304	-2.49996	1.04418	0.306851	0.627224
STMN4	1.25271	-3.34095	0.315334	0.574426	0.866248
DKK2	1.25253	-1.74241	2.97944	0.0843283	0.257201
LOC727915	1.25251	-3.20736	0.021612	0.883124	1
CDT1	1.25168	-0.764458	7.08031	0.00779356	0.0390584
ACOX2	1.25166	2.80501	36.3674	1.6341e-09	4.05883e-08
ALOX5AP	1.25067	5.39207	34.6617	3.92266e-09	9.13276e-08
OR51M1	1.25035	-3.23316	0.295066	0.586992	0.877008
PIF1	1.24981	1.65867	34.3204	4.67456e-09	1.07836e-07
C5orf34	1.24969	2.78603	47.7724	4.78674e-12	1.72766e-10
DLK2	1.24951	-1.04801	5.98411	0.0144354	0.0651264
CTSL1P2	1.24815	-3.06198	1.17137	0.27912	0.591736
FBLN2	1.2481	-2.70332	0.814038	0.366929	0.686283
SYNE2	1.24709	3.17595	39.94	2.61885e-10	7.282e-09
SCARNA27	1.24691	-2.41281	1.08293	0.298043	0.617172
NTM	1.24685	-2.51161	2.02175	0.15506	0.402179
CYP3A43	1.24651	-2.1737	1.04347	0.307016	0.627385
LOC147646	1.24621	-3.3121	0.275807	0.599463	0.886194
KNTC1	1.24492	5.54165	132.44	1.19855e-30	3.14801e-28
SH2D2A	1.24407	-2.55482	1.90074	0.167995	0.425803
FKBP6	1.24374	-2.55977	0.916502	0.338395	0.662031
CLIC6	1.243	2.63517	36.0414	1.93167e-09	4.73683e-08
PLA2G4A	1.24213	4.35666	77.9837	1.03893e-18	8.9168e-17
SGSM1	1.24171	-1.30012	4.32627	0.0375284	0.139826
C5orf64	1.24143	-1.56068	3.08994	0.0787775	0.24444
LOC729506	1.24092	-2.84772	0.54116	0.461952	0.772354
LOC100131635	1.24059	-0.728556	5.04103	0.0247537	0.101036
LOC728606	1.23988	-2.60407	1.25241	0.263093	0.570407
CREB3L3	1.23971	-3.2155	0.116933	0.732385	0.988239
HSD17B6	1.23942	-1.24618	6.8699	0.00876596	0.0431177
PLXNA2	1.23788	3.59281	43.3789	4.51032e-11	1.39468e-09
C3orf27	1.23688	-3.23313	0.203281	0.652085	0.925371
ACPP	1.2362	2.87882	66.1966	4.08114e-16	2.49913e-14
GFRAL	1.23564	-3.06381	0.755918	0.384609	0.700139
TTC34	1.23561	-3.26091	0.334677	0.562918	0.858395
LARGE	1.23542	2.98556	63.3857	1.6995e-15	9.59821e-14
CALB1	1.23528	1.12866	13.6677	0.000218178	0.00179822
PYY2	1.23477	-2.98235	0.179778	0.671564	0.940578
LOC100130357	1.23443	0.604848	17.8961	2.33299e-05	0.000254169
LOC149773	1.2333	-0.0470116	11.7793	0.000598941	0.00433353
CACNA2D1	1.23318	-2.40866	0.815392	0.366531	0.686223
SLC36A3	1.23223	2.03768	22.5991	1.99575e-06	2.7997e-05
LOC284950	1.23199	-2.02073	2.89886	0.0886422	0.267054
ITGB7	1.23191	1.42019	29.7656	4.87555e-08	9.27461e-07
B3GALT1	1.23175	-3.26089	0.270397	0.603066	0.88833
SPINK13	1.22926	-2.33602	1.01639	0.313377	0.635961
RAB39B	1.22915	-1.89947	1.86853	0.171643	0.43248
MDC1	1.2291	3.09371	24.7633	6.48203e-07	1.02101e-05
ISYNA1	1.22857	0.0330898	12.9308	0.000323217	0.00253003
APBA2	1.22844	-3.02386	0.109982	0.740164	0.993387
SLC44A5	1.22843	-2.21815	1.61778	0.203401	0.485137
LOC100507066	1.22798	0.567748	11.4326	0.00072166	0.00510951
FLRT1	1.22793	-1.22518	5.90463	0.0151012	0.0675987
CPLX3	1.22681	-3.11637	0.392881	0.530789	0.83258
CTNNAL1	1.22661	4.43088	40.6539	1.81723e-10	5.17176e-09
IFI44L	1.22543	5.08515	5.85825	0.0155042	0.0691471
POM121L8P	1.22465	-2.04191	1.82163	0.17712	0.442358
FHL2	1.22391	-1.15423	5.50328	0.0189808	0.0816232
KCNT2	1.22326	-2.67263	0.571963	0.44948	0.760529
MIR1288	1.22242	-3.29028	0.220575	0.638602	0.915667
CCDC162P	1.2211	-0.541399	9.29387	0.00229922	0.0139541
KCNV2	1.22036	-1.78686	2.44889	0.117608	0.329121
MDM2	1.21869	10.322	321.732	6.07727e-72	6.62423e-68
SLC4A9	1.21783	-2.10619	1.9779	0.159611	0.410612
LHX2	1.2178	-2.63019	0.837761	0.360038	0.680021
KIR3DX1	1.21776	-3.13854	0.175469	0.675296	0.94332
ZNF367	1.21762	2.18807	15.0297	0.000105833	0.000963723
ZSCAN5B	1.21746	-2.81605	0.844778	0.358034	0.678177
HPN	1.21679	-2.84396	0.575868	0.447936	0.759037
ABCA8	1.21665	-2.39447	1.06727	0.301563	0.621368
LAYN	1.21658	5.10215	88.0487	6.38632e-21	7.06709e-19
HIST1H3I	1.2157	1.62081	26.1306	3.1908e-07	5.25373e-06
MLXIPL	1.21499	0.311493	10.8463	0.000989934	0.00672527
P2RX6	1.21486	-0.956163	4.37579	0.0364529	0.136942
C8orf47	1.21414	-2.30001	1.64774	0.199267	0.47889
DDO	1.21381	5.44987	184.762	4.42336e-42	3.32515e-39
FLJ27354	1.21329	-1.25599	4.44796	0.0349429	0.132595
PTCH2	1.21238	2.15621	27.267	1.77211e-07	3.05875e-06
C7orf58	1.21199	3.44368	51.55	6.97969e-13	2.80216e-11
CLCA3P	1.21181	-0.568456	5.69817	0.0169826	0.0746113
DMP1	1.21156	-2.67079	0.824278	0.363932	0.684532
LGALS9B	1.21126	-1.76278	2.86714	0.0904055	0.271092
CDH13	1.21079	0.0259608	15.3591	8.88926e-05	0.000832771
COL16A1	1.20892	-2.90359	0.656111	0.417936	0.729523
MIR548AD	1.20849	-3.25959	0.102509	0.74884	1
CCR7	1.20764	-0.659465	8.14866	0.00430931	0.0238797
LOC646168	1.20677	-2.65102	0.417027	0.518424	0.822177
GGT8P	1.2067	1.00915	20.2574	6.76913e-06	8.39403e-05
SNORA46	1.2061	-1.97608	1.73669	0.187559	0.459415
TAS2R46	1.20602	-0.509372	7.85078	0.00507989	0.0274657
SHE	1.20601	-0.179373	16.0499	6.16946e-05	0.000605012
WDR76	1.2057	3.47684	43.3248	4.63664e-11	1.42565e-09
BZRAP1	1.20339	1.15818	13.4154	0.000249561	0.00201497
C9orf106	1.20325	-2.63539	2.43248	0.118845	0.331581
GRASP	1.20287	0.799373	20.473	6.04793e-06	7.58601e-05
DRP2	1.20206	-2.40931	1.92978	0.164782	0.420147
LOC100130557	1.20182	1.63051	22.3284	2.29784e-06	3.17765e-05
FAM111B	1.19999	3.27517	8.65832	0.00325571	0.0188762
GABRA3	1.19953	-2.86113	0.654587	0.418477	0.730175
OR4C15	1.19925	-3.31616	0.187344	0.665136	0.935157
C5orf63	1.19883	-1.20016	5.10504	0.0238564	0.0981482
[truncated: 19,801 more rows]

## Sheet: HSApos 6 dpi
ID	logFC	logCPM	LR	PValue	FDR
LOC127841	5.98442	-2.20092	22.4526	2.15389e-06	7.38283e-05
FABP9	5.74715	0.287846	73.7061	9.06578e-18	3.13705e-15
ADAM30	4.92616	-2.62244	12.8361	0.000339995	0.00521964
SOWAHA	4.88864	-2.84947	12.859	0.000335859	0.00517071
GJC3	4.74329	-2.75838	8.68775	0.00320356	0.0306256
IFNB1	4.70893	-1.90238	35.6554	2.35492e-09	1.70556e-07
COX4I2	4.68735	-3.06374	15.0453	0.000104961	0.00196239
CCDC116	4.67806	-2.91387	12.7348	0.000358922	0.00545261
HSPB3	4.59638	-3.02293	17.3491	3.11048e-05	0.000706338
ESR2	4.58784	-2.73925	8.94814	0.00277753	0.0273858
HIST2H2BA	4.58193	-2.79304	7.57124	0.00593069	0.0490202
MKRN7P	4.56969	-3.08684	6.54273	0.0105314	0.0751749
HGFAC	4.56039	-2.97405	14.746	0.000123008	0.00224212
LTF	4.55762	-2.58124	11.07	0.00087736	0.0111525
GIPC2	4.42678	-2.75855	10.5797	0.00114333	0.0136511
LOC729059	4.36158	-3.13522	3.45123	0.0632048	0.268159
ZNF843	4.33906	-2.84844	7.54142	0.00602967	0.0495838
COL9A1	4.29767	-2.75963	12.6536	0.00037484	0.0056433
TMEM151B	4.26851	-3.02649	2.6055	0.106494	0.375597
MIR4718	4.21467	-3.1853	2.14495	0.14304	0.450658
KCNK12	4.19939	-3.04069	8.7407	0.00311185	0.0299904
MESTIT1	4.1716	-2.79429	9.82684	0.00171984	0.0188784
LINC00086	4.17159	-2.997	3.06993	0.0797527	0.311746
ADAD2	4.1638	-3.15663	0.979643	0.322287	0.696072
LOC284578	4.15372	-2.08102	21.4955	3.54653e-06	0.000111675
NFASC	4.15323	-2.82638	9.25853	0.00234401	0.0240355
CXCL10	4.13257	-0.188526	104.386	1.66513e-24	1.45199e-21
C19orf73	4.12001	-3.15815	4.07124	0.0436192	0.209663
DNMT3L	4.11255	-3.01967	2.28285	0.130811	0.427154
SHCBP1L	4.10589	-2.89557	7.50481	0.00615344	0.0503409
SNORD96B	4.0829	-2.64941	7.862	0.00504846	0.0431545
NYNRIN	4.07441	-2.46307	11.7716	0.000601416	0.00833494
CXCL11	4.06343	-1.0552	41.2144	1.36411e-10	1.30428e-08
HTR4	4.0557	-2.85373	6.06992	0.0137503	0.0912502
SV2A	4.05556	-0.839649	41.4115	1.23331e-10	1.19494e-08
SCGB2B3P	4.03865	-3.06638	7.39887	0.00652647	0.0527147
C21orf90	4.01103	-3.02374	0.614556	0.433078	0.787203
GGNBP1	3.98641	-2.99491	2.63937	0.104245	0.370966
FSHB	3.97592	-3.15978	2.32769	0.12709	0.419339
SLCO6A1	3.97199	-2.97513	7.46272	0.00629898	0.0511998
EDNRA	3.95742	-3.04131	2.57504	0.108562	0.379757
LOC100507244	3.95237	-2.57622	23.1312	1.51318e-06	5.47324e-05
MIR4484	3.95019	-3.05588	2.24362	0.134166	0.433693
NKG7	3.94857	-2.73785	10.7722	0.00103038	0.0126051
ASB15	3.94402	-1.20183	28.067	1.17188e-07	5.71523e-06
DPY19L2P1	3.94392	-2.97702	8.0833	0.00446751	0.0393979
FLJ43826	3.94171	-3.06545	2.49014	0.114561	0.393297
AGPHD1	3.8938	-2.74482	8.66656	0.00324102	0.0308963
AMOTL2	3.87839	-3.04647	8.08483	0.00446373	0.0393805
RSAD2	3.86341	6.80957	77.5922	1.26668e-18	5.11364e-16
WFDC13	3.86269	-3.13816	1.65008	0.198947	0.546297
INSL6	3.85482	-2.81587	9.44517	0.00211706	0.0222098
ZAR1L	3.84032	-2.94794	7.96845	0.00475997	0.0413137
SLC22A20	3.83049	-2.59648	11.8375	0.000580504	0.0081092
GSTM5	3.81449	-3.18283	1.38919	0.238542	0.602157
MYH2	3.77631	-2.78862	5.43483	0.019739	0.118837
MYH6	3.76104	-3.20771	1.56475	0.210972	0.564456
LOC388553	3.75598	-3.18559	1.67688	0.195339	0.541024
LOC728437	3.7521	-2.95409	7.50395	0.00615637	0.0503409
CYP4A22	3.74483	-2.70027	7.66301	0.00563645	0.0470243
ABCA17P	3.72829	-2.99552	6.02248	0.0141248	0.0930871
SPINK4	3.72629	-2.79082	5.36039	0.0205992	0.122494
C10orf40	3.72521	-2.79304	5.388	0.0202757	0.121132
RAB39B	3.71727	-1.89947	13.6644	0.000218561	0.00361505
TMPRSS2	3.68788	-2.97934	0.639769	0.423794	0.778535
FAM90A20	3.68184	-3.23573	1.38767	0.238799	0.602386
BTG4	3.68078	-3.10628	6.77946	0.0092213	0.0681803
FBXO39	3.67174	-2.49782	9.81326	0.00173258	0.0189769
ARHGAP33	3.65728	-2.76589	9.16371	0.00246862	0.0250074
CDC42BPG	3.65146	-1.72923	19.2071	1.17279e-05	0.000311792
JAM2	3.63767	-2.15772	11.1746	0.00082925	0.0106402
CXCL12	3.63341	-2.95438	1.47049	0.225268	0.583215
C12orf36	3.62516	-2.6992	6.92736	0.00848869	0.0639217
TEX28	3.61344	-3.0646	2.13826	0.143664	0.451736
CCDC89	3.61025	-3.08518	6.57008	0.0103707	0.0743933
DEFB124	3.60783	-2.87245	2.18596	0.139274	0.443755
SLC17A8	3.59414	-2.81627	9.4504	0.00211103	0.0221679
RASL10B	3.59186	-3.26038	1.21053	0.271228	0.639703
SNORD75	3.58628	-2.89517	7.59067	0.00586712	0.0486607
KIR3DL3	3.57681	-3.28695	0.396078	0.529122	0.862482
EPPK1	3.5758	-2.69395	8.47698	0.00359669	0.0334362
IGFBP5	3.5703	-3.208	1.97953	0.15944	0.481237
LOC90246	3.56782	-3.10896	1.83929	0.175034	0.508359
GJB3	3.5583	-2.86081	6.33383	0.0118456	0.0821617
LOC219731	3.5556	-3.01808	2.11399	0.145958	0.455857
TMEM202	3.54837	-3.20701	2.29519	0.129776	0.425329
THPO	3.53821	-3.08963	1.76362	0.184174	0.523672
AMPD1	3.53053	-3.1385	1.70389	0.191781	0.533812
SGCD	3.52484	-2.70355	8.37435	0.00380553	0.0347688
LOC729609	3.5213	-2.65235	6.64134	0.00996391	0.0721638
WFIKKN1	3.50571	-3.25938	1.32906	0.248972	0.614427
OR2D3	3.4987	-2.47498	6.62684	0.0100453	0.0726088
C1orf170	3.49581	-3.23376	1.67143	0.196067	0.541932
FLJ26850	3.49225	-2.89627	4.89053	0.0270043	0.149074
CERS3	3.44808	-2.67025	5.2479	0.0219733	0.128655
HTR3E	3.44625	-3.16066	0.458467	0.498341	0.839215
C7orf72	3.44546	-2.94364	4.86788	0.0273611	0.150586
EGR4	3.43255	-2.35756	5.68892	0.0170723	0.107132
PDGFRL	3.42559	-2.4695	8.05591	0.00453555	0.0399495
PLIN5	3.42541	-2.8437	4.18678	0.0407404	0.199403
TMPRSS11GP	3.42464	-2.41819	6.59701	0.010215	0.0734024
TSPAN9	3.41069	-2.1505	8.09284	0.00444405	0.0392386
UGT1A9	3.40986	-3.00414	2.81326	0.0934883	0.345814
IL17REL	3.39649	-2.81358	5.81968	0.0158479	0.101196
LOC100132354	3.3955	-3.31434	0.987793	0.320282	0.694328
FRZB	3.39526	-2.57819	10.2514	0.00136582	0.0157873
TM4SF5	3.3925	-3.20802	0.804358	0.369793	0.732797
ANKRD33B	3.36187	-2.24222	12.7548	0.000355103	0.00540763
LIMS3-LOC440895	3.36037	-3.33945	0.99982	0.317354	0.691005
C3orf24	3.35968	-3.15983	1.95687	0.161849	0.485266
TCEAL7	3.34125	-3.1333	1.55453	0.212467	0.566788
PCDHB14	3.33338	-3.21045	1.75228	0.18559	0.525392
IL34	3.3301	-2.54895	6.86749	0.00877781	0.0656228
HUNK	3.32804	-2.41177	9.24141	0.00236602	0.0242156
TSGA13	3.32717	-3.20776	1.3552	0.24437	0.609141
TMEM240	3.3243	-3.25986	1.61843	0.20331	0.552777
OR2AE1	3.31859	-2.82651	6.169	0.0130008	0.0875018
LOC339240	3.29856	-3.10974	3.99528	0.0456277	0.21633
C19orf69	3.29835	-3.06238	1.56653	0.210712	0.563937
GRM5	3.29574	-3.18324	1.23	0.267408	0.635876
IFNW1	3.29147	-3.07696	1.11503	0.290992	0.662464
TFAP2A	3.25795	-3.23405	0.844633	0.358075	0.730218
C17orf66	3.25476	-1.13182	43.5558	4.12033e-11	4.31843e-09
OR6F1	3.25039	-3.0887	1.3538	0.244614	0.609509
C19orf75	3.2495	-3.06117	4.97728	0.0256823	0.14359
KRT72	3.23809	-3.23544	2.32493	0.127316	0.419684
RESP18	3.22384	-3.3406	0.918386	0.337899	0.711642
ZP2	3.22375	-3.13509	2.76813	0.0961584	0.351838
KAAG1	3.22005	-2.72885	3.31688	0.0685719	0.281032
C1orf65	3.21975	-3.20737	1.49871	0.22087	0.578372
ASAH2B	3.21826	-3.26014	1.74395	0.186639	0.527311
OR52B6	3.21617	-2.35356	11.2629	0.000790718	0.0102666
RFPL3-AS1	3.21341	-2.5162	6.36137	0.0116631	0.0810767
SEC14L5	3.21096	-3.16204	5.99609	0.0143376	0.0940109
LOC440356	3.2085	-3.01828	1.62879	0.201871	0.550834
LOC729176	3.20165	-2.9555	4.30681	0.03796	0.189844
HIC1	3.20053	-3.01912	11.9135	0.000557298	0.00783307
FLJ32224	3.19805	-2.48848	5.93401	0.0148514	0.0964437
MIR632	3.19628	-3.20849	1.77272	0.183046	0.521689
SNORA80B	3.19154	-2.63659	5.52123	0.0187871	0.114834
LOC100861402	3.17387	-3.3122	0.506812	0.476522	0.823917
PLXNB3	3.16781	-2.22681	6.51531	0.010695	0.0760933
SULT4A1	3.16731	-3.18398	1.6654	0.196876	0.542766
ATP4A	3.16508	-3.08641	1.04855	0.305842	0.678749
C22orf45	3.16316	-2.51223	6.01267	0.0142035	0.093461
OR7E14P	3.16056	-3.13566	1.61744	0.203448	0.552823
CPLX4	3.15711	-3.06323	1.71268	0.190638	0.532673
RASL12	3.15656	-3.31504	1.08821	0.296868	0.668636
STRA8	3.15074	-2.9572	1.49915	0.220802	0.578372
TBR1	3.15068	-3.1095	4.66182	0.0308406	0.163742
CALML6	3.13459	-2.97445	5.52788	0.0187157	0.114615
SPACA3	3.1271	-2.04252	16.3491	5.26811e-05	0.00109168
MIR4787	3.12317	-3.04929	1.36903	0.241978	0.606266
CPT1C	3.11973	-3.23288	0.319634	0.571828	0.894314
FOXD4L1	3.11958	-2.77348	9.51124	0.00204217	0.0216218
BOC	3.11633	-2.11147	12.5932	0.000387156	0.00580068
CPXM1	3.11351	-3.10927	1.22746	0.267902	0.636334
AGT	3.1109	-3.0827	4.25115	0.0392237	0.194292
XCR1	3.10492	-3.15835	1.39732	0.237173	0.600367
GABARAPL3	3.0973	-1.87607	20.4703	6.0564e-06	0.000179251
LOC439950	3.07561	-2.69925	5.78802	0.0161358	0.102674
LOC143666	3.07364	-2.28131	7.15047	0.00749444	0.0581992
KRTAP4-2	3.07361	-3.36845	3.0139	0.0825534	0.318976
OR6N2	3.0665	-2.56986	5.48618	0.0191674	0.116321
BIRC8	3.06485	-3.31396	0.160592	0.688612	0.975929
AFP	3.06405	-3.16269	5.17853	0.0228677	0.131987
PAX1	3.06388	-3.23511	1.70785	0.191265	0.533359
CASQ1	3.06178	-1.16371	14.6061	0.000132487	0.00238105
MIR7-3HG	3.0616	-3.28747	0.725199	0.394444	0.752769
RNASEK-C17ORF49	3.06148	-3.23495	1.38601	0.23908	0.60279
JPH2	3.06087	-3.33965	1.2161	0.270127	0.638652
CACNG4	3.0521	-3.18549	1.36077	0.243404	0.608343
CLDN19	3.04974	-3.20797	0.898957	0.343062	0.715744
C11orf85	3.04813	-2.66655	5.73209	0.0166576	0.105226
POU4F2	3.04572	-3.06777	1.4565	0.227489	0.586212
LY6G6C	3.0406	-3.0628	1.22944	0.267517	0.635972
ALB	3.03343	-1.90586	10.0006	0.00156493	0.0175041
OR10A4	3.02693	-2.51192	8.03511	0.00458791	0.0402461
LMOD1	3.02166	-2.70761	4.38287	0.0363018	0.183487
GPR87	3.01806	-3.34169	1.10175	0.293882	0.665507
FLJ44511	3.01749	-2.37224	7.94147	0.00483147	0.0417464
MIR4717	3.01146	-3.36799	2.76449	0.0963773	0.352284
REM1	3.0114	-3.06277	5.07887	0.0242191	0.137781
RTEL1-TNFRSF6B	3.00485	-3.28717	0.358012	0.549613	0.878437
RAD51L3-RFFL	3.00479	-3.31273	0.723785	0.394905	0.753224
LOC646736	3.00303	-2.91389	4.36626	0.0366573	0.18477
NACAD	2.99863	-3.31279	1.17661	0.278048	0.648526
KRTAP19-8	2.98001	-3.23395	1.15221	0.283087	0.655614
C18orf56	2.97661	-2.58818	5.28218	0.0215448	0.126871
LOC728875	2.96513	-3.13477	1.21861	0.269633	0.63808
INHBC	2.96034	-3.02064	0.451991	0.501391	0.841571
MIR3165	2.95948	-3.34149	1.02662	0.310953	0.683965
NAPSB	2.95425	1.16554	75.2584	4.12965e-18	1.52587e-15
SAMD7	2.95096	-3.10887	3.73099	0.0534119	0.239351
LOC643037	2.95035	-3.11659	0.354641	0.551498	0.879689
C1QTNF4	2.94562	-3.1123	1.59768	0.206233	0.557178
BPIFB2	2.93288	-2.82737	2.30227	0.129185	0.423814
TBX3	2.93077	-3.18565	0.954202	0.328652	0.702883
C15orf63	2.92505	-3.20832	3.92105	0.047685	0.221992
OR52N1	2.9239	-3.25961	1.13607	0.286485	0.659375
AGR2	2.92272	-3.23334	1.96837	0.160621	0.483104
CES5AP1	2.92083	-3.31178	0.310198	0.577559	0.898571
SLC6A10P	2.92	-2.8903	1.44748	0.228933	0.58812
SLCO1B1	2.91535	-3.132	1.17256	0.278875	0.649655
C7	2.91321	-1.35082	20.432	6.17866e-06	0.000181285
CECR5-AS1	2.90692	-3.26528	2.27076	0.131835	0.429084
LOC339593	2.90122	-3.00949	3.52653	0.0603942	0.260608
GAL3ST3	2.89822	-3.20694	1.37695	0.240622	0.604474
AMH	2.89572	-2.95421	3.8924	0.0485052	0.224313
WNT5A	2.89245	-2.56399	5.87122	0.0153904	0.0990878
IFI44L	2.88753	5.08515	28.8319	7.89414e-08	4.05878e-06
LOC100505495	2.88677	-3.03981	4.48979	0.034098	0.175605
GGT6	2.88463	-2.5351	9.80434	0.001741	0.0190436
ELTD1	2.88326	-3.28768	0.734966	0.391278	0.749483
TEX34	2.87826	-3.23391	1.03558	0.308853	0.682236
COLEC11	2.87265	-3.15581	2.12902	0.144533	0.453029
TMIGD1	2.87094	-1.03217	30.0778	4.15059e-08	2.30172e-06
POU3F2	2.85799	-3.18308	1.51635	0.218172	0.574484
LGALS17A	2.85194	-3.21014	4.04173	0.0443884	0.212068
NLRP7	2.84208	-3.20655	3.69363	0.0546206	0.243105
MIR1343	2.8391	-3.26238	0.688999	0.406505	0.764476
OR7C1	2.8385	-3.18147	0.686764	0.407267	0.765256
KLHL14	2.83732	-3.13393	1.33449	0.248007	0.613823
MIR3925	2.83261	-3.36819	3.00727	0.0828918	0.319465
OR11H12	2.83203	-3.34164	1.12005	0.289908	0.662464
MIR4271	2.82535	-3.31402	1.80593	0.178997	0.51462
KRTAP7-1	2.82485	-3.36853	2.34363	0.125796	0.416552
ASTL	2.82149	1.10814	20.1725	7.0763e-06	0.000202978
TPPP3	2.81701	-0.817231	26.7142	2.35887e-07	1.06688e-05
EDA2R	2.81132	2.51124	150.398	1.41882e-34	3.09304e-31
MT1JP	2.80589	-3.13486	1.40376	0.236095	0.598614
KIAA1683	2.79138	-1.4933	11.3499	0.000754514	0.0098908
IL36B	2.78947	-0.304276	49.3342	2.15861e-12	2.7681e-10
HAR1B	2.78642	-3.37001	2.82084	0.0930476	0.344968
LMAN1L	2.78017	-2.8362	2.30618	0.12886	0.422938
ERBB4	2.77982	-0.940404	20.2636	6.74736e-06	0.000194679
TSPAN7	2.77623	-3.18373	1.39817	0.23703	0.600217
SSX1	2.77261	-3.3417	0.694302	0.404705	0.763105
RBPJL	2.77198	-3.21348	0.868757	0.3513	0.72262
FOXI1	2.7707	-3.03955	4.48934	0.0341069	0.175609
EGLN2	2.76499	-3.24295	1.22531	0.268321	0.636843
SNORD115-45	2.76272	-3.34064	0.208292	0.64811	0.948201
DKKL1	2.74812	-3.18754	3.76154	0.0524443	0.236167
ARL9	2.74605	-2.95247	1.93273	0.16446	0.489462
MCHR1	2.74061	-3.01951	4.66365	0.0308076	0.163647
OVCH2	2.73762	-2.80685	3.59884	0.0578199	0.252752
SHISA7	2.73454	-3.15559	1.51855	0.21784	0.573747
IL13	2.73245	-3.18641	0.761064	0.382996	0.745852
SDR42E1	2.73068	-2.93919	0.755382	0.384778	0.746464
ARC	2.73019	0.176494	50.3601	1.2797e-12	1.72206e-10
LOC642826	2.72478	-3.39661	2.43159	0.118912	0.402904
C1QL4	2.72252	-3.33861	1.26347	0.260996	0.629758
TSGA10IP	2.71966	-2.88952	3.95855	0.0466338	0.219004
MIR181B2	2.71326	-3.31324	0.216563	0.641671	0.944845
LINC00254	2.7102	-3.34172	0.937159	0.33301	0.705873
HAO2	2.70784	-3.02057	1.48975	0.222255	0.579803
CAPN13	2.70644	-3.13722	0.941834	0.331807	0.705008
LOC152024	2.70384	-1.33118	23.8019	1.0678e-06	4.02489e-05
GPR39	2.70264	-2.72442	5.32999	0.0209615	0.124073
TUBA3E	2.6944	-3.13675	1.08395	0.297815	0.669729
PANX3	2.69425	-2.19174	6.1347	0.0132554	0.0888309
TKTL1	2.6937	-1.10302	12.6317	0.000379258	0.00570195
MIR554	2.6925	-3.183	1.18181	0.276988	0.647373
FCN3	2.69112	-3.26103	1.47483	0.224586	0.582354
VGF	2.68832	-3.18414	0.809416	0.368293	0.732504
MIR4666A	2.6871	-3.39753	2.48442	0.114979	0.394193
ARHGEF38	2.68656	-2.36988	6.60368	0.0101768	0.0732919
LRCH2	2.68645	-2.40308	10.6879	0.00107837	0.0130533
RACGAP1P	2.68495	-3.31179	0.867658	0.351605	0.722814
PROKR1	2.67689	-3.06791	0.872119	0.350369	0.722192
DCT	2.66976	-2.19821	8.84486	0.00293916	0.0286812
GRIN2C	2.66971	-2.22967	9.10429	0.00255011	0.0256423
LOC349196	2.66369	-3.18614	0.628345	0.427963	0.782822
CTSL1P2	2.65484	-3.06198	4.07384	0.0435522	0.209543
TRIM42	2.64673	-3.31375	0.959295	0.327364	0.701397
LOC100505835	2.64476	-3.3414	0.413068	0.520417	0.856443
C5orf48	2.6374	-2.97607	3.45847	0.0629286	0.267312
EPGN	2.63716	-2.23071	6.69277	0.00968045	0.0706035
LOC100302640	2.63708	-2.81913	5.12154	0.0236306	0.135601
APOF	2.63456	-2.62002	5.18086	0.0228371	0.131845
STRC	2.63396	-1.54631	18.5647	1.64231e-05	0.000414378
AMELX	2.63045	-2.66722	5.16192	0.0230873	0.132973
SLC25A31	2.62927	-3.20868	3.65097	0.0560364	0.247254
MIR4257	2.6252	-2.40142	4.67196	0.0306589	0.163094
MIR106B	2.62334	-3.25942	1.64036	0.200276	0.548427
OR4C16	2.62251	-3.16176	1.49638	0.221229	0.578725
NPHS1	2.62237	-2.58838	5.11372	0.0237374	0.135891
ANKRD13B	2.6171	-2.36853	7.31035	0.00685585	0.0544671
SLC22A25	2.61561	-3.3142	0.208371	0.648047	0.948201
TNNC1	2.61415	-3.11414	1.15467	0.282574	0.654774
MIR3941	2.61361	-3.09948	0.456328	0.499345	0.840078
TRIL	2.61005	-3.08789	0.832273	0.361616	0.732504
TMEM174	2.60612	-3.31232	0.34212	0.558608	0.88491
CBLN1	2.60458	-3.31214	0.336994	0.56157	0.88731
PCDH7	2.604	-3.04416	3.41099	0.0647634	0.272136
HHIPL2	2.60391	-2.08451	8.05049	0.00454914	0.0400045
FLJ39080	2.60322	-2.61524	6.19131	0.0128379	0.0867918
MATL2963	2.60039	-1.47328	17.564	2.77805e-05	0.000642221
LOC100128505	2.59941	-1.59267	8.59026	0.00337965	0.0318807
MIR613	2.59868	-3.31165	1.21764	0.269825	0.638319
CCL8	2.59711	0.288756	39.1661	3.8924e-10	3.49195e-08
FLJ11235	2.59692	-2.93099	3.12037	0.0773192	0.305023
KRTAP24-1	2.59052	-3.39645	2.05696	0.151512	0.465929
CASR	2.58836	-2.21114	9.39044	0.0021812	0.0227404
PRDM7	2.5868	-2.06853	9.02753	0.00265944	0.0264729
LOC286442	2.58591	-2.06944	9.29668	0.0022957	0.0236513
CD79A	2.58579	-0.0652847	44.4191	2.65086e-11	2.86083e-09
LOC100288077	2.58351	-2.84835	4.43058	0.0353004	0.179801
SIGLEC12	2.5815	0.198915	36.6109	1.44223e-09	1.09933e-07
ECEL1P2	2.58132	-3.34011	0.463645	0.495925	0.837252
PGA5	2.58084	-2.93506	3.05627	0.080426	0.313302
OR1L3	2.57951	-2.97371	2.75453	0.0969792	0.3533
ARHGDIG	2.57894	-3.39784	2.16546	0.141142	0.44765
LINC00242	2.57632	-3.022	2.95943	0.0853781	0.325675
ODF4	2.5744	-3.23524	0.927318	0.335561	0.708977
CXorf22	2.57144	-2.93204	4.04381	0.0443337	0.211871
TMEM26	2.57067	-0.0899489	76.1542	2.6235e-18	1.00337e-15
MSH5-SAPCD1	2.56774	-3.11553	1.75589	0.185137	0.524958
MIR548G	2.56624	-2.63102	4.98122	0.0256239	0.143415
GJD4	2.56502	-3.36842	2.39351	0.12184	0.409387
C1S	2.56387	2.00035	68.4192	1.32183e-16	3.74234e-14
SALL2	2.56376	-2.85287	4.4528	0.0348441	0.178227
MIR550A3	2.55998	-3.06252	2.55874	0.109686	0.381912
RDH8	2.55969	-3.21164	1.25596	0.262417	0.631074
PACSIN1	2.55928	-3.13988	0.760005	0.383327	0.745852
IGSF5	2.55534	-3.31462	0.811155	0.367779	0.732504
APOA5	2.55424	-3.25924	0.274973	0.600015	0.915092
PLCZ1	2.5458	-3.01833	1.60957	0.204553	0.554563
MIR4513	2.54457	-2.60037	8.13373	0.00434492	0.0385759
LOC100506195	2.5433	-1.76958	7.80885	0.00519909	0.0441356
LOC100507205	2.54237	-3.36737	1.72298	0.18931	0.530321
NKX2-1	2.54198	-3.37015	1.84879	0.173924	0.506571
BTNL2	2.54079	-3.18285	1.11126	0.291809	0.662739
SLC25A47	2.53852	-1.67338	6.84544	0.00888678	0.0662463
CYP2A7	2.53614	-2.93752	1.75222	0.185598	0.525392
LOC100505841	2.53573	-3.16167	1.009	0.315142	0.688912
PSG9	2.53434	-3.34057	0.581557	0.445702	0.798019
FLJ42969	2.53173	-3.16413	0.872809	0.350179	0.721956
LOC201477	2.52815	-3.02046	1.25132	0.263301	0.63228
IL29	2.52658	-3.23255	1.42947	0.23185	0.592189
ADAMTS12	2.52036	-3.01786	2.97036	0.0848028	0.324106
C2orf78	2.51994	-2.80961	3.66076	0.0557083	0.246487
GBX1	2.51933	-3.13668	1.10446	0.29329	0.664906
DDX39B	2.51038	-2.72045	3.14167	0.0763156	0.303289
MAGEA8	2.49796	-2.39941	8.42787	0.00369513	0.0340753
DGAT2L6	2.49736	-3.14413	0.404109	0.524975	0.859386
LOC285692	2.49671	-2.67035	8.77758	0.00304956	0.0295337
TTC22	2.49627	-3.2086	0.956407	0.328094	0.702299
ERVV-2	2.49536	-3.28548	0.800574	0.370922	0.734032
FAM216B	2.4915	2.2541	72.1997	1.94482e-17	6.52262e-15
POM121L1P	2.49034	-3.0019	3.07375	0.0795657	0.311183
MFAP2	2.48918	-3.01876	4.57068	0.0325236	0.16956
KPNA7	2.4862	-2.83257	1.9059	0.167419	0.495014
CHRNA3	2.48352	-2.11206	5.96369	0.0146034	0.0951734
GAS6	2.48251	-0.514005	43.2111	4.91409e-11	5.07712e-09
C17orf77	2.48035	-3.15906	3.3788	0.0660402	0.275273
FLJ42280	2.47512	-3.18397	0.952596	0.329059	0.703024
CLRN1-AS1	2.46693	-3.24191	0.826454	0.3633	0.732504
FBXW4P1	2.46555	-1.96251	12.0088	0.000529507	0.00752567
GALR1	2.46518	-3.27113	1.53424	0.215478	0.571148
ACTL7A	2.46496	-3.2583	0.554552	0.456464	0.806525
ALOX12P2	2.46315	-2.21323	3.88638	0.0486793	0.224737
FLNC	2.45736	-2.12225	8.2113	0.00416303	0.0373473
CXCL17	2.45619	-2.47307	6.71294	0.00957159	0.0700439
MIR938	2.45523	-3.28694	0.655521	0.418146	0.773463
VTRNA2-1	2.45095	-0.673567	18.7902	1.45918e-05	0.000374581
DNAH2	2.45065	-1.13653	21.0232	4.53749e-06	0.000136848
KRT37	2.4505	-3.31407	1.16948	0.279509	0.650284
GPR78	2.4502	-3.16054	0.62935	0.427594	0.78248
DRD2	2.44564	-3.15977	0.905892	0.341207	0.714504
MRPS24	2.44201	-3.34128	1.1187	0.290198	0.662464
OR6K2	2.43746	-2.65106	3.03887	0.0812927	0.315841
VPREB3	2.43108	-3.11211	2.59086	0.107482	0.377981
PROP1	2.42847	-3.31453	0.889035	0.345739	0.718162
PTPRG	2.42697	-0.216335	28.697	8.4634e-08	4.32544e-06
LOC340074	2.42578	-3.23356	0.746655	0.387537	0.747499
OR2L8	2.42402	-3.25849	0.87122	0.350618	0.722234
MIR1280	2.42328	-3.34094	0.462885	0.496279	0.837343
FAM186B	2.42097	-0.844892	27.1677	1.8655e-07	8.67118e-06
C1R	2.41817	-1.43188	29.421	5.82425e-08	3.13503e-06
GNAO1	2.41805	-1.39313	14.6422	0.000129972	0.00234553
CDHR5	2.41332	-2.54381	3.33651	0.0677583	0.27902
LSAMP-AS3	2.41056	-2.99535	1.56841	0.210438	0.563511
C9orf173	2.4092	-3.39672	2.29379	0.129892	0.425492
MIR532	2.40757	-3.39872	2.25566	0.133127	0.43142
CLEC4F	2.40415	-3.11249	0.891289	0.345128	0.717722
SPDYC	2.40384	-3.18554	0.146292	0.702104	0.983552
MRVI1-AS1	2.40357	-3.16275	0.676307	0.410861	0.768133
CNPY1	2.40346	-3.286	0.912803	0.339372	0.713021
GSTTP2	2.40227	-3.28826	0.506313	0.476739	0.824028
ULBP1	2.40062	0.214415	30.1496	3.99973e-08	2.23003e-06
PREX2	2.39978	-2.35447	5.53944	0.0185925	0.11427
CCDC144NL	2.39954	-2.42944	7.45401	0.00632954	0.0513755
BSX	2.3993	-3.39668	2.24022	0.134461	0.434004
LOC100507377	2.39695	-2.93296	2.31603	0.128046	0.421083
UPK1A	2.39589	-3.34073	1.24648	0.264226	0.632981
TAL2	2.39489	-2.99634	4.46616	0.0345726	0.177532
CDH16	2.39454	-3.18851	0.20781	0.648489	0.948478
NXF4	2.39244	-3.26015	1.05292	0.304835	0.67735
UBQLNL	2.3903	-2.34019	6.41954	0.0112872	0.0791699
CALCB	2.38999	-3.15634	2.94833	0.0859664	0.327005
SFTPA1	2.38906	-3.29123	0.870142	0.350916	0.72224
KLK3	2.38469	-3.18809	0.736757	0.390702	0.748971
OR2K2	2.38428	-3.39722	2.31034	0.128516	0.422125
RNASE13	2.38375	-3.23127	1.03082	0.309966	0.683396
MIR4514	2.3831	-3.13829	1.25206	0.263159	0.63228
HOXB9	2.38104	-3.34064	0.16493	0.684657	0.972989
CALR3	2.37952	-2.55266	4.67612	0.0305847	0.162897
LUZP4	2.37069	-2.0779	5.52749	0.0187199	0.114615
KCNK4	2.37016	-3.39691	2.22429	0.135855	0.436627
FAM74A3	2.36993	-3.39801	2.2794	0.131103	0.427593
LOC100289673	2.36841	-2.99326	0.980702	0.322026	0.695961
CNR2	2.36355	-3.18296	0.659704	0.416665	0.772462
C9orf47	2.36267	-2.59561	3.1934	0.0739359	0.296312
MIR3922	2.36044	-2.89993	2.66457	0.102606	0.367412
OR2D2	2.35528	-2.76957	3.42897	0.064062	0.270492
MIR326	2.35413	-3.34018	0.499891	0.479548	0.826284
SSTR3	2.35389	-3.23267	3.09693	0.07844	0.308051
GRM2	2.35	-2.91539	9.54768	0.00200202	0.0212794
HTR1F	2.34949	-0.918576	16.3402	5.29284e-05	0.00109472
MIR4296	2.34608	-3.23535	0.786787	0.375073	0.737792
LOC644714	2.34413	-2.48491	5.60868	0.0178717	0.110903
OOEP	2.34311	-3.20884	0.699073	0.403095	0.761282
ANO4	2.34035	-2.65548	3.29851	0.0693427	0.282926
RAD21L1	2.33778	-3.16829	2.85302	0.0912022	0.341084
OR6K6	2.33767	-0.263859	9.98571	0.00157759	0.0176186
FAM181A-AS1	2.33758	-2.69586	3.56421	0.0590379	0.256431
LOC650293	2.33553	-3.31849	0.181523	0.670068	0.962189
SNORD123	2.33411	-3.39744	2.05237	0.15197	0.466631
FAM71B	2.33345	-3.34316	0.466305	0.494692	0.836423
FAM153B	2.33265	-3.2338	0.938567	0.332647	0.705805
LIPI	2.33254	-3.13896	1.08934	0.296619	0.66857
ADAM7	2.33146	-3.18385	2.8878	0.0892525	0.335698
FLJ41278	2.32964	-1.9603	7.33954	0.00674541	0.053904
BANK1	2.32795	-1.71778	17.2439	3.28757e-05	0.000742684
SMOC2	2.32717	-3.2599	0.915004	0.33879	0.712761
IFI27	2.32632	2.09697	38.8769	4.51391e-10	4.00013e-08
SPDYE8P	2.32581	-2.7941	6.14384	0.013187	0.0885498
OR13G1	2.32401	-3.06143	1.71338	0.190547	0.532486
MIR23B	2.32122	-3.42539	1.95601	0.161941	0.485266
MSLNL	2.32122	-3.42539	1.95601	0.161941	0.485266
VCX2	2.32122	-3.42539	1.95601	0.161941	0.485266
MRPL23-AS1	2.32121	-2.43644	6.29939	0.012078	0.0834443
TNFRSF25	2.321	-3.36756	2.11799	0.145577	0.455054
SDR16C5	2.32091	-3.26043	0.987596	0.320331	0.694359
OGDHL	2.3204	-3.04086	2.54908	0.110358	0.383175
FAM159B	2.31689	-2.87877	2.83637	0.0921522	0.342994
VAX2	2.31345	-3.36891	1.77386	0.182905	0.521424
THEGL	2.31273	-3.1614	2.85697	0.0909789	0.340663
C17orf50	2.31182	-3.01971	1.39248	0.237988	0.601452
PLEKHG5	2.31128	-3.16467	0.515105	0.472937	0.821247
BCL2L14	2.30958	-3.26026	0.93329	0.334009	0.706859
CCDC114	2.30903	-2.8782	3.79672	0.0513532	0.233132
HSD17B2	2.30637	-3.18292	1.29621	0.254906	0.622533
RRAD	2.3056	-1.64391	31.3985	2.10139e-08	1.22161e-06
DNAJC5G	2.30547	-2.5466	3.3842	0.0658243	0.274672
LOC286297	2.30521	-3.15834	2.60035	0.10684	0.376574
GATA3	2.30472	-3.20835	0.922802	0.33674	0.710226
OASL	2.30309	3.29742	56.8064	4.80903e-14	8.45458e-12
C17orf78	2.30171	-2.18325	10.8466	0.00098977	0.0122348
NPAS4	2.30104	-3.3689	1.76149	0.184439	0.523743
USH1G	2.30104	-3.3689	1.76149	0.184439	0.523743
TRIM15	2.29981	-3.26015	0.486873	0.485326	0.830489
ZIM2	2.29761	-3.23482	0.797447	0.371858	0.734817
CGB5	2.29554	-3.39815	1.6174	0.203454	0.552823
MGC45922	2.29554	-3.39815	1.6174	0.203454	0.552823
LOC149950	2.29551	-3.36821	2.14181	0.143333	0.451083
PTX4	2.29296	-3.42578	1.94106	0.163554	0.487886
IKZF3	2.29073	-3.04282	2.64817	0.103669	0.369629
OR8A1	2.2897	-2.49344	5.42956	0.0197987	0.119164
OR8J1	2.28922	-3.31316	0.83749	0.360116	0.731976
FUT3	2.28856	-3.39676	2.06848	0.150372	0.463927
RNU86	2.28734	-3.25938	0.689656	0.406282	0.764257
FLJ33360	2.28566	-2.27656	10.0474	0.00152561	0.0171523
LZTS1	2.28537	-1.62334	5.65716	0.0173843	0.108714
LOC100507387	2.2847	-3.3688	2.12391	0.145015	0.454405
MIR4663	2.28441	-3.36684	1.91169	0.166776	0.493489
HAS1	2.28411	-2.7074	4.85289	0.0275999	0.151264
GAD1	2.28202	-2.64177	4.45222	0.034856	0.178245
C6orf147	2.28027	-2.87298	2.26472	0.13235	0.430053
MRGPRX4	2.27903	-3.3675	1.98869	0.158478	0.479434
LOC100130673	2.27625	-3.1982	0.743502	0.388541	0.748007
TCL6	2.27601	-3.06411	2.62252	0.105357	0.373743
DRD1	2.27518	-3.31195	0.582095	0.445492	0.797886
LOC339894	2.27488	-2.42206	8.72603	0.00313699	0.0301793
TAS1R2	2.27435	-3.15759	0.258113	0.611419	0.924081
MIR3613	2.27327	-3.31374	0.841136	0.359072	0.731001
S1PR5	2.27028	-3.23365	0.744798	0.388128	0.748007
GHRH	2.26963	-2.97453	2.63707	0.104396	0.371382
GPR62	2.26789	-3.39629	1.87758	0.17061	0.501388
LHFPL3	2.2678	-2.82086	1.74677	0.186284	0.526628
MEPE	2.26764	-2.12873	5.40673	0.0200593	0.120234
PAGE2B	2.2669	-2.63267	4.8568	0.0275373	0.15108
SOX10	2.26659	-3.24069	0.875316	0.349488	0.721317
MIR631	2.26608	-3.36793	1.96326	0.161166	0.484007
PRDM14	2.26508	-3.3131	0.373705	0.540992	0.871272
PRG3	2.26117	-3.28467	0.711244	0.399031	0.757214
COL11A2	2.26077	0.314056	35.6841	2.32049e-09	1.69187e-07
DHH	2.26072	-3.23351	0.777797	0.377816	0.740748
CHRM2	2.25975	-2.99808	2.89343	0.0889414	0.334874
LHFPL1	2.25962	-3.36899	2.01309	0.155947	0.474149
UGT2B28	2.25845	-3.18272	0.917764	0.338063	0.71178
FZD9	2.25818	-3.02195	3.23826	0.0719372	0.290509
OR13C5	2.25723	-3.23238	1.15057	0.283429	0.655938
NTN3	2.25542	-2.56506	4.86834	0.0273539	0.150584
HES1	2.25391	2.29862	53.1045	3.16268e-13	4.78794e-11
LOC100128554	2.25367	-3.06512	1.23818	0.265821	0.634432
TEX13B	2.25083	-3.39595	1.99873	0.157431	0.477376
LPPR3	2.25041	-2.60055	4.3111	0.0378645	0.189496
OR7E2P	2.25027	-3.31283	0.85654	0.354709	0.726343
ACTL7B	2.2484	-3.342	0.609125	0.435118	0.789017
HES4	2.24783	-0.0274906	23.6384	1.16242e-06	4.34661e-05
RAB3C	2.24776	-3.23344	0.856343	0.354764	0.72635
NGEF	2.24439	-2.53041	2.6656	0.102539	0.367233
HOXC9	2.24319	-3.36827	1.91122	0.166828	0.493534
DUSP8	2.24141	-2.24372	5.46281	0.0194254	0.117371
LOC253044	2.2414	-3.3683	1.89021	0.169178	0.498628
DLG3	2.23757	-2.73361	2.61973	0.105542	0.374118
MACROD2-AS1	2.23655	-3.28754	0.904069	0.341693	0.714523
C1orf194	2.23628	-1.33185	11.6106	0.000655757	0.00887661
WDR72	2.23608	-2.08214	4.50271	0.0338412	0.174654
TTLL9	2.23504	-2.91512	2.83516	0.0922215	0.343194
LOC283403	2.23329	-3.39619	1.98826	0.158523	0.479434
KNCN	2.23291	-3.39582	1.83763	0.175229	0.508857
CCR7	2.23248	-0.659465	29.3798	5.94935e-08	3.17882e-06
CTSL3	2.23129	-3.15926	2.46539	0.116379	0.397144
DPY19L2	2.2311	-2.16022	5.4683	0.0193644	0.117295
ADAM19	2.22436	-2.41933	5.94156	0.0147879	0.0961791
TMPRSS11F	2.22348	-2.67932	3.13584	0.0765889	0.303905
VIL1	2.22174	-2.47233	4.42125	0.0354941	0.180619
LIPH	2.22168	-2.22864	9.43457	0.00212933	0.0223171
RNF222	2.2151	-1.82659	11.0338	0.000894639	0.0113127
LINC00317	2.21484	-3.3691	1.78144	0.181973	0.520109
NTF4	2.21391	-3.33959	0.486775	0.485369	0.830489
NRARP	2.20818	-3.0442	2.28464	0.13066	0.426917
SLC44A4	2.20721	-2.1935	11.8783	0.000567929	0.00796196
SNORD115-13	2.20668	-3.34112	0.566268	0.451746	0.803071
MIR137HG	2.20414	-1.94922	6.70716	0.00960265	0.0701534
IFNA5	2.20224	-3.4257	1.64205	0.200045	0.548112
VENTXP7	2.20224	-3.4257	1.64205	0.200045	0.548112
SNAR-G2	2.20067	-3.39654	1.81041	0.178459	0.513924
RAD51AP2	2.20056	-3.3149	0.677827	0.410336	0.767509
VEPH1	2.19202	0.46406	22.8251	1.77435e-06	6.2998e-05
RPE65	2.18926	-3.04498	2.50632	0.113391	0.390693
FIBCD1	2.18854	-3.31315	0.588518	0.442993	0.79608
OR4K13	2.18677	-3.39775	1.83723	0.175276	0.508926
CD164L2	2.18509	-3.39683	1.84253	0.174655	0.507696
KLK11	2.18481	-3.39895	1.82103	0.177191	0.511856
ACRV1	2.1831	-2.18507	3.9828	0.0459672	0.217142
CFI	2.17861	-2.53915	2.07098	0.150125	0.463623
WNT16	2.17854	-1.43879	11.2011	0.000817471	0.0105387
ZNF705D	2.17831	-2.74084	1.91156	0.16679	0.493489
C3orf20	2.17755	-0.918517	25.0994	5.44492e-07	2.23961e-05
SYT12	2.17734	-1.14301	10.2473	0.00136887	0.0157993
PLA2G12B	2.17721	-3.12296	2.50454	0.113519	0.391011
HIST1H1T	2.17312	0.106406	22.1733	2.49113e-06	8.3936e-05
MIR3648	2.16735	-0.0238509	24.1424	8.94694e-07	3.45408e-05
C9orf106	2.16701	-2.63539	7.3408	0.00674068	0.0538882
MIR30A	2.16697	-3.18943	1.04391	0.306915	0.679747
GRM6	2.16636	-3.04534	3.19202	0.0739985	0.296312
IL7R	2.16565	2.01997	81.1385	2.1044e-19	9.76083e-17
FCRL1	2.16016	-2.40024	5.11186	0.0237629	0.135898
CRSP8P	2.15923	-3.31257	0.16111	0.688136	0.975636
MIR3121	2.15918	-3.36801	1.92463	0.165347	0.491086
GSTM2P1	2.15892	-3.3145	0.674747	0.411401	0.768513
GDF9	2.15826	-1.75561	6.7785	0.00922623	0.0681803
NPFF	2.15373	-2.25712	6.88133	0.00871005	0.0652057
ABCC13	2.15109	-2.1516	6.04245	0.0139659	0.0923435
PTPRU	2.14773	-0.496107	35.8032	2.18291e-09	1.60227e-07
MIR1286	2.14754	-3.31395	0.582999	0.445139	0.797687
SNORD30	2.14645	1.3308	58.6057	1.92658e-14	3.71677e-12
ROBO4	2.14459	-2.74023	2.20102	0.13792	0.440922
MIR2861	2.14279	-3.36776	1.52058	0.217532	0.573284
APOBEC3H	2.13993	-0.827628	13.7585	0.000207879	0.00347529
APOB	2.1385	-2.7553	3.52181	0.0605663	0.261041
FGFR4	2.13774	-3.18333	3.42406	0.0642529	0.271036
PADI1	2.13535	-2.37704	4.92976	0.0263979	0.146805
RGS9BP	2.1347	-2.68792	3.48565	0.0619031	0.264761
OR10T2	2.13276	-3.36774	1.52059	0.21753	0.573284
OR51B6	2.13106	-3.02203	1.27851	0.258177	0.626895
TRIM40	2.13043	-3.2351	0.537629	0.463417	0.812882
F11	2.12873	-1.32818	25.9223	3.55436e-07	1.54046e-05
FLJ43390	2.12802	-2.79045	1.72148	0.189502	0.530604
SLC36A2	2.12755	-0.920972	18.7547	1.48654e-05	0.000379291
EBI3	2.12525	-3.42547	1.58645	0.207834	0.559426
FUNDC2P2	2.12525	-3.42547	1.58645	0.207834	0.559426
IL17F	2.12525	-3.42547	1.58645	0.207834	0.559426
MIR3122	2.12525	-3.42547	1.58645	0.207834	0.559426
MIR4465	2.12525	-3.42547	1.58645	0.207834	0.559426
SNAR-G1	2.12525	-3.42547	1.58645	0.207834	0.559426
TFF2	2.12525	-3.42547	1.58645	0.207834	0.559426
FAM155B	2.12239	-3.39665	1.72756	0.188723	0.529766
ADH4	2.12233	-2.48457	2.81064	0.0936409	0.345995
H19	2.12209	-3.39774	1.79196	0.180688	0.517857
FAM71E2	2.11974	-3.28585	1.05493	0.304373	0.677073
GPRC6A	2.11702	-3.13233	0.511075	0.474674	0.822175
CCL13	2.11471	-3.39676	1.70392	0.191776	0.533812
LOC386597	2.11266	-0.66717	29.1365	6.74551e-08	3.51799e-06
LOC100216001	2.11133	-3.36825	1.91672	0.166219	0.492468
WISP1	2.11099	-0.0758484	14.6341	0.000130532	0.00235368
LCN2	2.11092	-3.36888	1.85809	0.172845	0.505079
LOC100129138	2.11011	-3.18259	0.824658	0.363822	0.732504
SLC3A1	2.1101	-0.895675	19.1952	1.18007e-05	0.000313343
FSCN3	2.1073	-2.88199	2.22451	0.135836	0.436627
TTC29	2.10705	-2.97666	2.63998	0.104205	0.370885
GP5	2.10662	-2.45762	3.0926	0.0786492	0.308762
LINC00305	2.10407	-3.31276	1.0563	0.304061	0.67687
LOC339442	2.10208	-3.31195	0.159645	0.689483	0.976238
CSRNP3	2.10091	-2.54743	3.30227	0.0691843	0.282649
OR6B2	2.10045	-3.39613	1.54536	0.213822	0.568914
SPRR2A	2.10045	-3.39613	1.54536	0.213822	0.568914
FLJ41484	2.09771	-0.489498	28.4456	9.63675e-08	4.80735e-06
SLC22A7	2.09724	-3.36916	1.69778	0.192579	0.535555
TMEM196	2.09699	-3.26236	0.483523	0.486831	0.831944
FLJ43879	2.09562	-3.3142	0.585261	0.444257	0.797303
MIR4729	2.09558	-3.18583	1.17104	0.279188	0.650038
TNNT2	2.09269	-3.3129	0.893389	0.344561	0.717556
CDK15	2.09225	-3.34116	0.797131	0.371953	0.734937
LOC400684	2.09129	-2.03653	12.9848	0.000314027	0.00489334
ISG15	2.08819	5.01099	52.4799	4.34667e-13	6.44608e-11
ATP12A	2.08771	-3.00374	0.607038	0.435905	0.789854
LOC349160	2.08561	-3.3685	1.76708	0.183744	0.522921
SLC22A24	2.08553	-3.21027	0.529387	0.466865	0.816133
CEACAM6	2.07989	-3.28619	0.760156	0.38328	0.745852
CD5L	2.0786	-2.04341	12.4168	0.000425486	0.00627577
CASKIN1	2.07841	-2.62271	3.51295	0.060891	0.261974
GRAP2	2.07509	-3.3132	0.614588	0.433066	0.787203
KIAA0748	2.0732	-2.34492	4.1028	0.0428122	0.206804
TAS2R41	2.07292	-2.85494	2.32458	0.127345	0.419684
MIR4313	2.07004	-3.31396	0.323711	0.569386	0.892801
GAP43	2.06998	-3.28507	0.673487	0.411839	0.769001
LOC100652759	2.0691	-3.18423	0.314119	0.575164	0.896374
KIAA1257	2.06899	-1.97432	6.38195	0.0115287	0.0803468
ZNF664-FAM101A	2.06837	-3.34496	0.293801	0.587795	0.90577
SRL	2.06723	-2.12634	4.74866	0.0293211	0.1581
DUOXA2	2.06689	-3.36938	1.56722	0.210611	0.563768
MIR4441	2.06498	-3.1152	2.01312	0.155945	0.474149
LOC100128640	2.06208	-1.46629	6.40403	0.0113862	0.0795718
IL1RAPL2	2.05969	-3.31332	0.164758	0.684813	0.972989
NCOR1P1	2.05776	-3.02062	1.89403	0.168748	0.497837
CYP2A13	2.05762	-3.36811	1.76258	0.184303	0.523743
ADAMTS14	2.05736	-3.06175	2.36478	0.124101	0.413768
C16orf73	2.05633	-1.08763	15.2983	9.18002e-05	0.00174324
LINC00475	2.055	-1.84215	6.64705	0.00993204	0.0720287
HMGCS2	2.05269	-2.59198	2.8388	0.0920127	0.342766
STMN4	2.05262	-3.34095	0.634327	0.425773	0.780577
MIR1324	2.05026	-3.13744	0.600102	0.438539	0.792256
SAMD3	2.04979	-2.78026	1.81968	0.177352	0.511886
LOC100129845	2.04887	-3.34105	0.744509	0.38822	0.748007
SAA2	2.04765	-2.63495	5.64278	0.0175274	0.109358
EIF3C	2.04618	-3.39627	1.48167	0.223513	0.581377
CABP1	2.04614	-3.36933	1.57758	0.20911	0.561611
ZNF750	2.04579	-2.43482	2.39847	0.121454	0.408594
OR2W3	2.04086	-3.19673	0.582993	0.445141	0.797687
LOC644189	2.03972	-3.10254	0.738179	0.390245	0.748491
MIR643	2.03934	-2.87802	1.44711	0.228992	0.588127
LOC728606	2.03774	-2.60407	3.29649	0.0694281	0.283168
LOC144481	2.0374	-3.28543	0.399884	0.527149	0.860855
TRIM55	2.03491	0.227259	26.7284	2.34152e-07	1.06123e-05
PCBP3	2.0334	-2.3922	4.37638	0.0364403	0.184063
BARX2	2.03324	-3.28544	0.622779	0.430017	0.784363
EGFLAM-AS4	2.0332	-3.23529	0.60513	0.436627	0.790637
IGFBP3	2.03318	-3.17037	0.558346	0.454927	0.805448
OR13C8	2.03215	-3.3136	0.628122	0.428045	0.782822
HOXB-AS3	2.03044	-3.3678	1.67537	0.195541	0.541377
PTGIR	2.03022	-2.72256	2.7636	0.0964311	0.352376
PRND	2.03008	-2.24491	4.87954	0.0271769	0.1498
SPARCL1	2.02851	-1.57542	7.41355	0.00647343	0.0523639
TULP1	2.02831	-3.15891	0.408441	0.522762	0.857728
COL12A1	2.02755	-2.10175	4.57738	0.0323967	0.16908
MIR4269	2.02605	-3.39782	1.59099	0.207184	0.55878
OR11L1	2.02605	-3.39782	1.59099	0.207184	0.55878
CRP	2.02488	-3.1591	0.744351	0.388271	0.748007
SLC26A10	2.02402	-3.08691	1.16043	0.281376	0.65283
CTAGE10P	2.02154	-3.11944	0.695921	0.404158	0.762413
LAMA5	2.02063	-2.0763	9.68427	0.00185852	0.0200772
RGMA	2.01708	-2.9936	2.08349	0.1489	0.461016
LOC440461	2.01638	-3.02657	2.12911	0.144524	0.453029
AEBP1	2.01288	-3.20728	2.37729	0.123111	0.411903
FBXL7	2.01154	-3.23226	0.32264	0.570025	0.893161
TEN1-CDK3	2.01115	-3.00902	2.1586	0.141774	0.448424
TULP2	2.00974	1.53424	30.992	2.59097e-08	1.4864e-06
ABCA10	2.00903	1.1585	62.1473	3.18711e-15	7.0897e-13
IL6	2.00865	-1.41109	13.7376	0.000210206	0.00349769
IGFL2	2.00828	-1.98485	4.35852	0.0368243	0.185397
WIF1	2.00744	-3.12204	0.842234	0.358759	0.730792
LOC255167	2.00691	-3.18169	0.323051	0.56978	0.893097
VTRNA1-1	2.0029	-2.28851	3.35661	0.0669359	0.277415
WFDC5	2.00101	-3.20639	1.94983	0.162606	0.486656
LOC100132078	1.99869	-3.11045	0.413903	0.519995	0.855996
HPDL	1.9942	-2.85897	2.54995	0.110298	0.383163
RXFP1	1.99242	-2.79197	2.17623	0.140158	0.445594
MIR4734	1.98922	-3.13915	0.810886	0.367858	0.732504
DKFZp434J0226	1.98888	-3.1627	0.509793	0.475228	0.823004
TSNAX-DISC1	1.98638	-2.91959	0.593461	0.441084	0.794086
CMPK2	1.98566	4.17172	38.7656	4.77873e-10	4.20066e-08
LOC100507391	1.98375	-3.13499	0.847829	0.357167	0.729391
DNAH12	1.98062	0.324489	28.5274	9.23799e-08	4.62961e-06
LOC643401	1.98044	-2.01113	11.4528	0.000713847	0.00947738
CPLX2	1.97979	-2.97846	2.04307	0.152901	0.468375
RIPK4	1.97854	-3.11279	0.787724	0.374789	0.737601
GM140	1.97825	-2.58985	4.63869	0.0312588	0.165198
LINC00222	1.97797	-1.90776	4.81397	0.0282299	0.153888
SULT2A1	1.97775	-3.18675	0.470196	0.492897	0.835413
CCL25	1.97464	-3.42532	1.21925	0.269508	0.637967
CTGF	1.97464	-3.42532	1.21925	0.269508	0.637967
DLX2	1.97464	-3.42532	1.21925	0.269508	0.637967
KLHDC7A	1.97464	-3.42532	1.21925	0.269508	0.637967
LGR6	1.97464	-3.42532	1.21925	0.269508	0.637967
LRRC52	1.97464	-3.42532	1.21925	0.269508	0.637967
MIR1276	1.97464	-3.42532	1.21925	0.269508	0.637967
MIR3619	1.97464	-3.42532	1.21925	0.269508	0.637967
MIR921	1.97464	-3.42532	1.21925	0.269508	0.637967
POM121L12	1.97464	-3.42532	1.21925	0.269508	0.637967
SLC38A8	1.97421	-3.31391	0.581809	0.445604	0.797944
UROC1	1.97338	-3.26209	0.209557	0.647115	0.947702
LDB2	1.97114	-3.23278	0.828713	0.362645	0.732504
GRB14	1.96936	-2.99493	2.15972	0.141671	0.448424
CNTN2	1.96882	-1.91242	5.56829	0.0182886	0.112976
LOC644554	1.96872	-2.60307	2.76179	0.09654	0.352393
CHKB	1.96856	-3.05404	1.02154	0.312155	0.684812
CLIC6	1.96853	2.63517	99.0172	2.50319e-23	1.65362e-20
C21orf128	1.9669	-2.82985	2.09536	0.147747	0.458771
MCART2	1.96689	-2.89472	2.61241	0.10603	0.374751
TAF7L	1.9667	-2.6227	2.09044	0.148223	0.4599
RAI2	1.96602	-3.39721	1.43896	0.230308	0.589423
TMEM171	1.966	-3.31274	0.231108	0.630704	0.937498
CHRM1	1.96587	-3.2325	0.698752	0.403204	0.761288
DNTT	1.95999	-3.25848	0.664271	0.415056	0.771139
PGPEP1L	1.95896	-2.85953	1.63226	0.20139	0.550371
PLEKHA6	1.95826	1.43317	50.8093	1.01793e-12	1.39565e-10
SLC4A9	1.95799	-2.10619	4.52806	0.0333435	0.172453
MIR3942	1.95794	-3.28641	0.463534	0.495977	0.837252
LOC653712	1.95785	-0.936508	13.0616	0.00030141	0.00472375
CIDEA	1.95667	-3.42671	1.32605	0.249509	0.614749
FAM27B	1.95667	-3.42671	1.32605	0.249509	0.614749
GALP	1.95667	-3.42671	1.32605	0.249509	0.614749
KRTAP10-12	1.95667	-3.42671	1.32605	0.249509	0.614749
MIR4648	1.95667	-3.42671	1.32605	0.249509	0.614749
GPR115	1.95637	-2.20974	2.71269	0.0995531	0.359195
C17orf69	1.95545	-1.87214	9.21944	0.00239458	0.0244276
C10orf81	1.95318	-2.05033	5.73863	0.0165957	0.104865
HS3ST5	1.95262	-2.13277	4.92325	0.0264977	0.147168
GNAZ	1.95096	-2.69269	5.25889	0.021835	0.128145
KRTAP5-10	1.9508	-3.13607	0.877481	0.348893	0.721246
ZNF663	1.9502	-3.16797	0.690087	0.406135	0.764257
SH2D1B	1.94996	-1.99792	3.58133	0.0584324	0.254612
SYNGR4	1.94678	-3.28575	0.257059	0.612148	0.924408
C3orf27	1.94511	-3.23313	0.948023	0.330223	0.703564
CD70	1.94362	-1.86591	9.88694	0.00166456	0.0184013
EXTL1	1.93886	-2.77516	1.7343	0.187862	0.528285
DOC2A	1.93781	-1.34072	9.92168	0.00163343	0.0181585
MIR623	1.93631	-2.66522	2.74532	0.0975397	0.354749
CSNK1A1P1	1.93505	-2.83184	0.743442	0.38856	0.748007
AFM	1.93422	-3.18423	0.59989	0.43862	0.792314
MIR3687	1.93356	-0.126186	23.6803	1.13739e-06	4.26764e-05
CRISPLD1	1.93344	-2.34022	2.85168	0.0912783	0.341113
COL28A1	1.93209	-2.2411	7.08954	0.00775352	0.0596214
PNCK	1.93206	-3.33938	0.350636	0.553753	0.881554
GPR26	1.92693	-2.97765	0.964315	0.326102	0.699845
ALMS1P	1.92682	-2.13127	8.40559	0.00374069	0.0343544
ZIC3	1.92612	-3.36896	1.48152	0.223537	0.581377
SNORD27	1.92583	-0.919476	22.6626	1.93094e-06	6.75675e-05
PLXDC1	1.9234	-1.10374	14.1536	0.000168477	0.0029034
MIR4266	1.91947	-1.96052	5.01521	0.0251255	0.141535
SNORA84	1.9183	-3.31255	0.847359	0.357301	0.729495
CTRB2	1.91766	-3.18629	0.254445	0.613962	0.925998
TAF1L	1.91764	-2.76283	2.50095	0.113778	0.391718
LOC100144604	1.91738	-3.3405	0.398853	0.527682	0.861167
AQPEP	1.91651	-1.00608	10.0645	0.00151156	0.0170294
C4orf51	1.91585	-3.42609	1.20024	0.273274	0.64175
DEFB126	1.91585	-3.42609	1.20024	0.273274	0.64175
FRMD1	1.91585	-3.42609	1.20024	0.273274	0.64175
GPR32	1.91585	-3.42609	1.20024	0.273274	0.64175
HRASLS2	1.91585	-3.42609	1.20024	0.273274	0.64175
HSP90AA6P	1.91585	-3.42609	1.20024	0.273274	0.64175
MIR3944	1.91585	-3.42609	1.20024	0.273274	0.64175
MIR4694	1.91585	-3.42609	1.20024	0.273274	0.64175
OR2F2	1.91585	-3.42609	1.20024	0.273274	0.64175
LOC401242	1.91554	-2.89467	1.18957	0.275415	0.644954
PM20D1	1.91485	-2.55166	3.67979	0.0550756	0.24455
LOC286370	1.91465	-3.11858	0.253676	0.614498	0.92655
HSD3B2	1.91303	-3.3138	0.437388	0.508386	0.847115
C12orf74	1.91279	-3.18344	0.665994	0.414452	0.771139
COL27A1	1.9085	-2.01137	6.58975	0.0102567	0.0736728
MAPK15	1.90281	-3.31524	0.428335	0.512807	0.851241
MIR4744	1.90281	-3.31472	0.542619	0.461349	0.81069
MIR4295	1.90274	-3.06772	2.4175	0.119987	0.405034
NPPB	1.9018	-3.31362	0.864643	0.352443	0.723811
ULBP2	1.90064	0.289792	38.5184	5.42407e-10	4.67371e-08
ZBP1	1.90028	-0.800923	14.7354	0.0001237	0.00225097
LOC284379	1.8993	-3.18202	0.796897	0.372023	0.734974
LIPG	1.89906	-0.312897	19.4688	1.02257e-05	0.000276918
C10orf111	1.89843	-2.16828	3.37313	0.0662675	0.275851
C20orf195	1.89794	-2.99751	1.86886	0.171605	0.503228
MMP21	1.8968	-1.78195	9.37757	0.00219657	0.0228556
NPM2	1.89625	-1.43499	9.68939	0.00185335	0.0200611
UCN2	1.89305	-2.87811	2.09684	0.147604	0.45863
CACNA1S	1.89206	-3.23304	0.675293	0.411212	0.768292
CCDC67	1.89083	-1.61727	6.98257	0.00823075	0.0624105
C8orf75	1.89075	-1.40892	11.6232	0.000651328	0.0088467
EPHA7	1.89013	-2.97846	1.1292	0.287947	0.660762
CASQ2	1.88623	-2.87361	2.86775	0.0903713	0.338773
ADAMTSL4	1.88548	1.91393	25.6167	4.16423e-07	1.7593e-05
SLC24A5	1.88508	-2.77537	3.83956	0.0500567	0.228723
ADAMTS5	1.88452	-2.66556	2.7841	0.0952043	0.349697
PPP4R4	1.88286	-2.03528	2.35321	0.125025	0.415164
PSG4	1.88267	-2.9175	2.36808	0.12384	0.413444
MIR3175	1.88257	-2.46343	3.6719	0.055337	0.245442
EBF1	1.87992	-2.74092	1.94659	0.162955	0.486951
CADM3	1.87966	-3.3406	0.1923	0.661009	0.957575
MIR1206	1.8781	-3.04112	1.53502	0.21536	0.571148
OR4K2	1.8779	-3.3692	1.4776	0.224151	0.581933
OR7E37P	1.87767	-1.65225	8.57492	0.00340825	0.0320672
MIR4727	1.87693	-3.28689	0.431429	0.511289	0.850302
TMCO2	1.8764	-2.95031	1.93396	0.164326	0.489185
NTRK2	1.87454	-2.75591	1.62893	0.201851	0.550834
FP588	1.87441	-3.18269	0.594645	0.440629	0.793696
TMPRSS3	1.87376	-3.15899	1.03882	0.308097	0.681257
PDZD3	1.87289	-2.52694	2.85556	0.0910586	0.340844
LOC100507489	1.87115	-2.18045	3.08469	0.0790325	0.309872
MIR100HG	1.87074	-3.36678	1.39226	0.238024	0.601474
B3GNT6	1.8693	-3.00066	3.47187	0.0624206	0.265938
TPTE2P3	1.868	-3.10925	0.916301	0.338448	0.712316
OSR1	1.86744	-3.3398	0.316289	0.573846	0.895643
GALNTL1	1.86351	-2.94332	3.28541	0.0698982	0.284287
GAD2	1.86309	-3.28629	0.756113	0.384548	0.746464
SPNS3	1.86224	-3.25846	0.365987	0.5452	0.874483
CA10	1.86086	-3.18212	0.297281	0.585592	0.903909
IRF4	1.85984	-1.67113	7.25557	0.00706814	0.0557354
KHDC1	1.8595	-3.2859	0.602214	0.437735	0.791365
MIPOL1	1.85938	-1.17577	18.8446	1.41809e-05	0.000365849
OR2AG2	1.85905	-3.18302	0.494617	0.481875	0.828451
LOC100132987	1.85788	-1.41472	7.34549	0.00672311	0.053824
LINC00240	1.85604	-2.89875	2.29296	0.129962	0.42558
OR51Q1	1.85369	-2.95585	2.46114	0.116694	0.397677
KLF17	1.85353	-2.83038	1.20959	0.271413	0.64
SH2D4B	1.84949	-1.43597	12.5872	0.000388388	0.00581115
ELAVL3	1.84845	-2.83708	2.65997	0.102903	0.368174
SCRT2	1.84626	-3.21139	0.79075	0.373873	0.736663
OPALIN	1.8437	-3.20913	0.909825	0.340161	0.713846
FBLN7	1.84299	-3.34104	0.417324	0.518275	0.855097
CCDC83	1.84223	-2.61887	3.88197	0.0488073	0.224914
LOC339807	1.84188	-3.23477	0.603591	0.437211	0.790971
LRRC10B	1.84073	-3.11396	0.791839	0.373545	0.736281
OSBPL10	1.84059	0.114452	16.6298	4.54327e-05	0.00097292
MIR215	1.84014	-2.66903	2.29426	0.129853	0.425428
PYGM	1.83939	-0.79096	21.9217	2.84009e-06	9.3244e-05
C17orf67	1.83916	-2.63485	3.28807	0.0697848	0.284091
WFDC8	1.83749	-3.18203	0.623861	0.429616	0.784129
FOXD1	1.83605	-3.36912	1.34497	0.246159	0.611261
LOC348120	1.83512	-3.14213	0.509329	0.475429	0.823221
SOX5	1.83337	-2.93302	1.4665	0.225899	0.583755
FNDC7	1.83331	-2.27273	3.84752	0.0498197	0.228022
SLURP1	1.83212	-3.31449	1.20146	0.273029	0.64175
DUOXA1	1.83014	-3.09003	0.0195608	0.888771	1
SPDEF	1.82973	-3.04246	1.90897	0.167078	0.494165
PCNAP1	1.82945	-3.15892	1.64222	0.200021	0.548112
MIR4767	1.82908	-3.02564	1.93027	0.164728	0.489848
MIR556	1.82883	-3.39752	1.34415	0.246303	0.611479
PGLYRP1	1.82745	-3.14348	0.295641	0.586628	0.904611
FNDC8	1.82296	-2.57919	3.10864	0.0778781	0.306507
CHRNA2	1.82255	-0.17967	19.1459	1.21097e-05	0.000320378
HAP1	1.82172	-2.04918	6.9864	0.00821315	0.0623596
PLEKHG1	1.82158	-1.79517	3.99078	0.0457498	0.216625
LOC730227	1.82116	-0.924452	17.6892	2.601e-05	0.000603854
TTR	1.82104	-3.1848	0.146316	0.702081	0.983552
LOC145837	1.81792	-2.62465	3.79315	0.0514626	0.233386
OR8B8	1.81725	-2.62841	1.41518	0.234199	0.596301
EXOC3L1	1.81466	-2.60825	5.11394	0.0237344	0.135891
IFIT2	1.81275	7.06898	52.0934	5.2923e-13	7.64054e-11
OSR2	1.81127	-2.11935	4.57892	0.0323676	0.169009
LOC146481	1.81124	-3.25895	0.870866	0.350716	0.722234
OR4D6	1.81025	-3.39587	1.23538	0.266363	0.634688
LINC00310	1.8099	-1.14097	16.2391	5.58304e-05	0.00114821
C1RL	1.8093	0.970854	41.7541	1.03507e-10	1.02566e-08
GRM3	1.80761	-2.64932	2.36725	0.123905	0.413522
ANKUB1	1.80645	-2.70903	1.92255	0.165576	0.491498
CXorf66	1.80519	-3.39644	1.23507	0.266423	0.634688
LOXL1	1.80519	-3.39644	1.23507	0.266423	0.634688
OR10H2	1.80519	-3.39644	1.23507	0.266423	0.634688
SLC6A5	1.80519	-3.39644	1.23507	0.266423	0.634688
LOC79015	1.80419	-2.92201	1.96888	0.160567	0.483104
IRX6	1.80341	-1.67697	4.75908	0.0291441	0.157419
ADH6	1.80059	-1.65305	17.1077	3.53193e-05	0.000790514
ASXL3	1.79939	-3.01743	0.898945	0.343065	0.715744
SH3GL2	1.79902	-2.85615	3.1872	0.0742172	0.29678
TBX10	1.79629	-3.31176	0.611419	0.434254	0.788238
GADL1	1.79542	-2.61745	1.66605	0.196788	0.542711
AQP5	1.7953	-0.615983	13.7593	0.000207785	0.00347529
MNX1	1.79493	-3.28636	0.598759	0.439052	0.792718
OR3A2	1.7929	-2.82171	1.54964	0.213188	0.567833
PRO1768	1.7922	-1.75167	7.67105	0.00561139	0.0468511
RSG1	1.79164	-0.48669	28.0544	1.1795e-07	5.73955e-06
LOC100289509	1.79147	-2.77649	1.81212	0.178254	0.513587
PSD2	1.78923	-2.18382	6.84425	0.00889269	0.0662545
LRRC36	1.78775	-2.67136	3.94847	0.046914	0.219516
MBL2	1.78727	-3.14078	0.482147	0.487451	0.832335
RGS21	1.78536	-2.82883	1.3594	0.243641	0.608613
SYN1	1.78419	-2.50343	3.2916	0.069635	0.283694
SLITRK6	1.78262	-2.90059	0.972794	0.323984	0.697773
HIP1R	1.78196	-1.46634	9.09605	0.00256162	0.0257224
NPY6R	1.78075	-0.31738	18.0345	2.16933e-05	0.000522556
CYP2A6	1.77999	-2.78026	2.61644	0.105762	0.374408
ADORA2A	1.77943	-2.1557	5.34111	0.0208282	0.123508
MIR548K	1.77942	-2.8984	1.4596	0.226993	0.585477
ZNF705G	1.77899	-3.31668	0.458657	0.498252	0.83921
UPB1	1.7788	-2.29591	4.45029	0.0348952	0.178363
GHRHR	1.77854	-3.36815	1.53829	0.214872	0.570399
USP17L2	1.77833	-3.28646	0.509349	0.475421	0.823221
MIR4720	1.77679	-2.43579	3.12279	0.0772045	0.304834
FBXL22	1.77306	-1.70346	7.86061	0.00505233	0.0431586
WFDC9	1.773	-3.28892	0.572194	0.449388	0.801052
RADIL	1.77247	-2.92471	1.78294	0.181789	0.519806
TM4SF19-TCTEX1D2	1.77025	-3.15761	0.31431	0.575047	0.89631
EBF2	1.76699	-3.13549	0.422752	0.515567	0.853133
TMEM133	1.76477	-2.75983	1.49964	0.220726	0.578372
LOC100506801	1.76471	-2.33397	3.6502	0.0560626	0.247302
LOC100506650	1.76468	-3.31287	0.71831	0.396699	0.75491
HPN	1.76403	-2.84396	1.19443	0.274438	0.643307
NPSR1	1.76283	-3.31197	0.468173	0.493829	0.836088
SPATA18	1.76245	3.47314	190.02	3.14678e-43	1.372e-39
PDIA2	1.75929	-3.26086	0.399734	0.527227	0.860855
ZNF239	1.75842	-2.66724	1.55393	0.212556	0.566884
TDRD10	1.75677	-2.72385	0.662324	0.415741	0.771594
FBP2	1.75638	-2.97525	1.56456	0.210999	0.56446
PCDHGC4	1.7558	-2.47269	1.89768	0.168338	0.49699
IRX2	1.75419	-3.13839	0.426626	0.513649	0.851654
CDC42EP2	1.75232	-2.13146	5.0802	0.0242006	0.137747
RAB40AL	1.75086	-2.60102	3.16744	0.0751203	0.299766
CLEC4M	1.75018	-3.261	0.226688	0.63399	0.939671
TMEM233	1.74901	-3.31378	0.687426	0.407041	0.765089
PLEKHN1	1.74882	-2.6464	2.07713	0.149521	0.462349
ATP10B	1.74742	1.92992	33.3547	7.67925e-09	5.02725e-07
OR10A5	1.74675	-2.34194	2.25193	0.133448	0.432139
IFIT1B	1.74442	-2.26064	5.24732	0.0219806	0.128655
FUT6	1.7439	-2.32185	3.86428	0.0493244	0.226373
PLA2G1B	1.74293	-3.1368	0.498891	0.479988	0.826431
SNHG9	1.74171	-2.32281	2.75622	0.0968768	0.353045
EPHA2	1.74001	-1.56356	8.36343	0.00382847	0.0349411
POM121L9P	1.73828	-2.93795	1.38234	0.239703	0.603476
TACR1	1.73783	-1.75294	5.84923	0.0155839	0.100008
IGLON5	1.73486	-2.62022	4.19519	0.0405389	0.198863
SLC34A1	1.73461	-3.33923	0.738943	0.39	0.748217
MESP1	1.73392	-2.60306	3.23953	0.0718814	0.290349
DKFZP434H168	1.73344	-3.36811	1.25086	0.263389	0.63228
SNORD116-25	1.73183	-2.5155	2.00937	0.15633	0.474917
SGCE	1.73158	-2.26988	2.48479	0.114952	0.394193
SIGLEC10	1.72985	2.74543	88.9389	4.0719e-21	2.11351e-18
LOC286135	1.72834	-3.34275	0.623117	0.429891	0.784288
C1orf61	1.72747	-3.18628	0.258592	0.611089	0.923866
GOLGA6C	1.72654	-1.76152	6.58491	0.0102847	0.0738248
NR0B2	1.72631	-2.89334	3.4559	0.0630265	0.267582
PLA2R1	1.72604	-2.13121	3.29879	0.0693308	0.282926
PTH1R	1.72558	-3.25944	0.328712	0.566419	0.89087
SNORD29	1.72531	-1.11848	9.62456	0.00191992	0.0205875
GABRG2	1.72497	-3.11067	0.619495	0.431235	0.78544
CDH20	1.72471	-2.90937	1.69464	0.19299	0.536153
HOXB6	1.72469	-1.86569	9.26712	0.00233304	0.0239568
LOC100129148	1.72409	-2.21865	3.87309	0.0490662	0.225711
GABRR1	1.72384	-3.00164	2.56956	0.108938	0.380524
FGF18	1.7235	-2.95959	1.94584	0.163036	0.48707
METTL24	1.72161	-1.02823	12.2813	0.00045753	0.00667614
SLC6A13	1.7211	-0.5806	23.0491	1.57917e-06	5.66215e-05
LINC00515	1.72066	0.805158	25.5185	4.38162e-07	1.84045e-05
FLJ39739	1.72007	-3.31419	0.516047	0.472533	0.821247
OR52K1	1.72001	-2.5009	1.60472	0.205235	0.555585
PCDHGA6	1.71929	-2.17635	5.21511	0.0223914	0.130273
CYP3A43	1.71713	-2.1737	3.36033	0.0667846	0.277104
SLC10A2	1.71589	-3.00036	0.279821	0.596819	0.912583
LOC286359	1.71537	-3.01948	1.94643	0.162972	0.486951
PATE1	1.71524	-3.23364	0.294836	0.587138	0.905142
ADH1A	1.71487	-3.09015	0.657611	0.417405	0.773251
ITPK1-AS1	1.71405	-0.628448	10.0971	0.00148501	0.0168086
PSG10P	1.71379	-2.77111	1.85821	0.172831	0.505079
LOC347411	1.71332	-3.34051	0.688254	0.406759	0.764819
VEGFC	1.71188	-3.19771	1.59538	0.206559	0.557725
NCRUPAR	1.71148	-2.01848	6.3624	0.0116564	0.0810554
SLC17A1	1.71019	-3.02111	0.924823	0.336212	0.709776
DEFB123	1.70894	-3.36724	1.3349	0.247935	0.613785
ISG20	1.70885	-0.0809356	11.6914	0.000627912	0.00857674
SLC28A1	1.70865	-3.08746	1.39383	0.23776	0.601225
TIGD4	1.70842	-1.82973	3.32639	0.0681764	0.280001
NEURL1B	1.70823	-1.35914	4.44844	0.0349331	0.178441
FLJ40292	1.70732	-2.43491	3.84052	0.0500281	0.228688
OR4S1	1.70629	-3.3679	1.36045	0.243459	0.608343
MYH16	1.70624	-3.09255	0.369124	0.543482	0.872903
PACSIN3	1.70487	-0.842398	13.5287	0.000234942	0.00384514
TRIML2	1.70393	-3.39736	1.37229	0.241418	0.60542
PTCHD3	1.7036	-3.13818	1.19483	0.274357	0.643254
BRS3	1.70178	-2.97614	0.865569	0.352185	0.723672
HSPB6	1.70069	-2.99748	2.58526	0.107863	0.378648
MIR378E	1.70026	-1.72497	4.83675	0.0278594	0.152291
C6orf223	1.69985	-2.93501	0.717663	0.396912	0.75491
FRMPD2	1.69976	-1.10315	8.50615	0.00353948	0.0329888
UCP1	1.69803	-2.93462	3.40546	0.0649811	0.272859
HMSD	1.69677	-3.36857	1.48328	0.223262	0.581048
OR1N2	1.69641	-3.0821	1.67297	0.195862	0.541929
HOXA-AS3	1.69562	-3.36813	1.25085	0.263391	0.63228
PLXNA2	1.69533	3.59281	92.4442	6.92508e-22	3.97281e-19
HSD3B1	1.69508	-3.18338	0.979602	0.322297	0.696072
ACADL	1.69469	-3.02063	0.787076	0.374986	0.737792
ANKRD20A11P	1.69326	-3.396	1.44189	0.229833	0.589039
VPREB1	1.69326	-3.396	1.44189	0.229833	0.589039
CYP2W1	1.69216	-3.09167	0.00846938	0.926675	1
ASAH2	1.69185	-2.68589	1.73579	0.187673	0.528111
NPY2R	1.6915	-3.21031	0.524951	0.468737	0.81787
MIR3978	1.69127	-3.13453	0.660202	0.416489	0.772462
UGT2B10	1.69123	-3.21268	0.154861	0.693932	0.978507
CARD17	1.69086	0.791109	16.5678	4.69406e-05	0.0010003
GJA4	1.69013	-2.74573	3.93497	0.0472921	0.220764
TCTEX1D2	1.68974	3.19491	46.8937	7.49422e-12	8.92754e-10
MTRNR2L7	1.68942	-3.36889	1.42735	0.232197	0.592849
IAPP	1.6884	-2.52337	3.45416	0.0630928	0.267748
FOXL2	1.68736	-3.36756	1.40203	0.236384	0.599277
CSDAP1	1.68689	-3.23138	0.492016	0.483029	0.829259
OR1K1	1.68688	-2.27396	6.73213	0.00946916	0.0695043
NLRP4	1.68667	-3.26044	0.370776	0.542582	0.872035
CNGB3	1.68632	-1.94456	4.64245	0.0311905	0.165037
CASC1	1.68612	-1.36014	4.26233	0.0389665	0.193493
BAIAP3	1.68592	-1.94148	6.50102	0.0107812	0.0765406
MIR548I2	1.68492	-3.10919	0.9977	0.317868	0.691706
OR1L8	1.6848	-2.48484	2.12057	0.145333	0.454686
DEFB121	1.68421	-3.37066	1.41387	0.234415	0.596504
CALB2	1.68394	-3.23251	0.489168	0.484299	0.829617
OPCML	1.68206	-3.15762	0.555309	0.456156	0.806414
OR10A2	1.68169	-2.62749	1.71502	0.190335	0.532031
OR13C3	1.67957	-3.23292	0.409467	0.52224	0.857292
FPGT-TNNI3K	1.67788	-3.31213	0.477285	0.489654	0.833943
C1QTNF7	1.67764	1.12272	17.9066	2.32013e-05	0.000553984
MFAP5	1.6774	3.10364	48.2059	3.8374e-12	4.72628e-10
SLC38A11	1.67699	-2.97691	1.16871	0.279667	0.650319
TLL2	1.67674	-2.03153	2.85889	0.0908699	0.340372
MATN1	1.67645	-2.77838	3.47045	0.0624745	0.266005
LY6G6F	1.67477	-3.25821	0.537155	0.463614	0.813031
MST1R	1.67447	-3.26672	0.237879	0.625742	0.933562
TNFRSF13C	1.67315	-3.31995	0.547839	0.459202	0.808932
ZNF323	1.67003	2.91989	80.1634	3.44701e-19	1.5029e-16
KCNIP3	1.66874	-2.39509	3.53093	0.0602342	0.260227
DDT	1.6684	-3.36783	1.37108	0.241627	0.605873
LOC728819	1.6678	-3.39872	1.33974	0.24708	0.612826
HERC5	1.66666	5.73172	49.0872	2.44833e-12	3.10312e-10
OR1D4	1.66632	-3.36843	1.32966	0.248866	0.614427
PCDH10	1.66609	-3.1574	0.750852	0.386207	0.746988
C16orf90	1.66587	-3.26096	0.091854	0.761833	1
CXorf48	1.66452	-2.72276	1.38394	0.23943	0.603071
DCST1	1.66399	-2.8723	0.937191	0.333001	0.705873
KCNS2	1.66393	-2.95255	1.58083	0.208641	0.560973
STATH	1.66342	-3.39598	1.27133	0.259516	0.628004
ACTL6B	1.6634	-3.39533	1.32731	0.249285	0.614749
CKMT1A	1.66328	-3.39634	1.40383	0.236084	0.598614
LOC100505478	1.66286	-2.40453	1.70764	0.191292	0.533359
LYPD3	1.66084	-2.74802	2.15416	0.142184	0.449151
RUNDC3A	1.65896	-2.09093	2.65251	0.103386	0.369056
COX7B2	1.65723	-3.36763	1.29843	0.254501	0.621949
SHROOM2	1.65715	-3.23995	0.504688	0.477448	0.824686
FAM166A	1.6557	-1.10438	7.09536	0.00772839	0.0594911
MIR3131	1.65448	-3.42546	1.2957	0.255	0.622648
LOC100132735	1.65433	-1.23135	4.98141	0.025621	0.143415
GPHB5	1.65324	-3.36856	1.35212	0.244908	0.609751
ANGPTL4	1.65289	-1.66303	4.89319	0.0269629	0.148883
TRPV5	1.65207	0.484888	21.5364	3.47184e-06	0.000109849
LOC339926	1.65149	-3.16012	0.567294	0.451336	0.802847
OR14J1	1.65093	-3.28613	0.469773	0.493092	0.835424
LOC643648	1.65056	-3.39772	1.25575	0.262457	0.631101
RBM11	1.65041	-1.30946	7.88888	0.00497395	0.042673
RBP5	1.65014	-3.10814	1.11343	0.291337	0.662681
COL4A6	1.64962	-1.47353	9.6147	0.00193026	0.0206518
SCARA3	1.64857	-3.31151	0.394847	0.529763	0.86284
ACTRT1	1.64857	-3.36805	1.32892	0.248997	0.614427
FLJ42709	1.64851	-2.77582	1.41454	0.234304	0.59636
HHATL	1.64742	-3.39611	1.33041	0.248732	0.614427
KRT83	1.64742	-3.39611	1.33041	0.248732	0.614427
FAM188B	1.64736	-3.39854	1.25806	0.262019	0.630744
OR52J3	1.64731	-3.39562	1.27481	0.258867	0.62761
SATL1	1.64604	-3.0936	0.656837	0.417679	0.773282
MIR3662	1.64525	-3.21043	0.563524	0.452844	0.803908
C17orf107	1.64486	-2.53161	2.99696	0.0834209	0.32068
SCGB1C1	1.64372	-3.42638	1.28117	0.257682	0.626136
WFDC11	1.64295	-3.39617	1.31887	0.250794	0.616265
LOC285401	1.64289	-2.87717	1.86535	0.172009	0.503984
LOC284798	1.64288	-3.28748	0.382556	0.536238	0.86779
KLK2	1.64237	-2.93999	1.4473	0.228962	0.58812
VWA3A	1.64105	-2.7579	2.6511	0.103478	0.369323
CXCL9	1.64027	-1.87655	3.90567	0.0481235	0.223306
SPRR1A	1.63959	-3.2865	0.310383	0.577445	0.898459
EPHA5	1.63933	-2.87461	1.31672	0.251182	0.616868
OR8K1	1.63904	-3.33884	0.400764	0.526695	0.860393
UBE2QL1	1.63815	-3.13509	0.651997	0.4194	0.774435
IL17B	1.63757	-3.39871	1.25988	0.261673	0.630534
DLL3	1.63598	-3.00123	0.946319	0.330658	0.70394
TAS1R1	1.63482	-2.05087	4.00321	0.0454138	0.215597
MIR651	1.63378	-3.42759	1.27424	0.258973	0.62761
OR52I1	1.63307	-2.70684	2.31682	0.127981	0.42094
NTN5	1.633	-3.368	1.2316	0.267096	0.635666
DZIP1	1.63244	-2.04288	3.4145	0.0646261	0.271674
LYG2	1.63144	-2.01981	3.35763	0.0668941	0.277301
KRTAP4-9	1.63094	-3.39659	1.2587	0.261898	0.630591
MDM2	1.62893	10.322	565.703	4.83189e-125	1.05335e-120
IL22	1.6281	-3.39688	1.30721	0.2529	0.619532
GHSR	1.62665	-2.33277	3.91218	0.0479374	0.222775
LOC100507053	1.62644	0.40064	33.3229	7.80596e-09	5.0797e-07
FAM166B	1.62616	-2.50079	2.74769	0.097395	0.354341
SLC24A2	1.62595	-1.15016	12.2377	0.000468335	0.00680193
MSH4	1.62585	-1.14605	8.14548	0.00431686	0.0383956
APOH	1.62563	-3.25797	0.459784	0.497725	0.838711
MIR4480	1.62523	-3.23257	0.567747	0.451156	0.80276
KLRG2	1.6227	-3.19257	0.385424	0.534715	0.866943
PROK2	1.62234	-3.25927	0.686754	0.407271	0.765256
PRG1	1.62086	-3.34163	0.468861	0.493512	0.835745
CD34	1.62004	-3.18166	0.453913	0.500482	0.840823
TMEM95	1.61995	-3.42499	1.25827	0.261978	0.630714
LOC729739	1.61939	-3.36622	1.33615	0.247714	0.613537
BTC	1.61915	-2.89213	1.43168	0.231491	0.591619
NUDT8	1.61844	-2.01989	6.84508	0.00888855	0.0662463
MIR181A2HG	1.61808	-2.08979	3.66175	0.055675	0.246439
CALCA	1.61804	-3.00119	0.789855	0.374144	0.73694
OR2AT4	1.61775	0.186512	10.6069	0.00112669	0.013503
NLGN2	1.61688	-2.79248	2.20255	0.137783	0.440679
LOC100288122	1.61622	-2.373	2.38862	0.122222	0.410039
APOBEC3A	1.61536	2.46302	18.2082	1.98029e-05	0.000486153
TRPM5	1.61526	-2.48027	2.937	0.0865712	0.328218
LOC400550	1.61489	-3.11752	0.384057	0.53544	0.867382
XIRP1	1.61486	-2.55214	1.94818	0.162783	0.486785
TBC1D26	1.614	-3.04896	0.650776	0.419835	0.774774
P2RY6	1.61362	-3.078	0.0753609	0.783685	1
PTPN5	1.61281	-3.31349	0.692319	0.405377	0.763653
PTTG3P	1.61262	-1.69124	4.96561	0.0258561	0.14427
GPR27	1.61247	-2.9551	1.80875	0.178658	0.514293
YSK4	1.61201	-1.80134	8.76807	0.00306549	0.0296588
EFHC2	1.61109	-2.57526	2.39054	0.122072	0.409746
KRT8P41	1.61039	-3.39679	1.31246	0.25195	0.618039
NEAT1	1.61034	7.55643	24.6111	7.0148e-07	2.78548e-05
TMPRSS11A	1.61032	-1.23245	4.90916	0.0267146	0.147871
OR6Q1	1.60974	-3.3416	0.642666	0.422747	0.77786
KRT74	1.60891	-3.31338	0.760401	0.383203	0.745852
ZNF705A	1.60882	-2.07229	3.66944	0.0554187	0.245607
MIR3691	1.60865	-3.36815	1.31757	0.251028	0.616704
ZNF454	1.60806	-3.02188	0.276231	0.599182	0.914593
MTUS2	1.60746	-0.613596	13.4428	0.000245947	0.00399824
HTN3	1.60743	-3.28674	0.502784	0.47828	0.825338
GOLT1A	1.605	-3.36815	1.29854	0.25448	0.621949
SLC36A3	1.60407	2.03768	38.8373	4.60631e-10	4.06549e-08
C14orf183	1.60392	-1.22471	10.2895	0.0013379	0.0155388
SIGLEC8	1.60289	-2.85444	3.21102	0.073144	0.293978
CDX1	1.60164	-3.08922	0.462843	0.496298	0.837343
IFNA10	1.59855	-3.42571	1.23947	0.265572	0.634116
KCNJ3	1.59855	-3.42571	1.23947	0.265572	0.634116
MYADML2	1.59855	-3.42571	1.23947	0.265572	0.634116
DEFB135	1.59816	-3.04219	1.33823	0.247346	0.613023
LOC439990	1.59779	-3.16043	0.464147	0.495692	0.837234
SCNN1A	1.59734	-2.75792	2.39355	0.121837	0.409387
LOC286002	1.59697	-2.27554	2.52247	0.112234	0.387567
A1CF	1.59661	-1.84867	4.36814	0.0366169	0.184609
SERPINA12	1.59632	-3.24075	0.526387	0.46813	0.817137
MIR1307	1.5953	-3.12884	0.560832	0.453925	0.804387
C1orf64	1.59507	-3.42576	1.24295	0.264903	0.633764
CAPZA3	1.59507	-3.42576	1.24295	0.264903	0.633764
KRT81	1.59507	-3.42576	1.24295	0.264903	0.633764
LOC100131726	1.59507	-3.42576	1.24295	0.264903	0.633764
LOC643339	1.59501	-1.76823	5.44607	0.0196124	0.118335
SLCO1B3	1.59498	-3.08694	1.25039	0.263477	0.63228
ZDHHC11	1.59475	-0.252095	21.2171	4.10095e-06	0.000125387
SLC16A2	1.59454	-1.58131	3.94489	0.047014	0.219848
NXPH2	1.59432	-3.42578	1.23015	0.267377	0.635876
EMID2	1.5943	-2.27051	2.04298	0.152909	0.468375
OR6N1	1.59322	-0.254953	7.00566	0.00812526	0.0618257
IGSF21	1.59305	-2.95566	1.39556	0.237468	0.600894
ZSCAN10	1.59242	-3.25694	0.576834	0.447556	0.799666
TNFRSF10C	1.59184	3.09975	142.725	6.75078e-33	1.22639e-29
RBPMS2	1.58964	-1.95703	2.37721	0.123117	0.411903
LAMP5	1.58944	-3.31414	0.547867	0.45919	0.808932
GJA10	1.58917	-3.25939	0.558394	0.454908	0.805448
IYD	1.589	-2.79815	1.24034	0.265405	0.63406
CYP2G1P	1.58865	-2.97473	0.890019	0.345472	0.717979
ESRRB	1.58844	-0.890239	14.5623	0.000135602	0.00242703
TSPEAR	1.58728	-2.32469	2.49721	0.114048	0.392313
C11orf34	1.58683	-2.05748	6.03161	0.0140519	0.0926593
OR52L1	1.58677	-3.42593	1.1696	0.279483	0.650284
MGC3771	1.58674	-2.91394	1.28395	0.257166	0.625554
HS3ST3A1	1.58518	-3.36945	1.36754	0.242234	0.60656
TMEM31	1.58415	-3.39628	1.11981	0.289959	0.662464
SNORD25	1.58414	0.357342	24.959	5.85624e-07	2.3774e-05
DNAH6	1.58367	-0.383446	12.0729	0.000511613	0.00733761
SULF2	1.58353	5.52409	117.951	1.777e-27	2.15214e-24
ALOXE3	1.58224	-3.31326	0.719262	0.396386	0.754841
SNORA36A	1.58102	-2.86087	0.987474	0.320361	0.694359
GBP1P1	1.58102	-2.25162	3.37893	0.0660349	0.275273
LRRN2	1.581	-1.89097	4.14399	0.0417826	0.202909
TAAR9	1.58098	-3.34207	0.300462	0.583593	0.902755
TBX18	1.58076	-3.01775	0.63638	0.425025	0.779692
CYP1A2	1.57935	-2.47378	3.86466	0.0493133	0.22637
SCN10A	1.57931	0.507359	28.6008	8.89472e-08	4.48854e-06
LOC100288079	1.57849	-2.00938	5.45457	0.0195172	0.117893
LGALS4	1.5774	-2.9563	1.37284	0.241325	0.605326
C11orf93	1.57721	-3.34078	0.698111	0.403419	0.761498
DRD3	1.57659	-3.3115	0.66566	0.414569	0.771139
ELOVL2	1.57642	-2.03327	2.762	0.0965272	0.352393
GFRA2	1.57642	-2.4636	2.57238	0.108744	0.38008
H1FOO	1.57605	-2.47602	3.85638	0.0495571	0.227059
SPINK13	1.57579	-2.33602	2.4077	0.12074	0.406883
ACY1	1.5756	-2.7504	1.52652	0.216636	0.572617
GGT5	1.57534	-3.39804	1.13305	0.287126	0.660023
SLC39A5	1.57487	-2.54524	4.07432	0.0435397	0.209529
MIR4684	1.57276	-3.42624	1.2449	0.264529	0.633428
RTP3	1.57155	-3.34082	0.0831538	0.773068	1
KCNMB2	1.57122	-0.154099	18.2644	1.92262e-05	0.000474131
SLC30A10	1.57069	-3.3135	0.718353	0.396685	0.75491
HRG	1.57021	-3.13605	0.73079	0.392627	0.750748
LHFPL4	1.57009	-2.09706	5.10227	0.0238946	0.136469
SLC22A13	1.5697	-2.28673	2.38309	0.122655	0.41086
LOC646268	1.56899	-3.42597	1.22491	0.2684	0.636961
TEX101	1.56857	-2.81322	2.27786	0.131233	0.427691
C1QL1	1.56776	-3.39631	1.21563	0.27022	0.638652
DCST2	1.56683	-2.72825	1.58396	0.208192	0.560042
LOC646862	1.56674	-3.3693	1.149	0.283759	0.656058
PPP3R2	1.56609	-2.42027	4.97067	0.0257807	0.143965
VIPR2	1.56514	-2.73035	3.19122	0.0740346	0.296312
C1orf116	1.56512	-2.57559	1.28954	0.256133	0.624194
APOA1	1.56425	-3.18517	0.213936	0.6437	0.945953
LOC730441	1.56311	-3.16206	0.862556	0.353024	0.724323
SLFNL1	1.56276	-2.98458	1.41355	0.234468	0.596568
ALX1	1.56221	-3.31201	0.432485	0.510772	0.849987
CAMSAP3	1.56146	-2.63555	1.77746	0.182461	0.520772
LOC728012	1.56127	-3.39785	1.16132	0.281191	0.652679
MIR4685	1.56093	-3.39697	1.17069	0.279259	0.650134
SLC8A2	1.56071	-2.76299	1.86378	0.172189	0.503991
MIRLET7E	1.5607	-3.42663	1.22024	0.269314	0.637967
WNT10A	1.55937	-3.37072	1.16735	0.279947	0.650761
DKFZp566F0947	1.5586	-3.39686	1.21485	0.270373	0.638816
C4orf22	1.55835	-3.09611	0.235593	0.627408	0.934574
IL19	1.55749	-2.77914	1.42298	0.232914	0.594002
ADA	1.55642	1.43635	59.2477	1.39023e-14	2.78046e-12
TTC39A	1.55619	0.514943	35.0605	3.19622e-09	2.26226e-07
SLC26A3	1.55589	-1.91307	6.46818	0.0109823	0.0776311
MGC14436	1.55546	-2.2524	4.18713	0.0407321	0.199403
EGF	1.55531	-1.5406	7.5841	0.00588853	0.0487542
GOLGA6L9	1.55408	-3.07218	0.32288	0.569882	0.89313
OR10A3	1.55351	-3.40045	1.1022	0.293784	0.66547
LOC100507206	1.55268	-3.23258	0.353782	0.55198	0.880147
OR5J2	1.55203	-3.36906	1.34396	0.246337	0.611494
HCG25	1.55049	-1.92965	3.01026	0.0827392	0.319299
AQP12B	1.54947	-3.45522	1.11415	0.291182	0.662464
CGB7	1.54947	-3.45522	1.11415	0.291182	0.662464
CLDN25	1.54947	-3.45522	1.11415	0.291182	0.662464
FAM75A3	1.54947	-3.45522	1.11415	0.291182	0.662464
GSX2	1.54947	-3.45522	1.11415	0.291182	0.662464
HPCA	1.54947	-3.45522	1.11415	0.291182	0.662464
KRTAP10-2	1.54947	-3.45522	1.11415	0.291182	0.662464
LOC440297	1.54947	-3.45522	1.11415	0.291182	0.662464
MIR3199-1	1.54947	-3.45522	1.11415	0.291182	0.662464
MIR323A	1.54947	-3.45522	1.11415	0.291182	0.662464
MIR4479	1.54947	-3.45522	1.11415	0.291182	0.662464
MIR548I1	1.54947	-3.45522	1.11415	0.291182	0.662464
MIR549	1.54947	-3.45522	1.11415	0.291182	0.662464
MIR598	1.54947	-3.45522	1.11415	0.291182	0.662464
MOGAT2	1.54947	-3.45522	1.11415	0.291182	0.662464
MRGPRX1	1.54947	-3.45522	1.11415	0.291182	0.662464
OR6Y1	1.54947	-3.45522	1.11415	0.291182	0.662464
RIPPLY2	1.54947	-3.45522	1.11415	0.291182	0.662464
SNCB	1.54947	-3.45522	1.11415	0.291182	0.662464
SPATA8	1.54947	-3.45522	1.11415	0.291182	0.662464
ZBED1	1.54947	-3.45522	1.11415	0.291182	0.662464
GALNT8	1.54905	-0.865294	8.52613	0.00350083	0.0327827
CASP14	1.54885	-3.21	0.654784	0.418408	0.773712
APOBEC1	1.5485	-3.36851	1.23448	0.266538	0.634823
PON1	1.54848	-2.91088	0.500307	0.479365	0.8261
RASEF	1.54826	-2.17138	4.21337	0.0401065	0.197417
OR5C1	1.54734	-2.47319	1.46883	0.225531	0.583362
CRYBA1	1.54635	-0.0117133	23.1076	1.53183e-06	5.52881e-05
MIR3153	1.54543	-1.49656	5.40143	0.0201203	0.120467
MTTP	1.54453	-1.42895	11.4097	0.00073061	0.00964122
MIR4308	1.54433	-3.12135	0.237448	0.626055	0.933899
EFNA1	1.54352	-1.63378	7.52814	0.00607425	0.0499316
SHE	1.54339	-0.179373	22.7119	1.88204e-06	6.60682e-05
KRTAP10-9	1.5433	-3.42566	1.14178	0.285276	0.657958
MIR3682	1.54243	-1.90415	2.43974	0.118296	0.401815
LRFN3	1.54233	-2.33924	5.2687	0.0217123	0.127547
SPRED3	1.54216	-3.16504	0.440943	0.506668	0.846
WSCD2	1.54092	-2.97014	1.53451	0.215438	0.571148
LOC643669	1.54019	-2.75892	1.47869	0.22398	0.581902
IFNE	1.53972	-1.81624	4.89983	0.0268593	0.148462
KRTCAP3	1.53894	-0.114215	22.1432	2.53047e-06	8.48681e-05
PRF1	1.53704	-3.28907	0.72553	0.394336	0.752743
CCDC113	1.5369	0.817781	47.9289	4.41948e-12	5.35248e-10
SFRP5	1.53685	-2.72182	1.48318	0.223277	0.581048
KLK10	1.53453	-3.11323	0.531791	0.465855	0.815366
RP1L1	1.53294	-3.23356	0.418553	0.51766	0.854729
FLJ40194	1.53199	-3.23412	0.24114	0.623384	0.932137
CCL27	1.53158	-3.3135	0.485253	0.486053	0.831446
BDKRB2	1.53051	-3.21172	0.861633	0.353282	0.724524
LOC286177	1.52902	-3.13674	1.43954	0.230214	0.589339
STXBP6	1.52846	-3.11902	0.500118	0.479448	0.826178
GUCY2GP	1.52809	-3.25996	0.724125	0.394794	0.753107
GAL3ST2	1.52797	-3.42632	1.1156	0.290867	0.662464
SNORA11C	1.52797	-3.42632	1.1156	0.290867	0.662464
SH2D7	1.52791	-3.36776	1.24237	0.265015	0.633826
MYRIP	1.52752	-0.500077	10.6323	0.00111131	0.01337
SNTN	1.52733	-3.09048	1.4224	0.233009	0.594036
PNLIPRP2	1.52675	-3.28855	0.483701	0.486751	0.831922
TMEM119	1.52656	-1.99406	3.49337	0.0616149	0.264047
OR2G2	1.52564	-3.34124	0.689965	0.406176	0.764257
RNF182	1.52438	-3.39694	1.27022	0.259725	0.628273
XKR7	1.52438	-3.39694	1.27022	0.259725	0.628273
SEMG1	1.5242	-2.80877	1.12179	0.289533	0.662464
PLEKHA4	1.52396	-0.874044	8.89117	0.00286553	0.0281062
DEFB108B	1.52337	-3.26328	0.12913	0.719336	0.994389
EGR1	1.5226	4.90618	23.8867	1.02174e-06	3.89406e-05
GRIN2B	1.52202	-2.67838	1.468	0.225662	0.583563
APLP1	1.5215	-1.49322	5.16311	0.0230716	0.132917
MYBPHL	1.52001	-2.51073	2.58292	0.108022	0.378736
GULP1	1.51987	-2.9609	1.2176	0.269833	0.638319
KIR2DS4	1.51915	-3.28634	0.426861	0.513533	0.851654
RAB25	1.51853	-3.34231	0.248395	0.618207	0.928418
AS3MT	1.51852	-3.18515	1.32096	0.25042	0.615601
AADAT	1.51851	-1.79864	4.04541	0.0442915	0.211791
NLGN4Y	1.51777	-2.08809	1.7652	0.183977	0.523247
ACER2	1.51763	2.85116	100.738	1.04973e-23	7.69434e-21
LOC399815	1.51716	-0.286704	9.85333	0.00169524	0.0186554
SPINK9	1.51637	-2.07226	2.44967	0.11755	0.400064
GDF7	1.51629	-3.39746	1.24305	0.264885	0.633764
D21S2088E	1.51598	-3.23464	1.04594	0.306445	0.679327
UGT2B4	1.51557	-3.26321	1.49307	0.221741	0.579073
LOC645206	1.51555	-2.91414	1.37875	0.240313	0.604066
KLRC2	1.51502	-3.21096	0.535199	0.464429	0.814133
CDHR4	1.51448	-3.2864	0.669701	0.413156	0.770141
CNTFR	1.51421	-3.42751	1.02884	0.31043	0.683411
TBC1D3B	1.51421	-3.42751	1.02884	0.31043	0.683411
C11orf41	1.51411	-2.29847	3.61766	0.0571691	0.250762
CYP2B6	1.51132	-3.18369	1.1494	0.283674	0.656058
MIR222	1.51093	-0.420175	12.0756	0.000510852	0.00733152
LINC00032	1.51072	-1.83732	4.09586	0.0429885	0.207425
NLRP14	1.51058	-2.48977	1.94643	0.162972	0.486951
ARSF	1.51041	-3.34235	0.36037	0.548301	0.877603
PCDHGC5	1.51012	-2.49458	3.06044	0.0802198	0.312787
LINC00290	1.50918	-3.29417	0.489811	0.484012	0.829386
MIR637	1.50845	-3.21113	0.767697	0.38093	0.744312
ZNF735	1.50626	-3.24406	0.326265	0.567866	0.891632
VSTM2A	1.50619	-3.34793	0.336649	0.56177	0.887433
ABCA9	1.5056	-1.00783	8.56583	0.00342532	0.0321584
SEC14L4	1.50515	-2.38984	1.8901	0.169191	0.498628
JSRP1	1.50513	-3.39607	1.13001	0.287773	0.660652
OR8S1	1.50358	-3.36875	1.20867	0.271595	0.640084
YES1	1.50352	2.29849	66.4152	3.6528e-16	9.47988e-14
BMP7	1.50292	0.273578	21.726	3.14504e-06	0.000100975
LINC00102	1.50291	-2.31014	3.90583	0.0481187	0.223306
PRDM12	1.50218	-3.36947	1.0992	0.294443	0.666063
EDN2	1.50216	-3.39772	1.17854	0.277654	0.648058
MIR450B	1.50205	-3.39647	1.17437	0.278505	0.649037
SIGLEC6	1.5003	-2.69829	1.38395	0.239429	0.603071
KRT18	1.49996	0.216292	23.7458	1.09933e-06	4.13197e-05
CYP26A1	1.49921	-3.42491	1.02412	0.311544	0.684367
FLJ46066	1.49921	-3.42491	1.02412	0.311544	0.684367
MIR3973	1.49921	-3.42491	1.02412	0.311544	0.684367
LMOD2	1.49884	0.113988	13.9413	0.000188604	0.00320216
C13orf33	1.4988	-3.09754	0.518995	0.471271	0.820256
MIR3676	1.49874	-1.1043	7.16007	0.00745441	0.0580172
LOC400456	1.49866	-3.39616	1.16844	0.279722	0.650376
POTEM	1.49859	-2.46073	1.79202	0.18068	0.517857
AMY2A	1.49791	-2.69942	1.44314	0.229631	0.589006
MIR647	1.49759	-3.39903	1.11763	0.290429	0.662464
OTUD6A	1.4966	-2.5671	3.65462	0.0559139	0.24711
FREM1	1.4962	-1.15279	5.51381	0.0188669	0.115242
RRH	1.4957	-2.17996	2.88024	0.0896728	0.336814
LOC100134229	1.49556	0.469581	43.7464	3.73807e-11	3.93671e-09
OR2A7	1.49494	-3.09211	0.862745	0.352972	0.724283
LOC100505782	1.49449	-3.39845	1.11107	0.291848	0.662739
MIR612	1.49421	1.50267	11.9207	0.000555141	0.00781283
ACAN	1.49333	-3.18542	0.280972	0.596065	0.912176
HEY2	1.49306	-3.28665	0.193806	0.659768	0.956614
C4BPB	1.49211	-3.42591	0.996995	0.318039	0.691859
FAM69C	1.49211	-3.42591	0.996995	0.318039	0.691859
GYPA	1.49133	-3.0877	1.44824	0.228811	0.588089
GDPD4	1.49128	-1.61698	5.75051	0.0164838	0.104249
KRTAP26-1	1.49027	-3.3975	1.15609	0.282278	0.654366
PRLHR	1.49027	-3.3975	1.15609	0.282278	0.654366
NR2E3	1.48996	-2.1977	3.13073	0.0768292	0.304321
NUDT11	1.48967	-3.00083	0.534262	0.46482	0.814622
HTN1	1.48885	-3.42552	1.0065	0.315744	0.689424
LINC00208	1.48885	-3.42552	1.0065	0.315744	0.689424
LOC100128511	1.48885	-3.42552	1.0065	0.315744	0.689424
SLC13A2	1.48885	-3.42552	1.0065	0.315744	0.689424
PTHLH	1.48884	-3.23773	1.49383	0.221624	0.579026
LOC392196	1.48859	-2.77047	1.50549	0.219828	0.57731
RUFY4	1.48806	-1.52548	5.11981	0.0236542	0.1357
LOC100270746	1.48783	-3.18841	0.14997	0.698564	0.98218
AMELY	1.48768	-3.3972	1.16963	0.279477	0.650284
SPATA21	1.48746	-1.62185	6.04067	0.01398	0.0924084
FAM55D	1.48693	-3.0931	0.102841	0.748446	1
BSPH1	1.48572	-3.39663	1.15841	0.281795	0.653454
CAPN9	1.48572	-3.39663	1.15841	0.281795	0.653454
DKFZp686D0853	1.4856	-3.39638	1.12229	0.289426	0.662414
DEFB128	1.48453	-3.3725	1.04954	0.305613	0.678405
HBG1	1.48381	-3.42577	1.03335	0.309374	0.682716
SNORA71C	1.48315	-2.73631	1.37693	0.240625	0.604474
SNORD28	1.48218	-0.313659	11.3723	0.00074548	0.00980185
BEST3	1.48067	-3.08869	0.655461	0.418167	0.773463
SYCE3	1.48013	-2.03287	3.16658	0.0751597	0.299868
LMX1B	1.47944	-2.82426	1.52893	0.216273	0.572387
GGT3P	1.47934	-3.34094	0.550823	0.457982	0.807832
LBX2	1.47914	-1.53394	6.73003	0.00948032	0.0695627
SNORA30	1.47905	-2.07837	2.88646	0.0893271	0.33592
PARD3B	1.47897	0.809123	28.5534	9.11501e-08	4.58908e-06
CYP11A1	1.47801	-3.34094	0.399552	0.527321	0.860899
KCNK9	1.47785	-3.39633	1.02604	0.31109	0.684059
CAPN6	1.4773	-3.28652	0.0985364	0.753593	1
IFNA14	1.47718	-3.36891	1.07509	0.299799	0.671975
SLC17A3	1.47692	-3.15875	0.611641	0.43417	0.788217
PKNOX2	1.47669	-3.33967	0.538961	0.462864	0.812303
LOC100125556	1.47665	-1.87903	4.25375	0.0391638	0.19411
METTL21C	1.4763	-2.32815	1.31711	0.251112	0.616815
TMEM150C	1.47555	-1.15832	8.96338	0.00275444	0.0271828
ARL2-SNX15	1.47445	-3.42621	1.09014	0.29644	0.668362
NNMT	1.47445	-3.42621	1.09014	0.29644	0.668362
DEFB131	1.4744	-3.39713	1.14061	0.285524	0.658182
FAM176A	1.4744	-3.39713	1.14061	0.285524	0.658182
MEOX2	1.4744	-3.39713	1.14061	0.285524	0.658182
FAM25A	1.47266	-2.94524	1.33226	0.248403	0.614176
ZYG11A	1.47183	-2.26034	4.20725	0.0402515	0.198032
KIF26B	1.47159	-2.63069	2.08351	0.148897	0.461016
ZNF812	1.47139	-0.808643	7.3509	0.00670292	0.053722
VN1R10P	1.471	-3.42567	1.06235	0.30268	0.675376
CTHRC1	1.47098	-1.82563	4.83938	0.0278169	0.152134
TLR10	1.47019	-0.541244	11.5425	0.000680238	0.0091369
CD69	1.46992	-1.50293	6.84312	0.00889831	0.0662737
ID1	1.46947	-2.84126	1.08057	0.298571	0.670532
LEFTY2	1.46935	-3.36887	1.08826	0.296856	0.668636
LOC100169752	1.46935	-3.36887	1.08826	0.296856	0.668636
C20orf152	1.46911	-2.55598	2.82032	0.0930779	0.344968
HOXA11	1.4685	-3.34076	0.0784148	0.779457	1
CNN1	1.46795	-3.23262	0.403111	0.525487	0.859392
RAB9BP1	1.46592	-3.42535	1.12758	0.288291	0.660889
LOC729966	1.46573	-3.42626	1.12717	0.28838	0.66099
DACT3	1.46572	-2.62425	2.63166	0.104752	0.372345
DNASE1L3	1.46519	2.017	56.4818	5.67217e-14	9.81375e-12
LOC149086	1.464	-3.3687	1.06703	0.301618	0.673833
EDDM3A	1.46399	-3.39737	1.01292	0.314203	0.688047
SEMA3D	1.46393	-1.91715	3.19117	0.0740371	0.296312
LINC00521	1.46216	-2.80301	1.17949	0.277461	0.647856
MIR4284	1.46207	-3.39722	1.05336	0.304734	0.677325
KRTAP13-4	1.46144	-3.42638	1.0842	0.297759	0.669729
OR51L1	1.46144	-3.42638	1.0842	0.297759	0.669729
SHD	1.46144	-3.42638	1.0842	0.297759	0.669729
PSG8	1.461	-3.34238	0.183562	0.66833	0.960938
VWCE	1.46094	-0.514313	14.7727	0.000121278	0.00222173
NF1P2	1.4604	-3.36868	0.813488	0.367091	0.732504
FOXF2	1.45985	-3.39607	1.04188	0.307384	0.680026
LOC100507050	1.45985	-3.39607	1.04188	0.307384	0.680026
LOC400043	1.45916	-2.94129	0.644439	0.422108	0.777553
ANKS4B	1.45763	-2.23257	3.11154	0.0777392	0.306237
OR8B12	1.45752	-2.65257	1.47639	0.224339	0.58206
TANC1	1.4573	0.5886	23.9725	9.77201e-07	3.74223e-05
F5	1.4571	-0.188403	14.6276	0.00013098	0.0023562
LOC283481	1.45666	-1.64764	5.07587	0.0242611	0.137912
HTR6	1.4557	-2.74875	2.44744	0.117717	0.400409
DNM1P41	1.45503	-1.21632	8.68798	0.00320315	0.0306256
OR51F1	1.45376	-3.42632	1.05629	0.304064	0.67687
SNORD115-32	1.45376	-3.42632	1.05629	0.304064	0.67687
TEX21P	1.45259	-2.10543	3.44079	0.0636055	0.269243
LUZP2	1.45198	-2.42663	2.84874	0.0914456	0.341355
FAM170A	1.4519	-2.6532	1.07402	0.300038	0.672096
GFRA1	1.45146	0.486561	10.5973	0.00113252	0.0135505
NOX3	1.45111	-3.28837	0.678784	0.410006	0.767369
AQP7P1	1.45107	-1.61744	5.81011	0.0159343	0.101659
SNORD105B	1.45102	-2.67701	1.49287	0.221772	0.579073
TSHR	1.45084	-0.545755	9.87637	0.00167415	0.0184882
LOC100507472	1.45081	-2.22375	3.85948	0.0494655	0.226789
PLVAP	1.45037	-3.04991	0.773005	0.379289	0.742517
IQCF4	1.44975	-3.39719	1.04216	0.30732	0.680022
RFPL4B	1.44975	-3.39719	1.04216	0.30732	0.680022
SOHLH1	1.44975	-3.39719	1.04216	0.30732	0.680022
THNSL2	1.44922	-0.461982	15.3472	8.94547e-05	0.00170763
LOC285758	1.44779	-0.501314	16.8768	3.98855e-05	0.000872995
THSD4	1.44739	-2.88243	1.16158	0.281138	0.652626
LOC100505768	1.44652	-0.875874	10.0721	0.00150527	0.0169762
FOSB	1.44601	3.24618	26.7837	2.27553e-07	1.03779e-05
LOC440041	1.44589	-3.39708	1.02292	0.311827	0.684644
MGAT5B	1.44409	-3.07418	0.333958	0.563338	0.888526
ATP2A1	1.44403	-1.31135	9.18989	0.00243356	0.0247557
C2orf51	1.44264	-3.45515	0.819971	0.365189	0.732504
CGB8	1.44264	-3.45515	0.819971	0.365189	0.732504
CHRNA4	1.44264	-3.45515	0.819971	0.365189	0.732504
GAST	1.44264	-3.45515	0.819971	0.365189	0.732504
GNG13	1.44264	-3.45515	0.819971	0.365189	0.732504
GUCA2A	1.44264	-3.45515	0.819971	0.365189	0.732504
HBA2	1.44264	-3.45515	0.819971	0.365189	0.732504
IFNA6	1.44264	-3.45515	0.819971	0.365189	0.732504
KRTAP20-4	1.44264	-3.45515	0.819971	0.365189	0.732504
KRTAP4-6	1.44264	-3.45515	0.819971	0.365189	0.732504
LCE1E	1.44264	-3.45515	0.819971	0.365189	0.732504
LOC100288346	1.44264	-3.45515	0.819971	0.365189	0.732504
LOC285375	1.44264	-3.45515	0.819971	0.365189	0.732504
LOC339685	1.44264	-3.45515	0.819971	0.365189	0.732504
MAGEC2	1.44264	-3.45515	0.819971	0.365189	0.732504
MIR153-1	1.44264	-3.45515	0.819971	0.365189	0.732504
MIR18B	1.44264	-3.45515	0.819971	0.365189	0.732504
MIR3156-1	1.44264	-3.45515	0.819971	0.365189	0.732504
MIR339	1.44264	-3.45515	0.819971	0.365189	0.732504
MIR3678	1.44264	-3.45515	0.819971	0.365189	0.732504
MIR4457	1.44264	-3.45515	0.819971	0.365189	0.732504
MIR4635	1.44264	-3.45515	0.819971	0.365189	0.732504
MIR4646	1.44264	-3.45515	0.819971	0.365189	0.732504
MIR920	1.44264	-3.45515	0.819971	0.365189	0.732504
MYCN	1.44264	-3.45515	0.819971	0.365189	0.732504
NTF3	1.44264	-3.45515	0.819971	0.365189	0.732504
OR10J1	1.44264	-3.45515	0.819971	0.365189	0.732504
OR2F1	1.44264	-3.45515	0.819971	0.365189	0.732504
OR2S2	1.44264	-3.45515	0.819971	0.365189	0.732504
OR3A1	1.44264	-3.45515	0.819971	0.365189	0.732504
OR56A3	1.44264	-3.45515	0.819971	0.365189	0.732504
OR6B3	1.44264	-3.45515	0.819971	0.365189	0.732504
OVOL2	1.44264	-3.45515	0.819971	0.365189	0.732504
PCDHA7	1.44264	-3.45515	0.819971	0.365189	0.732504
PNPLA5	1.44264	-3.45515	0.819971	0.365189	0.732504
RPL29P2	1.44264	-3.45515	0.819971	0.365189	0.732504
SELV	1.44264	-3.45515	0.819971	0.365189	0.732504
SFTA1P	1.44264	-3.45515	0.819971	0.365189	0.732504
SPAG11A	1.44264	-3.45515	0.819971	0.365189	0.732504
SPINK2	1.44264	-3.45515	0.819971	0.365189	0.732504
TM6SF2	1.44264	-3.45515	0.819971	0.365189	0.732504
TMPRSS6	1.44264	-3.45515	0.819971	0.365189	0.732504
WNT3A	1.44264	-3.45515	0.819971	0.365189	0.732504
CSN3	1.4423	-3.15226	0.32012	0.571535	0.894066
LOC100506994	1.44198	-1.85773	6.17153	0.0129822	0.0874577
TMEM207	1.44197	-3.31341	1.41048	0.234977	0.597237
CSF2	1.44181	-3.25954	0.155004	0.693798	0.978507
MUCL1	1.44159	-3.19112	0.116569	0.732786	1
LOC440704	1.44133	-2.91278	0.833889	0.36115	0.732504
PDYN	1.44105	-3.11393	1.05291	0.304839	0.67735
AQP7P3	1.43896	-2.26926	2.85011	0.0913676	0.341298
CDKN1A	1.43893	7.53523	214.916	1.1627e-48	8.44895e-45
KCNJ9	1.43845	-3.28527	0.403259	0.525411	0.859391
NMUR2	1.43796	-3.05089	0.824773	0.363788	0.732504
OR1L1	1.43748	-2.97415	2.10188	0.147118	0.457784
SMPX	1.43682	-3.36858	1.04775	0.306025	0.678948
LOC728228	1.43679	-3.1624	0.405051	0.524492	0.858919
GRIN1	1.43559	-3.39787	1.14011	0.285629	0.658221
LINC00272	1.43528	-3.16746	0.0507114	0.82183	1
FAM183B	1.43505	-1.65687	6.50418	0.0107621	0.0764961
HIST3H3	1.43487	-3.42609	0.983878	0.321243	0.69489
UBTFL1	1.43487	-3.42609	0.983878	0.321243	0.69489
SLC6A20	1.43419	-0.837022	10.9293	0.000946537	0.0118182
NAV3	1.43409	-1.88021	1.7731	0.182999	0.521623
OCIAD2	1.43396	0.847367	16.6638	4.46245e-05	0.000958438
KIR3DL1	1.43307	-3.42551	0.974482	0.323565	0.697214
PCDHA12	1.43307	-3.42551	0.974482	0.323565	0.697214
RLTPR	1.43279	-2.55016	1.45041	0.228463	0.587592
DSP	1.43275	5.31354	35.5182	2.52677e-09	1.82396e-07
NXPH3	1.43245	-2.3177	3.45981	0.0628777	0.267275
CLEC18C	1.43216	-3.25926	0.304852	0.580857	0.901064
PMAIP1	1.43137	4.41422	68.4635	1.2925e-16	3.70742e-14
CALN1	1.43119	-2.43339	2.7191	0.0991537	0.357951
COL5A2	1.43058	1.10631	25.4701	4.49291e-07	1.88356e-05
ZNF716	1.42939	-2.79949	2.65072	0.103503	0.369323
TNNI3K	1.42793	-2.05961	3.57812	0.0585455	0.254938
MYOT	1.42752	0.785994	27.8106	1.33789e-07	6.45263e-06
B3GAT2	1.42437	-3.42607	0.974822	0.323481	0.697214
C7orf62	1.42437	-3.42607	0.974822	0.323481	0.697214
CER1	1.42437	-3.42607	0.974822	0.323481	0.697214
PRODH2	1.42437	-3.42607	0.974822	0.323481	0.697214
SHISA8	1.42437	-3.42607	0.974822	0.323481	0.697214
SLC22A11	1.42437	-3.42607	0.974822	0.323481	0.697214
DPY19L2P4	1.42376	-1.92871	2.62242	0.105364	0.373743
RAX2	1.42344	-2.87677	0.607596	0.435694	0.789754
COLEC10	1.42221	-3.42602	0.959446	0.327327	0.701397
FAM26F	1.42194	-0.137165	21.393	3.74144e-06	0.000116187
CCR10	1.42181	-3.18668	0.136445	0.711841	0.989235
LOC100506013	1.42162	-3.20917	0.469778	0.493089	0.835424
POTED	1.4207	-3.39705	1.02634	0.311021	0.683976
TBC1D3C	1.4207	-3.39705	1.02634	0.311021	0.683976
TTLL10	1.42016	-3.37004	1.15297	0.282928	0.655392
RIMS2	1.42014	-2.28594	1.88463	0.169809	0.499977
PSG2	1.41996	-3.03756	1.37636	0.240722	0.604648
CHN1	1.41899	-0.167233	17.9004	2.32772e-05	0.00055519
C20orf160	1.41858	-3.28426	0.386423	0.534186	0.866462
BK250D10.8	1.41846	-3.34021	0.0500268	0.823017	1
DNAH3	1.41599	-1.89601	2.81465	0.0934071	0.345802
C10orf82	1.41542	-3.45584	0.904227	0.341651	0.714504
FAM183A	1.41542	-3.45584	0.904227	0.341651	0.714504
FOXA3	1.41542	-3.45584	0.904227	0.341651	0.714504
LBX1	1.41542	-3.45584	0.904227	0.341651	0.714504
LGALS7B	1.41542	-3.45584	0.904227	0.341651	0.714504
LOC100130417	1.41542	-3.45584	0.904227	0.341651	0.714504
LOC283214	1.41542	-3.45584	0.904227	0.341651	0.714504
LRRC3C	1.41542	-3.45584	0.904227	0.341651	0.714504
LYZL6	1.41542	-3.45584	0.904227	0.341651	0.714504
MIR194-2	1.41542	-3.45584	0.904227	0.341651	0.714504
MIR3653	1.41542	-3.45584	0.904227	0.341651	0.714504
PRR18	1.41542	-3.45584	0.904227	0.341651	0.714504
RNASE10	1.41542	-3.45584	0.904227	0.341651	0.714504
SEPT5-GP1BB	1.41542	-3.45584	0.904227	0.341651	0.714504
TRPC3	1.41483	-3.06216	1.40907	0.235211	0.597442
GRIP1	1.41442	-0.343647	8.45769	0.00363503	0.0336777
LOC389043	1.41404	-3.2355	0.251902	0.615739	0.92733
LOC283299	1.41388	-2.91428	1.1803	0.277294	0.647565
LOC100507254	1.41247	-2.76966	1.13318	0.287097	0.660023
FLJ21408	1.41231	1.96128	36.8913	1.24903e-09	9.90143e-08
ACOT12	1.41175	-2.83455	0.573164	0.449004	0.800686
LOC646903	1.41147	-1.33761	8.9465	0.00278001	0.027398
LOC100507605	1.41129	-3.25841	1.37538	0.24089	0.604909
MIR942	1.41063	-3.28552	0.167488	0.682354	0.971471
SLC4A3	1.41045	-3.08791	0.236782	0.62654	0.934141
TPD52L3	1.41012	-3.3447	0.322555	0.570076	0.893176
FBXO17	1.40942	-3.18464	0.39247	0.531004	0.86386
LOC339524	1.40892	0.0541737	10.5928	0.00113532	0.0135765
MUC5B	1.40856	-2.40083	3.43301	0.0639056	0.270146
FZD10	1.40771	-3.25757	0.475061	0.490668	0.834635
LOC100506895	1.40761	-3.34042	0.128135	0.720373	0.99485
SNORD121B	1.40699	-2.52199	2.07812	0.149425	0.462116
NKAIN2	1.40689	-2.22888	1.3577	0.243936	0.608921
SCNN1B	1.40606	-3.24239	0.170082	0.680039	0.969515
PLIN1	1.40592	-2.87657	0.634532	0.425698	0.780505
LOC339568	1.40503	-3.06569	0.594094	0.44084	0.793716
MAMDC2	1.40494	-1.27919	7.03423	0.00799664	0.0611244
DLGAP3	1.40408	-3.26188	0.357724	0.549773	0.878541
PSG3	1.4033	-3.18545	0.123773	0.724977	0.998104
ANXA10	1.40291	-1.33043	6.13694	0.0132386	0.0887731
CYP2C8	1.40283	-2.77372	1.49022	0.222182	0.57975
LOC375196	1.4019	-2.57561	1.50568	0.219799	0.57731
MIR365B	1.40021	-3.23346	0.551349	0.457767	0.80765
LOC284661	1.39936	-3.20863	0.15277	0.695902	0.980288
TNFRSF11B	1.39883	-3.13823	0.495072	0.481673	0.828353
ZNF503-AS1	1.39757	-2.93541	0.67876	0.410014	0.767369
LECT1	1.39744	-1.53264	3.77247	0.0521026	0.235218
C1orf88	1.39739	-2.61569	1.35874	0.243755	0.60876
SNORD51	1.39716	-3.00423	0.875761	0.349365	0.721296
RBFOX3	1.39678	-2.23961	2.5618	0.109474	0.381417
ADAMTS3	1.3965	-2.87619	1.26839	0.260068	0.628779
FAM66A	1.39588	-3.21001	0.208454	0.647982	0.948201
HNF4A	1.39512	-3.16052	0.14361	0.704718	0.98562
CLEC18B	1.39494	-2.55209	1.59388	0.206773	0.558086
RASGRF2	1.39435	-1.24195	6.69045	0.0096931	0.0706485
OR2B2	1.39347	-2.12073	1.7323	0.188117	0.528678
ASPG	1.39224	-2.65222	3.03168	0.0816536	0.316791
CACNG5	1.39203	-3.45553	0.80542	0.369478	0.732504
CHAT	1.39203	-3.45553	0.80542	0.369478	0.732504
CRCT1	1.39203	-3.45553	0.80542	0.369478	0.732504
CT62	1.39203	-3.45553	0.80542	0.369478	0.732504
DBX1	1.39203	-3.45553	0.80542	0.369478	0.732504
GPR139	1.39203	-3.45553	0.80542	0.369478	0.732504
GPX5	1.39203	-3.45553	0.80542	0.369478	0.732504
HGC6.3	1.39203	-3.45553	0.80542	0.369478	0.732504
HS3ST4	1.39203	-3.45553	0.80542	0.369478	0.732504
HTR3C	1.39203	-3.45553	0.80542	0.369478	0.732504
IQCF6	1.39203	-3.45553	0.80542	0.369478	0.732504
IRX5	1.39203	-3.45553	0.80542	0.369478	0.732504
KLK5	1.39203	-3.45553	0.80542	0.369478	0.732504
KRTDAP	1.39203	-3.45553	0.80542	0.369478	0.732504
LOC100134317	1.39203	-3.45553	0.80542	0.369478	0.732504
LOC284788	1.39203	-3.45553	0.80542	0.369478	0.732504
MIR24-2	1.39203	-3.45553	0.80542	0.369478	0.732504
MIR3176	1.39203	-3.45553	0.80542	0.369478	0.732504
MIR3977	1.39203	-3.45553	0.80542	0.369478	0.732504
MIR548J	1.39203	-3.45553	0.80542	0.369478	0.732504
MTRNR2L6	1.39203	-3.45553	0.80542	0.369478	0.732504
OR14I1	1.39203	-3.45553	0.80542	0.369478	0.732504
OR51B4	1.39203	-3.45553	0.80542	0.369478	0.732504
RPS4Y2	1.39203	-3.45553	0.80542	0.369478	0.732504
SNORD113-4	1.39203	-3.45553	0.80542	0.369478	0.732504
SNORD115-39	1.39203	-3.45553	0.80542	0.369478	0.732504
TLX2	1.39203	-3.45553	0.80542	0.369478	0.732504
WBSCR28	1.39203	-3.45553	0.80542	0.369478	0.732504
SERPINI2	1.39199	-2.53798	1.24239	0.265012	0.633826
ZNF295-AS1	1.39135	-3.36853	1.04242	0.307259	0.680022
MAPK8IP2	1.39126	-3.13866	0.524304	0.469011	0.817901
RGS4	1.39079	-2.96259	1.39531	0.237511	0.600894
SPNS2	1.39051	-2.6174	1.44251	0.229733	0.589039
ROPN1B	1.38918	-2.96631	0.843284	0.358459	0.730524
TTYH1	1.38906	-2.22159	2.76761	0.0961898	0.351894
USHBP1	1.38719	-3.33929	0.37334	0.541189	0.871272
MIR620	1.38575	-3.13625	0.433184	0.510431	0.849484
SHC4	1.38572	1.36372	38.167	6.49409e-10	5.55181e-08
CRHR2	1.38558	-1.50392	4.55378	0.0328462	0.170569
PRR5L	1.38555	3.40568	138.685	5.16264e-32	8.65736e-29
WNT10B	1.3855	-3.02173	0.396781	0.528756	0.862192
TMEM184A	1.3855	-2.30432	5.19796	0.0226135	0.130971
GLRB	1.38458	-3.20865	0.175612	0.675171	0.966113
MIR940	1.38436	-3.20802	0.450819	0.501946	0.841985
ADAMTS20	1.38424	-2.85797	0.898958	0.343061	0.715744
MIR4292	1.38348	-2.19233	2.80291	0.0940936	0.34708
UGT3A1	1.38322	1.09031	26.1907	3.09311e-07	1.36497e-05
GCNT4	1.38312	1.4628	25.6978	3.99281e-07	1.69016e-05
LOC100093698	1.38211	-2.81702	0.992065	0.319238	0.693098
CEACAM3	1.38121	0.362948	25.0905	5.4703e-07	2.24581e-05
LINC00410	1.38041	-3.04454	0.976145	0.323152	0.697169
SNORD26	1.38035	0.818792	34.8356	3.58752e-09	2.51472e-07
VHLL	1.38021	-2.57935	2.06771	0.150447	0.464038
FMOD	1.37966	-2.86231	1.07127	0.300658	0.67266
DYNC1I1	1.37949	-0.461159	18.1574	2.03372e-05	0.000495365
GPR61	1.37923	-2.55386	2.03134	0.154084	0.470519
IFIT3	1.37916	7.89275	33.765	6.21864e-09	4.15848e-07
COL7A1	1.37913	1.19528	31.9874	1.55176e-08	9.42297e-07
CYP1A1	1.37882	-3.39633	1.01235	0.31434	0.688152
FAM182A	1.37864	-3.26667	0.235063	0.627795	0.934934
RASL10A	1.37857	-2.28042	2.16168	0.14149	0.44826
LOC148709	1.3785	-1.58762	6.03809	0.0140004	0.0924598
NCF1B	1.37789	-0.148535	14.7218	0.000124597	0.0022654
LINC00028	1.37713	-3.20699	1.38179	0.239797	0.603476
MIR4440	1.37696	-3.37022	1.05929	0.303378	0.675998
SERPINB3	1.37689	-3.23351	0.518102	0.471652	0.820527
FAM151A	1.37672	-1.69828	4.54283	0.0330569	0.171173
CGREF1	1.37647	-2.08057	2.3633	0.124219	0.413776
LRRD1	1.37601	-2.32601	2.28604	0.130542	0.426706
FAM75C1	1.37536	-3.23434	0.659598	0.416702	0.772462
LRRC32	1.37391	-1.41566	4.98849	0.0255164	0.143034
MX1	1.37203	8.01457	40.2629	2.21984e-10	2.0333e-08
PDE10A	1.37198	-2.53957	1.06556	0.301951	0.674186
ANKRD24	1.37154	-0.0347252	24.1413	8.95209e-07	3.45408e-05
CELA2A	1.3693	-3.11074	1.35257	0.244829	0.609687
SYDE1	1.36921	-2.73017	1.44068	0.23003	0.589335
MIR597	1.36874	-3.16648	0.421846	0.516018	0.853187
TXNRD3NB	1.36848	-3.069	0.248098	0.618417	0.928644
UPP2	1.36823	-3.02541	0.299857	0.583972	0.902903
GNRH2	1.36791	-2.666	1.74907	0.185994	0.526238
LOC100507055	1.36719	-3.34129	0.606859	0.435973	0.789911
PTGFRN	1.36607	4.89107	129.682	4.80959e-30	7.48921e-27
TMEM204	1.36547	-2.58845	1.39294	0.237909	0.601344
HOXD13	1.36503	-3.28399	0.653629	0.418818	0.774208
PLEKHG2	1.3647	1.776	16.0335	6.22315e-05	0.00125615
LOC339529	1.36459	-2.97453	0.951585	0.329316	0.703075
OAS3	1.36381	6.60068	42.6975	6.38942e-11	6.50885e-09
C10orf107	1.36334	-3.31393	0.605489	0.436491	0.790522
LOC100507156	1.36327	-1.75594	6.97456	0.00826767	0.0626034
KRTAP21-2	1.36299	-3.39727	0.986159	0.320683	0.694621
PIP5K1P1	1.3622	-0.154299	13.7523	0.000208567	0.00348144
PLEKHD1	1.36204	-2.77275	1.56783	0.210522	0.563598
NECAB2	1.36105	-3.27111	0.228389	0.632721	0.939088
EFNB2	1.36075	-2.47086	2.12812	0.144618	0.45323
ZNF334	1.36058	1.34668	31.5188	1.97516e-08	1.16563e-06
IL21R	1.3599	2.64484	28.2707	1.05482e-07	5.17908e-06
AWAT1	1.35789	-2.77912	0.625714	0.428932	0.783651
GRIA3	1.35766	-2.42114	1.78491	0.181547	0.519456
GPR113	1.35732	-0.55615	10.7457	0.00104523	0.0127367
GZMA	1.35719	-3.08399	0.425679	0.514117	0.852103
MMP27	1.35706	-3.07186	0.694626	0.404595	0.762991
SLC16A14	1.35663	-1.73735	2.35236	0.125094	0.415227
GYLTL1B	1.3557	-2.56647	2.04378	0.152829	0.468274
ANKRD19P	1.35508	-0.721953	8.46064	0.00362913	0.0336374
MARK2P9	1.35475	-2.69341	1.3493	0.245401	0.610213
YAP1	1.3545	-0.0947557	10.2192	0.00138987	0.0159974
MIR186	1.35373	-2.10728	2.36915	0.123754	0.413444
EPSTI1	1.35307	5.40272	39.1126	4.00055e-10	3.57426e-08
LOC100505716	1.35266	0.0266914	11.7205	0.000618157	0.00848603
LINC00303	1.35263	-3.31147	0.307789	0.57904	0.899607
NIM1	1.35246	-2.83295	0.841463	0.358979	0.731001
LOC154872	1.35177	-3.39864	0.938259	0.332726	0.705805
CHD5	1.35155	-1.50599	5.50038	0.0190124	0.115774
PBOV1	1.35097	-1.79104	2.97519	0.08455	0.323594
MIR221	1.35043	1.45573	23.043	1.58422e-06	5.67095e-05
MIR661	1.34981	-3.36695	0.946597	0.330587	0.703913
TEAD1	1.34786	-1.07056	11.0092	0.000906599	0.0114242
FAM27A	1.34611	-2.58239	1.8125	0.178209	0.513587
C9orf79	1.34561	-3.36705	0.946495	0.330613	0.703913
MCCD1	1.34513	-3.21094	0.21344	0.644084	0.946237
SLC30A2	1.34504	-3.0197	0.288226	0.59136	0.90831
C6orf225	1.34363	-0.851891	7.87747	0.00500545	0.0428778
MS4A13	1.34344	-3.28733	0.218963	0.639831	0.943838
ZCCHC18	1.34326	-2.93595	0.967584	0.325283	0.698808
CD177	1.34298	-3.39664	0.91191	0.339608	0.713099
PLEKHG4B	1.34185	-2.84347	0.7938	0.372954	0.735915
OR1D5	1.34142	-3.33864	0.45208	0.501349	0.841565
ARSE	1.3406	-3.14465	0.341482	0.558975	0.885135
USP18	1.34004	4.43734	27.0914	1.94058e-07	8.98186e-06
DGCR9	1.33981	-2.16629	1.768	0.18363	0.522808
LRRC71	1.33981	-1.20538	5.23041	0.0221953	0.129512
OR13C4	1.33961	-3.25972	0.215487	0.6425	0.94534
EMID1	1.33729	-3.23831	0.131263	0.717126	0.992517
MIR4676	1.33712	-2.80733	2.04374	0.152833	0.468274
LOC284801	1.33669	1.22875	19.4475	1.03402e-05	0.000279674
CCDC163P	1.3364	-0.388736	10.5276	0.00117606	0.0139489
RNF151	1.3363	-3.34303	0.119687	0.729375	1
KNG1	1.3361	-2.29331	2.02383	0.154848	0.472059
ST7-OT3	1.33584	-1.03215	5.71458	0.0168246	0.106115
SH3D19	1.33556	0.74252	27.2211	1.81471e-07	8.45312e-06
PLAC4	1.33528	-1.54395	3.9883	0.0458173	0.216765
GPR128	1.33454	-3.28814	0.111197	0.738786	1
MIRLET7A1	1.33454	-0.861231	7.14553	0.00751509	0.0583021
KLRC4	1.33453	-3.1886	0.478239	0.489221	0.833856
CNNM1	1.33341	-2.07855	3.22843	0.0723702	0.291621
COL5A1	1.33179	-3.31363	0.49451	0.481922	0.828451
GIMAP5	1.33167	-3.39718	0.977486	0.32282	0.696712
RNF212	1.33127	-2.8434	1.31	0.252395	0.618851
NEUROD6	1.3311	-3.39774	0.985657	0.320806	0.694621
OLFM4	1.331	-3.08746	0.37481	0.540394	0.870959
PTPRR	1.33092	-1.36425	4.19328	0.0405845	0.198953
STON1-GTF2A1L	1.33035	-3.20848	1.2076	0.271808	0.64017
TDRD5	1.32866	-1.00969	4.62268	0.031552	0.166243
LOC100499183	1.32788	-1.12222	5.53098	0.0186826	0.114566
DPRXP4	1.32783	-0.59265	12.7614	0.000353855	0.00540199
AP3B2	1.32741	-2.55469	2.33139	0.126789	0.418724
CAND2	1.32623	-2.06216	1.48097	0.223623	0.581446
F13B	1.32613	-3.28697	0.454556	0.500179	0.840573
RAMP2	1.32607	-3.31565	0.264925	0.606757	0.920224
CPA5	1.32587	-3.18637	0.248977	0.617796	0.928249
KIF7	1.32567	-2.86586	0.792628	0.373307	0.736212
FAM66B	1.32479	-1.97514	2.96074	0.0853091	0.325527
CCDC74A	1.32421	-0.444363	15.2102	9.61831e-05	0.00181383
CNKSR2	1.32375	-1.37336	6.08432	0.0136387	0.0907249
GPR116	1.32316	-1.56978	3.37769	0.0660845	0.275405
FZD2	1.32308	-2.16404	1.85851	0.172797	0.505079
FAM83F	1.32281	-2.93539	0.815617	0.366465	0.732504
OR6V1	1.32113	-0.053475	9.59939	0.00194642	0.0207694
GRK1	1.32017	-3.39603	0.921935	0.336967	0.710453
SLC35G6	1.31979	-1.5798	5.41779	0.0199326	0.119771
LYPD1	1.31906	-0.203025	19.1151	1.2307e-05	0.000324811
RNF148	1.31861	-3.39665	0.911968	0.339593	0.713099
FZD6	1.31851	2.96636	59.0498	1.53735e-14	3.04674e-12
LOC100526771	1.31775	-3.29073	0.0500516	0.822973	1
FLJ35024	1.31746	-2.70817	1.33964	0.247098	0.612826
ECRP	1.31641	-3.39703	0.912407	0.339477	0.713035
ADAM21P1	1.31577	-2.41738	1.11277	0.29148	0.66273
HSD3BP4	1.31552	2.19509	15.1378	9.99395e-05	0.00187817
SV2C	1.31496	-1.19523	9.23299	0.00237694	0.0243159
ACTBL2	1.31388	-3.06409	0.248468	0.618156	0.928405
FRMD5	1.31339	-2.26332	2.03065	0.154154	0.470601
LOC100128593	1.31312	-3.36895	0.981535	0.32182	0.695724
LCE1B	1.31232	-3.23107	0.149893	0.698637	0.982196
SLC26A7	1.3119	-0.406836	12.2079	0.000475877	0.00689769
CAMK2N1	1.31162	-2.53805	1.1297	0.287839	0.660652
FAM71F1	1.31035	-2.88046	1.45509	0.227714	0.586535
CXADRP2	1.31014	-2.73728	1.26806	0.26013	0.628779
OR4C15	1.30994	-3.31616	0.382066	0.536499	0.867811
OR10Z1	1.309	-3.427	0.913736	0.339125	0.712976
CORO2B	1.30829	-3.16788	0.438477	0.507858	0.846829
ST8SIA5	1.30802	-2.83243	2.05308	0.151899	0.466525
C20orf54	1.30743	-3.25926	0.181453	0.670128	0.962189
FSTL4	1.30608	-2.71325	2.0373	0.153482	0.469535
CRB1	1.30579	-1.27268	11.6077	0.000656788	0.00887661
LOC641365	1.30548	-3.25775	0.599785	0.43866	0.792314
BFSP2	1.30533	-3.11109	1.00843	0.315279	0.6891
BEND6	1.30399	-2.63871	0.763702	0.382173	0.745645
DNASE1L2	1.30391	-2.82989	1.37047	0.241731	0.605996
C3orf80	1.30343	-3.2109	0.012988	0.909266	1
HEYL	1.30324	-2.72389	1.25073	0.263413	0.63228
MIR1204	1.30301	-2.9753	1.02976	0.310216	0.683396
OR8H2	1.3028	-3.15923	1.23549	0.266341	0.634688
COL6A4P1	1.30172	-2.18813	3.55109	0.0595064	0.2579
LINC00548	1.30165	-3.04118	0.903762	0.341775	0.714551
SNORD116-11	1.3015	-3.23621	0.0703339	0.790851	1
FLJ14186	1.30052	-0.48282	7.46546	0.00628939	0.0511419
DLL4	1.30048	-3.23316	0.191429	0.66173	0.957878
LINC00346	1.29961	4.26644	56.8695	4.65708e-14	8.25401e-12
CAMK4	1.29946	-2.71377	0.948575	0.330082	0.70347
TERT	1.29938	-3.28584	0.17817	0.67295	0.96411
LOC285740	1.29895	0.262116	13.7532	0.000208467	0.00348144
DUSP26	1.29862	-3.28662	0.407349	0.523318	0.857759
CASP5	1.29859	1.13777	10.1956	0.00140775	0.0161359
MIR320A	1.29775	-3.37073	0.5726	0.449228	0.801011
[truncated: 19,952 more rows]
