# Supplementary material for: Global Mapping of the Macrophage-HIV-1 Transcriptome Reveals that Productive Infection Induces Remodeling of Host Cell DNA and Chromatin
Source: Sci Rep. 2017 Jul 12;7:5238. doi: 10.1038/s41598-017-05566-9 (PMC5507862; doi:10.1038/s41598-017-05566-9)
Supplement: Supplementary file 3 — Table S2 [file 41598_2017_5566_MOESM3_ESM.xlsx]

## Sheet: HSAneg 36 hpi
ID	logFC	logCPM	LR	PValue	FDR
PIWIL2	5.63586	-2.14675	23.2775	1.40228e-06	0.00084916
ADAMTSL3	4.96185	-2.88706	9.18202	0.00244404	0.135229
NFIB	4.7414	-2.50919	11.2467	0.000797643	0.0709739
OR6K2	4.47483	-2.65106	8.88761	0.00287112	0.145347
ELOVL2	4.43753	-2.03327	12.8678	0.00033428	0.0416417
FCRL2	4.39334	-3.05087	10.6306	0.00111233	0.0864981
SRD5A2	4.37252	-2.7893	8.47682	0.003597	0.166486
PAWR	4.35953	-3.00892	7.68209	0.00557715	0.205028
PDZD3	4.31144	-2.52694	7.98289	0.00472215	0.190989
VWA5B2	4.30936	-2.68384	7.28442	0.00695551	0.226968
SEMA5B	4.2456	-2.87661	8.16615	0.00426795	0.182434
CWH43	4.18225	-2.961	8.73698	0.0031182	0.153101
OR2AE1	4.12751	-2.82651	6.79306	0.00915131	0.257211
SNAI1	4.06371	-2.1646	7.16205	0.0074462	0.230921
NTN4	3.69961	-3.12096	7.41478	0.00646902	0.220696
TGM3	3.66088	-2.58636	7.80175	0.00521957	0.197441
CXCL10	3.64573	-0.188526	17.0524	3.63633e-05	0.00890696
KRTAP5-9	3.61718	-3.09355	6.89422	0.00864749	0.249359
ABCC6P1	3.52245	-2.57628	7.56303	0.00595779	0.212952
RGS22	3.4361	-2.58354	7.50076	0.0061673	0.216775
SLC35G5	3.00795	-2.60689	7.26693	0.00702359	0.2279
SYPL2	2.96383	-1.19182	22.3343	2.29074e-06	0.00131416
TRIM10	2.83543	-2.47779	9.30146	0.00228971	0.131357
MUC12	2.78981	-1.87781	11.1971	0.000819266	0.0714446
RHCG	2.68588	-1.76971	8.42855	0.00369375	0.167897
FBXO24	2.62546	-2.17794	7.2759	0.00698857	0.227389
MFAP5	2.50392	3.10364	91.5407	1.0932e-21	1.19159e-17
FABP9	2.46144	0.287846	6.7853	0.00919118	0.257211
CD5L	2.42902	-2.04341	11.3258	0.000764387	0.0694318
P2RX6	2.28898	-0.956163	20.8398	4.99357e-06	0.0024191
CGNL1	2.1888	-1.63983	10.2935	0.001335	0.0949764
MUSK	2.17995	-1.55521	11.5894	0.000663278	0.0625951
FAM19A4	2.16621	-1.51267	9.50811	0.00204566	0.123876
FGF7	2.15202	-1.50277	9.15456	0.00248099	0.135893
FAM115C	2.05496	-1.38766	10.8616	0.000981812	0.0795446
AQP7P1	2.05259	-1.61744	8.22494	0.00413185	0.178719
FGFBP3	1.99406	-1.27509	8.98183	0.00272677	0.142075
FREM1	1.94962	-1.15279	8.33553	0.00388771	0.173317
EFNA1	1.89469	-1.63378	8.43936	0.00367186	0.167461
PTPRG	1.68848	-0.216335	18.3687	1.82024e-05	0.00566875
TOMM20L	1.65149	-1.031	8.93814	0.00279277	0.143253
PTPRN2	1.60777	-0.409971	11.8423	0.000578994	0.0573731
PPFIA4	1.5822	-0.940354	7.18028	0.00737092	0.230921
LYPD5	1.56119	-0.319328	8.46843	0.00361364	0.166609
VEPH1	1.5533	0.46406	11.0674	0.000878597	0.074818
UNC13C	1.54917	-0.560938	12.346	0.000441936	0.0499181
WDR88	1.52961	-1.36172	8.28116	0.00400586	0.176453
COL11A2	1.4664	0.314056	11.562	0.00067314	0.0632519
TRIM78P	1.45159	-1.26027	7.52811	0.00607436	0.214969
XDH	1.42464	-0.0988596	9.99479	0.00156984	0.105952
FOSB	1.37159	3.24618	22.4863	2.11649e-06	0.00124702
IL36B	1.36652	-0.304276	11.4156	0.000728305	0.0669917
ARHGAP42	1.35754	-0.566488	13.5912	0.000227249	0.0325924
CLIC6	1.35714	2.63517	45.0357	1.93474e-11	5.05822e-08
FAM216B	1.33409	2.2541	20.4658	6.07049e-06	0.00275701
UNC13A	1.32413	-1.1224	7.53421	0.00605381	0.214964
IL7R	1.3075	2.01997	29.4302	5.79676e-08	5.74406e-05
MAP9	1.30288	-0.444278	9.28572	0.00230947	0.131797
FAM71A	1.2922	2.0889	19.2894	1.12326e-05	0.00443323
RSAD2	1.27645	6.80957	10.3267	0.00131116	0.0937156
TAS2R46	1.25528	-0.509372	9.34856	0.00223161	0.130078
BMP2	1.21945	-0.92341	6.71705	0.00954954	0.26123
HCG26	1.20047	0.226497	12.5882	0.000388187	0.0457431
SLC9A2	1.1809	2.81148	36.0147	1.95834e-09	3.28398e-06
ESRG	1.18021	-0.639052	9.37812	0.00219591	0.129032
CPS1	1.14606	-0.238031	13.217	0.000277428	0.03598
ANGPT4	1.09856	1.07558	13.3523	0.000258103	0.0347601
HIST1H1A	1.09546	-0.287312	8.02283	0.00461914	0.189118
NAPSB	1.07402	1.16554	9.23933	0.00236871	0.133837
MYO7B	1.05376	0.1213	8.81277	0.00299129	0.149222
PIP5K1P1	1.02419	-0.154299	8.70978	0.00316508	0.153672
COL23A1	1.02052	-0.705765	7.5803	0.00590096	0.211929
FLJ21408	1.01486	1.96128	19.2071	1.17275e-05	0.00443323
CYB5R2	1.01128	0.991595	17.7185	2.56124e-05	0.00713682
DKFZP564C196	1.00465	0.35678	7.40449	0.00650612	0.221282
DNAJC5B	0.996391	4.60313	49.0555	2.48816e-12	7.74883e-09
SORCS1	0.99075	1.29429	15.0634	0.000103958	0.0191448
FAS-AS1	0.978734	0.769378	7.6333	0.00573004	0.207845
GSG1	0.968175	2.04271	18.9302	1.3559e-05	0.0045555
SEMA4B	0.96057	-0.389539	8.02186	0.00462161	0.189118
FN3K	0.95782	-0.268263	7.35774	0.00667747	0.222837
SRCIN1	0.948862	0.0922902	8.15326	0.00429838	0.183321
GSDMB	0.948217	1.83666	9.33163	0.00225232	0.130149
MYPN	0.946941	-0.451667	9.06061	0.00261175	0.139208
KANK3	0.910834	0.948061	12.3274	0.000446351	0.050157
GDPD5	0.910792	1.58538	16.6429	4.51179e-05	0.0102455
TCTEX1D2	0.899772	3.19491	13.7665	0.000206996	0.03049
S100Z	0.881923	1.31012	17.4421	2.96193e-05	0.00759648
PCDHGC3	0.879889	1.50247	8.5781	0.00340231	0.161944
TREM1	0.872826	0.940853	10.7894	0.00102083	0.0815169
MTMR11	0.871654	2.37143	21.0641	4.44173e-06	0.00220068
TGFBR3	0.867998	0.602261	9.19452	0.00242741	0.134935
DHRS13	0.863787	0.444334	9.01306	0.00268058	0.141794
LAPTM4B	0.860627	0.453006	10.0099	0.00155705	0.105415
PLIN4	0.84855	1.98521	18.71	1.52183e-05	0.00495161
ADD2	0.837061	1.68961	11.7894	0.000595674	0.0582318
AASS	0.830328	1.08793	11.7934	0.000594407	0.0582318
ALDOC	0.828897	0.279159	6.99769	0.00816151	0.240447
CCBL1	0.827889	0.96734	10.7504	0.00104256	0.0826463
LILRB1	0.825998	5.04477	44.8862	2.08825e-11	5.05822e-08
CD1A	0.817694	0.991154	12.2991	0.000453183	0.0506635
TMEM45A	0.815441	1.98619	18.4208	1.77112e-05	0.00559571
OASL	0.810139	3.29742	6.93152	0.00846895	0.245544
SLC12A8	0.808814	1.13728	13.4876	0.000240147	0.033559
SNCAIP	0.80812	0.62817	6.67286	0.00978917	0.263787
NOD2	0.802637	1.35853	8.99681	0.00270451	0.142075
GCAT	0.800997	0.312571	7.0522	0.0079168	0.239251
SCD5	0.799226	0.5296	6.80059	0.0091128	0.256739
ABCG2	0.79681	7.28931	52.8569	3.58756e-13	1.30348e-09
LIF	0.795783	2.62238	17.2351	3.3028e-05	0.00837222
GJA5	0.792701	4.19406	21.1135	4.32861e-06	0.00219451
FAM43A	0.791041	2.11189	18.9268	1.35829e-05	0.0045555
AK8	0.790728	1.10633	8.29406	0.00397751	0.175882
ADAM32	0.784323	1.38903	12.3798	0.000433994	0.0492764
DNAJC30	0.784089	0.438929	8.69884	0.00318412	0.153911
PLCL1	0.780173	5.05149	73.3719	1.07384e-17	7.80323e-14
FAM113B	0.77911	-0.119338	7.20998	0.00724992	0.230921
NSUN5P1	0.778986	2.29113	21.732	3.13516e-06	0.00170866
TMEM216	0.7719	1.30329	12.7698	0.000352254	0.0426619
MANF	0.771083	5.59616	23.6605	1.14916e-06	0.000715765
MAGI2-AS3	0.763297	1.78429	9.3492	0.00223083	0.130078
PRSS36	0.759651	1.05201	10.5183	0.00118198	0.0879428
SPTLC3	0.759631	1.19104	8.42527	0.00370041	0.167897
CXCR2	0.757401	1.00717	7.9321	0.00485654	0.193198
CASZ1	0.747219	1.25771	7.03074	0.00801222	0.240226
CBX3P2	0.726067	1.48839	11.2938	0.000777665	0.0702575
MYO7A	0.725743	4.39417	20.5049	5.94775e-06	0.00275701
KIF17	0.723487	1.84754	15.9027	6.66846e-05	0.0142522
PFKM	0.718804	4.43924	64.4944	9.68068e-16	5.27597e-12
KLF4	0.715836	1.96978	8.96715	0.00274878	0.142302
KLHL26	0.715196	0.567946	7.88176	0.00499358	0.195588
PLA2G4A	0.714015	4.35666	26.1248	3.20052e-07	0.000249183
CUBN	0.711508	1.0724	7.02426	0.00804127	0.240447
INO80C	0.708045	1.46244	10.6053	0.00112764	0.0866791
CCNB3	0.707705	0.587462	8.06914	0.00450255	0.186608
LARGE	0.695297	2.98556	20.0744	7.44882e-06	0.003184
FCRLA	0.693699	1.90819	7.81648	0.0051772	0.197313
TUBA4A	0.692387	2.37885	10.8893	0.000967221	0.0789716
ZNF341	0.683131	0.682162	7.46476	0.00629183	0.218411
BAALC	0.679282	3.11863	14.6276	0.000130983	0.0228434
ESCO2	0.676174	3.0957	10.6197	0.00111892	0.0864981
EMILIN1	0.670801	5.44699	31.8684	1.64982e-08	1.7983e-05
ORC1	0.66725	1.83941	8.66969	0.00323545	0.155359
ZNF90	0.666196	1.52087	7.39805	0.00652945	0.221372
LIMA1	0.66362	6.74267	58.3732	2.16821e-14	9.45342e-11
LYNX1	0.663242	1.10014	8.09541	0.00443774	0.184977
RTN1	0.660886	3.70467	20.3517	6.44372e-06	0.0028668
TTC39B	0.660787	8.7224	37.0619	1.14437e-09	2.07894e-06
COL5A3	0.654903	2.14652	7.92165	0.00488467	0.193611
RGNEF	0.653614	4.32331	14.1581	0.000168072	0.0268845
EPHB2	0.645525	4.22342	33.2768	7.99299e-09	1.08905e-05
CCDC113	0.6394	0.817781	9.33116	0.0022529	0.130149
ACOT6	0.638701	1.11024	7.02069	0.00805731	0.240447
TNFAIP8L3	0.635757	2.91348	13.2438	0.000273477	0.03598
SLC22A16	0.630091	3.30389	15.2815	9.26199e-05	0.0174062
LRP8	0.623231	3.40941	8.23547	0.00410796	0.178042
GBP1	0.621734	5.9311	14.2642	0.000158859	0.0260668
CACNB3	0.609541	1.11658	6.85799	0.00882457	0.252397
ALDH18A1	0.607462	4.64881	25.7389	3.90871e-07	0.000293827
SLC35G1	0.6027	0.740404	7.18414	0.00735506	0.230921
IGF2BP3	0.599794	3.31778	13.794	0.000203988	0.0302513
ACOX2	0.599666	2.80501	8.40878	0.00373413	0.168539
PHACTR1	0.598076	4.67616	8.20727	0.00417228	0.179755
LAYN	0.597616	5.10215	21.5154	3.51004e-06	0.00182188
CRELD2	0.593982	3.74335	14.0305	0.000179873	0.0282103
KDELC2	0.593778	4.07057	17.7689	2.49426e-05	0.00706167
ACOT11	0.593765	3.46914	13.4516	0.000244802	0.0339916
MLLT11	0.591167	2.21895	8.12745	0.00436001	0.184018
IL36RN	0.588652	1.83551	7.80288	0.00521631	0.197441
MORC4	0.585745	3.199	15.7258	7.32194e-05	0.0146689
CLECL1	0.580884	3.2128	11.996	0.00053315	0.0553461
TPM2	0.576877	4.45295	24.3165	8.17359e-07	0.000539952
PRR5L	0.576049	3.40568	19.8455	8.39615e-06	0.00351992
MMP12	0.575746	5.63313	12.1116	0.000501104	0.0535683
ARHGAP5-AS1	0.572204	0.979026	6.97241	0.00827762	0.242217
PLK2	0.57163	3.14072	8.30711	0.00394902	0.175333
PPM1E	0.571612	2.63298	15.4565	8.44262e-05	0.016433
ATAD3B	0.568532	2.59577	10.892	0.000965808	0.0789716
BOP1	0.565791	2.14669	9.88419	0.00166705	0.110162
RAB36	0.563207	2.25382	7.72763	0.00543821	0.200937
ADAT2	0.56112	2.76695	15.9358	6.55263e-05	0.0141433
IL16	0.557747	4.12634	18.0849	2.11265e-05	0.00648674
MCM4	0.549094	4.94748	7.3598	0.00666984	0.222837
STARD4	0.548516	6.17908	30.2108	3.87539e-08	4.02302e-05
GPC3	0.543431	3.29533	9.14356	0.00249596	0.13603
SLC27A4	0.542988	3.81595	26.2547	2.99228e-07	0.000249183
ENDOD1	0.536875	5.85023	25.0739	5.51752e-07	0.000388006
CASS4	0.535872	3.56457	13.8773	0.000195137	0.0301358
KCNA10	0.534448	4.70135	7.82259	0.00515973	0.197313
MPEG1	0.531194	5.89088	13.8181	0.00020139	0.0302513
EFR3B	0.530949	4.36797	12.2736	0.000459409	0.0508381
SRPX2	0.530231	3.25461	17.7731	2.48877e-05	0.00706167
GPR77	0.528026	1.56833	8.95989	0.00275972	0.142302
KIAA0895L	0.523619	2.45366	7.98674	0.00471213	0.190937
TDRKH	0.523156	2.78665	17.455	2.94194e-05	0.00759648
GPR84	0.522972	2.56162	6.74323	0.0094104	0.260111
PPM1K	0.520663	4.56799	15.7717	7.14617e-05	0.0145595
KIF21A	0.519678	5.05845	16.803	4.14672e-05	0.00972026
GPN3	0.518574	5.04022	22.1094	2.57552e-06	0.00143965
THNSL1	0.518556	2.5496	11.7279	0.000615694	0.0593899
TNFRSF9	0.517654	3.91105	10.5696	0.00114963	0.0871498
TIPIN	0.514569	3.4187	13.8662	0.000196298	0.0301358
TMEM106A	0.512917	4.18567	15.8044	7.02397e-05	0.0145172
CCDC167	0.512776	2.56034	6.95615	0.00835317	0.243774
COLEC12	0.511336	3.56045	17.8855	2.34597e-05	0.00691111
HSD11B1	0.506983	4.8678	12.6034	0.000385036	0.0456184
CD180	0.506467	4.39101	8.97685	0.00273422	0.142075
RPAP1	0.505525	3.18897	12.6138	0.000382912	0.0456146
CDKL1	0.504259	1.6248	8.77007	0.00306213	0.151371
CCDC102B	0.501954	5.22645	14.7238	0.000124463	0.0222402
SSTR2	0.501749	2.89442	7.471	0.00627008	0.218003
CPNE2	-0.516429	3.81175	21.534	3.47606e-06	0.00182188
CCNB1IP1	-0.517616	3.26669	11.2275	0.000805946	0.0714212
MKNK2	-0.520158	5.31493	13.4917	0.000239619	0.033559
ACP2	-0.520317	6.38645	26.1305	3.19112e-07	0.000249183
KIAA0754	-0.535594	4.08979	9.66486	0.00187826	0.117706
TCEA1	-0.535962	8.48992	6.70534	0.00961247	0.262165
HMOX1	-0.537222	6.1885	25.6424	4.109e-07	0.000298587
TMOD2	-0.538635	4.39045	8.3079	0.0039473	0.175333
XXYLT1	-0.544102	2.1091	10.8484	0.000988834	0.0795446
ZMAT5	-0.548532	1.8224	9.06219	0.00260949	0.139208
CDC42EP4	-0.548665	1.91459	6.74569	0.00939743	0.260111
ME1	-0.580898	6.24488	16.9661	3.80541e-05	0.00921755
SCN9A	-0.584695	2.49565	13.4017	0.000251396	0.0344681
EPB41L4A-AS1	-0.587034	3.5869	17.4832	2.89864e-05	0.00759648
FDPSL2A	-0.592761	1.70294	7.00458	0.00813014	0.240447
HIST1H1E	-0.601285	5.27312	18.9277	1.35769e-05	0.0045555
PPIL6	-0.604327	3.25929	12.5587	0.000394373	0.0462222
TPGS1	-0.610559	0.527994	7.17298	0.00740096	0.230921
SLC4A5	-0.617788	5.03206	8.8739	0.00289277	0.145347
TSNARE1	-0.637474	1.06056	7.97202	0.0047506	0.191429
ABCG1	-0.640619	4.52752	8.86233	0.00291116	0.145893
ADAMTS15	-0.652802	1.82737	7.37433	0.00661615	0.22258
DDX43	-0.658792	1.41851	7.94665	0.00481764	0.192712
NUPR1	-0.664695	6.03368	9.46119	0.00209865	0.125344
RND3	-0.69602	5.15643	18.9343	1.35298e-05	0.0045555
HIST1H1C	-0.714072	5.33745	34.1714	5.04651e-09	7.33427e-06
H1F0	-0.715922	4.00893	16.9376	3.86292e-05	0.00925404
RFPL1-AS1	-0.724256	1.19447	11.3399	0.000758609	0.0693919
NEK3	-0.728558	3.36978	38.9803	4.28097e-10	8.4841e-07
TMEM134	-0.729301	0.703286	8.05793	0.00453048	0.1867
EPS8L2	-0.7322	1.68147	6.73222	0.00946865	0.260627
SLC7A11	-0.778808	4.69387	18.6529	1.56806e-05	0.00502701
PECR	-0.79614	4.42129	11.1031	0.000861835	0.0737777
FAM127B	-0.875856	0.763587	9.89328	0.00165883	0.110162
PLCB1	-0.89619	0.48004	8.71829	0.00315033	0.15364
RMRP	-0.901978	9.40905	33.0486	8.9882e-09	1.1526e-05
IKZF4	-0.911193	0.628827	11.8932	0.00056339	0.056577
MYLK4	-0.924251	0.696283	9.1196	0.00252886	0.136458
CRNDE	-0.962723	0.271732	10.0657	0.00151057	0.102907
CLEC1A	-1.02502	-0.437969	7.89301	0.00496262	0.195588
FAM64A	-1.03138	0.256002	8.70981	0.00316502	0.153672
S1PR3	-1.03871	1.2188	10.5017	0.00119264	0.0881946
BEX2	-1.07643	3.85961	6.75305	0.00935873	0.259899
SYTL1	-1.0901	3.18022	15.4909	8.29053e-05	0.0162823
SERPINE2	-1.14541	0.3352	7.29897	0.00689943	0.226517
IL18R1	-1.20437	1.09479	7.88908	0.0049734	0.195588
EDNRB	-1.21902	-0.0997138	6.78619	0.00918656	0.257211
POGLUT1	-1.27873	3.94397	92.6526	6.23292e-22	1.19159e-17
GALNTL4	-1.31088	-1.46264	7.23989	0.00713012	0.229258
FGF13	-1.32258	-0.541705	7.16163	0.00744797	0.230921
FAM157B	-1.35068	-1.1985	8.95334	0.00276963	0.142401
SCARNA11	-1.36517	-0.181052	8.74839	0.00309876	0.15249
LINGO1	-1.40177	-0.1672	7.49727	0.00617924	0.216775
INGX	-1.54134	-1.72751	7.4553	0.00632499	0.21852
HIST2H2BC	-1.55056	-0.787495	13.2069	0.000278928	0.03598
RBP2	-1.55281	-1.58676	7.78025	0.00528204	0.198685
FLJ35282	-1.65175	-1.11944	11.9192	0.000555582	0.056577
LARP6	-1.86804	-2.13169	7.24765	0.00709937	0.228944
SUSD4	-2.0314	-1.21427	8.70341	0.00317615	0.153867
TYRO3P	-2.06585	-1.18062	12.2483	0.000465685	0.0510147
CYP7A1	-2.07848	-2.06655	8.58743	0.00338491	0.161468
SLC12A5	-2.09335	-1.48472	14.3526	0.000151572	0.0257164
KCNIP1	-2.2888	-1.24214	19.0103	1.30012e-05	0.0045555
MTRNR2L3	-2.38066	-1.41903	17.6957	2.59207e-05	0.00713682
PTP4A3	-2.55174	-1.40573	18.003	2.20552e-05	0.00667784
DYNLRB2	-2.60932	-2.32021	7.4766	0.00625059	0.218003
FLRT3	-2.64411	-2.22616	11.8492	0.000576849	0.0573731
CNGB1	-2.66837	-2.20207	12.1109	0.000501281	0.0535683
CN5H6.4	-3.08071	-1.4161	18.9858	1.31693e-05	0.0045555
TEX101	-3.0984	-2.81322	9.24114	0.00236637	0.133837
VWA3A	-3.66347	-2.7579	7.14005	0.00753811	0.232106
NIM1	-4.53339	-2.83295	7.99791	0.00468314	0.190397

## Sheet: HSAneg 6 dpi
ID	logFC	logCPM	LR	PValue	FDR
OR6K2	4.5541	-2.65106	11.2619	0.000791125	0.0498455
OR6N2	4.2392	-2.56986	11.7312	0.000614626	0.0414825
AMH	3.92024	-2.95421	6.92872	0.00848225	0.232306
RSAD2	3.84925	6.80957	77.1948	1.54904e-18	1.68845e-14
POM121L1P	3.75612	-3.0019	7.07766	0.0078051	0.220232
PDGFRL	3.72851	-2.4695	9.77782	0.0017663	0.0846269
AGPHD1	3.54361	-2.74482	7.2499	0.00709049	0.209165
CXCL11	3.46968	-1.0552	28.9141	7.56599e-08	2.37579e-05
IFI44L	3.2036	5.08515	34.4604	4.35003e-09	1.6934e-06
CXCL10	3.19668	-0.188526	57.5928	3.22405e-14	5.40649e-11
CASQ1	3.1847	-1.16371	15.7872	7.08819e-05	0.0078838
TMIGD1	3.11911	-1.03217	37.8531	7.62777e-10	3.8671e-07
PANX3	2.98167	-2.19174	7.40427	0.00650691	0.200637
ARHGEF38	2.87548	-2.36988	8.23258	0.00411451	0.152286
IFI27	2.69026	2.09697	51.8161	6.09496e-13	5.53625e-10
FABP9	2.68884	0.287846	16.0017	6.3286e-05	0.00726124
RAB39B	2.68418	-1.89947	7.04405	0.0079529	0.223707
EPGN	2.65099	-2.23071	7.09924	0.00771166	0.219002
RGPD1	2.54642	-1.95204	9.93043	0.00162568	0.0791068
OTOF	2.51664	-0.0870505	26.067	3.29771e-07	8.55835e-05
IFNB1	2.48564	-1.90238	7.20014	0.00728978	0.212521
FLJ41278	2.46536	-1.9603	8.31749	0.00392652	0.148094
C1S	2.38728	2.00035	58.4191	2.11823e-14	4.19795e-11
ZBP1	2.31959	-0.800923	23.0148	1.60762e-06	0.00034359
TEKT3	2.26354	-2.64088	6.6991	0.00964616	0.248974
FBXW4P1	2.25305	-1.96251	9.94963	0.00160882	0.0788141
RNF222	2.21687	-1.82659	11.4285	0.000723246	0.046802
CMPK2	2.14366	4.17172	45.1417	1.83281e-11	1.28888e-08
PSD2	2.08959	-2.18382	10.5463	0.00116421	0.0636083
SV2A	2.06117	-0.839649	9.23866	0.00236959	0.103954
MFAP5	2.05498	3.10364	73.8058	8.6194e-18	4.04772e-14
IRF4	2.04169	-1.67113	9.23837	0.00236996	0.103954
ISG15	2.00113	5.01099	48.5458	3.22671e-12	2.70547e-09
TMEM38A	1.9935	-0.632546	28.0502	1.18212e-07	3.42331e-05
COL11A2	1.98928	0.314056	27.2258	1.81025e-07	4.93293e-05
VTRNA2-1	1.9465	-0.673567	11.4279	0.000723499	0.046802
IFIT2	1.91829	7.06898	58.0945	2.49818e-14	4.53837e-11
NAPSB	1.90672	1.16554	30.8251	2.82369e-08	9.47021e-06
OASL	1.90419	3.29742	39.2978	3.63846e-10	1.88853e-07
FAM66B	1.88716	-1.97514	6.7733	0.00925315	0.243382
MX1	1.87823	8.01457	73.6592	9.28377e-18	4.04772e-14
CD69	1.79205	-1.50293	11.2403	0.000800421	0.0501413
APOBEC3A	1.78192	2.46302	22.0134	2.70751e-06	0.000543146
PTPRG	1.77383	-0.216335	14.0649	0.000176612	0.0162453
MORN3	1.75075	-1.77254	9.49722	0.00205784	0.0934602
HERC5	1.74823	5.73172	53.8451	2.16939e-13	2.48909e-10
GALNT8	1.73474	-0.865294	11.0505	0.000886647	0.0532476
HOOK1	1.67106	-1.50928	8.33973	0.00387874	0.147055
CD70	1.65322	-1.86591	6.92031	0.0085222	0.232812
IFIT3	1.65312	7.89275	48.0645	4.12435e-12	3.33003e-09
SLC3A1	1.64503	-0.895675	11.2297	0.000805006	0.050284
CCL8	1.64248	0.288756	15.2938	9.20172e-05	0.00982218
F11	1.62819	-1.32818	14.0464	0.000178356	0.0162684
TBX6	1.61078	-1.56283	8.06107	0.00452266	0.161648
BEGAIN	1.58287	-1.55227	6.76541	0.00929414	0.244111
ITGB7	1.57665	1.42019	39.4181	3.42112e-10	1.81903e-07
USP18	1.56824	4.43734	36.8457	1.27857e-09	6.19396e-07
AIM2	1.56775	-0.657289	14.4786	0.000141761	0.0137964
OAS3	1.55638	6.60068	55.4165	9.75163e-14	1.32866e-10
FAM216B	1.54509	2.2541	28.4861	9.43744e-08	2.85745e-05
IFI6	1.53679	9.152	30.7889	2.87684e-08	9.5023e-06
HOXB6	1.53373	-1.86569	7.31605	0.00683415	0.205496
ISG20	1.53219	-0.0809356	9.5367	0.00201403	0.0924335
ARC	1.50795	0.176494	14.0206	0.000180823	0.0163416
TNFSF10	1.46984	3.32525	22.4273	2.18249e-06	0.000457483
PRIC285	1.46421	3.80426	52.6609	3.964e-13	3.93903e-10
CLIC6	1.4377	2.63517	52.7593	3.77038e-13	3.93903e-10
OAS2	1.41395	6.19983	51.1102	8.73215e-13	7.61443e-10
EPSTI1	1.41158	5.40272	42.5965	6.72791e-11	4.4445e-08
GLTSCR1	1.41145	-1.57811	7.93388	0.00485177	0.167146
OR2AT4	1.38167	0.186512	7.72433	0.00544815	0.179123
TFAP2E	1.37602	-0.288831	17.0196	3.69965e-05	0.00466199
SMTNL1	1.37334	-0.291225	21.8699	2.91781e-06	0.000562905
PLEKHA4	1.3728	-0.874044	7.27242	0.00700213	0.207696
C1R	1.35267	-1.43188	7.33248	0.00677194	0.204755
NPY6R	1.35152	-0.31738	10.339	0.00130246	0.0695735
IFI44	1.34835	6.62326	35.5692	2.46148e-09	1.05216e-06
CD79A	1.34053	-0.0652847	11.0638	0.000880318	0.0531254
DDX58	1.32512	6.42284	54.0461	1.95837e-13	2.3718e-10
FLJ21408	1.32196	1.96128	32.7264	1.06088e-08	3.98744e-06
VEPH1	1.317	0.46406	8.30196	0.00396023	0.148339
MX2	1.31024	6.03726	31.8086	1.70138e-08	6.18169e-06
SCUBE2	1.2998	0.377742	17.5972	2.72988e-05	0.00367334
IL36B	1.26656	-0.304276	7.21262	0.00723928	0.212119
BATF2	1.26184	0.915246	16.8554	4.03384e-05	0.00502992
HESX1	1.26172	0.342181	10.0054	0.00156079	0.078208
OSMR	1.25656	-0.101952	10.9289	0.000946757	0.0560851
SLC25A48	1.25451	-0.38582	11.0341	0.000894516	0.0535726
ENDOG	1.25256	-1.13733	9.59758	0.00194834	0.0904328
XAF1	1.24093	6.71734	42.1044	8.65284e-11	5.548e-08
FKBP1AP1	1.23242	-0.395841	11.6304	0.00064882	0.0433164
MTTP	1.22146	-1.42895	6.85848	0.00882218	0.237436
OR10AD1	1.2065	-0.211576	8.10085	0.00442444	0.159163
EDA2R	1.20346	2.51124	27.3624	1.68682e-07	4.65478e-05
WFIKKN2	1.19932	-0.303974	13.0351	0.000305709	0.0242344
HLA-DOB	1.17435	-0.736779	10.0757	0.0015024	0.0767035
KRTCAP3	1.16535	-0.114215	12.0053	0.000530506	0.0367144
NCF1C	1.15993	0.86955	14.1078	0.000172628	0.0159532
HERC6	1.15247	4.79691	55.6316	8.74054e-14	1.27029e-10
GBP4	1.13452	2.89674	19.9092	8.1208e-06	0.00139396
DPRXP4	1.13392	-0.59265	9.20344	0.00241561	0.105532
GPR113	1.11735	-0.55615	7.20253	0.0072801	0.212521
DDX60	1.10831	6.97773	52.6554	3.97517e-13	3.93903e-10
ACSS3	1.0996	-0.412006	7.298	0.00690315	0.206149
DLEC1	1.09688	-0.120496	6.7729	0.00925523	0.243382
HIST1H2AD	1.09235	-0.453366	8.85311	0.0029259	0.122193
IRF7	1.09011	2.63672	18.3105	1.87667e-05	0.00272743
SLC7A13	1.06131	-0.424995	10.6871	0.00107883	0.0609286
FMO1	1.05982	1.73588	19.5525	9.78701e-06	0.00158042
JUP	1.05827	1.33193	12.3875	0.000432212	0.0311994
CFB	1.04496	2.02794	14.9873	0.000108237	0.011026
PLXNA2	1.04275	3.59281	35.3285	2.7852e-09	1.16764e-06
NCF1B	1.03806	-0.148535	8.30249	0.00395908	0.148339
FAM3B	1.03128	-0.116992	9.0271	0.00266006	0.113928
SP110	1.02491	6.11538	41.0588	1.47718e-10	8.94513e-08
GCH1	1.02188	1.17705	20.1566	7.13544e-06	0.00127502
ANKRD24	1.00525	-0.0347252	12.2906	0.000455252	0.032433
GBP5	0.992861	5.34967	25.3236	4.84753e-07	0.000117418
CRYBA1	0.992767	-0.0117133	9.03577	0.00264748	0.113612
RARRES3	0.988128	0.346701	8.59543	0.00337008	0.134803
DSP	0.986903	5.31354	17.3218	3.15554e-05	0.00414402
IL21R	0.982365	2.64484	14.7361	0.000123656	0.0123768
SOX6	0.979372	-0.721661	6.85918	0.00881868	0.237436
SAMD9L	0.965576	8.09827	46.8748	7.56684e-12	5.89132e-09
CALB1	0.955057	1.12866	7.92346	0.00487979	0.167263
ARG1	0.950651	-0.0430291	7.99682	0.00468596	0.163222
STAT1	0.947497	8.92601	34.4116	4.46056e-09	1.70597e-06
ABCA10	0.945395	1.1585	12.5178	0.000403089	0.0298889
SERPINI1	0.943939	2.75837	17.6068	2.71611e-05	0.00367334
IFITM2	0.939027	0.157544	10.8789	0.000972647	0.0566944
FAM43A	0.925347	2.11189	26.6042	2.49705e-07	6.61316e-05
KANK3	0.92053	0.948061	11.154	0.000838505	0.0513467
IFIH1	0.918656	6.88647	40.2188	2.27054e-10	1.30257e-07
STAP1	0.909953	0.705814	6.93676	0.00844419	0.232135
IFITM3	0.905437	1.26309	8.98696	0.00271913	0.115633
IDO1	0.905	0.758101	6.88019	0.00871564	0.235689
HDX	0.89538	2.62785	25.092	5.46605e-07	0.000130945
EPHB2	0.890251	4.22342	69.0956	9.38046e-17	2.55618e-13
SPATA18	0.886012	3.47314	46.6501	8.48617e-12	6.37926e-09
OAS1	0.87806	6.79346	31.3528	2.1515e-08	7.56494e-06
SULF2	0.866955	5.52409	36.0768	1.89689e-09	8.61506e-07
PIK3R3	0.862069	2.78243	18.409	1.78215e-05	0.00266101
CNGA1	0.851404	0.47805	7.34095	0.00674012	0.204303
HDGFRP3	0.849182	5.64214	31.1867	2.34371e-08	8.11e-06
PARP9	0.848762	7.89129	41.6606	1.08573e-10	6.76254e-08
KIAA1958	0.845273	0.121049	9.18283	0.00244296	0.106089
ZNF334	0.840036	1.34668	11.7419	0.000611092	0.041372
PLSCR1	0.838825	6.43636	25.4927	4.44055e-07	0.000110004
TNFRSF10C	0.835341	3.09975	37.8023	7.8291e-10	3.87896e-07
HNRPLL	0.831808	7.59788	59.2258	1.40581e-14	3.06466e-11
ZNRF2P1	0.827422	0.092249	8.41792	0.0037154	0.142598
LY6E	0.814637	5.9183	20.6562	5.49586e-06	0.00101534
ADD2	0.814458	1.68961	12.4174	0.000425344	0.0310117
SLC27A5	0.813189	0.0354511	8.18219	0.00423036	0.155256
LAYN	0.811672	5.10215	40.1341	2.3711e-10	1.32538e-07
CCDC113	0.810799	0.817781	11.8468	0.000577596	0.0397211
FLJ39653	0.810725	0.194769	7.13361	0.00756523	0.215584
KCNS1	0.809606	0.34197	8.61259	0.00333846	0.134278
RTP4	0.80202	1.66695	12.3137	0.000449637	0.032138
GBP1	0.778279	5.9311	22.0757	2.62108e-06	0.000534015
IL15RA	0.774955	0.327096	7.07673	0.00780915	0.220232
ACER2	0.766029	2.85116	24.8549	6.18124e-07	0.000146469
PARP14	0.752441	9.17816	35.9343	2.04079e-09	9.07944e-07
RASAL3	0.746846	2.03986	11.1058	0.000860582	0.0522582
RNF213	0.746098	9.00539	32.5078	1.18716e-08	4.38644e-06
BST2	0.738237	7.04883	24.4996	7.43257e-07	0.000174226
MYOT	0.734147	0.785994	6.8892	0.00867179	0.235131
PLCL1	0.732991	5.05149	63.3483	1.73205e-15	4.19541e-12
TNFSF13B	0.729028	5.6086	17.7834	2.47539e-05	0.00343107
KLF4	0.724911	1.96978	9.67585	0.00186706	0.0880993
NPHP1	0.716831	1.36492	12.5624	0.000393578	0.0293471
ANKRD20A8P	0.714924	0.448384	7.37334	0.00661977	0.202498
IFI35	0.713953	4.96495	13.3286	0.000261383	0.0213414
EIF2AK2	0.712053	7.1631	28.1815	1.10453e-07	3.28235e-05
LGALS3BP	0.703393	5.61117	12.3647	0.00043753	0.0314791
PLK2	0.69751	3.14072	15.2268	9.53396e-05	0.00994451
FDXR	0.694313	3.49039	17.0976	3.55079e-05	0.00455337
PZP	0.691283	2.10718	7.91306	0.00490793	0.167964
FAIM2	0.688139	1.88619	12.3884	0.000432014	0.0311994
ACTA2	0.683036	4.04419	20.0307	7.6209e-06	0.00132909
ZNF763	0.681578	2.43017	17.839	2.40409e-05	0.00335956
DHX58	0.676749	4.77903	23.5024	1.24761e-06	0.00028039
BAALC	0.676059	3.11863	14.0504	0.000177976	0.0162684
SEMA6B	0.67258	2.01857	10.0182	0.00154997	0.0778556
CYB5R2	0.669981	0.991595	6.67125	0.00979806	0.250701
IFIT5	0.667265	5.91134	20.6067	5.6399e-06	0.00103319
RGNEF	0.658313	4.32331	13.8636	0.000196572	0.0173492
AGRN	0.651231	4.46439	17.4163	3.00247e-05	0.00399109
SYTL2	0.648821	1.61877	8.42575	0.00369944	0.142342
IGF2BP3	0.648512	3.31778	16.1206	5.94331e-05	0.00696581
SHROOM4	0.641885	1.39497	6.79895	0.00912115	0.241605
CES4A	0.641802	1.2509	7.90997	0.00491632	0.167987
TMEM232	0.638249	1.98458	11.2157	0.000811065	0.0503373
PTGFRN	0.634027	4.89107	28.0317	1.19345e-07	3.42331e-05
TRIM22	0.631313	8.03103	25.7258	3.93537e-07	9.91402e-05
PATL2	0.630334	2.21687	15.2651	9.34272e-05	0.00982218
FANK1	0.624771	0.950337	7.16788	0.00742206	0.21371
FAM125B	0.621902	2.54659	17.3666	3.08195e-05	0.00407191
ROBO3	0.621096	1.90772	8.14834	0.00431005	0.15686
MTMR11	0.616392	2.37143	9.01078	0.00268392	0.114724
KCNA10	0.616089	4.70135	10.2081	0.00139822	0.0730966
DCAF4L1	0.614231	3.27193	8.96514	0.00275179	0.116033
FBXO6	0.606321	2.65061	17.7458	2.52472e-05	0.00343993
EMR1	0.605543	2.44888	14.3679	0.000150343	0.0145021
FCRLB	0.601935	2.35939	7.32402	0.00680389	0.204869
SHISA5	0.601884	5.68099	19.6867	9.12363e-06	0.00150678
ZNF323	0.600202	2.91989	10.121	0.00146588	0.0759055
MS4A6E	0.595807	4.78467	10.6684	0.00108982	0.0613906
HIST1H3D	0.595541	2.21938	10.4583	0.00122097	0.0657214
COL13A1	0.588099	1.38348	6.8955	0.00864131	0.234596
TAP1	0.582868	6.54768	20.3543	6.43494e-06	0.00115935
TAP2	0.58163	6.20949	34.5372	4.1819e-09	1.65755e-06
SGCB	0.581443	2.67333	13.7879	0.000204647	0.0177036
CCL22	0.577547	8.33967	9.62817	0.00191616	0.0900263
PPM1K	0.574205	4.56799	19.6416	9.34121e-06	0.00151985
EPHX4	0.573218	1.71769	6.69447	0.00967123	0.248974
YES1	0.572701	2.29849	9.14109	0.00249932	0.108106
PSMB9	0.572623	4.93139	10.0805	0.00149848	0.0766828
APOBEC3D	0.57199	1.9435	8.74358	0.00310694	0.128368
MDM2	0.571904	10.322	72.6617	1.53894e-17	5.59149e-14
PNPLA7	0.55913	2.39091	6.9865	0.0082127	0.227782
GRTP1	0.55521	1.38911	7.4129	0.00647579	0.200637
SERPING1	0.553412	3.09301	15.4957	8.26937e-05	0.00901361
ABCA5	0.551326	5.39337	44.978	1.9926e-11	1.35746e-08
FHIT	0.550475	1.58619	6.697	0.0096575	0.248974
LAP3	0.539675	8.21995	18.0695	2.12987e-05	0.00305468
TOR1B	0.538647	6.35933	31.1461	2.39318e-08	8.15178e-06
TTC18	0.538387	1.13871	8.3846	0.00378413	0.144473
KIF17	0.535114	1.84754	8.49091	0.00356925	0.138698
RDH12	0.530769	2.19698	8.58572	0.0033881	0.135028
GRHL1	0.528504	1.63704	7.14903	0.00750044	0.214617
CDKN1A	0.5218	7.53523	29.0142	7.18486e-08	2.30338e-05
SLC6A7	0.517784	3.02288	8.98565	0.00272109	0.115633
DTX3L	0.516947	6.89442	35.6211	2.39675e-09	1.04498e-06
LILRB1	0.51654	5.04477	18.3233	1.86414e-05	0.00272741
PML	0.515909	2.58192	7.87651	0.00500811	0.169529
YPEL4	0.514008	4.924	17.5856	2.74658e-05	0.00367334
PDK2	0.509629	2.10326	7.16576	0.00743082	0.21371
KIAA1244	0.507953	3.749	13.1188	0.000292349	0.0234309
SPINT2	0.505656	4.04698	15.9085	6.64799e-05	0.00754824
SPP1	-0.503893	12.7796	76.0425	2.77623e-18	2.0174e-14
MCM7	-0.514615	4.22423	11.8254	0.00058427	0.0400537
PRSS23	-0.516641	2.48438	9.5998	0.00194598	0.0904328
TRDMT1	-0.517879	2.74284	13.5604	0.000231005	0.019595
RBP7	-0.524947	1.64663	7.77396	0.00530046	0.176412
ALCAM	-0.538998	9.57963	51.8212	6.07908e-13	5.53625e-10
HIST1H4C	-0.547887	3.11281	10.8004	0.00101477	0.0586789
POLQ	-0.554997	4.16694	7.14872	0.00750175	0.214617
ZNF704	-0.559628	2.19542	11.3904	0.000738226	0.047473
CKS1B	-0.559706	2.68941	10.3388	0.00130261	0.0695735
NOP16	-0.562493	2.71663	14.7172	0.000124903	0.0123768
HIST1H1C	-0.564187	5.33745	21.6456	3.27961e-06	0.000627153
HS3ST2	-0.573074	3.23664	8.32758	0.00390477	0.147785
HIST1H1B	-0.573522	3.9788	7.45742	0.00631753	0.199021
TSPAN12	-0.580248	4.46282	23.2434	1.42743e-06	0.000308098
ACTG1	-0.583425	9.79549	34.9472	3.3876e-09	1.38502e-06
OLFML2B	-0.586803	4.86047	17.7723	2.48978e-05	0.00343107
FILIP1L	-0.589748	2.77192	15.27	9.31828e-05	0.00982218
LTBP2	-0.589891	1.60411	7.62331	0.00576186	0.186087
PLOD2	-0.598065	3.49997	8.13612	0.0043392	0.157148
VIT	-0.604765	2.85151	13.3024	0.000265067	0.0215614
H2AFX	-0.606165	1.67367	7.89242	0.00496425	0.168831
TNFSF15	-0.608052	7.18468	22.2965	2.33633e-06	0.000480491
SEPP1	-0.611141	5.08914	28.1647	1.11419e-07	3.28235e-05
CENPK	-0.612739	3.85037	10.7445	0.0010459	0.06016
CADM1	-0.612997	4.39249	25.7154	3.95651e-07	9.91402e-05
MSC	-0.62714	3.14016	9.62273	0.00192183	0.0900989
KITLG	-0.627273	3.90553	23.7901	1.07432e-06	0.000246528
PTRF	-0.627406	3.59556	12.466	0.000414428	0.0303172
FAM123B	-0.631271	1.60848	11.6241	0.000651025	0.0433164
GJA5	-0.636757	4.19406	13.2631	0.000270681	0.021855
B9D2	-0.642399	0.751978	7.5305	0.00606632	0.193806
HIST1H3I	-0.645301	1.62081	6.72238	0.00952102	0.247979
SLIT3	-0.645458	3.9513	13.8481	0.000198202	0.0173621
SCG5	-0.646788	5.65157	14.4008	0.00014774	0.0143144
NDC80	-0.650871	3.36417	7.85916	0.00505639	0.170736
PAX6	-0.655568	0.682272	6.67206	0.00979358	0.250701
POGLUT1	-0.659112	3.94397	26.5881	2.51785e-07	6.61316e-05
TOP2A	-0.68953	6.32437	7.23789	0.00713809	0.21
ESCO2	-0.700502	3.0957	9.96114	0.00159879	0.078562
PRC1	-0.701211	4.86646	10.4313	0.00123897	0.0665258
PCSK6	-0.713338	4.88494	28.8981	7.62868e-08	2.37579e-05
MSMO1	-0.713866	5.54701	25.9191	3.56032e-07	9.13118e-05
HELLS	-0.715297	3.60938	8.52059	0.00351151	0.137682
CLSPN	-0.722195	4.35486	9.47714	0.00208048	0.0940964
CD209	-0.722708	1.6363	9.73078	0.00181208	0.0862517
KIF11	-0.723919	4.68031	12.4772	0.000411945	0.0303172
NUF2	-0.732986	2.9768	9.33487	0.00224834	0.0994193
DDIT4L	-0.743448	2.42198	13.9001	0.00019279	0.0170847
ABLIM1	-0.749396	2.72387	18.8327	1.42698e-05	0.00222202
SQLE	-0.753477	4.20477	13.5421	0.000233268	0.0197102
FERMT2	-0.753625	2.42384	15.438	8.52578e-05	0.00920108
SCN9A	-0.754809	2.49565	20.1393	7.2001e-06	0.00127612
MYO1B	-0.761284	3.16079	22.0076	2.71573e-06	0.000543146
SEMA3A	-0.763453	4.18144	36.6143	1.4397e-09	6.69029e-07
BUB1B	-0.76748	4.12817	10.2944	0.00133435	0.0706042
ITGB8	-0.767802	2.83084	16.1599	5.82148e-05	0.0068599
MLF1IP	-0.767845	3.89672	14.0145	0.000181407	0.0163416
BIRC5	-0.777229	3.65654	7.44139	0.00637408	0.199935
ITGAD	-0.785352	0.804768	10.5727	0.00114767	0.0630208
SLC40A1	-0.791144	3.47688	13.4301	0.000247617	0.0206032
HEY1	-0.791882	1.20496	7.85807	0.00505943	0.170736
IPCEF1	-0.806209	0.551973	6.83505	0.0089386	0.239388
NT5DC2	-0.811879	1.114	7.42119	0.00644602	0.200637
TCF19	-0.827152	3.92473	17.1099	3.52777e-05	0.00455062
JAKMIP2	-0.834069	6.89423	56.1044	6.8722e-14	1.0701e-10
CLEC6A	-0.835688	1.32431	7.78139	0.0052787	0.176412
CCNA2	-0.843304	3.4676	15.1209	0.000100841	0.0104682
TGFBI	-0.860864	6.71095	39.8402	2.75615e-10	1.5021e-07
HMMR	-0.863458	5.28039	11.4769	0.000704647	0.0458546
COL22A1	-0.866047	4.91152	29.2705	6.2948e-08	2.04816e-05
RPSAP9	-0.872148	-0.189386	6.78381	0.00919884	0.242778
FOXO3B	-0.878147	0.598474	12.9206	0.000324993	0.0254851
LIME1	-0.883938	-0.446499	7.18242	0.00736215	0.213424
ATXN7L2	-0.892219	-0.483917	7.70912	0.00549425	0.179842
TPD52L1	-0.925118	3.82764	46.5714	8.83405e-12	6.41941e-09
CEP55	-0.925989	4.75865	14.3531	0.000151532	0.0145524
CIT	-0.93414	3.19325	12.8853	0.000331166	0.025876
RND3	-0.938254	5.15643	34.9226	3.43079e-09	1.38502e-06
NEK2	-0.942327	2.36276	6.74413	0.00940564	0.24615
EXO1	-0.954741	2.56664	14.0019	0.000182629	0.016384
CENPF	-0.956779	6.1802	18.4912	1.70689e-05	0.00256622
IKZF4	-0.961288	0.628827	14.1353	0.000170121	0.0159169
ANLN	-0.965495	4.76886	12.2336	0.000469376	0.0331146
CKAP2L	-0.971836	2.6998	8.97149	0.00274226	0.116033
ASPM	-0.976838	5.26488	13.6534	0.000219847	0.0187213
CLEC5A	-0.987615	1.70937	15.8827	6.73922e-05	0.00761218
CCNE2	-0.987891	2.25297	10.2531	0.00136452	0.0716782
ZP3	-0.989732	-0.530949	8.63129	0.00330438	0.133479
PTX3	-0.996736	4.78223	10.0345	0.00153638	0.0777101
ENPP3	-1.00331	0.00542217	7.77616	0.00529402	0.176412
GLDN	-1.01867	1.16128	7.74202	0.00539503	0.178346
KCNIP2	-1.05647	-0.304886	8.66909	0.00323652	0.131881
ZNF367	-1.07551	2.18807	11.2118	0.000812786	0.0503373
GABRA4	-1.0768	-0.415045	9.52695	0.00202476	0.0925364
E2F2	-1.08617	1.5384	15.2595	9.37046e-05	0.00982218
KIF2C	-1.13253	3.20092	16.6462	4.50399e-05	0.00548531
CDKN1C	-1.13672	-0.373833	14.6181	0.000131647	0.012986
ALDH1A2	-1.1417	4.33749	69.4193	7.96052e-17	2.47913e-13
KIF14	-1.15554	3.91069	16.0079	6.30802e-05	0.00726124
DCLK1	-1.1571	0.73841	13.7313	0.000210912	0.0181735
DLGAP5	-1.16744	4.30687	20.045	7.56429e-06	0.00132909
GREM1	-1.16981	7.35024	54.9228	1.25357e-13	1.60751e-10
HIST1H3C	-1.19626	1.82278	9.96773	0.00159307	0.078562
LGI2	-1.20001	1.09035	10.8437	0.00099131	0.0576282
MRO	-1.21238	-0.150822	11.6221	0.000651733	0.0433164
CDC6	-1.2139	2.55326	12.5584	0.000394436	0.0293471
KIAA0101	-1.2281	2.71049	10.6242	0.0011162	0.0621829
HIST3H2BB	-1.23454	-0.53284	6.92752	0.00848791	0.232306
KIFC1	-1.24563	2.01174	17.0261	3.687e-05	0.00466199
SH3GL1P2	-1.25407	-0.835129	8.76013	0.00307887	0.127846
ADAMTS15	-1.25928	1.82737	27.4236	1.63425e-07	4.56752e-05
AURKB	-1.26632	1.14324	12.6407	0.000377438	0.0284711
P2RY11	-1.27441	-1.15053	6.66814	0.00981517	0.250845
PKIA	-1.28786	-0.271047	14.585	0.000133976	0.0131562
KIF20A	-1.29579	2.88338	15.6522	7.61221e-05	0.00842367
TNC	-1.29979	1.61477	18.3853	1.80449e-05	0.00267604
HIST1H3B	-1.30296	2.02955	10.9611	0.000930454	0.0553132
STAB1	-1.32161	2.08717	12.8324	0.00034067	0.0263355
CYP19A1	-1.34796	3.18757	81.3664	1.8752e-19	4.08794e-15
PHF16	-1.35644	-0.147815	16.553	4.73103e-05	0.00572981
DGKI	-1.357	-0.990555	7.28078	0.00696962	0.20749
KIF4A	-1.36135	3.52289	19.8457	8.39534e-06	0.00142327
SEMA5A	-1.41208	1.46651	21.9844	2.74876e-06	0.000544753
DTL	-1.45585	2.25519	19.4694	1.02222e-05	0.00163316
SPC24	-1.47729	1.02265	7.80222	0.00521822	0.175011
LGALS9C	-1.54314	-1.04113	7.4312	0.00641024	0.200637
MGC57346	-1.58667	-1.018	8.52566	0.00350173	0.137682
MCM10	-1.62899	1.9711	17.1793	3.40121e-05	0.00441347
MTL5	-1.69435	-1.68326	7.70561	0.00550495	0.179922
RTKN2	-1.78021	-0.595491	12.0788	0.000509997	0.0355206
FAM111B	-1.84848	3.27517	18.6829	1.5436e-05	0.00236201
MND1	-1.89501	0.605727	15.8611	6.81637e-05	0.00762303
MYBL2	-2.05196	2.40206	40.6554	1.81589e-10	1.0699e-07
PBK	-2.13318	2.21937	19.4056	1.05696e-05	0.00166969
KLHL13	-2.14063	-2.02609	9.07959	0.00258478	0.11136
CD1E	-2.33144	-1.58785	7.12588	0.00759792	0.216233
HIST1H3G	-2.39379	0.0989954	11.7461	0.000609723	0.041372
TGM3	-2.5917	-2.58636	7.36389	0.00665468	0.202784
FAM83D	-2.71847	-0.208875	11.5651	0.000671999	0.0442585
ZNF560	-2.81818	-1.90849	10.6292	0.00111315	0.0621829
DOK5	-2.83521	-2.95909	6.69583	0.00966388	0.248974
FLG2	-3.01764	-2.46633	9.4787	0.00207872	0.0940964
HBD	-3.42478	-2.14728	9.61372	0.00193129	0.0901545
HIST1H3F	-3.47435	0.00355862	23.3501	1.35037e-06	0.00030024
FAM64A	-3.57307	0.256002	16.671	4.44543e-05	0.00544441
N4BP3	-3.58904	-1.98641	11.777	0.000599657	0.0408516
CCDC129	-3.62372	-3.02435	6.67934	0.00975368	0.250448
TMEM8B	-3.96582	-2.75009	7.03116	0.00801034	0.224412
PDZRN4	-4.10742	-2.10528	9.38175	0.00219156	0.0975023
SLC34A2	-4.11894	-2.75596	7.73656	0.00541139	0.17838
FXYD7	-4.12174	-2.68898	7.99992	0.00467795	0.163222
SORBS2	-4.13585	-2.86042	7.17473	0.00739376	0.21371
RGSL1	-4.90236	-2.59207	9.5963	0.0019497	0.0904328

## Sheet: HSApos 36 hpi
ID	logFC	logCPM	LR	PValue	FDR
FABP9	5.79291	0.287846	53.7576	2.26815e-13	9.81063e-12
CXCL11	5.7797	-1.0552	25.0293	5.64654e-07	8.97845e-06
ADAM30	5.60143	-2.62244	14.0222	0.000180664	0.00152713
ARHGAP33	5.54433	-2.76589	24.9111	6.00347e-07	9.51132e-06
PIWIL2	5.39061	-2.14675	19.1143	1.23121e-05	0.000144226
EGFL6	5.20374	-2.79298	9.35363	0.00222545	0.013582
AMELX	5.12593	-2.66722	12.1217	0.000498394	0.00368939
ZBBX	4.94713	-2.54533	8.29686	0.00397136	0.0223305
TGM3	4.80529	-2.58636	15.7269	7.31773e-05	0.000704622
ROBO2	4.79651	-2.55514	7.45361	0.00633093	0.0328527
GULP1	4.71063	-2.9609	7.74081	0.00539867	0.0288176
C1S	4.68509	2.00035	212.544	3.82606e-48	6.41601e-45
HTR1F	4.57078	-0.918576	44.9841	1.98638e-11	6.50196e-10
PLEKHG1	4.47475	-1.79517	15.5413	8.07243e-05	0.000766793
FBP2	4.47325	-2.97525	7.86281	0.00504618	0.0273105
OR6K2	4.41381	-2.65106	8.45738	0.00363564	0.0207151
SRD5A2	4.30427	-2.7893	7.83828	0.00511512	0.0276082
PDZD3	4.30157	-2.52694	7.76096	0.00533875	0.0285747
HGFAC	4.29141	-2.97405	9.78917	0.00175543	0.0110666
ZNF157	4.27844	-2.52398	14.9275	0.000111724	0.0010102
GNAT3	4.27786	-3.04422	7.50439	0.00615487	0.0320996
VWA5B2	4.27464	-2.68384	6.99652	0.00816683	0.040657
CWH43	4.25016	-2.961	8.61526	0.00333358	0.0192764
PSG10P	4.22821	-2.77111	6.64568	0.00993965	0.047819
SNAI1	4.22135	-2.1646	7.75353	0.00536075	0.0286573
CXCL10	4.18159	-0.188526	23.5229	1.23438e-06	1.83307e-05
GAPT	4.14547	-0.622932	51.24	8.17346e-13	3.2634e-11
CTTNBP2	4.142	-2.34202	14.7331	0.000123852	0.00110655
SERPINI2	4.11552	-2.53798	8.71206	0.00316111	0.0184455
HMGCS2	3.8966	-2.59198	7.87562	0.00501056	0.0271379
GRM2	3.82924	-2.91539	7.73569	0.00541399	0.0288711
GPRC5A	3.80571	-2.16982	11.3173	0.000767896	0.00539656
COX4I2	3.77148	-3.06374	6.87007	0.00876512	0.0431177
OR52K2	3.68207	-2.3464	10.9613	0.000930335	0.00637777
MATL2963	3.60148	-1.47328	36.342	1.65555e-09	4.1059e-08
NYNRIN	3.59469	-2.46307	8.02647	0.00460986	0.0253072
IFNB1	3.58008	-1.90238	16.465	4.95566e-05	0.000496021
CENPM	3.52759	0.507477	121.541	2.90888e-28	6.18839e-26
SPINK8	3.51041	-2.55593	9.93785	0.00161915	0.0103088
F2	3.42897	-2.76096	8.12081	0.00437599	0.0241945
ZAR1L	3.4224	-2.94794	7.93947	0.0048368	0.0263737
KIAA0748	3.35295	-2.34492	15.1893	9.72531e-05	0.000894187
APOBEC3B	3.30606	1.23345	208.227	3.34739e-47	4.86487e-44
GABARAPL3	3.29055	-1.87607	20.79	5.1249e-06	6.53349e-05
IL36B	3.27276	-0.304276	88.2474	5.77578e-21	6.45703e-19
HIST1H1T	3.25286	0.106406	39.8034	2.80858e-10	7.76993e-09
KIF4A	3.21713	3.52289	203.035	4.54556e-46	5.50518e-43
BIRC5	3.17976	3.65654	180.976	2.96693e-41	2.08642e-38
NEURL1B	3.14595	-1.35914	33.3533	7.68454e-09	1.71818e-07
IL7R	3.1183	2.01997	178.465	1.04847e-40	6.72256e-38
KIAA1683	3.08876	-1.4933	11.192	0.000821513	0.00572172
DUSP8	3.06386	-2.24372	8.43365	0.00368339	0.0209327
ARC	3.05872	0.176494	53.7966	2.2236e-13	9.65627e-12
SLC9A2	3.05641	2.81148	245.946	1.98713e-55	5.41494e-52
BEND5	3.03087	-2.44367	6.64989	0.00991617	0.0477307
TMIGD1	3.00793	-1.03217	22.1959	2.46205e-06	3.38416e-05
KIAA0101	2.98349	2.71049	77.6759	1.21417e-18	1.03394e-16
RDM1	2.97644	-2.26161	11.051	0.000886376	0.00610521
SV2A	2.94601	-0.839649	19.4295	1.04383e-05	0.000124212
DNAH2	2.93438	-1.13653	25.1123	5.40868e-07	8.64438e-06
TROAP	2.92362	0.433095	64.6831	8.79642e-16	5.15489e-14
UBE2C	2.92028	2.01604	145.633	1.56138e-33	5.08031e-31
DIAPH3	2.90651	2.3676	86.3355	1.51859e-20	1.59928e-18
RHCG	2.89531	-1.76971	9.40862	0.00215968	0.0132287
PBK	2.88551	2.21937	73.4454	1.03458e-17	7.8312e-16
PLK2	2.87422	3.14072	224.344	1.02061e-50	1.85411e-47
EPHA2	2.86685	-1.56356	16.4034	5.11946e-05	0.000510307
FOXM1	2.84567	1.1872	100.068	1.47248e-23	2.08442e-21
CDKN3	2.84479	3.07423	233.398	1.082e-52	2.62085e-49
LOXHD1	2.83915	-0.846177	17.0612	3.61942e-05	0.000375909
CD226	2.83751	-1.57427	11.16	0.000835806	0.00580828
DLGAP5	2.82258	4.30687	142.053	9.47078e-33	2.90793e-30
CD5L	2.80956	-2.04341	14.932	0.000111459	0.00100822
LIF	2.78119	2.62238	224.488	9.4923e-51	1.85411e-47
TOP2A	2.77009	6.32437	109.452	1.29191e-25	2.08619e-23
MYBL2	2.76587	2.40206	150.686	1.2272e-34	4.77732e-32
NOSTRIN	2.73946	-1.65905	18.118	2.07626e-05	0.000228599
KIF14	2.72884	3.91069	104.394	1.65854e-24	2.47645e-22
CIT	2.72322	3.19325	141.009	1.6019e-32	4.85018e-30
EDA2R	2.72269	2.51124	121.966	2.34791e-28	5.11845e-26
CKAP2L	2.72007	2.6998	89.8822	2.52773e-21	2.91558e-19
HMMR	2.71514	5.28039	110.059	9.51235e-26	1.58297e-23
EFNA1	2.68538	-1.63378	18.2406	1.94682e-05	0.000216424
PRC1	2.68012	4.86646	161.699	4.81389e-37	2.38506e-34
LIPG	2.67015	-0.312897	35.106	3.12233e-09	7.38251e-08
CEP55	2.64786	4.75865	121.874	2.45969e-28	5.30903e-26
KIAA1045	2.63612	-1.7514	10.0441	0.00152837	0.00980535
CRISPLD1	2.63585	-2.34022	7.13928	0.00754133	0.0380206
TPX2	2.62856	4.55624	140.795	1.78374e-32	5.32678e-30
CCL7	2.60108	2.12879	56.3597	6.03554e-14	2.81745e-12
DERL3	2.59018	-1.50942	26.0537	3.32058e-07	5.45095e-06
SPC24	2.58718	1.02265	65.6976	5.25695e-16	3.16579e-14
TRIP13	2.57183	1.85304	89.555	2.98225e-21	3.40383e-19
PKMYT1	2.56585	-1.6278	15.3437	8.96178e-05	0.000838125
CENPF	2.56378	6.1802	128.001	1.12199e-29	2.7177e-27
TRIM55	2.54893	0.227259	58.4798	2.05386e-14	1.0107e-12
CDC25C	2.54748	0.578666	72.8417	1.40477e-17	1.04519e-15
NDC80	2.52525	3.36417	147.403	6.40576e-34	2.2166e-31
SEMA3D	2.51532	-1.91715	10.2003	0.00140421	0.00908948
BUB1B	2.50223	4.12817	113.835	1.4162e-26	2.59439e-24
FAM166A	2.49977	-1.10438	14.2683	0.000158516	0.00135996
FOXD4L1	2.47977	-2.77348	6.86639	0.00878317	0.0431926
SLC35F4	2.47482	-2.17921	8.02434	0.00461529	0.0253306
DEPDC1B	2.47433	1.3823	98.9286	2.61766e-23	3.6117e-21
CENPK	2.4742	3.85037	197.757	6.44548e-45	6.38689e-42
NEK2	2.47283	2.36276	94.7238	2.18891e-22	2.71126e-20
ASPM	2.46903	5.26488	87.4691	8.56088e-21	9.33136e-19
PTPRG	2.46602	-0.216335	40.9687	1.54685e-10	4.47827e-09
HRNR	2.46	-0.667813	25.0007	5.73091e-07	9.10597e-06
GTSE1	2.45801	0.817625	49.3766	2.1125e-12	7.99521e-11
SAPCD2	2.44814	1.10902	70.2824	5.13946e-17	3.56816e-15
CASC5	2.43337	4.90481	121.531	2.92387e-28	6.18839e-26
POLQ	2.4286	4.16694	136.916	1.25814e-31	3.51634e-29
LYPD5	2.42432	-0.319328	21.1058	4.34621e-06	5.63972e-05
PLK1	2.42373	1.50453	81.6492	1.62515e-19	1.52708e-17
SYPL2	2.4209	-1.19182	13.1659	0.000285091	0.00225753
ANLN	2.41672	4.76886	77.4301	1.37501e-18	1.16183e-16
HES1	2.41187	2.29862	53.6469	2.39961e-13	1.03383e-11
MAP4K1	2.40587	-0.710173	33.2139	8.25582e-09	1.83463e-07
RRAD	2.39945	-1.64391	9.85246	0.00169605	0.0107357
ZNF90	2.39807	1.52087	109.532	1.24086e-25	2.01871e-23
SGOL1	2.39621	2.33804	107.897	2.83103e-25	4.4722e-23
NUF2	2.39289	2.9768	124.908	5.33005e-29	1.21037e-26
SLFN12L	2.38991	-0.802533	25.8061	3.77492e-07	6.15968e-06
KIF15	2.37755	3.40397	83.7391	5.64576e-20	5.51918e-18
CD70	2.36412	-1.86591	16.0106	6.29884e-05	0.000616314
CENPI	2.35616	2.22829	84.1225	4.6504e-20	4.60232e-18
FAM83D	2.35489	-0.208875	52.8303	3.63657e-13	1.5275e-11
RBM11	2.34865	-1.30946	13.6403	0.000221382	0.00182256
KIFC1	2.34234	2.01174	85.294	2.57142e-20	2.66938e-18
PLEKHA6	2.33612	1.43317	68.1154	1.54203e-16	1.00648e-14
HIST1H3B	2.33367	2.02955	69.5053	7.62089e-17	5.19173e-15
KIF11	2.30629	4.68031	127.019	1.84018e-29	4.31354e-27
SKA2	2.30473	4.84439	290.774	3.37234e-65	1.83793e-61
MCM10	2.30404	1.9711	40.5869	1.88062e-10	5.33127e-09
MYH15	2.30342	-0.467298	18.9607	1.33439e-05	0.00015498
ESCO2	2.30091	3.0957	119.736	7.22506e-28	1.47202e-25
CLCN4	2.29463	-1.39482	17.2667	3.24837e-05	0.000340946
FAM64A	2.29453	0.256002	56.9574	4.45365e-14	2.1245e-12
PRDM7	2.28875	-2.06853	6.9929	0.00818335	0.0407297
KIF2C	2.26745	3.20092	86.0473	1.75683e-20	1.84129e-18
TYMS	2.26411	0.0971255	42.079	8.76592e-11	2.62857e-09
MND1	2.25647	0.605727	72.9219	1.34885e-17	1.00702e-15
AKAP12	2.25298	-1.67092	8.42834	0.00369417	0.0209845
GDF9	2.24189	-1.75561	7.14275	0.00752674	0.0379558
MFAP5	2.23863	3.10364	71.2842	3.09297e-17	2.19631e-15
SORBS1	2.23652	1.96184	68.8708	1.05129e-16	7.03012e-15
CARD17	2.23213	0.791109	23.7173	1.11576e-06	1.67518e-05
CCNB2	2.22842	3.56612	142.915	6.13483e-33	1.93825e-30
NRGN	2.22829	-0.0610456	38.4458	5.62964e-10	1.47154e-08
UBE2T	2.21995	2.03605	80.4547	2.97444e-19	2.69057e-17
CDKN2C	2.21905	2.16952	83.537	6.25348e-20	6.08598e-18
SPRY4	2.216	-1.74758	8.88065	0.00288209	0.0169901
SELL	2.21545	-1.49173	9.11682	0.0025327	0.0151767
ZWINT	2.2036	4.75849	200.648	1.50835e-45	1.6441e-42
FAM71A	2.20239	2.0889	55.9594	7.39819e-14	3.38825e-12
CLSTN3	2.18945	0.794436	63.0985	1.96627e-15	1.10761e-13
SKA3	2.16691	3.15977	35.4463	2.62176e-09	6.25321e-08
HIST1H2AJ	2.16174	2.15486	72.2135	1.93128e-17	1.41281e-15
HSF5	2.15998	-1.2797	13.2167	0.000277462	0.00220674
CDCA2	2.15421	2.82438	45.2827	1.70551e-11	5.62482e-10
SKA1	2.15332	2.02915	98.3421	3.5201e-23	4.67916e-21
OXCT1	2.15252	3.21642	122.343	1.94166e-28	4.27558e-26
PTPRN2	2.14853	-0.409971	21.1531	4.2401e-06	5.51517e-05
FOSB	2.1485	3.24618	53.6846	2.354e-13	1.01618e-11
CENPA	2.1419	1.39746	59.2579	1.38303e-14	7.01163e-13
CUX2	2.13868	-1.44684	13.6241	0.000223306	0.00183424
IL21R	2.13491	2.64484	64.8082	8.25528e-16	4.86392e-14
CXCR2	2.13377	1.00717	68.7281	1.1302e-16	7.51169e-15
NUSAP1	2.13357	4.99976	184.212	5.83272e-42	4.23845e-39
TCF19	2.12667	3.92473	121.309	3.26963e-28	6.85364e-26
FANCI	2.10835	3.9059	125.631	3.70363e-29	8.58926e-27
EGR3	2.10184	0.298707	26.7053	2.36974e-07	3.98613e-06
SGPP2	2.08771	-1.33706	11.3568	0.000751719	0.00529996
SCG2	2.08602	-1.95526	8.05629	0.00453461	0.0249632
MELK	2.08594	3.78776	140.269	2.32468e-32	6.75708e-30
LILRA1	2.08291	0.399453	25.4531	4.53278e-07	7.33589e-06
CCDC150	2.07561	1.67483	66.0883	4.3116e-16	2.63285e-14
WDR54	2.06962	-0.539687	36.7793	1.32285e-09	3.3262e-08
CD200R1	2.06906	-1.76128	7.8483	0.00508685	0.0274965
NCAPG2	2.06565	4.84786	152.58	4.73285e-35	2.02306e-32
KIF18A	2.04344	2.51995	62.7067	2.39898e-15	1.33073e-13
EDN1	2.03908	1.45512	31.9635	1.57097e-08	3.30252e-07
SLC35G6	2.03762	-1.5798	9.1702	0.00245988	0.0148013
REEP2	2.02322	-2.1246	6.81446	0.00904228	0.0441186
HIST1H4A	2.01617	0.137354	42.5114	7.02702e-11	2.12762e-09
TTK	2.01458	3.44171	66.6295	3.27646e-16	2.04077e-14
PLK4	2.00907	2.72817	60.2735	8.25528e-15	4.30538e-13
CYB5R2	2.00148	0.991595	73.5356	9.88372e-18	7.53374e-16
MYO7B	1.99638	0.1213	33.3888	7.54585e-09	1.69238e-07
CDC6	1.99594	2.55326	35.2589	2.88655e-09	6.83987e-08
GJA5	1.98669	4.19406	128.977	6.85963e-30	1.68271e-27
VWA7	1.98556	-1.58609	11.0427	0.000890392	0.00612706
SYN2	1.98111	2.44855	77.3638	1.42199e-18	1.19688e-16
CLSPN	1.97924	4.35486	70.2736	5.16242e-17	3.57272e-15
MYBL1	1.97512	0.53192	26.9164	2.12448e-07	3.60417e-06
CDC45	1.97233	1.70239	24.2431	8.49123e-07	1.30634e-05
EGR1	1.97219	4.90618	37.6046	8.66396e-10	2.21944e-08
EME1	1.96763	1.47122	44.6154	2.39798e-11	7.6651e-10
PLCXD2	1.96407	-1.61254	12.5698	0.000392029	0.00299343
CENPE	1.9638	5.94389	161.49	5.34702e-37	2.59033e-34
PMAIP1	1.95778	4.41422	119.398	8.56976e-28	1.71395e-25
INHBA	1.95763	-0.0322879	22.4844	2.11854e-06	2.95106e-05
KIF23	1.95684	4.58487	76.0339	2.7883e-18	2.2681e-16
HJURP	1.94178	1.87839	28.1775	1.10682e-07	1.98101e-06
GINS4	1.94019	3.22593	125.565	3.828e-29	8.78425e-27
OR6K6	1.93994	-0.263859	8.69248	0.00319525	0.0185899
AQP3	1.93655	0.978337	32.3825	1.26621e-08	2.72222e-07
LIPN	1.93515	0.382337	31.366	2.13691e-08	4.36596e-07
XRCC2	1.93142	2.26214	62.3747	2.83944e-15	1.56313e-13
TK1	1.93068	2.95863	55.904	7.6096e-14	3.47776e-12
CDCA5	1.9301	2.07461	57.0131	4.32912e-14	2.07874e-12
CD300E	1.92726	0.106876	14.31	0.00015504	0.00133539
FLJ41484	1.92437	-0.489498	31.8902	1.6314e-08	3.41309e-07
CHRNA2	1.91365	-0.17967	21.4755	3.58379e-06	4.72921e-05
SCN7A	1.90958	-1.36922	15.2144	9.59707e-05	0.000885384
AURKB	1.90733	1.14324	46.0498	1.15286e-11	3.89046e-10
GGH	1.90529	5.25589	373.067	4.02217e-83	8.76833e-79
GPC3	1.89597	3.29533	111.002	5.91215e-26	1.00691e-23
CCNB1	1.89585	5.55025	178.37	1.09988e-40	6.85067e-38
TCTEX1D2	1.88785	3.19491	58.9901	1.5847e-14	7.96e-13
RSAD2	1.88447	6.80957	21.9498	2.79877e-06	3.77557e-05
E2F2	1.8827	1.5384	56.3112	6.18616e-14	2.88159e-12
DTL	1.88139	2.25519	36.0775	1.89627e-09	4.65525e-08
CAMK1G	1.88122	-0.104103	32.3222	1.30614e-08	2.8053e-07
ERCC6L	1.87479	1.37119	30.8781	2.74759e-08	5.4651e-07
CDCA8	1.87397	1.68967	29.0001	7.2374e-08	1.34049e-06
P2RY12	1.87198	-0.60974	14.6945	0.000126417	0.00112531
SLFN13	1.86535	2.12735	80.8558	2.42801e-19	2.22398e-17
HELLS	1.86054	3.60938	58.2932	2.25818e-14	1.10626e-12
XDH	1.85675	-0.0988596	16.7095	4.35628e-05	0.000441296
EXO1	1.85672	2.56664	66.8432	2.93979e-16	1.85224e-14
HCAR2	1.85477	0.57972	15.6573	7.59205e-05	0.000726544
FAM216B	1.85152	2.2541	38.5958	5.21316e-10	1.37587e-08
CHTF18	1.85024	1.0172	68.4221	1.31989e-16	8.69292e-15
MLLT11	1.84508	2.21895	82.6193	9.94817e-20	9.55375e-18
TNFSF15	1.84299	7.18468	199.805	2.30342e-45	2.39117e-42
TTC24	1.84211	-1.82574	9.19139	0.00243157	0.0146634
POC1A	1.83997	1.39352	48.987	2.57661e-12	9.60174e-11
BRIP1	1.83456	3.20831	84.1388	4.61234e-20	4.59128e-18
ESPL1	1.83391	0.981632	58.3117	2.2371e-14	1.09839e-12
HIST1H1A	1.83003	-0.287312	22.9164	1.69202e-06	2.42511e-05
CDC25A	1.82968	1.37565	47.2859	6.13535e-12	2.16075e-10
TULP2	1.82918	1.53424	22.8624	1.74023e-06	2.48768e-05
PLCE1	1.82902	-1.25731	7.32025	0.00681818	0.034998
LYPD1	1.82608	-0.203025	12.8247	0.000342079	0.00265479
VEPH1	1.82548	0.46406	15.0234	0.000106187	0.000966544
DOC2A	1.82539	-1.34072	8.13496	0.00434198	0.0240364
ARHGAP11A	1.82345	4.834	116.908	3.00669e-27	5.69963e-25
TMEM173	1.81547	0.682285	33.9628	5.61773e-09	1.28372e-07
PARPBP	1.81161	2.87167	120.128	5.9309e-28	1.21975e-25
PLEKHA7	1.80878	-1.48839	8.21791	0.00414789	0.0231323
PNPLA1	1.80717	0.127997	23.5379	1.22476e-06	1.82003e-05
RGS13	1.80327	-1.0331	16.6657	4.45796e-05	0.000450968
CCR9	1.80286	-1.3405	8.20596	0.0041753	0.0232554
ANGPTL2	1.80212	-0.15768	20.4196	6.21899e-06	7.77819e-05
KIF20B	1.79151	5.58054	152.738	4.37071e-35	1.90563e-32
KIF20A	1.78806	2.88338	44.7884	2.19525e-11	7.11025e-10
AQP6	1.78668	-0.0530854	19.9059	8.13478e-06	9.92936e-05
UNC45B	1.78449	2.0541	43.478	4.28762e-11	1.33338e-09
CNKSR2	1.78294	-1.37336	12.9053	0.000327647	0.00255863
FANCD2	1.77777	4.51779	308.438	4.78149e-69	3.47455e-65
MTMR11	1.77687	2.37143	88.392	5.36888e-21	6.03307e-19
CARNS1	1.77661	-0.215699	27.5803	1.50708e-07	2.63256e-06
SLC16A14	1.77375	-1.73735	6.84111	0.00890837	0.0436803
BCYRN1	1.77126	3.23018	63.6409	1.49297e-15	8.47572e-14
ORC6	1.76974	2.83016	80.8441	2.44247e-19	2.22786e-17
ANKRD35	1.76889	0.333782	32.0043	1.53831e-08	3.24012e-07
STXBP5L	1.76183	-1.18907	8.63395	0.00329956	0.0191
SHC4	1.76075	1.36372	59.2863	1.36322e-14	6.94348e-13
PLA2G16	1.75399	1.20927	39.1051	4.01584e-10	1.07549e-08
NET1	1.7539	3.08389	86.8975	1.14292e-20	1.2154e-18
WISP1	1.75206	-0.0758484	8.88141	0.00288088	0.0169885
HIST1H2BM	1.74972	-0.503914	15.3567	8.90042e-05	0.000833262
APOLD1	1.7481	0.458303	53.1738	3.05299e-13	1.29991e-11
CDCA3	1.73685	-0.331584	15.53	8.12081e-05	0.000769712
NUP210L	1.72939	1.49867	41.838	9.91585e-11	2.94103e-09
GP6	1.72193	-0.669297	24.2879	8.29605e-07	1.27722e-05
MLF1IP	1.71587	3.89672	72.2861	1.86156e-17	1.3664e-15
OR6N1	1.70767	-0.254953	9.80659	0.00173888	0.0109845
OASL	1.7076	3.29742	30.4081	3.50061e-08	6.81978e-07
MCM8	1.70702	4.20233	127.638	1.34717e-29	3.22728e-27
FBN2	1.70696	2.17343	31.2536	2.26423e-08	4.58737e-07
HIST1H2BH	1.70077	2.06802	58.7212	1.81674e-14	8.98073e-13
PRR11	1.69754	3.70156	150.225	1.54807e-34	5.92067e-32
ZDHHC19	1.69142	-1.1901	9.32279	0.00226321	0.0137585
VTRNA2-1	1.69108	-0.673567	11.0293	0.000896849	0.0061676
HSPA2	1.68765	0.579588	41.6217	1.10759e-10	3.2541e-09
FPR2	1.68429	2.09083	47.6348	5.13496e-12	1.83512e-10
TAS2R43	1.68228	-0.759291	9.7656	0.00177808	0.0111803
PCDH12	1.68111	1.90507	45.6347	1.42492e-11	4.74249e-10
OXTR	1.68044	-0.729349	13.5721	0.000229575	0.00187725
INHBE	1.67817	-1.65344	9.51107	0.00204236	0.0125915
ITGA7	1.67675	0.946271	43.3252	4.63568e-11	1.42565e-09
ORC1	1.67655	1.83941	55.6949	8.46375e-14	3.85198e-12
GSG1	1.67394	2.04271	56.5813	5.39227e-14	2.53344e-12
HIST1H3C	1.66894	1.82278	30.6119	3.15152e-08	6.1839e-07
CCNA2	1.66105	3.4676	72.8274	1.41499e-17	1.04565e-15
NR1D1	1.65429	0.0773614	26.2192	3.0477e-07	5.03714e-06
FAM72B	1.64959	0.443367	26.9096	2.13195e-07	3.61404e-06
MDGA1	1.63426	-0.397436	15.5332	8.10708e-05	0.000768745
CASKIN2	1.62966	-1.01489	7.14688	0.00750944	0.0378773
GUCY2E	1.62725	-1.07981	7.36551	0.00664869	0.034257
RPL39L	1.62315	1.09898	71.2242	3.1886e-17	2.25687e-15
C1RL	1.62218	0.970854	39.4722	3.32756e-10	8.97783e-09
CCDC152	1.61998	0.225932	30.7843	2.88356e-08	5.69915e-07
MEFV	1.61771	0.691598	30.0663	4.1753e-08	8.01245e-07
ZNF878	1.61166	-0.96002	9.18769	0.00243648	0.014689
WDR62	1.60856	1.1221	34.6731	3.89976e-09	9.0925e-08
RHOH	1.60337	-0.832796	10.3882	0.00126825	0.00834021
DHFR	1.5923	4.61328	89.3613	3.28903e-21	3.73442e-19
PKD2L2	1.59069	1.0836	24.7756	6.44081e-07	1.01525e-05
MYH10	1.58926	3.51202	53.045	3.26e-13	1.37729e-11
KIAA1161	1.58744	-1.41092	7.78864	0.00525758	0.0282582
HIST1H3F	1.57854	0.00355862	13.582	0.000228367	0.00186947
GAS6	1.57092	-0.514005	15.5453	8.05535e-05	0.000765504
SGOL2	1.57084	4.49185	134.411	4.44166e-31	1.19541e-28
HIST1H3G	1.56851	0.0989954	17.5348	2.82092e-05	0.000300412
CLIP3	1.56789	-1.55273	8.28399	0.00399961	0.0224604
ABCG2	1.56239	7.28931	197.345	7.93097e-45	7.51718e-42
MGC57346	1.562	-1.018	10.8312	0.000998066	0.00676143
GLB1L2	1.55729	-1.62365	7.7379	0.00540736	0.0288429
SMC2	1.55576	6.51507	120.411	5.14111e-28	1.06739e-25
CREB5	1.55018	2.61772	49.6276	1.85885e-12	7.09683e-11
WDR69	1.5467	0.618963	14.882	0.000114452	0.00102992
CCDC34	1.54663	2.79184	67.5765	2.02671e-16	1.31105e-14
ZFP37	1.54638	0.163512	17.4443	2.95853e-05	0.000313849
ZNF323	1.54552	2.91989	64.6133	9.11381e-16	5.29816e-14
FAM72D	1.5434	0.727905	23.6517	1.15444e-06	1.72967e-05
KIAA1524	1.54031	4.19178	145.955	1.32797e-33	4.38633e-31
CKS1B	1.53727	2.68941	85.0736	2.87463e-20	2.95599e-18
BRCA2	1.5355	4.96409	56.9987	4.361e-14	2.08945e-12
PHACTR1	1.53402	4.67616	52.6335	4.01966e-13	1.6755e-11
GPSM2	1.53373	3.32081	84.1644	4.55299e-20	4.55299e-18
GPR156	1.53191	0.766667	14.9619	0.000109702	0.000996044
ZNF695	1.5299	-0.509339	17.3138	3.16885e-05	0.000334047
CEP128	1.52281	4.28966	151.752	7.17711e-35	2.89743e-32
ARHGAP11B	1.52255	1.56237	38.451	5.61462e-10	1.46937e-08
FOSL1	1.51863	0.701581	32.7792	1.03246e-08	2.25528e-07
IL36RN	1.51741	1.83551	53.0267	3.2905e-13	1.38749e-11
RAB17	1.51598	0.195616	26.6112	2.48799e-07	4.16576e-06
GEM	1.50763	6.46769	81.2539	1.98508e-19	1.84148e-17
CSF1	1.5038	7.45989	140.316	2.27013e-32	6.68768e-30
ADA	1.49961	1.43635	46.9391	7.32287e-12	2.55014e-10
LILRB1	1.49247	5.04477	143.987	3.57677e-33	1.14667e-30
LAMB3	1.49229	4.00995	119.2	9.46795e-28	1.85947e-25
CCNF	1.48929	2.59401	71.0989	3.39763e-17	2.39704e-15
ALOX5	1.48891	2.50428	51.7225	6.39255e-13	2.59029e-11
WDR34	1.48864	1.94352	60.0355	9.31631e-15	4.83561e-13
OSBPL10	1.48859	0.114452	10.8916	0.000966034	0.00658935
ZNF433	1.48704	1.9982	78.8009	6.86965e-19	5.96647e-17
RAD51AP1	1.46336	4.99367	71.0425	3.49618e-17	2.4507e-15
TGFBR3	1.46213	0.602261	26.19	3.09426e-07	5.10635e-06
LMNB1	1.46094	3.89888	102.178	5.07497e-24	7.32678e-22
UBE2S	1.45831	3.05706	76.7045	1.98553e-18	1.63338e-16
TMEM106C	1.4556	4.41182	106.341	6.20703e-25	9.73477e-23
CD180	1.45555	4.39101	72.4011	1.7562e-17	1.29342e-15
LAPTM4B	1.45553	0.453006	29.0752	6.96237e-08	1.29217e-06
AQP5	1.45478	-0.615983	8.93076	0.00280408	0.0166217
PIDD	1.44801	0.253869	20.2215	6.89747e-06	8.53861e-05
GBP1	1.44473	5.9311	74.9631	4.79596e-18	3.76663e-16
E2F8	1.44339	-0.377091	13.2923	0.000266492	0.0021335
SPC25	1.44328	3.12183	48.274	3.70629e-12	1.35112e-10
EXT1	1.43684	-0.195984	12.8578	0.000336079	0.00261568
COLQ	1.434	1.86967	35.7068	2.29366e-09	5.53328e-08
SIGLECP3	1.43337	2.62821	87.3467	9.10727e-21	9.87753e-19
TRAIP	1.43088	1.19591	38.3846	5.80884e-10	1.51294e-08
XKRX	1.42714	-0.61794	18.6476	1.57243e-05	0.000179002
PXMP2	1.42377	1.58158	54.415	1.6232e-13	7.16311e-12
NAPSB	1.42212	1.16554	15.9204	6.60629e-05	0.00064236
RECQL4	1.42046	0.56916	29.491	5.61768e-08	1.06215e-06
ANO2	1.41878	-1.18467	8.3996	0.00375303	0.021251
CLECL1	1.41809	3.2128	71.8552	2.3158e-17	1.67167e-15
ADRB2	1.41601	1.86893	45.0622	1.90874e-11	6.25724e-10
GJC1	1.41547	-0.683241	9.6836	0.0018592	0.0116067
FCRLA	1.41313	1.90819	32.1578	1.42145e-08	3.02909e-07
ZNF788	1.41282	4.1252	114.465	1.03075e-26	1.90426e-24
TLR7	1.41239	2.01018	46.1229	1.11062e-11	3.76408e-10
GDF15	1.41067	6.98132	63.0476	2.01776e-15	1.13369e-13
LIMA1	1.40929	6.74267	257.72	5.38905e-58	1.6783e-54
SLC6A4	1.40914	-0.161021	11.3047	0.000773127	0.00542633
HSPA4L	1.40459	1.37491	25.8657	3.6602e-07	5.98593e-06
ADD2	1.39952	1.68961	32.9701	9.35862e-09	2.06287e-07
FBXO16	1.39899	-0.118482	14.5723	0.00013488	0.00118947
SASS6	1.39523	3.4511	105.054	1.18844e-24	1.81175e-22
IGFN1	1.39355	1.53774	21.3361	3.85397e-06	5.05819e-05
GLDN	1.39292	1.16128	14.1037	0.000173004	0.00147037
MPO	1.39107	0.13375	19.2388	1.15343e-05	0.000135991
STARD4	1.39086	6.17908	190.366	2.6449e-43	2.30636e-40
MFGE8	1.38844	0.950321	23.5197	1.23641e-06	1.83483e-05
HIST1H2BB	1.38726	1.76279	29.8413	4.68905e-08	8.93542e-07
SORL1	1.38627	5.08115	71.7051	2.49888e-17	1.78609e-15
FANCB	1.38301	1.74128	30.9548	2.64104e-08	5.2724e-07
CD1A	1.37606	0.991154	34.98	3.33106e-09	7.82513e-08
DSP	1.37455	5.31354	32.9615	9.40023e-09	2.06786e-07
E2F7	1.37361	-0.056448	17.3114	3.17286e-05	0.000334308
ZNF726	1.3721	0.728876	28.6521	8.66178e-08	1.58146e-06
CCBL1	1.37178	0.96734	29.5423	5.47085e-08	1.03528e-06
BCL2L12	1.37121	0.266743	19.3246	1.10275e-05	0.00013051
WEE1	1.36826	2.71255	47.6795	5.01914e-12	1.80259e-10
WDR74	1.36573	4.4849	77.9606	1.05119e-18	8.98662e-17
E2F1	1.35964	0.551872	18.3809	1.80861e-05	0.000202713
HIST1H1B	1.35936	3.9788	43.4781	4.28728e-11	1.33338e-09
IL12RB2	1.3592	-0.436779	12.6044	0.000384849	0.00294997
DTYMK	1.35672	3.67868	119.032	1.03045e-27	2.00569e-25
DDX12P	1.3529	0.157135	18.7517	1.48887e-05	0.00017094
HCAR3	1.35138	1.01574	11.5616	0.00067328	0.004806
FAM72A	1.35091	0.541271	20.8839	4.87988e-06	6.25404e-05
HIST1H2BO	1.34833	1.25485	19.8809	8.24204e-06	0.000100434
CKS2	1.34797	4.36583	112.25	3.15014e-26	5.49384e-24
KDM4D	1.3471	-0.453909	12.8783	0.000332417	0.00259181
SMC4	1.34565	6.82896	129.265	5.93435e-30	1.487e-27
RFC3	1.34461	3.13916	46.0254	1.16732e-11	3.9271e-10
S100A2	1.34277	-0.586173	10.9334	0.00094444	0.00645954
CACNA1A	1.34238	-0.191835	13.1812	0.000282771	0.0022416
IPCEF1	1.34107	0.551973	19.4126	1.0531e-05	0.000125177
AEN	1.34082	4.25668	142.334	8.21955e-33	2.5598e-30
MCF2L2	1.33939	-0.722143	11.5474	0.000678451	0.00483816
HIST1H4L	1.33864	2.40741	30.1153	4.07107e-08	7.83312e-07
IL1RN	1.33797	7.8057	65.6452	5.39874e-16	3.24222e-14
FAM43A	1.33718	2.11189	54.226	1.78708e-13	7.8387e-12
ATAD2	1.33711	5.5384	85.3028	2.55999e-20	2.66938e-18
PRSS22	1.33707	1.52143	31.0704	2.48836e-08	4.99505e-07
DNAH6	1.33356	-0.383446	7.70048	0.00552061	0.0293249
ATP10A	1.3334	1.87783	22.0482	2.65884e-06	3.61588e-05
MAP1B	1.33228	0.173454	18.734	1.50281e-05	0.000171975
SCN8A	1.31856	1.63678	38.7672	4.7749e-10	1.26788e-08
HIST1H4C	1.3183	3.11281	74.9103	4.92597e-18	3.84896e-16
IL23A	1.31669	1.88619	18.1223	2.07156e-05	0.000228197
BRCA1	1.31124	5.41382	93.8485	3.40623e-22	4.12532e-20
KIF22	1.31014	3.26572	84.29	4.27267e-20	4.29236e-18
SLC10A1	1.30878	2.10758	33.9291	5.71568e-09	1.30337e-07
COCH	1.30649	-0.558493	15.6456	7.63905e-05	0.00073008
MYO1A	1.30222	-0.577588	9.23418	0.00237539	0.0143726
HBEGF	1.29823	5.04579	60.7035	6.63533e-15	3.47717e-13
NEIL3	1.29786	1.62146	32.9367	9.52076e-09	2.09226e-07
CYSLTR1	1.29391	1.46495	20.1758	7.06394e-06	8.71992e-05
CCDC74A	1.29155	-0.444363	12.5499	0.000396227	0.00302019
CENPW	1.29149	3.37088	99.2853	2.18625e-23	3.03569e-21
DKFZP564C196	1.28599	0.35678	11.8093	0.000589347	0.00427688
NEDD9	1.28435	5.16282	148.442	3.79766e-34	1.3572e-31
PLEKHG7	1.28178	0.62925	23.8546	1.03891e-06	1.57171e-05
FBXO15	1.28003	3.44815	70.043	5.80254e-17	4.00302e-15
DUSP5	1.27385	4.4476	66.8683	2.90272e-16	1.83418e-14
METTL7B	1.27314	3.99926	43.3921	4.47989e-11	1.38724e-09
GINS2	1.27104	0.914692	18.8624	1.40494e-05	0.000162137
KCNJ2-AS1	1.27012	-1.17242	7.50927	0.00613822	0.032028
KLRG1	1.2698	2.78705	66.8837	2.88003e-16	1.82514e-14
GIMAP6	1.26938	2.53597	18.5931	1.61809e-05	0.000183913
IL1B	1.26702	7.04644	7.65567	0.00565941	0.0299818
ETS2	1.26644	4.06816	104.41	1.64508e-24	2.47329e-22
TIMELESS	1.26624	4.16831	67.0493	2.64805e-16	1.69289e-14
CASS4	1.266	3.56457	77.4923	1.3324e-18	1.13021e-16
HIST2H3D	1.26377	-0.0952206	15.6506	7.61873e-05	0.000728458
CPS1	1.26303	-0.238031	14.8084	0.000119002	0.00106496
MYBPC3	1.263	0.233711	9.81617	0.00172984	0.0109401
HSD11B1	1.26291	4.8678	76.7738	1.91701e-18	1.58299e-16
AURKA	1.2575	4.98407	73.5601	9.7618e-18	7.46692e-16
ATAD5	1.2557	3.74529	95.8042	1.26824e-22	1.60741e-20
CDT1	1.25168	-0.764458	7.08031	0.00779356	0.0390584
ACOX2	1.25166	2.80501	36.3674	1.6341e-09	4.05883e-08
ALOX5AP	1.25067	5.39207	34.6617	3.92266e-09	9.13276e-08
PIF1	1.24981	1.65867	34.3204	4.67456e-09	1.07836e-07
SYNE2	1.24709	3.17595	39.94	2.61885e-10	7.282e-09
KNTC1	1.24492	5.54165	132.44	1.19855e-30	3.14801e-28
CLIC6	1.243	2.63517	36.0414	1.93167e-09	4.73683e-08
PLA2G4A	1.24213	4.35666	77.9837	1.03893e-18	8.9168e-17
HSD17B6	1.23942	-1.24618	6.8699	0.00876596	0.0431177
PLXNA2	1.23788	3.59281	43.3789	4.51032e-11	1.39468e-09
ACPP	1.2362	2.87882	66.1966	4.08114e-16	2.49913e-14
LARGE	1.23542	2.98556	63.3857	1.6995e-15	9.59821e-14
CALB1	1.23528	1.12866	13.6677	0.000218178	0.00179822
SLC36A3	1.23223	2.03768	22.5991	1.99575e-06	2.7997e-05
ITGB7	1.23191	1.42019	29.7656	4.87555e-08	9.27461e-07
MDC1	1.2291	3.09371	24.7633	6.48203e-07	1.02101e-05
ISYNA1	1.22857	0.0330898	12.9308	0.000323217	0.00253003
CTNNAL1	1.22661	4.43088	40.6539	1.81723e-10	5.17176e-09
CCDC162P	1.2211	-0.541399	9.29387	0.00229922	0.0139541
MDM2	1.21869	10.322	321.732	6.07727e-72	6.62423e-68
ZNF367	1.21762	2.18807	15.0297	0.000105833	0.000963723
LAYN	1.21658	5.10215	88.0487	6.38632e-21	7.06709e-19
HIST1H3I	1.2157	1.62081	26.1306	3.1908e-07	5.25373e-06
MLXIPL	1.21499	0.311493	10.8463	0.000989934	0.00672527
DDO	1.21381	5.44987	184.762	4.42336e-42	3.32515e-39
PTCH2	1.21238	2.15621	27.267	1.77211e-07	3.05875e-06
CDH13	1.21079	0.0259608	15.3591	8.88926e-05	0.000832771
CCR7	1.20764	-0.659465	8.14866	0.00430931	0.0238797
GGT8P	1.2067	1.00915	20.2574	6.76913e-06	8.39403e-05
TAS2R46	1.20602	-0.509372	7.85078	0.00507989	0.0274657
SHE	1.20601	-0.179373	16.0499	6.16946e-05	0.000605012
WDR76	1.2057	3.47684	43.3248	4.63664e-11	1.42565e-09
BZRAP1	1.20339	1.15818	13.4154	0.000249561	0.00201497
GRASP	1.20287	0.799373	20.473	6.04793e-06	7.58601e-05
FAM111B	1.19999	3.27517	8.65832	0.00325571	0.0188762
KLF4	1.19791	1.96978	25.1062	5.42588e-07	8.66552e-06
SCD5	1.19545	0.5296	15.0325	0.000105675	0.000962687
TGM1	1.19067	-0.279697	10.3119	0.00132172	0.00863712
MANF	1.18649	5.59616	55.3727	9.97126e-14	4.50048e-12
DGKG	1.18575	3.15363	75.3841	3.87504e-18	3.08306e-16
TUBA4A	1.18056	2.37885	31.2857	2.22713e-08	4.52483e-07
STMN1	1.18039	7.41684	122.51	1.78496e-28	3.97063e-26
CENPN	1.17877	3.97677	79.7489	4.25139e-19	3.78287e-17
RRM1	1.17804	6.65146	94.0174	3.12756e-22	3.83038e-20
TIMP4	1.17762	2.26164	44.4033	2.67233e-11	8.52955e-10
OR10AD1	1.17608	-0.211576	7.20882	0.00725461	0.0368306
MGAM	1.17578	0.327779	12.4851	0.000410217	0.0031181
NCAPD2	1.17479	4.92482	111.409	4.81302e-26	8.26172e-24
GNG2	1.17267	2.76742	47.722	4.91159e-12	1.76687e-10
GREB1	1.1726	2.88833	57.8141	2.88101e-14	1.39569e-12
COL15A1	1.17024	1.65637	30.8861	2.73618e-08	5.44738e-07
PDE1B	1.16614	3.5411	40.7989	1.68724e-10	4.82702e-09
HRH1	1.16582	4.42999	162.863	2.67986e-37	1.35863e-34
RNU4ATAC	1.16581	3.39922	28.0019	1.21195e-07	2.16031e-06
RTTN	1.1635	3.34924	59.5477	1.19365e-14	6.13716e-13
PRR5L	1.16321	3.40568	81.4571	1.79104e-19	1.67574e-17
RCCD1	1.16246	3.07046	61.7171	3.96516e-15	2.15026e-13
CCDC147	1.16172	2.58623	39.5553	3.18904e-10	8.67928e-09
POMC	1.16065	-0.0817993	11.0434	0.000890036	0.00612655
PTGFRN	1.1603	4.89107	87.2464	9.58087e-21	1.02384e-18
COL5A2	1.16015	1.10631	13.8797	0.000194895	0.00163224
RNASEH2A	1.15746	2.95834	78.4392	8.24987e-19	7.13679e-17
FLJ21408	1.15741	1.96128	24.1827	8.76162e-07	1.34509e-05
KANK3	1.15575	0.948061	19.0792	1.25403e-05	0.000146505
NCF1B	1.15563	-0.148535	7.10142	0.0077023	0.0387247
MYO1G	1.1551	1.98226	25.4381	4.56812e-07	7.38213e-06
SPTBN5	1.15114	2.23617	25.4247	4.59979e-07	7.42781e-06
TIPIN	1.15032	3.4187	69.3398	8.28806e-17	5.62865e-15
CCL3	1.1503	7.34493	22.7162	1.87773e-06	2.65636e-05
ITPR3	1.14779	1.09194	13.7359	0.000210397	0.00174199
KPNA2	1.14688	6.6249	137.804	8.04288e-32	2.30704e-29
AGBL3	1.14542	0.215264	9.25143	0.00235311	0.0142573
SCARNA22	1.14281	-0.464531	8.05808	0.00453011	0.0249448
RARG	1.14025	0.300114	15.919	6.61106e-05	0.000642538
LIG1	1.13915	4.15438	56.5996	5.34222e-14	2.51534e-12
TMEM97	1.13912	1.09479	7.16232	0.0074451	0.037605
KDELC2	1.13861	4.07057	64.6558	8.91928e-16	5.21288e-14
CEP72	1.13607	0.925818	16.7707	4.21795e-05	0.00042988
H2AFX	1.12836	1.67367	35.7726	2.2175e-09	5.36532e-08
SCIN	1.12767	7.12065	62.6292	2.49526e-15	1.37772e-13
RFTN1	1.12508	5.95257	176.125	3.40011e-40	2.00331e-37
CSRNP1	1.12286	3.52315	18.2726	1.91437e-05	0.00021336
HERC5	1.12179	5.73172	23.0256	1.59859e-06	2.30638e-05
ZNF215	1.12069	0.517579	7.93486	0.00484914	0.0264146
FDXR	1.1203	3.49039	43.5963	4.03603e-11	1.26235e-09
TNNI1	1.11633	-0.564347	6.86412	0.00879436	0.0432354
IRAK2	1.11615	3.51699	75.344	3.95442e-18	3.13478e-16
TNFSF14	1.11459	6.87916	134.516	4.21229e-31	1.14785e-28
HLA-DRB5	1.11358	5.90549	6.7569	0.00933856	0.0454016
LRRCC1	1.11171	3.77957	74.9601	4.80332e-18	3.76663e-16
IER2	1.11034	4.97719	20.7999	5.09857e-06	6.50754e-05
PLIN4	1.10788	1.98521	31.0984	2.45277e-08	4.9327e-07
CTSL2	1.10612	3.87716	95.6708	1.35666e-22	1.70955e-20
G0S2	1.10508	6.59985	15.0199	0.000106385	0.000967947
HIST1H2BI	1.10486	2.0881	17.4575	2.93806e-05	0.000311829
PLEKHG3	1.10436	0.808847	15.5078	8.21647e-05	0.000778102
TNFAIP8L3	1.10384	2.91348	39.4862	3.30385e-10	8.93596e-09
SERPINE1	1.10272	4.88992	58.1391	2.4423e-14	1.18844e-12
ZWILCH	1.10227	4.20914	74.2533	6.87103e-18	5.31165e-16
HIST1H2AI	1.10066	1.54134	23.1693	1.4835e-06	2.15602e-05
GPC1	1.09942	2.21507	24.5189	7.35862e-07	1.14502e-05
UTS2D	1.09858	-0.673907	9.01447	0.0026785	0.0159626
SLC30A3	1.09746	0.486828	12.7261	0.000360578	0.00278745
HIST1H2AB	1.09497	1.6953	14.56	0.000135768	0.00119537
COL5A3	1.09448	2.14652	21.7906	3.04087e-06	4.07193e-05
ADORA1	1.09095	-0.23401	7.5819	0.00589572	0.0310076
SLC22A4	1.08999	1.15716	14.2297	0.000161798	0.00138593
BLM	1.08845	3.8392	75.742	3.23254e-18	2.60035e-16
ASF1B	1.08838	1.74208	22.1321	2.54513e-06	3.4786e-05
SDSL	1.08832	4.27478	54.0307	1.97384e-13	8.60594e-12
DEF6	1.08665	3.47176	59.0879	1.50781e-14	7.59127e-13
SLC12A8	1.08546	1.13728	23.5931	1.19011e-06	1.77701e-05
ANK3	1.08527	0.646222	14.5615	0.00013566	0.0011951
CLEC5A	1.08356	1.70937	22.659	1.93451e-06	2.72783e-05
CCDC167	1.07973	2.56034	30.634	3.11578e-08	6.1248e-07
ZNF442	1.07857	2.3745	31.641	1.85477e-08	3.84353e-07
ATP10B	1.07856	1.92992	12.9227	0.000324627	0.00253742
CCDC28B	1.0743	-0.214927	8.9465	0.00278002	0.016509
TRIM9	1.07331	0.391132	12.5985	0.000386062	0.00295615
FXYD2	1.07279	-0.591508	10.7843	0.00102364	0.00691523
SPTA1	1.07217	0.619082	7.71556	0.00547469	0.0291236
CDKN1A	1.07188	7.53523	119.555	7.91745e-28	1.59815e-25
FEN1	1.0657	3.82214	36.4927	1.53238e-09	3.81783e-08
LRRC18	1.06492	1.50485	7.76219	0.00533514	0.0285624
DNA2	1.06456	3.5651	79.76	4.22764e-19	3.77715e-17
CHAF1A	1.06367	3.71992	62.7322	2.36807e-15	1.31694e-13
ZNF850	1.06348	2.82939	38.2721	6.15367e-10	1.59513e-08
ENDOD1	1.06041	5.85023	96.6149	8.42113e-23	1.09929e-20
POLE2	1.05795	0.826411	15.2469	9.43329e-05	0.000874344
CENPO	1.05732	3.35144	49.2533	2.24958e-12	8.46992e-11
ZNF682	1.05471	1.52031	21.1661	4.21144e-06	5.48116e-05
NT5DC2	1.05347	1.114	16.4102	5.10102e-05	0.000508935
PHF19	1.05325	2.97247	59.2245	1.40669e-14	7.11503e-13
VWF	1.05155	3.51229	45.5838	1.46246e-11	4.85999e-10
ATP6V1E2	1.05003	1.03006	23.3432	1.3552e-06	1.99079e-05
S100A5	1.04956	-0.224057	13.3946	0.00025235	0.00203448
SULF2	1.04929	5.52409	51.8598	5.96085e-13	2.42437e-11
HIST1H4D	1.04818	2.83189	35.6763	2.32982e-09	5.59978e-08
RHOB	1.04723	5.10612	46.4182	9.55219e-12	3.26391e-10
STIL	1.04591	3.19633	28.9855	7.29222e-08	1.34835e-06
F3	1.04545	5.36153	34.1984	4.9771e-09	1.14573e-07
ATAD3B	1.0452	2.59577	36.4679	1.55201e-09	3.8623e-08
OCIAD2	1.04424	0.847367	8.6864	0.00320593	0.0186282
SLC22A16	1.04015	3.30389	41.1665	1.39801e-10	4.07987e-09
CSPG4	1.03846	3.25955	49.136	2.38822e-12	8.94558e-11
KRT18	1.03842	0.216292	11.4419	0.000718069	0.00508905
MAMDC4	1.03626	0.910364	17.0015	3.73499e-05	0.000386439
FHDC1	1.03465	-0.389582	7.34912	0.00670955	0.0345298
IL1A	1.03419	2.10004	16.4313	5.04455e-05	0.000503993
ABLIM1	1.03259	2.72387	40.5875	1.88009e-10	5.33127e-09
TRAF3IP3	1.02924	3.58968	93.3047	4.48326e-22	5.34072e-20
S100Z	1.02723	1.31012	22.4859	2.11689e-06	2.95065e-05
ATP8B2	1.02432	2.09192	30.4796	3.374e-08	6.60262e-07
APITD1	1.02408	0.780579	14.2906	0.000156647	0.00134705
FLVCR1-AS1	1.02194	0.728944	15.075	0.000103324	0.000943637
GCNT3	1.01701	0.672322	11.2287	0.000805429	0.00561688
HIST1H2AG	1.017	3.44613	47.3116	6.0553e-12	2.13601e-10
ECT2	1.01471	5.54556	103.516	2.58343e-24	3.75459e-22
ALDH7A1	1.0147	4.89771	44.2115	2.94747e-11	9.35296e-10
TSPAN5	1.01421	-0.438266	7.25619	0.00706569	0.0360646
SPATA18	1.01403	3.47314	53.5294	2.54746e-13	1.09536e-11
HIST2H2BE	1.01247	5.34717	36.108	1.86683e-09	4.59332e-08
HIST1H2AL	1.01154	2.20595	24.2207	8.59018e-07	1.3197e-05
HIST1H4I	1.0107	1.85183	18.0594	2.14122e-05	0.000235394
HIST1H2AM	1.00904	3.42125	55.2727	1.04913e-13	4.72542e-12
LPP-AS2	1.00831	1.59108	24.5812	7.12445e-07	1.11335e-05
PTGS1	1.00351	5.92638	113.235	1.91668e-26	3.42488e-24
PPME1	1.00328	5.32487	163.417	2.02827e-37	1.05277e-34
ARHGEF26-AS1	1.00184	-0.167365	7.51527	0.00611782	0.0319472
CXCR5	0.99857	0.201525	7.24658	0.00710363	0.0362159
COL22A1	0.997471	4.91152	43.3407	4.59926e-11	1.41816e-09
DGAT2	0.996635	1.84132	23.2639	1.41228e-06	2.06353e-05
HIRIP3	0.995467	2.09054	20.8498	4.96755e-06	6.3552e-05
PIP5K1P1	0.99256	-0.154299	7.58941	0.00587122	0.0308937
INCENP	0.990962	3.96369	56.453	5.75573e-14	2.69259e-12
SAMD13	0.988187	1.93144	28.4016	9.85858e-08	1.788e-06
THOP1	0.987769	4.33976	77.013	1.69834e-18	1.41854e-16
TDRKH	0.986545	2.78665	61.5693	4.27439e-15	2.29511e-13
CDKL1	0.986492	1.6248	33.3863	7.5555e-09	1.6928e-07
MNS1	0.985831	1.08077	16.8368	4.07347e-05	0.000417694
PVT1	0.98399	1.29009	17.5379	2.81633e-05	0.000300079
NAALAD2	0.983264	-0.00238046	8.37441	0.00380541	0.0214861
TMEM107	0.983004	5.0938	110.024	9.67966e-26	1.59861e-23
B3GNT5	0.98299	6.02945	52.1352	5.18067e-13	2.1269e-11
FERMT2	0.980894	2.42384	33.4332	7.37553e-09	1.65759e-07
HIST1H3A	0.980557	1.36993	17.7103	2.57235e-05	0.000277467
CD93	0.978367	0.962508	13.3794	0.000254396	0.0020487
TNFRSF10C	0.977922	3.09975	45.2692	1.71732e-11	5.65522e-10
WDHD1	0.976473	5.13941	86.4438	1.43764e-20	1.52138e-18
HPRT1	0.976299	3.44126	40.8745	1.62323e-10	4.66224e-09
ITGA4	0.975508	5.54111	46.9036	7.45672e-12	2.59261e-10
RASAL3	0.975095	2.03986	20.4838	6.01379e-06	7.54753e-05
DNMT3A	0.974628	4.52484	52.4698	4.36922e-13	1.81427e-11
HIST1H2AH	0.972703	3.24132	29.9734	4.38004e-08	8.37586e-07
OTUD7B	0.972301	4.87267	93.7246	3.62626e-22	4.36755e-20
B3GNTL1	0.971733	0.938546	17.4251	2.98855e-05	0.000316571
ARHGAP6	0.971169	1.0717	13.355	0.000257735	0.00207126
CCDC41	0.970381	4.93086	113.716	1.50397e-26	2.73221e-24
CD79B	0.97024	-0.714881	9.58394	0.00196287	0.0121686
ANP32E	0.968664	6.01241	98.717	2.91285e-23	3.96876e-21
GCH1	0.967647	1.17705	14.1598	0.000167924	0.00143165
PFKM	0.961024	4.43924	112.553	2.70314e-26	4.7523e-24
SIGLEC5	0.957469	2.58814	22.7836	1.81304e-06	2.57991e-05
CDC42EP3	0.955239	5.55599	123.287	1.20654e-28	2.7116e-26
RGNEF	0.952111	4.32331	29.3346	6.08993e-08	1.14153e-06
ACVRL1	0.950167	3.83912	46.621	8.61329e-12	2.98047e-10
XKR3	0.947578	2.21003	18.7353	1.50173e-05	0.000171942
CCDC99	0.945902	4.57114	56.2364	6.42616e-14	2.98064e-12
SCAMP5	0.945852	1.11164	18.9821	1.31949e-05	0.000153413
PCDHGC3	0.941301	1.50247	9.50943	0.00204419	0.0125992
HIST1H2BN	0.941171	1.29938	14.3165	0.000154502	0.0013318
DNASE1L3	0.939717	2.017	21.4994	3.53948e-06	4.68207e-05
FAM40B	0.935261	5.23135	61.1005	5.4234e-15	2.88366e-13
HCG26	0.934893	0.226497	6.88913	0.00867215	0.0427238
POLA2	0.934398	2.94412	23.714	1.11764e-06	1.67684e-05
FAM158A	0.933525	1.59118	20.7009	5.36908e-06	6.82086e-05
INO80C	0.932718	1.46244	17.8794	2.35359e-05	0.000255901
TMEM216	0.929653	1.30329	17.5703	2.76873e-05	0.000295875
SCRIB	0.927775	3.43705	70.3927	4.85989e-17	3.38485e-15
ZRANB3	0.925319	3.18336	43.4208	4.41467e-11	1.36989e-09
TEX14	0.924479	4.68328	52.3905	4.54914e-13	1.88181e-11
ATP8B1	0.919112	2.21865	14.0526	0.000177767	0.0015044
ADAM12	0.918961	0.916636	18.9342	1.35308e-05	0.0001569
EZH2	0.917616	4.66404	62.6284	2.49633e-15	1.37772e-13
FAM196B	0.916243	2.59886	8.44443	0.00366164	0.0208254
MCM7	0.915863	4.22423	38.2027	6.37645e-10	1.64895e-08
FANCM	0.914307	4.10322	54.7803	1.34784e-13	5.97215e-12
PATL2	0.912173	2.21687	27.456	1.60708e-07	2.78713e-06
CNKSR3	0.911855	3.32222	58.8088	1.73761e-14	8.62865e-13
ACTA2	0.911606	4.04419	33.9002	5.8013e-09	1.31875e-07
ASRGL1	0.911142	3.78881	36.7587	1.3369e-09	3.35764e-08
DPYSL3	0.90927	5.58891	87.5165	8.35784e-21	9.15583e-19
NCF1C	0.906867	0.86955	7.00946	0.00810802	0.0404288
HAUS5	0.905071	1.77538	16.612	4.58592e-05	0.000462624
HMGB3	0.904734	5.08734	68.3964	1.33718e-16	8.78029e-15
DDR1	0.904403	1.04149	16.531	4.78603e-05	0.000480145
SGK223	0.90419	2.86494	18.9607	1.33437e-05	0.00015498
DNAJB5	0.9027	4.25019	67.735	1.8701e-16	1.21696e-14
UGT3A1	0.901261	1.09031	9.80007	0.00174506	0.0110172
ULBP2	0.900435	0.289792	7.00747	0.00811705	0.0404554
NFKBIZ	0.897709	7.96404	9.41572	0.00215133	0.0131813
ZNF620	0.895012	3.30607	49.9214	1.60026e-12	6.14184e-11
CCHCR1	0.894487	2.65509	24.3657	7.96731e-07	1.2327e-05
DLEU2L	0.894101	1.12678	13.2785	0.000268462	0.00214614
NOD2	0.893965	1.35853	10.6341	0.0011102	0.00742403
FBXO46	0.892993	1.77949	17.5169	2.84768e-05	0.000302827
TMPO	0.889651	7.21677	84.3583	4.12759e-20	4.1658e-18
CDK20	0.888131	1.1384	14.3269	0.000153651	0.00132605
DSCC1	0.886831	2.17373	14.8557	0.000116056	0.00104288
CLEC2D	0.8821	5.03983	56.1695	6.64846e-14	3.06449e-12
SLC25A25	0.881193	5.65924	105.256	1.07345e-24	1.64797e-22
NAP1L5	0.880468	1.52963	15.9965	6.34613e-05	0.000620467
CCDC86	0.878873	1.99831	21.4416	3.64762e-06	4.80472e-05
CCDC134	0.878569	1.94974	23.5421	1.2221e-06	1.81855e-05
FFAR2	0.877975	-0.0236423	9.34547	0.00223537	0.0136197
EPHB2	0.877636	4.22342	59.9256	9.85095e-15	5.10097e-13
RPA3	0.877349	4.57253	67.4541	2.15653e-16	1.3909e-14
IL8	0.875783	8.84716	12.3446	0.000442272	0.00333063
IL20RB	0.875275	1.15325	13.2623	0.000270793	0.00216317
PRUNE2	0.875163	2.55872	12.0637	0.000514119	0.00378898
TUBA1B	0.874902	8.73186	44.1549	3.03391e-11	9.59932e-10
LRRC16A	0.874804	5.25513	98.4825	3.27903e-23	4.38545e-21
HOMER1	0.87349	4.93935	96.4648	9.08425e-23	1.17181e-20
SYTL4	0.87175	3.78284	49.1571	2.36263e-12	8.87216e-11
PROCR	0.871327	2.3595	26.2227	3.0423e-07	5.03202e-06
SP110	0.868863	6.11538	29.3432	6.06274e-08	1.13742e-06
MTBP	0.867695	3.03426	21.0569	4.45853e-06	5.77173e-05
SLC25A22	0.867212	0.0348277	7.33816	0.0067506	0.0347083
ZNF439	0.865942	2.59332	34.7079	3.83066e-09	8.94094e-08
MARCH3	0.865482	1.809	16.885	3.97143e-05	0.000408191
C2CD3	0.865464	4.74883	47.4252	5.71431e-12	2.02886e-10
SLC41A1	0.864247	2.03556	20.5063	5.94368e-06	7.46814e-05
MFSD4	0.863611	2.00671	11.1779	0.000827768	0.00575609
SIGLEC10	0.862489	2.74543	19.3001	1.11701e-05	0.000131983
TTF2	0.861687	4.61786	40.454	2.01295e-10	5.68423e-09
MORC4	0.861349	3.199	33.1516	8.52444e-09	1.89047e-07
ACOT6	0.859596	1.11024	12.2672	0.000460979	0.00345338
IQGAP3	0.858918	5.97964	66.5477	3.41533e-16	2.1212e-14
PMFBP1	0.858692	4.73923	51.5193	7.08975e-13	2.84111e-11
TACC3	0.854849	3.52564	47.836	4.6341e-12	1.67813e-10
FAM54A	0.854634	1.84964	12.2883	0.000455801	0.00341929
CD101	0.853916	1.96041	17.6473	2.65897e-05	0.000285686
DOT1L	0.850899	4.12486	42.6161	6.66077e-11	2.01954e-09
PSMC3IP	0.85086	1.36167	13.0846	0.000297729	0.00234992
CCRN4L	0.849775	3.24721	36.2145	1.76748e-09	4.35873e-08
HIST2H2AB	0.846548	3.23503	25.0427	5.60737e-07	8.92268e-06
ARHGEF10L	0.844728	4.49386	51.2176	8.26739e-13	3.28885e-11
PRIM1	0.844681	3.30477	30.7322	2.96214e-08	5.84385e-07
TOB2P1	0.844557	-0.197607	7.31307	0.0068455	0.0351051
PRKY	0.843334	2.41931	12.4386	0.000420551	0.00318444
FBXO5	0.840478	2.77103	29.1706	6.62771e-08	1.23491e-06
ABCA6	0.839542	0.930082	8.19104	0.00420977	0.0234155
KIF24	0.837152	2.72575	27.0967	1.93529e-07	3.31416e-06
BOP1	0.836984	2.14669	21.0142	4.55893e-06	5.88423e-05
CDC25B	0.833764	3.3358	27.5943	1.49621e-07	2.61695e-06
CTU2	0.832213	1.3587	9.2427	0.00236436	0.0143175
ZNF275	0.830993	2.4055	21.0304	4.52059e-06	5.84166e-05
GMPPB	0.830184	3.24265	35.6465	2.36572e-09	5.66734e-08
ZNF334	0.830136	1.34668	9.78733	0.00175718	0.0110745
MYBBP1A	0.829216	2.96419	40.7763	1.70694e-10	4.87058e-09
SLC35F2	0.826678	4.00702	37.8343	7.70151e-10	1.97754e-08
MBOAT2	0.826461	0.211561	7.63649	0.0057199	0.030247
RINL	0.824774	2.81312	31.3613	2.14206e-08	4.37236e-07
HIST1H4F	0.82451	2.33121	16.7444	4.27683e-05	0.000434864
DBF4B	0.824214	1.60009	13.6628	0.000218742	0.00180218
FAM13B	0.823411	7.54552	96.5995	8.48705e-23	1.1013e-20
COL7A1	0.82091	1.19528	8.58871	0.00338253	0.0195232
CCDC121	0.820311	2.29755	20.6126	5.62254e-06	7.10147e-05
PHLDB1	0.811679	2.97977	33.0588	8.94144e-09	1.97691e-07
MCM4	0.811632	4.94748	15.9511	6.49983e-05	0.000633421
CABP4	0.810911	0.863157	13.081	0.000298299	0.00235357
TMEM154	0.809184	2.45016	14.2027	0.000164135	0.00140429
LRWD1	0.80883	1.40884	12.8397	0.00033934	0.00263636
FAM122B	0.806716	3.53055	24.5423	7.26947e-07	1.13439e-05
GMNN	0.805592	3.29069	35.955	2.01929e-09	4.913e-08
FGL2	0.804047	4.68437	14.9111	0.0001127	0.00101691
ZNF165	0.803887	1.57903	16.1594	5.82301e-05	0.0005731
DNAJB13	0.803686	0.947119	6.84942	0.00886699	0.0435067
CKAP2	0.80355	4.9841	39.0884	4.05042e-10	1.0821e-08
DLEU1	0.801265	1.53876	11.1398	0.000844935	0.00586424
FAM111A	0.800812	6.97767	94.6561	2.26509e-22	2.78978e-20
ANKRD23	0.798677	0.281365	7.04117	0.00796572	0.0398221
SPATA12	0.798224	3.52715	33.9171	5.75113e-09	1.31008e-07
OSTalpha	0.798158	1.49481	7.00463	0.00812994	0.0405011
TRIM59	0.797655	3.2009	33.693	6.45322e-09	1.46085e-07
ZNF425	0.796718	1.22261	9.80716	0.00173833	0.0109843
CENPJ	0.796195	4.26021	31.9906	1.54918e-08	3.25987e-07
CXCL2	0.795532	6.10904	9.16749	0.00246353	0.014807
RFC4	0.794198	4.08333	42.1213	8.5785e-11	2.57591e-09
PRKD2	0.792628	1.70642	11.2423	0.000799556	0.00557993
TNFAIP3	0.792359	8.36129	9.95313	0.00160576	0.0102266
RGS12	0.790207	6.45492	107.943	2.76682e-25	4.40268e-23
NUCB2	0.789741	6.85294	59.4156	1.27653e-14	6.53248e-13
ITGB3BP	0.789261	4.04395	44.8075	2.17383e-11	7.052e-10
SLC16A7	0.788767	1.02948	11.6608	0.000638302	0.00458503
SLC37A3	0.783837	3.60815	46.7507	8.06174e-12	2.79405e-10
ROBO3	0.782766	1.90772	12.6951	0.000366614	0.00282709
PPARD	0.782184	4.35059	58.895	1.66315e-14	8.33489e-13
PPP1R15A	0.782014	9.07554	22.6237	1.97044e-06	2.77312e-05
OTUD1	0.781311	5.91694	18.9465	1.34436e-05	0.000155971
FANCG	0.780857	2.51014	22.066	2.6344e-06	3.58937e-05
CENPV	0.780662	2.5741	17.0897	3.56557e-05	0.000371201
HIST1H2BE	0.780434	1.34021	9.87229	0.00167786	0.0106361
GPATCH4	0.779268	4.24509	26.3453	2.85517e-07	4.73328e-06
TSPYL2	0.776295	2.26417	9.45565	0.002105	0.0129228
DDX39A	0.776231	4.6149	37.1855	1.07408e-09	2.72963e-08
BARD1	0.776044	3.90765	64.3441	1.04481e-15	6.02562e-14
TNC	0.773373	1.61477	7.55413	0.00598726	0.031368
RRP12	0.771125	5.02673	47.8935	4.5e-12	1.63228e-10
MAST4	0.770157	2.56461	16.8195	4.11084e-05	0.000420931
INPP1	0.769486	3.15502	25.781	3.82427e-07	6.23088e-06
STON2	0.768228	4.88985	47.9209	4.43769e-12	1.61236e-10
UTP20	0.767944	5.65467	40.4014	2.06791e-10	5.82434e-09
MID2	0.765695	4.48021	50.2453	1.35681e-12	5.28187e-11
FAM83G	0.765121	2.00055	19.6664	9.22091e-06	0.000111243
PRDM15	0.764466	3.41247	38.5405	5.363e-10	1.41029e-08
APOBEC3D	0.764413	1.9435	13.4537	0.000244528	0.00197947
AZI1	0.764243	2.50159	20.9556	4.70057e-06	6.05271e-05
CARD11	0.762704	2.33785	12.6212	0.000381391	0.00292861
ZSCAN5A	0.761992	3.16704	28.6016	8.89087e-08	1.62058e-06
HMGN2	0.761953	7.44475	50.6055	1.12928e-12	4.41188e-11
WDR90	0.761557	0.485984	8.31469	0.00393257	0.0221239
IL1RAP	0.761102	3.51274	30.0692	4.16905e-08	8.00751e-07
METTL4	0.758691	3.86983	26.977	2.05894e-07	3.50938e-06
IFI27L1	0.757349	2.83651	23.3188	1.37252e-06	2.01352e-05
ZNF519	0.757323	2.00529	13.7884	0.000204595	0.00169847
GPN3	0.75699	5.04022	46.4391	9.45125e-12	3.23958e-10
PRSS12	0.756291	0.872828	8.55585	0.00344413	0.0198263
LYSMD1	0.754653	1.52735	14.9383	0.000111085	0.00100609
ENC1	0.753633	3.74986	30.8721	2.75606e-08	5.47195e-07
SEC61A2	0.753571	1.92684	18.6856	1.54145e-05	0.000176058
ZNF826P	0.751423	0.922698	11.9142	0.00055708	0.00406301
RNU12	0.75001	3.7773	16.5794	4.66559e-05	0.000469575
QSOX2	0.749886	1.961	13.4041	0.00025108	0.00202649
CCDC75	0.749377	5.27485	28.7261	8.3371e-08	1.5273e-06
S100A16	0.747097	2.56013	17.1198	3.50947e-05	0.000366059
TMEM194A	0.745934	5.28172	56.5418	5.50166e-14	2.57927e-12
GSG2	0.745628	1.7331	11.5911	0.000662684	0.00473501
NCAPH2	0.745385	3.48728	44.7739	2.21151e-11	7.14236e-10
ALDH18A1	0.744722	4.64881	37.9789	7.15152e-10	1.83848e-08
SHOX2	0.744478	1.41907	12.0774	0.000510373	0.00376646
XRCC3	0.744161	1.81937	7.61766	0.00577994	0.0305165
NFKBIA	0.743632	8.9545	8.41338	0.0037247	0.0211234
SPRED1	0.743507	7.11269	81.9756	1.37774e-19	1.31156e-17
TMEM217	0.741135	2.7484	15.1922	9.71043e-05	0.000893382
AACS	0.739397	3.40899	32.4658	1.21311e-08	2.61581e-07
CENPP	0.738926	2.93203	9.42207	0.00214389	0.0131431
MAGEF1	0.738401	3.24691	26.6297	2.46425e-07	4.12918e-06
FANCA	0.738389	3.1625	23.9862	9.70283e-07	1.47402e-05
LSG1	0.735525	6.08294	50.67	1.09277e-12	4.27692e-11
PELP1	0.735426	2.16478	14.5063	0.000139695	0.00122549
ACSL5	0.734071	6.93321	72.8302	1.41299e-17	1.04565e-15
URB1	0.733294	3.97417	26.8967	2.14622e-07	3.63258e-06
TTC26	0.732824	1.30989	10.2353	0.00137778	0.00896051
TRIAP1	0.731678	5.43759	61.5745	4.26302e-15	2.29466e-13
GPR84	0.730845	2.56162	12.8571	0.000336207	0.00261574
HCFC1	0.730773	4.28844	20.6447	5.52897e-06	7.00532e-05
HNRNPH1	0.730206	9.05656	75.9854	2.85766e-18	2.31587e-16
TRIM66	0.729887	2.61361	16.047	6.17891e-05	0.000605667
CCDC18	0.729708	5.87224	43.2176	4.89775e-11	1.50382e-09
RUVBL2	0.729244	4.65559	41.2744	1.32293e-10	3.87112e-09
CEP152	0.729031	5.02274	54.2507	1.76471e-13	7.75617e-12
MMACHC	0.72844	1.82138	10.931	0.000945663	0.00646253
HMGB2	0.72775	5.41965	32.9779	9.32136e-09	2.05674e-07
RFC5	0.727366	3.58624	30.6308	3.12104e-08	6.12961e-07
MASTL	0.72736	5.10122	47.8216	4.6683e-12	1.68771e-10
DNAJA4	0.726215	4.39483	43.8765	3.49764e-11	1.0971e-09
THBD	0.726165	2.9088	14.7308	0.000124003	0.00110745
ZNF507	0.725327	1.41934	7.17877	0.00737711	0.0373655
FHAD1	0.724973	1.14725	7.44521	0.00636054	0.0329907
CHML	0.722961	6.29908	29.4695	5.68039e-08	1.07307e-06
DONSON	0.722942	3.33294	20.5833	5.70915e-06	7.20252e-05
KIAA0922	0.721513	3.51529	23.0264	1.59792e-06	2.30638e-05
EIF2AK3	0.721451	6.19095	64.2754	1.08187e-15	6.22289e-14
PPFIBP1	0.721095	5.5106	67.596	2.00677e-16	1.30201e-14
MXD3	0.720554	0.244927	9.62982	0.00191443	0.0119004
ERAP2	0.719674	7.20944	51.5767	6.88542e-13	2.76941e-11
ERBB2	0.716186	1.17346	9.79889	0.00174617	0.0110178
IFT80	0.71394	4.42841	42.0016	9.12002e-11	2.72725e-09
PFAS	0.712784	3.21589	18.5319	1.67085e-05	0.000189218
ACYP1	0.71269	2.99798	22.2556	2.38667e-06	3.28675e-05
MST4	0.711408	5.15664	46.4745	9.28162e-12	3.18645e-10
CACNB1	0.708916	1.00128	8.10733	0.00440867	0.0243459
ZBTB26	0.707499	1.94721	13.2168	0.000277448	0.00220674
CHAC2	0.707159	1.78528	11.0761	0.000874499	0.00603676
SLC9A7P1	0.707015	3.8318	46.4186	9.55057e-12	3.26391e-10
GTSF1	0.706732	0.790319	9.18159	0.00244462	0.0147299
TRIM54	0.705482	3.30755	11.5842	0.000665145	0.00475104
HIST1H3H	0.705039	0.603854	7.20811	0.0072575	0.0368367
POLH	0.702999	4.74899	49.0098	2.54683e-12	9.50701e-11
FLT1	0.698519	7.68044	49.3677	2.12211e-12	8.01767e-11
PPA1	0.696967	4.5618	31.0095	2.56762e-08	5.13524e-07
TNFSF8	0.696623	4.88523	29.6922	5.06389e-08	9.61609e-07
CAMK1	0.695397	4.71494	44.8368	2.14158e-11	6.95775e-10
HIST1H3D	0.695296	2.21938	15.2341	9.4974e-05	0.000877674
CEP78	0.692956	4.02976	33.8515	5.94824e-09	1.35075e-07
PHLDA1	0.692689	7.9722	31.7773	1.72906e-08	3.60014e-07
SFPQ	0.689421	7.83822	56.7901	4.8491e-14	2.29805e-12
DDX11	0.689344	2.89942	7.21233	0.00724045	0.0367672
PRRT3	0.688706	1.06301	9.07328	0.00259372	0.0155253
CR1	0.688276	4.32702	16.828	4.0926e-05	0.000419261
CD163L1	0.688256	1.53241	6.93267	0.00846352	0.0418568
APBB1IP	0.687342	5.44344	31.3829	2.11836e-08	4.3321e-07
IER3	0.68662	6.67667	6.83947	0.0089165	0.0436915
FCAR	0.686419	2.02501	9.27085	0.00232829	0.0141148
CCL22	0.686214	8.33967	13.4888	0.000239993	0.00194782
GINS3	0.685789	2.8264	16.5755	4.67516e-05	0.00046988
APBB1	0.683714	2.88766	13.8029	0.000203024	0.001688
ZNF462	0.683255	2.92501	11.1528	0.000839052	0.00582898
NUDT15	0.683106	3.32141	23.5839	1.19584e-06	1.78313e-05
CCL5	0.682897	3.87974	23.0696	1.56244e-06	2.25871e-05
HDAC9	0.68013	5.73354	61.1473	5.29612e-15	2.82287e-13
ENO2	0.679956	4.25597	41.8606	9.80172e-11	2.91511e-09
ZNRF2P1	0.679542	0.092249	6.82244	0.00900196	0.043971
OVOL1	0.679513	3.02453	14.6199	0.000131519	0.00116502
RGS5	0.677328	1.96268	11.3199	0.00076681	0.00539067
NME1	0.675045	3.09681	14.3335	0.000153115	0.00132247
DPYS	0.674978	1.12023	6.74519	0.0094001	0.0456702
ACAP1	0.673774	3.41852	39.937	2.62294e-10	7.28408e-09
FKBP4	0.673087	5.58439	36.7053	1.37404e-09	3.44301e-08
MAP4K4	0.672932	8.40819	65.7042	5.23951e-16	3.16403e-14
EGR2	0.671039	7.21488	52.1233	5.21214e-13	2.1358e-11
HNRNPM	0.670839	6.81106	30.7961	2.86617e-08	5.66992e-07
OLR1	0.670037	5.6837	14.0954	0.000173769	0.00147572
PTPLAD2	0.669118	3.66338	22.4893	2.11322e-06	2.94743e-05
DNAJB11	0.669116	7.63196	43.5633	4.10474e-11	1.282e-09
ZNF93	0.668307	3.80624	29.0745	6.9647e-08	1.29217e-06
NES	0.668213	4.25607	7.96906	0.00475837	0.0259981
FZD6	0.667375	2.96636	15.4557	8.44611e-05	0.000797078
ABTB2	0.666179	1.18617	7.22811	0.00717709	0.0365135
ITGA5	0.665941	6.94096	39.1238	3.97764e-10	1.06789e-08
IKBIP	0.665101	6.52902	44.7856	2.19831e-11	7.11025e-10
LAT2	0.66378	5.61237	49.5451	1.93862e-12	7.37555e-11
ASAP2	0.662562	3.75051	30.3471	3.61246e-08	7.01261e-07
INPP5F	0.661873	6.29671	60.8675	6.10472e-15	3.22235e-13
CCDC61	0.66167	1.23931	7.02047	0.00805832	0.0402362
MYO7A	0.661318	4.39417	16.7375	4.29244e-05	0.000435842
GNAL	0.660994	0.895223	7.30794	0.00686506	0.0351558
CSTF2	0.65911	4.29223	33.7151	6.38051e-09	1.44589e-07
PSRC1	0.658328	1.65976	11.1367	0.000846384	0.00587056
CCDC76	0.656868	4.01728	32.6723	1.09081e-08	2.3756e-07
MGC23284	0.655926	1.38379	11.284	0.000781796	0.00548364
GEN1	0.655797	4.99384	30.7133	2.99101e-08	5.89548e-07
PPIL1	0.655647	4.18459	27.1306	1.90165e-07	3.26009e-06
NLRC5	0.655526	4.60105	37.1126	1.11502e-09	2.82646e-08
WLS	0.65374	3.17046	13.1788	0.000283132	0.00224364
FIGNL1	0.652599	5.09275	26.9791	2.05669e-07	3.50829e-06
RPGRIP1L	0.652534	2.47523	17.5947	2.73355e-05	0.000292545
KLRAP1	0.652199	1.10068	8.93793	0.00279309	0.016573
PIGR	0.651167	2.05799	12.8095	0.000344872	0.00267362
SPDYE7P	0.650929	2.61697	8.67641	0.00322355	0.0187187
DDX10	0.650746	5.46456	38.4348	5.66128e-10	1.47804e-08
BAG3	0.649581	4.70574	29.8221	4.73553e-08	9.01611e-07
DHX37	0.649288	3.78541	22.8499	1.75161e-06	2.50067e-05
OAS3	0.647599	6.60068	9.91935	0.0016355	0.0103947
HIST1H4B	0.646078	2.99678	18.0251	2.1801e-05	0.000239186
ADTRP	0.644921	6.26574	35.6834	2.32134e-09	5.58556e-08
LMNA	0.64355	7.79817	58.7796	1.76358e-14	8.73773e-13
ZNF441	0.643507	4.43205	36.1105	1.86439e-09	4.59251e-08
SLC20A1	0.643418	7.81295	31.5513	1.94245e-08	3.99862e-07
FUBP1	0.643114	6.66148	65.2228	6.68911e-16	3.98422e-14
KIAA1210	0.642279	3.213	22.5613	2.03545e-06	2.85355e-05
H2AFV	0.640861	6.44797	66.5347	3.4379e-16	2.12916e-14
COL4A2	0.640606	3.30459	12.2027	0.000477192	0.00355574
DHODH	0.640423	1.64752	7.75911	0.00534424	0.0285951
DNAJB4	0.640177	5.59768	32.1153	1.4529e-08	3.08406e-07
LRRC25	0.638174	3.86675	22.164	2.50329e-06	3.43218e-05
GINS1	0.638085	4.11114	24.5335	7.30277e-07	1.13796e-05
GAS2L3	0.637878	5.78669	34.1586	5.0798e-09	1.16814e-07
RPAP1	0.637763	3.18897	19.4447	1.03552e-05	0.000123357
PPM1K	0.635717	4.56799	23.1295	1.51446e-06	2.19809e-05
SCLT1	0.634295	5.19181	46.1206	1.11196e-11	3.76408e-10
CRELD2	0.634199	3.74335	15.6216	7.73666e-05	0.000738114
RIOK1	0.63417	4.76491	41.8238	9.98818e-11	2.95845e-09
KIAA0586	0.634012	5.61877	66.982	2.74003e-16	1.74657e-14
EMB	0.633547	4.72449	21.5576	3.43353e-06	4.55575e-05
HNRNPA2B1	0.633543	8.91444	30.4697	3.39118e-08	6.62435e-07
SERTAD2	0.631445	5.73706	40.893	1.60794e-10	4.62442e-09
ATL1	0.631316	3.47256	27.2318	1.80464e-07	3.10752e-06
TMEM45A	0.630365	1.98619	10.3505	0.00129443	0.00848423
DROSHA	0.629349	5.00592	30.8343	2.81021e-08	5.56428e-07
MCL1	0.62918	9.2486	30.2036	3.88984e-08	7.49766e-07
DCAF13	0.627622	7.02064	44.6737	2.32762e-11	7.48527e-10
GOSR2	0.627554	5.12097	39.4265	3.40639e-10	9.17914e-09
EAF2	0.62722	3.11166	17.0755	3.59219e-05	0.000373615
EIF2B3	0.626782	5.29641	42.4685	7.18285e-11	2.17179e-09
HDX	0.626461	2.62785	11.8533	0.000575586	0.0041812
SDF2L1	0.625582	3.10658	13.1914	0.000281232	0.00223184
ARHGAP5-AS1	0.624839	0.979026	7.70622	0.00550307	0.0292637
FLJ10038	0.624568	3.11472	18.9963	1.30973e-05	0.00015244
BBS7	0.624278	5.35722	22.8276	1.77199e-06	2.5248e-05
CCP110	0.622716	4.67275	33.6469	6.60811e-09	1.49282e-07
AMIGO2	0.622248	2.47811	9.32331	0.00226257	0.0137585
GPR133	0.621502	1.54824	7.01485	0.00808364	0.0403257
TSPYL4	0.621246	2.70757	18.541	1.66286e-05	0.000188411
GVINP1	0.620767	4.21542	15.5865	7.88141e-05	0.000750282
SWT1	0.620604	5.14716	49.5697	1.91445e-12	7.29633e-11
TONSL	0.619518	1.58593	8.88465	0.00287579	0.0169714
PHACTR4	0.618103	4.71279	23.7562	1.0934e-06	1.64728e-05
TTLL11	0.618089	1.27988	10.8215	0.00100328	0.00679236
DDB2	0.617631	5.2559	47.3391	5.9708e-12	2.10962e-10
S1PR4	0.615761	1.2092	10.3439	0.00129904	0.00850933
MRPL52	0.615609	4.04027	24.4395	7.66821e-07	1.18896e-05
MACC1	0.61496	5.60605	19.831	8.4598e-06	0.000102686
PPM1D	0.614521	4.19319	43.1696	5.01953e-11	1.53688e-09
LRP8	0.614427	3.40941	7.90209	0.00493777	0.0268103
HNRNPH3	0.613271	5.82635	33.8096	6.07787e-09	1.37875e-07
HIST1H2BJ	0.612315	3.58769	14.0503	0.000177987	0.00150567
TMEM71	0.611934	3.24309	18.1873	2.0021e-05	0.000221777
PPM1E	0.611397	2.63298	16.8687	4.00573e-05	0.000411134
NCAPD3	0.609741	4.35101	16.2412	5.57671e-05	0.00055035
ADORA3	0.609625	2.01783	9.34724	0.00223322	0.0136141
POLA1	0.607738	5.09608	40.314	2.16251e-10	6.06729e-09
POLG2	0.607497	2.81691	13.0921	0.000296543	0.00234226
CCDC138	0.606555	1.72826	10.4474	0.00122825	0.00811141
DGKA	0.605859	3.65385	16.7978	4.15811e-05	0.000425172
ASCC3	0.6047	7.93161	53.0603	3.23464e-13	1.37189e-11
TUFT1	0.60426	3.12712	21.9652	2.77633e-06	3.75926e-05
FAM101B	0.603849	5.10956	32.0518	1.50112e-08	3.17097e-07
BTN2A3P	0.603789	1.6423	9.12931	0.00251547	0.0150866
HIST1H2BF	0.603601	3.42929	12.6498	0.000375604	0.00289028
RARA	0.603298	3.10168	16.034	6.22159e-05	0.000609028
RUVBL1	0.603236	4.86223	41.0841	1.45815e-10	4.23835e-09
ECD	0.601393	5.7583	65.6067	5.50521e-16	3.29707e-14
KLF7	0.599462	3.53509	28.2855	1.04679e-07	1.8844e-06
MNDA	0.596446	8.23624	21.2246	4.08489e-06	5.33237e-05
MB21D1	0.596017	3.56318	20.9731	4.65779e-06	6.00117e-05
HLA-DQB1	0.595974	5.88272	22.6962	1.89741e-06	2.67899e-05
COQ3	0.593779	3.42189	16.7252	4.32027e-05	0.000438056
NUDT13	0.592967	2.55705	14.616	0.000131789	0.00116644
NOP2	0.592904	4.67511	26.4489	2.70607e-07	4.50667e-06
FRMD3	0.591911	6.18067	46.5463	8.94775e-12	3.08641e-10
ZNF697	0.591893	6.31354	46.3788	9.74623e-12	3.31463e-10
GSS	0.591415	6.26618	45.4825	1.54009e-11	5.1102e-10
HIST2H2BF	0.591123	3.91343	8.80627	0.00300198	0.0176159
DARS2	0.590575	5.81135	38.4806	5.53004e-10	1.44898e-08
BORA	0.590565	3.05	15.8848	6.73163e-05	0.000653672
MAP2K3	0.590417	4.34279	28.4097	9.81732e-08	1.78199e-06
ADAL	0.589996	3.59732	23.5822	1.19688e-06	1.78346e-05
KIF17	0.589509	1.84754	9.78647	0.00175801	0.0110765
IGHMBP2	0.589027	3.1743	20.5123	5.925e-06	7.44896e-05
PELO	0.588888	4.33772	17.0898	3.56528e-05	0.000371201
APOBEC3F	0.588628	1.8346	8.31676	0.00392809	0.0221044
SNRPF	0.588242	4.89045	17.1122	3.52354e-05	0.000367351
PPCDC	0.586419	2.87507	18.5168	1.68413e-05	0.000190426
PTPRE	0.583817	8.8291	45.8311	1.28898e-11	4.31639e-10
DSTNP2	0.582877	2.65084	18.3018	1.88533e-05	0.000210231
ASPHD1	0.581877	2.94228	15.4729	8.36973e-05	0.000791241
CHCHD4	0.581342	3.56705	21.9397	2.81355e-06	3.79082e-05
QPRT	0.580611	3.27562	14.0144	0.000181412	0.00153168
BLNK	0.580526	3.06463	9.03334	0.00265099	0.0158171
ADAT2	0.579509	2.76695	15.9754	6.41725e-05	0.000627055
SLC25A19	0.578885	2.19361	8.45665	0.00363712	0.0207151
CEP290	0.578737	6.39733	35.3778	2.7156e-09	6.46289e-08
SPHK1	0.578031	5.23565	40.9947	1.5264e-10	4.42493e-09
TNFRSF10A	0.577562	5.34942	32.7951	1.02404e-08	2.24117e-07
TTTY15	0.576961	3.92807	12.5703	0.00039192	0.00299343
TMEM48	0.576358	5.67892	27.0102	2.0239e-07	3.45505e-06
RPF2	0.574225	5.94949	31.5634	1.93036e-08	3.97749e-07
GADD45G	0.573701	1.73766	8.41502	0.00372133	0.0211098
EBNA1BP2	0.573415	6.00903	33.2578	8.07158e-09	1.79551e-07
FBXL19-AS1	0.572569	1.39525	7.98552	0.00471529	0.0257949
SIPA1L2	0.571104	6.3826	37.5134	9.07871e-10	2.32023e-08
ZNF778	0.570086	3.45477	15.3867	8.76012e-05	0.000823859
EXOSC7	0.569843	5.17518	44.6734	2.32799e-11	7.48527e-10
POP5	0.569537	2.99814	10.9523	0.000934852	0.00640471
FKBP14	0.56897	3.65995	19.6022	9.53616e-06	0.000114729
CCT7	0.568599	7.34944	43.2071	4.92413e-11	1.50979e-09
RAP1GAP2	0.568566	3.81126	24.7566	6.50446e-07	1.02381e-05
TTPAL	0.564677	3.52888	21.6324	3.30232e-06	4.40579e-05
DNAJC9	0.563341	6.7215	27.3152	1.7285e-07	2.9882e-06
SMC1A	0.562941	7.02593	22.5193	2.08041e-06	2.90538e-05
LIN9	0.562578	2.76166	15.2572	9.38171e-05	0.000870304
BCCIP	0.561753	6.00449	25.9636	3.47919e-07	5.69417e-06
IDH3A	0.561346	6.15961	31.2145	2.31039e-08	4.67222e-07
TOMM34	0.56119	4.04396	16.7674	4.2253e-05	0.000430427
KLHDC4	0.561127	3.3213	19.9045	8.14094e-06	9.93131e-05
SART1	0.560735	5.4081	22.6564	1.9371e-06	2.72972e-05
TRIM14	0.560275	5.84108	24.3065	8.21617e-07	1.26671e-05
ATAD3A	0.560264	3.23001	14.3549	0.000151387	0.00131099
FCHO1	0.560197	2.83354	14.8988	0.000113434	0.00102185
GFOD1	0.559931	5.82593	34.9397	3.4007e-09	7.97153e-08
HAVCR1	0.559902	3.1319	6.83734	0.00892718	0.0436939
RRP15	0.559455	5.51161	32.9903	9.26201e-09	2.04571e-07
AIF1	0.55773	6.83786	51.6983	6.47204e-13	2.61763e-11
CFL2	0.556991	3.92044	28.491	9.41337e-08	1.7101e-06
HMGB1	0.556204	8.53615	33.3123	7.84855e-09	1.75126e-07
MOB3B	0.55557	3.93265	16.5766	4.67245e-05	0.00046988
ZNF546	0.555502	3.2758	17.5461	2.80425e-05	0.000298938
MAFF	0.555111	7.37007	27.0504	1.98222e-07	3.38922e-06
PWWP2A	0.554746	4.30621	31.9388	1.59104e-08	3.33507e-07
RASSF2	0.552381	7.30007	43.5036	4.23176e-11	1.31978e-09
TIMM10	0.551669	5.197	28.0637	1.17385e-07	2.09581e-06
ACOT11	0.551596	3.46914	11.264	0.000790234	0.00553804
SCMH1	0.550031	2.65188	14.3818	0.000149235	0.00129592
RFC2	0.54944	4.32349	27.3595	1.6893e-07	2.92508e-06
AHI1	0.54881	6.53875	30.0333	4.24688e-08	8.13551e-07
GEMIN6	0.547981	4.33057	25.3107	4.87996e-07	7.86275e-06
DOCK10	0.546815	8.02484	37.1851	1.07432e-09	2.72963e-08
PTK2B	0.546324	6.8074	39.4949	3.28912e-10	8.90719e-09
MEF2C	0.545099	4.66565	18.1301	2.06315e-05	0.000227491
TAF3	0.544741	2.93639	12.247	0.000466008	0.00348387
FICD	0.542741	2.88052	14.9415	0.000110898	0.00100481
HSPH1	0.541878	7.96107	19.5705	9.69568e-06	0.000116327
TIE1	0.541479	5.63218	26.3805	2.80363e-07	4.65492e-06
LRRC28	0.540935	5.34941	8.29255	0.00398081	0.0223722
STAC3	0.540596	4.38883	20.401	6.27977e-06	7.8451e-05
HSPA5	0.539628	8.31962	18.5189	1.68227e-05	0.000190314
KIAA1919	0.538297	5.07624	41.8137	1.00395e-10	2.96561e-09
RUSC2	0.538215	4.39552	23.8104	1.06307e-06	1.60603e-05
ARHGAP26	0.537213	5.54263	19.9158	8.09308e-06	9.88398e-05
TAGAP	0.536995	5.29319	12.925	0.000324219	0.00253514
NOP58	0.536403	6.22493	28.3368	1.0194e-07	1.84029e-06
ICAM3	0.536375	1.85897	7.38329	0.00658325	0.0339439
RAD54B	0.536293	2.53219	13.9129	0.000191484	0.001608
ITPRIP	0.535715	4.44065	18.6558	1.56572e-05	0.000178425
NDRG1	0.535684	6.31974	32.4678	1.21183e-08	2.61563e-07
WDR63	0.534308	3.65545	12.9285	0.000323613	0.00253222
VRK1	0.533946	4.87486	22.6089	1.98565e-06	2.78912e-05
STXBP4	0.533946	2.83879	13.2044	0.00027929	0.00221804
RAD51B	0.533723	3.96716	31.385	2.11611e-08	4.33157e-07
POP1	0.532155	4.97611	29.2074	6.50294e-08	1.2127e-06
NUDT5	0.531097	4.6964	19.8165	8.52431e-06	0.000103296
HIST1H2BG	0.530877	4.87486	15.1966	9.68772e-05	0.000892025
PRKDC	0.530025	8.20534	15.7103	7.38225e-05	0.000709582
PGM1	0.529941	5.52374	28.9736	7.33704e-08	1.35511e-06
PIM3	0.529931	5.4485	32.7954	1.02388e-08	2.24117e-07
ZNF480	0.529748	3.8461	15.1079	0.000101537	0.000929261
LMNB2	0.529527	4.61749	22.2602	2.38088e-06	3.28086e-05
VPS37B	0.529505	3.46314	23.5578	1.21216e-06	1.80499e-05
SMG5	0.5286	6.74031	51.154	8.53968e-13	3.39098e-11
TELO2	0.526977	1.5496	7.51512	0.00611832	0.0319472
STX4	0.526697	6.71275	45.7112	1.3704e-11	4.57499e-10
MPHOSPH9	0.52634	5.07103	28.6459	8.68956e-08	1.58521e-06
TUBA1C	0.525866	6.2829	31.5991	1.89516e-08	3.91235e-07
EHBP1	0.522988	3.66531	16.9807	3.7761e-05	0.000389937
SIK3	0.522471	4.48399	15.2874	9.2332e-05	0.000859452
ENTPD7	0.521904	5.9888	25.6175	4.16254e-07	6.75174e-06
ESR1	0.521662	3.45196	17.7784	2.48179e-05	0.000268501
GBP5	0.520395	5.34967	6.94594	0.00840099	0.0416326
NOMO3	0.520324	2.83145	11.871	0.000570135	0.0041499
ZNF576	0.520053	3.09242	19.3405	1.09362e-05	0.00012957
DNMT1	0.519676	6.19363	14.3481	0.000151932	0.00131402
RPSAP58	0.519561	5.40784	10.8782	0.000973054	0.00663307
AARSD1	0.518876	3.965	18.849	1.41489e-05	0.000163026
ERI2	0.518361	4.67627	31.5023	1.99209e-08	4.08923e-07
TUBD1	0.518337	2.66414	14.2453	0.000160457	0.00137552
ZSCAN20	0.518201	3.48984	19.5757	9.66937e-06	0.000116075
EAF1	0.51802	7.6162	46.3864	9.70892e-12	3.3071e-10
NSUN5P1	0.517375	2.29113	8.87686	0.00288807	0.0170208
DTNBP1	0.517285	3.56609	14.8769	0.00011476	0.00103208
MEI1	0.516844	3.18233	10.2002	0.00140428	0.00908948
ADAMTS6	0.516186	3.68721	9.41812	0.00214852	0.0131678
TMEM194B	0.516142	2.6827	7.87809	0.00500372	0.0271096
PGBD4	0.51607	2.69877	12.6241	0.000380797	0.00292611
LRR1	0.51573	3.52098	22.3277	2.29869e-06	3.17765e-05
TIGD7	0.514019	3.25784	11.7436	0.000610538	0.00441012
TNFRSF10B	0.512994	6.4927	32.0549	1.49878e-08	3.1691e-07
MAML2	0.51241	6.0792	22.3112	2.31845e-06	3.20292e-05
ZNF343	0.511883	3.77746	18.1962	1.99275e-05	0.000220966
PRELID2	0.511827	1.87926	8.28918	0.00398821	0.022408
IPO4	0.511566	4.05017	21.2587	4.0128e-06	5.25084e-05
MPZL3	0.510465	3.91249	18.838	1.42307e-05	0.000163795
POLR2H	0.509996	3.99666	22.1705	2.49479e-06	3.42354e-05
FARSB	0.509411	4.82684	32.1631	1.4176e-08	3.02385e-07
CLPB	0.509239	5.16537	22.1407	2.53378e-06	3.46545e-05
ZCCHC14	0.508426	4.57948	18.1992	1.98967e-05	0.000220737
DSE	0.508375	7.30521	37.0685	1.14051e-09	2.8877e-08
CCDC84	0.507218	2.90451	13.6292	0.000222689	0.00183053
POLR3D	0.506955	4.3378	21.5877	3.38014e-06	4.49037e-05
SAE1	0.506416	6.36198	40.3745	2.09659e-10	5.89751e-09
LYAR	0.506411	5.05159	23.3644	1.34035e-06	1.97164e-05
NOL9	0.505971	4.695	26.1668	3.13159e-07	5.16015e-06
HIP1	0.505907	2.91577	10.4912	0.00119943	0.00793552
GOLGA7B	0.505845	5.78323	16.2983	5.41132e-05	0.000536735
ZFP57	0.505523	2.71433	7.19822	0.0072976	0.0370316
AP1S3	0.504949	2.642	7.30992	0.0068575	0.0351336
PDP1	0.504679	5.5168	34.0773	5.29644e-09	1.21157e-07
SPOCD1	0.504675	6.09262	15.5162	8.18021e-05	0.000775005
GBE1	0.504526	7.31919	18.1292	2.06412e-05	0.000227491
MRPL42	0.503766	5.92488	31.7824	1.72447e-08	3.59402e-07
TOR1B	0.503699	6.35933	26.5591	2.55598e-07	4.27631e-06
ZNF502	0.503265	2.76698	11.9762	0.000538847	0.0039472
MYOZ1	0.503211	3.40503	12.996	0.000312161	0.00245318
SASH1	0.501723	6.68188	39.0941	4.03856e-10	1.08025e-08
HEATR1	0.50127	5.96512	31.9426	1.58792e-08	3.33173e-07
COMMD4	0.500933	4.41057	18.4159	1.77567e-05	0.000199534
DCTN3	0.500862	4.99706	21.9525	2.79482e-06	3.77257e-05
ZNF583	0.500839	3.46289	16.3539	5.25492e-05	0.000522853
YES1	0.500407	2.29849	6.83416	0.00894308	0.043752
PRKCB	0.500286	8.33883	28.5744	9.01666e-08	1.64213e-06
GPC4	-0.500495	8.98611	36.0225	1.95054e-09	4.767e-08
TREM2	-0.500753	8.10601	30.8733	2.75441e-08	5.47195e-07
ZNF254	-0.50128	5.4138	33.1248	8.64275e-09	1.91476e-07
ZDHHC20	-0.501438	7.9376	36.9774	1.19506e-09	3.01531e-08
CAPG	-0.501447	10.1062	32.4591	1.21729e-08	2.61964e-07
CAB39L	-0.501504	5.55394	39.7105	2.94544e-10	8.11765e-09
NOA1	-0.501548	4.22494	21.1444	4.25944e-06	5.53702e-05
BEX4	-0.501615	5.57411	15.7153	7.36256e-05	0.000708001
AGPAT2	-0.501956	4.18982	16.7521	4.25956e-05	0.000433512
LAMP1	-0.50252	9.26241	42.9461	5.627e-11	1.71805e-09
IRF5	-0.502863	5.34721	37.2141	1.05847e-09	2.69563e-08
USP46	-0.503283	5.04972	26.935	2.10411e-07	3.57797e-06
CLMN	-0.503986	5.63701	27.5933	1.49694e-07	2.61695e-06
A1BG	-0.504152	3.0021	8.94712	0.00277908	0.016509
KRTCAP2	-0.504188	4.8129	14.4597	0.000143193	0.00125165
TMCC1	-0.504288	5.6029	29.2502	6.36108e-08	1.18996e-06
FTH1	-0.504689	11.6567	31.8124	1.69809e-08	3.54242e-07
MAN1B1	-0.505243	6.48616	41.1025	1.4445e-10	4.20991e-09
PLEK2	-0.505289	2.75399	8.24494	0.00408658	0.0228488
PYCARD	-0.505512	4.96734	22.8345	1.76565e-06	2.51741e-05
CPEB1	-0.505683	2.69532	7.66514	0.0056298	0.0298467
MEGF9	-0.505873	6.93036	40.8195	1.66958e-10	4.78276e-09
CD37	-0.506092	4.72987	19.4923	1.01008e-05	0.000120722
SLC38A9	-0.506097	5.51983	22.697	1.89659e-06	2.67899e-05
HDDC3	-0.506104	3.45195	12.7812	0.000350122	0.00271142
HADHB	-0.506441	8.33996	34.0871	5.26989e-09	1.20752e-07
TBRG1	-0.50682	7.02218	31.29	2.22225e-08	4.52335e-07
STAU2	-0.506983	5.76535	35.9343	2.04087e-09	4.95997e-08
HIPK2	-0.507343	7.03868	9.23415	0.00237543	0.0143726
THYN1	-0.507845	4.6988	24.8118	6.321e-07	9.98158e-06
CTSA	-0.508225	8.31655	31.2623	2.25416e-08	4.57122e-07
FECH	-0.508656	5.92126	38.5745	5.27032e-10	1.38927e-08
CCNDBP1	-0.508728	6.29139	41.64	1.09723e-10	3.22801e-09
SLC35D2	-0.510332	4.75267	25.2886	4.9363e-07	7.94765e-06
COMT	-0.510783	6.29666	23.615	1.17664e-06	1.76052e-05
POLD4	-0.510822	5.02971	22.9793	1.63752e-06	2.3532e-05
PLCL2	-0.510936	5.62232	42.4391	7.29179e-11	2.20167e-09
CAMK1D	-0.510962	2.0144	6.73282	0.00946546	0.0459366
SLC22A15	-0.510995	5.66369	37.1237	1.10867e-09	2.81361e-08
FCHO2	-0.511496	8.68552	41.9737	9.25112e-11	2.75512e-09
ANXA9	-0.511731	2.62948	9.08578	0.00257604	0.0154237
ACO1	-0.513126	8.02437	50.9926	9.27151e-13	3.65496e-11
EIF4B	-0.513415	9.82864	38.1805	6.44927e-10	1.66581e-08
DPP4	-0.513487	7.4981	18.7383	1.49942e-05	0.000171767
ZFYVE21	-0.513618	4.3246	16.2871	5.44322e-05	0.000539449
GRIN3A	-0.513624	2.40759	8.42822	0.00369442	0.0209845
PLD1	-0.513759	6.99723	29.3898	5.91883e-08	1.11233e-06
AGA	-0.513763	7.10899	12.2627	0.000462097	0.00345938
CLEC12A	-0.513905	6.92366	6.69059	0.00969232	0.0467876
SDHD	-0.514325	6.86687	30.5238	3.29788e-08	6.45945e-07
NFE2L2	-0.514368	6.68248	29.2303	6.42677e-08	1.20054e-06
HERPUD1	-0.514401	6.22039	23.9163	1.00618e-06	1.52324e-05
GABARAPL2	-0.514434	6.31987	26.9182	2.12255e-07	3.6037e-06
SLC2A5	-0.514855	5.94323	7.40861	0.00649126	0.0336047
CTBP2	-0.515156	5.34885	29.0368	7.10172e-08	1.31647e-06
PLCG2	-0.516016	5.58863	28.9956	7.25431e-08	1.34248e-06
NAGK	-0.51604	7.73653	27.6912	1.4231e-07	2.5019e-06
FCGR2C	-0.516194	3.09641	7.1852	0.00735075	0.0372493
ADIPOR1	-0.516215	7.80942	32.2181	1.37798e-08	2.94798e-07
ALS2CR12	-0.516317	2.78536	10.5529	0.00116005	0.00771479
TGIF1	-0.517668	5.02059	21.8291	2.98045e-06	4.00332e-05
MT1F	-0.517848	1.4304	6.83892	0.00891928	0.0436915
INTU	-0.517945	4.12369	20.2193	6.9051e-06	8.53994e-05
KDSR	-0.518065	5.68772	38.9467	4.35526e-10	1.15928e-08
PHF15	-0.518742	3.77025	15.2004	9.66843e-05	0.000891213
MLST8	-0.519104	4.72174	7.78982	0.00525414	0.0282467
SLC39A10	-0.519167	7.358	29.8692	4.62206e-08	8.81549e-07
IGF2BP2	-0.519223	4.25983	28.8451	7.84054e-08	1.43996e-06
MIB2	-0.519248	3.16379	10.2089	0.00139765	0.00905997
ARRB1	-0.519336	7.13548	32.4601	1.21663e-08	2.61964e-07
FBXO33	-0.520056	5.89085	42.9332	5.66415e-11	1.72697e-09
GFPT1	-0.520315	8.71992	9.59293	0.00195328	0.0121142
DHX58	-0.520424	4.77903	13.1099	0.000293738	0.00232094
FKBP9	-0.520557	5.2388	32.0244	1.52246e-08	3.20984e-07
CTAGE5	-0.5213	6.51686	35.6183	2.40025e-09	5.74373e-08
TARSL2	-0.521845	4.50664	21.23	4.0734e-06	5.32375e-05
GJB2	-0.522177	3.42686	13.507	0.000237669	0.00193298
CYB5R4	-0.522276	6.59706	36.3667	1.6347e-09	4.05883e-08
COX5A	-0.522377	4.16056	11.066	0.000879228	0.00606364
TYSND1	-0.522475	2.02589	8.09122	0.00444801	0.0245299
PDE4DIP	-0.523374	9.16071	40.9308	1.57719e-10	4.54797e-09
CSNK2A1	-0.523651	7.70728	18.6074	1.60599e-05	0.000182728
NEK11	-0.523697	3.48128	15.3278	9.03773e-05	0.000844141
CYB5R1	-0.525326	6.10639	32.0321	1.51645e-08	3.20025e-07
CDYL2	-0.525457	3.25491	15.4937	8.27786e-05	0.000783575
CCDC22	-0.526306	4.58271	14.3994	0.000147848	0.0012867
PTGES2	-0.527368	4.68085	26.8977	2.14515e-07	3.63258e-06
ANTXR2	-0.527874	7.64862	22.2922	2.34153e-06	3.23277e-05
ATP6V0A1	-0.529391	7.30006	40.8281	1.66228e-10	4.76812e-09
RND3	-0.529845	5.15643	10.8618	0.000981676	0.00668141
SERPING1	-0.529881	3.09301	10.2302	0.00138157	0.00897444
DYNC2H1	-0.53009	4.16046	14.908	0.000112885	0.00101816
PTPRM	-0.530608	6.69218	28.6775	8.54909e-08	1.5622e-06
RAB31	-0.530904	8.60537	38.6063	5.18509e-10	1.37105e-08
FAM134A	-0.531012	6.83271	52.4619	4.38687e-13	1.81813e-11
SQSTM1	-0.531273	8.77319	56.1652	6.66315e-14	3.06449e-12
BRD3	-0.531488	2.92521	13.8128	0.000201956	0.00168171
TULP4	-0.53201	7.37169	30.7734	2.89986e-08	5.72618e-07
PTRF	-0.532835	3.59556	8.51437	0.00352354	0.0201662
CNNM3	-0.533433	2.36998	9.46909	0.00208963	0.012843
PPPDE1	-0.533541	6.4368	41.3414	1.27834e-10	3.74566e-09
ABHD11	-0.533772	2.14909	10.6104	0.00112454	0.00750613
HLX	-0.533911	4.45604	22.77	1.82593e-06	2.59318e-05
FBXW4	-0.533927	3.13955	14.6188	0.000131598	0.00116525
ARL6IP6	-0.533994	3.64651	15.6079	7.79279e-05	0.00074282
OSBPL1A	-0.534178	7.55432	46.7668	7.99584e-12	2.77562e-10
TOM1L2	-0.534838	4.72368	15.6754	7.51944e-05	0.000720861
FTL	-0.534959	12.6562	69.8477	6.40633e-17	4.40561e-15
GCLM	-0.535298	3.65611	16.7377	4.29199e-05	0.000435842
LPCAT2	-0.535806	6.52284	52.6349	4.01687e-13	1.6755e-11
IGSF8	-0.536709	3.60227	16.9165	3.90599e-05	0.000402223
CCNE1	-0.536897	2.37986	8.80629	0.00300194	0.0176159
CD44	-0.536949	9.08172	28.3671	1.00359e-07	1.81411e-06
FABP5	-0.537483	11.0161	21.2178	4.0994e-06	5.34811e-05
SETD6	-0.538139	2.58356	9.16896	0.00246154	0.0148034
SLC29A3	-0.538408	5.95604	39.594	3.12648e-10	8.51966e-09
RAB27A	-0.538591	4.77876	22.0326	2.68059e-06	3.64093e-05
ACOT4	-0.539387	3.85145	15.2618	9.35898e-05	0.000868934
SP4	-0.539417	3.44296	12.2349	0.000469038	0.00350412
SLC25A26	-0.539456	4.73135	38.346	5.92493e-10	1.54133e-08
MPP7	-0.539659	3.96876	21.5901	3.37591e-06	4.48749e-05
OSCAR	-0.540008	5.59957	11.624	0.000651075	0.0046597
CA5B	-0.540096	2.99426	12.6224	0.000381154	0.00292782
PLBD1	-0.540122	8.68699	47.2579	6.22337e-12	2.18822e-10
ATXN3	-0.540408	6.98629	35.9635	2.01049e-09	4.89705e-08
NCSTN	-0.540435	6.39438	31.7334	1.76856e-08	3.67537e-07
G6PC3	-0.540457	3.24706	15.6573	7.59202e-05	0.000726544
CITED2	-0.540735	7.40789	46.0874	1.13095e-11	3.82243e-10
NHLRC3	-0.541469	7.98376	36.6363	1.42358e-09	3.55896e-08
ENTHD1	-0.541642	3.06529	6.64757	0.00992911	0.0477825
MS4A7	-0.542023	8.56597	25.6057	4.18791e-07	6.78783e-06
PVRL4	-0.54236	4.83339	31.2949	2.21664e-08	4.51615e-07
RENBP	-0.542403	5.15111	26.9479	2.09009e-07	3.55691e-06
SLC36A1	-0.542747	5.51	19.7277	8.92995e-06	0.000108032
FAM123B	-0.542776	1.60848	6.8286	0.00897095	0.0438491
A2LD1	-0.542789	3.10582	12.9018	0.000328274	0.00256225
EIF4EBP1	-0.542992	4.76476	15.2205	9.5658e-05	0.000883247
ATP6AP1	-0.543612	7.96918	38.1193	6.65503e-10	1.71489e-08
IL17RA	-0.543748	8.16484	39.4831	3.30905e-10	8.93894e-09
RHOQ	-0.543752	8.33708	32.4992	1.19239e-08	2.57879e-07
DEXI	-0.544193	5.37624	28.0238	1.19834e-07	2.1378e-06
PDK4	-0.544308	6.43466	13.0397	0.000304964	0.00240008
HYAL2	-0.544775	4.15559	24.3384	8.08138e-07	1.24858e-05
CD52	-0.545178	8.08411	9.73952	0.00180348	0.0113074
C5AR1	-0.545466	7.88719	19.0933	1.24478e-05	0.000145623
CD59	-0.545568	9.83557	53.7892	2.23201e-13	9.67353e-12
RALGPS2	-0.545733	4.0747	23.0044	1.61631e-06	2.32575e-05
CBX4	-0.547086	4.32627	14.8039	0.00011929	0.0010671
DHRS3	-0.547281	5.95492	20.2629	6.74979e-06	8.37481e-05
RPS13	-0.548788	6.63703	24.3493	8.0358e-07	1.24241e-05
ZNRF1	-0.548982	2.02365	9.63284	0.00191129	0.0118842
DDHD1	-0.549377	6.8335	38.1207	6.65025e-10	1.71489e-08
SIRT5	-0.549455	4.67495	21.0625	4.4455e-06	5.75828e-05
FUT10	-0.549495	3.70125	18.5895	1.62114e-05	0.000184162
CUEDC1	-0.549833	2.67815	10.6263	0.00111491	0.00745096
PIWIL4	-0.550389	2.34862	8.39025	0.00377239	0.0213329
GCLC	-0.550627	8.102	30.15	3.99886e-08	7.70099e-07
PERP	-0.55151	3.81547	13.6883	0.000215795	0.0017806
ABCC3	-0.551515	5.18915	16.2573	5.52957e-05	0.000547032
QKI	-0.55194	8.59161	53.1882	3.03078e-13	1.29297e-11
PBLD	-0.553116	2.35316	11.1906	0.000822122	0.00572413
SLC27A1	-0.553333	4.98816	34.7143	3.81811e-09	8.92119e-08
SIRPA	-0.55386	7.70589	61.8115	3.77965e-15	2.05477e-13
ARHGAP24	-0.555471	4.5999	26.9217	2.1187e-07	3.59998e-06
CISD2	-0.55633	5.55821	25.3973	4.66576e-07	7.52876e-06
SLAMF8	-0.556371	5.15772	23.4316	1.29438e-06	1.91046e-05
RNF146	-0.557072	5.78538	51.5892	6.84158e-13	2.75687e-11
PLEKHO2	-0.558237	7.80554	44.6156	2.39777e-11	7.6651e-10
MCU	-0.558787	6.66227	58.1452	2.43466e-14	1.18737e-12
SLFN5	-0.559277	7.19666	10.0022	0.00156356	0.0099987
ADD3	-0.559429	6.89647	47.1994	6.41212e-12	2.24733e-10
TCP11L1	-0.559587	4.38329	32.296	1.32383e-08	2.8405e-07
IQCK	-0.559626	2.30398	13.72	0.000212187	0.00175463
HINFP	-0.560239	3.30197	16.7663	4.22765e-05	0.000430466
CNOT6L	-0.560426	6.77639	54.9511	1.23564e-13	5.51985e-12
MXRA7	-0.56054	3.58019	16.7299	4.30974e-05	0.000437191
TP53INP1	-0.561049	5.95876	32.1416	1.43337e-08	3.04557e-07
CD81	-0.56128	5.28204	29.3189	6.13936e-08	1.14981e-06
MID1IP1	-0.56187	5.66935	26.8322	2.21908e-07	3.74717e-06
AMFR	-0.562511	7.84502	32.7428	1.05198e-08	2.2956e-07
HVCN1	-0.562898	5.69232	24.0423	9.42404e-07	1.43266e-05
ACAP2	-0.56321	8.71951	61.6358	4.13245e-15	2.23542e-13
FAM116A	-0.563575	6.25846	40.4268	2.04122e-10	5.75661e-09
PCMTD2	-0.564467	5.51979	53.3999	2.72104e-13	1.16769e-11
ZNF154	-0.564891	1.86364	7.96641	0.00476534	0.0260166
PAR-SN	-0.565252	2.39912	7.63368	0.00572884	0.030276
TMEM106B	-0.565311	6.72387	48.4749	3.34551e-12	1.22575e-10
APH1B	-0.565497	5.56935	45.3661	1.63441e-11	5.39851e-10
STAT5A	-0.565875	6.53118	50.6728	1.09119e-12	4.27692e-11
SLC6A12	-0.566213	5.10483	12.9254	0.000324149	0.00253514
FAM58A	-0.566373	3.97305	20.4035	6.27163e-06	7.83954e-05
RAB32	-0.566488	5.62533	19.9612	7.90293e-06	9.66801e-05
ACVR2B	-0.56685	4.31117	18.5106	1.68962e-05	0.000190848
LTA4H	-0.567333	10.3976	72.0368	2.11218e-17	1.53485e-15
ALDH1A1	-0.567806	10.0251	42.8225	5.99373e-11	1.82491e-09
SLC24A4	-0.568668	2.76821	12.2648	0.00046157	0.00345662
FAM69A	-0.569002	4.36217	34.3716	4.55329e-09	1.0515e-07
PDCD4	-0.569632	7.88689	28.7659	8.16787e-08	1.49756e-06
BLOC1S3	-0.570016	1.90521	8.36867	0.00381746	0.021543
KIAA1107	-0.570283	4.13585	27.4888	1.58009e-07	2.74688e-06
DIXDC1	-0.570752	6.14701	44.0355	3.22472e-11	1.01441e-09
TMEM14A	-0.571252	2.59574	10.7331	0.00105235	0.00708502
PRKAR1A	-0.571684	10.2974	72.0001	2.15184e-17	1.55847e-15
KIF3C	-0.572245	2.00967	9.66657	0.00187652	0.0116947
UBE2E3	-0.572457	3.90326	24.7925	6.38467e-07	1.00713e-05
CD99L2	-0.573121	5.50872	27.1805	1.8532e-07	3.18109e-06
RNPC3	-0.573686	4.46323	21.5302	3.48295e-06	4.61851e-05
TMEM140	-0.573778	6.15665	36.2165	1.76571e-09	4.35873e-08
JAK2	-0.573974	6.94153	51.0201	9.14272e-13	3.61071e-11
RILPL1	-0.574415	4.57996	27.9766	1.22794e-07	2.18168e-06
ARMCX2	-0.575661	3.11582	7.09101	0.00774714	0.0388784
SERPINB6	-0.575805	7.52249	39.697	2.96581e-10	8.16347e-09
MAN2A1	-0.575849	7.34812	51.609	6.77288e-13	2.73424e-11
PEPD	-0.576129	6.51034	47.4098	5.75954e-12	2.04159e-10
TMEM70	-0.576708	6.11781	23.4345	1.29242e-06	1.90886e-05
CD40	-0.576741	4.98869	44.1884	2.98246e-11	9.45025e-10
MAN1A1	-0.576771	8.59834	56.6828	5.12091e-14	2.4216e-12
UCHL1	-0.577043	6.08571	17.8017	2.45169e-05	0.000265904
SDC2	-0.577228	10.5011	51.9544	5.68041e-13	2.31897e-11
FBXL4	-0.577495	4.09759	35.3472	2.75859e-09	6.54377e-08
BLCAP	-0.577545	5.4024	40.3318	2.14288e-10	6.01995e-09
ABHD5	-0.577606	6.28391	50.793	1.02639e-12	4.03885e-11
PLCD1	-0.577616	3.41787	20.6815	5.42378e-06	6.88232e-05
UNG	-0.577712	4.73007	35.1665	3.02681e-09	7.16443e-08
FCGR1A	-0.577847	6.97075	32.6612	1.09707e-08	2.38683e-07
BTD	-0.578087	3.07316	16.7027	4.37177e-05	0.000442659
ZADH2	-0.578734	5.26419	47.4622	5.60755e-12	1.9942e-10
RAP2B	-0.580236	8.15965	62.8713	2.20669e-15	1.23033e-13
IL10RA	-0.580278	6.90784	38.9576	4.33102e-10	1.15423e-08
NRP1	-0.580358	9.81076	50.0297	1.51437e-12	5.86379e-11
RASSF4	-0.580792	7.71186	39.5419	3.21098e-10	8.71724e-09
CALM3	-0.582722	10.1273	41.0095	1.5149e-10	4.39745e-09
EIF2C4	-0.582779	7.15902	46.3267	1.0009e-11	3.39869e-10
TBC1D2B	-0.58312	6.60618	48.6818	3.01045e-12	1.11234e-10
NUDT14	-0.584429	2.26724	13.8722	0.000195673	0.00163687
ZBTB44	-0.584554	6.07494	49.9766	1.55589e-12	5.99264e-11
TMEM150A	-0.585002	2.39167	11.5	0.000695963	0.00494846
B4GALT1	-0.585009	6.10881	28.8453	7.83969e-08	1.43996e-06
TM7SF2	-0.585311	2.18191	10.5063	0.00118965	0.00788042
KIAA0240	-0.585332	3.85787	26.4156	2.75302e-07	4.57787e-06
SERGEF	-0.585675	3.83005	20.7097	5.34434e-06	6.79339e-05
SERINC5	-0.585742	6.46519	23.8262	1.05435e-06	1.59395e-05
P2RX7	-0.586567	7.64198	14.9603	0.000109799	0.000996508
ZDHHC18	-0.587409	4.10677	25.1405	5.33013e-07	8.52508e-06
RAB38	-0.587412	4.82784	12.6593	0.000373699	0.00287664
ZNF711	-0.587815	2.22017	9.761	0.00178252	0.0112018
GPD1	-0.588261	6.12269	20.5211	5.89762e-06	7.4231e-05
TTC8	-0.589082	5.25339	42.3836	7.5017e-11	2.2588e-09
STRADB	-0.589273	5.52726	28.5113	9.31553e-08	1.69373e-06
GALNS	-0.591284	5.27802	16.2561	5.53305e-05	0.000547032
MEPCE	-0.591831	4.30097	31.429	2.06865e-08	4.24238e-07
DPH1	-0.592809	2.27633	13.5803	0.000228575	0.00186999
DPEP2	-0.594845	4.44444	27.4379	1.6222e-07	2.81112e-06
PPM1M	-0.59647	6.40786	39.2119	3.80221e-10	1.02205e-08
PFKFB3	-0.596613	6.08958	23.4019	1.31446e-06	1.93617e-05
SLC2A11	-0.596661	2.48348	12.1351	0.000494809	0.00366774
FOXN3	-0.596717	6.32743	36.9816	1.1925e-09	3.01234e-08
TUBB3	-0.597502	2.73688	9.19247	0.00243013	0.0146628
ZNF277	-0.598085	5.56285	35.4396	2.63077e-09	6.26784e-08
LUST	-0.598261	2.49135	8.01199	0.00464685	0.025491
FOXP1	-0.598272	5.59507	44.2208	2.93345e-11	9.32204e-10
BCAS3	-0.598448	3.92706	31.9005	1.62272e-08	3.39821e-07
CTTNBP2NL	-0.599679	6.16806	59.855	1.02111e-14	5.27495e-13
DCAF4	-0.600337	3.01611	20.8459	4.97763e-06	6.36436e-05
ARRDC2	-0.601272	4.30286	21.6005	3.35762e-06	4.46863e-05
KAT6B	-0.601371	4.57395	31.0908	2.4623e-08	4.94729e-07
PXDC1	-0.601401	4.73546	34.6493	3.94784e-09	9.17516e-08
GAB2	-0.601519	6.06053	57.601	3.21059e-14	1.54847e-12
MGAT1	-0.601878	7.83577	50.004	1.53436e-12	5.9202e-11
THBS3	-0.602059	4.78972	34.4266	4.42636e-09	1.02327e-07
EMR3	-0.602138	6.27563	23.1759	1.47836e-06	2.14998e-05
SRXN1	-0.602431	6.05721	34.5767	4.09787e-09	9.49346e-08
TK2	-0.602514	6.48384	68.3316	1.38185e-16	9.04636e-15
SUMO3	-0.602968	6.18147	44.3747	2.71169e-11	8.64253e-10
TCF3	-0.603301	4.0968	40.7946	1.691e-10	4.83142e-09
RORA	-0.603634	3.66751	23.7192	1.11467e-06	1.67469e-05
MLLT6	-0.604827	4.84022	27.9922	1.21808e-07	2.16768e-06
FAM198B	-0.605007	7.83316	44.0416	3.2147e-11	1.01272e-09
CCDC92	-0.605514	3.55146	27.3022	1.74014e-07	3.00594e-06
PROS1	-0.605888	5.14189	25.7651	3.85606e-07	6.2733e-06
CLIP4	-0.60606	9.17463	76.8741	1.82212e-18	1.51611e-16
XPOT	-0.606251	8.72753	12.2693	0.000460478	0.003452
CORO1B	-0.606462	6.03983	56.1658	6.66118e-14	3.06449e-12
KLF3	-0.606909	5.03945	35.3571	2.74467e-09	6.51784e-08
SNX24	-0.607823	5.62326	40.0537	2.47074e-10	6.89656e-09
HEBP1	-0.607844	4.19053	27.7221	1.40053e-07	2.46421e-06
MOSPD1	-0.607943	8.04106	47.5872	5.2612e-12	1.87409e-10
BTF3L4	-0.608262	6.35126	37.9923	7.10254e-10	1.82804e-08
CTSZ	-0.608812	10.4061	41.2132	1.36501e-10	3.9889e-09
RILPL2	-0.60892	6.3541	25.2564	5.0192e-07	8.07516e-06
SAMD4A	-0.610052	6.41968	49.4823	2.00165e-12	7.6021e-11
GABARAP	-0.610466	6.93286	22.4659	2.13912e-06	2.97404e-05
FAM134B	-0.611144	8.15737	22.8867	1.71837e-06	2.45965e-05
FLJ43681	-0.611327	2.28918	15.4321	8.55247e-05	0.000806418
MBOAT1	-0.611629	5.88212	59.6683	1.12269e-14	5.78598e-13
SERINC1	-0.612373	9.39678	48.6404	3.07463e-12	1.13413e-10
ITM2B	-0.612585	8.08595	48.7617	2.89036e-12	1.06978e-10
VAMP4	-0.612627	4.92944	40.7672	1.71487e-10	4.88682e-09
ANO5	-0.612711	9.06221	46.5114	9.1089e-12	3.13208e-10
RPS6KA2	-0.613769	7.27491	32.4923	1.19663e-08	2.58538e-07
MSL3P1	-0.613849	0.86328	6.93692	0.00844345	0.041767
ACACB	-0.614133	3.5061	16.094	6.0276e-05	0.000592967
OAZ2	-0.614826	4.46595	20.3907	6.31349e-06	7.87018e-05
TMEM64	-0.615912	4.96011	51.0776	8.87841e-13	3.51269e-11
KLHDC5	-0.616191	4.81147	45.1379	1.83638e-11	6.03816e-10
ASAH1	-0.61629	11.5643	56.9349	4.50475e-14	2.14418e-12
MAT2B	-0.616498	7.10391	42.0167	9.04965e-11	2.70992e-09
BCAT1	-0.617903	11.0889	43.9535	3.36274e-11	1.05631e-09
TPST2	-0.618337	5.42604	51.8074	6.1221e-13	2.48532e-11
YPEL4	-0.618418	4.924	23.6104	1.17946e-06	1.76353e-05
SCAMP4	-0.618636	2.67718	14.3388	0.000152685	0.0013198
MAP4K2	-0.618844	4.26494	34.5667	4.11898e-09	9.53225e-08
TYROBP	-0.619661	8.20139	40.4758	1.99064e-10	5.63585e-09
DHRS12	-0.62028	1.59252	6.82685	0.00897976	0.0438724
HNRNPU-AS1	-0.620751	3.96944	9.3231	0.00226283	0.0137585
DUSP16	-0.62269	4.69296	20.921	4.78615e-06	6.14838e-05
ZNF449	-0.623425	3.46914	17.7873	2.47024e-05	0.00026765
HTR2A	-0.623555	1.89786	7.50283	0.00616021	0.0321197
PCBD1	-0.624992	4.83011	22.7219	1.87226e-06	2.65035e-05
LSR	-0.625	2.2207	12.854	0.000336751	0.00261904
BIVM	-0.625131	3.2783	28.8948	7.64167e-08	1.40938e-06
ZBTB47	-0.625452	4.33525	38.2136	6.341e-10	1.64173e-08
DNAJC12	-0.625509	2.03892	11.2421	0.00079962	0.00557993
LIPA	-0.628558	12.8669	84.9247	3.09949e-20	3.15743e-18
TLCD2	-0.628919	5.02304	12.3593	0.000438794	0.00331108
AVPI1	-0.629094	4.84893	31.8689	1.6494e-08	3.44745e-07
UBL3	-0.631039	6.30727	62.9259	2.14634e-15	1.20283e-13
DCAF6	-0.63272	6.70361	59.5044	1.22018e-14	6.25882e-13
DCLRE1B	-0.633035	4.50706	40.4613	2.00553e-10	5.67064e-09
B3GALT4	-0.633056	2.0703	8.20711	0.00417265	0.0232466
MREG	-0.633748	8.87902	53.1108	3.15253e-13	1.33967e-11
TNFSF12	-0.634272	1.81776	9.70411	0.00183856	0.0115042
FLRT2	-0.634651	6.7327	34.1089	5.2112e-09	1.19583e-07
LY96	-0.634737	6.51915	15.678	7.50936e-05	0.000720211
HLCS	-0.635036	4.81962	37.5307	8.99858e-10	2.30245e-08
ZNF581	-0.635121	1.37206	6.94764	0.00839301	0.0416024
NANOS1	-0.635555	2.64194	15.2376	9.47967e-05	0.000876779
GNAI1	-0.635636	2.26764	9.88362	0.00166756	0.0105831
NEK7	-0.636087	7.13249	39.6069	3.10585e-10	8.47404e-09
DGCR6	-0.636327	0.835269	6.80304	0.0091003	0.044352
TLR5	-0.636559	2.46857	11.7874	0.000596341	0.00432189
HSPA7	-0.636826	3.01588	7.17443	0.00739497	0.0374282
SMAD1	-0.637356	3.04461	28.3066	1.03544e-07	1.86551e-06
SRGAP3	-0.638462	2.54508	11.9472	0.000547289	0.00400097
ALDH3B1	-0.63871	5.3006	37.485	9.2117e-10	2.34871e-08
ZNRD1-AS1	-0.639197	2.63803	10.3967	0.00126237	0.00831161
FBXO10	-0.639968	4.89987	11.2457	0.000798093	0.00557642
TMSB10	-0.6401	11.28	47.0943	6.76505e-12	2.36343e-10
NLN	-0.640226	6.59668	54.1599	1.84816e-13	8.09036e-12
BDH2	-0.641529	4.91355	38.2784	6.1338e-10	1.59187e-08
TMTC1	-0.641937	6.32909	32.2737	1.33912e-08	2.86767e-07
CREBL2	-0.641949	7.83215	53.3586	2.77898e-13	1.19021e-11
ZNF554	-0.643988	1.82129	14.9973	0.000107666	0.00097878
KLF13	-0.644523	5.66151	54.8907	1.27419e-13	5.68005e-12
CLEC7A	-0.644599	7.22925	39.6363	3.05945e-10	8.38944e-09
RAB4A	-0.645028	5.49959	51.3822	7.60253e-13	3.04101e-11
LCA5L	-0.646658	0.910082	7.34181	0.00673691	0.0346461
PYHIN1	-0.646712	2.86411	17.8843	2.34751e-05	0.000255496
CERCAM	-0.648232	2.95482	15.3156	9.09605e-05	0.000848497
DNM3	-0.648381	3.97309	25.1858	5.20638e-07	8.35167e-06
PCGF5	-0.64882	6.61581	50.161	1.41633e-12	5.49396e-11
TOR3A	-0.649326	5.37633	33.0937	8.78214e-09	1.94366e-07
RNF125	-0.649986	5.00224	39.543	3.20912e-10	8.71724e-09
ISOC1	-0.650297	4.02025	46.5757	8.8147e-12	3.04533e-10
MAOA	-0.650689	4.051	10.8428	0.000991809	0.00673146
CCDC146	-0.651126	3.97578	21.5632	3.42352e-06	4.54523e-05
CMTM3	-0.651216	4.3917	25.7302	3.92644e-07	6.38303e-06
ZC3H10	-0.651279	2.75464	14.9543	0.000110145	0.000999234
SUFU	-0.651623	3.88026	18.3877	1.80218e-05	0.000202201
RBM38	-0.651891	3.57686	20.3212	6.54707e-06	8.14182e-05
YPEL5	-0.653026	7.26799	67.1245	2.54886e-16	1.63427e-14
HMCN1	-0.655534	2.83752	8.2482	0.00407925	0.0228137
GATAD2B	-0.656163	5.30195	19.9526	7.93844e-06	9.706e-05
OBSL1	-0.656994	1.8579	10.2654	0.00135547	0.00882857
HOMEZ	-0.657104	4.78974	44.0926	3.13207e-11	9.88121e-10
SPHAR	-0.657151	1.27417	8.44952	0.0036514	0.020778
DTWD2	-0.657704	4.5603	44.6816	2.31825e-11	7.47602e-10
CTDSP2	-0.657757	5.82844	49.4361	2.04937e-12	7.76979e-11
GALC	-0.65778	6.80794	55.6181	8.80075e-14	3.99701e-12
TALDO1	-0.660149	8.17149	54.84	1.3075e-13	5.80519e-12
NINL	-0.660609	4.60058	41.729	1.04842e-10	3.09277e-09
EPB41L4A-AS1	-0.661298	3.5869	20.9053	4.82549e-06	6.19527e-05
TNNI2	-0.661604	4.35733	21.8955	2.87912e-06	3.87676e-05
RNF44	-0.661679	2.2004	14.9243	0.000111911	0.00101105
DBP	-0.661995	2.91811	21.4425	3.646e-06	4.80472e-05
CLYBL	-0.662608	3.74687	28.8779	7.70877e-08	1.41935e-06
TRANK1	-0.663368	5.24525	32.5437	1.16543e-08	2.52548e-07
HBP1	-0.663429	6.80186	75.7884	3.15743e-18	2.54934e-16
KLHDC8B	-0.663906	6.59991	36.1012	1.87327e-09	4.60397e-08
CYGB	-0.664931	3.39957	24.0947	9.17104e-07	1.3957e-05
HS3ST2	-0.665164	3.23664	10.0533	0.00152073	0.00976492
TMEM206	-0.665219	5.90078	36.0127	1.96032e-09	4.78555e-08
C1QL3	-0.667051	2.97355	6.86382	0.00879582	0.0432354
NUDT16L1	-0.668761	2.54553	18.3841	1.80561e-05	0.000202481
EIF4EBP2	-0.670795	6.63723	58.8419	1.70868e-14	8.52385e-13
RASSF3	-0.670995	6.85971	62.0266	3.38849e-15	1.85135e-13
TRIM65	-0.671506	3.97808	48.3952	3.48419e-12	1.27442e-10
ACSS2	-0.671947	6.56489	77.0976	1.62713e-18	1.36429e-16
CAT	-0.672653	7.9782	66.8935	2.86577e-16	1.82139e-14
SATB1	-0.674233	4.65502	38.7632	4.78457e-10	1.2689e-08
ZMAT1	-0.675458	3.81497	23.7389	1.10327e-06	1.65986e-05
CYTL1	-0.675605	2.82557	19.0178	1.29504e-05	0.000150892
CTSD	-0.676254	10.9062	134.059	5.30478e-31	1.4103e-28
CHIT1	-0.676329	11.9002	81.7033	1.58127e-19	1.49877e-17
PGAM2	-0.677878	1.20261	7.96713	0.00476343	0.0260166
TBCB	-0.678039	5.78985	59.1996	1.42463e-14	7.18909e-13
FGD5-AS1	-0.678742	7.39042	48.5695	3.18793e-12	1.17195e-10
LMBRD1	-0.678905	7.40974	45.8992	1.24499e-11	4.17551e-10
SLC6A16	-0.6793	2.38232	10.493	0.00119826	0.0079302
CES4A	-0.679908	1.2509	6.91322	0.00855608	0.0422283
TBC1D16	-0.68139	3.945	31.2814	2.23204e-08	4.53058e-07
SLC29A1	-0.681512	4.80947	31.2876	2.22497e-08	4.52465e-07
KIAA1456	-0.682228	2.36778	12.1711	0.000485351	0.00361114
SYPL1	-0.682339	4.91008	49.1555	2.36455e-12	8.87216e-11
CLDN23	-0.682724	4.44044	25.3294	4.83292e-07	7.79272e-06
B4GALT2	-0.684909	2.32829	15.3319	9.01817e-05	0.000842675
STS	-0.685125	4.56982	30.3641	3.58097e-08	6.95913e-07
IMMP2L	-0.686825	2.69256	19.8733	8.27463e-06	0.000100775
OSBPL8	-0.688221	9.81829	57.449	3.46856e-14	1.66919e-12
L3MBTL3	-0.688634	3.48791	34.9303	3.41714e-09	8.00148e-08
COL6A1	-0.689299	6.47238	47.6038	5.21684e-12	1.86133e-10
ZNF713	-0.689342	2.01718	11.5113	0.000691748	0.0049217
KLHL5	-0.689953	7.52137	56.2671	6.32665e-14	2.94074e-12
PDE6G	-0.690311	1.55821	8.49444	0.00356234	0.0203562
PPIL6	-0.690537	3.25929	15.6578	7.58989e-05	0.000726544
NUDT17	-0.691033	2.39243	13.9261	0.000190145	0.00159798
CLIP2	-0.691768	4.75251	30.3709	3.5684e-08	6.94563e-07
MYCL1	-0.691859	3.43614	11.9537	0.000545395	0.00399114
NUDT7	-0.693461	2.83292	24.6249	6.96451e-07	1.08992e-05
KLF11	-0.693597	4.17975	35.706	2.29454e-09	5.53328e-08
SEC14L1	-0.693632	6.7201	84.1071	4.68677e-20	4.60232e-18
MXI1	-0.694366	5.90072	66.4104	3.66165e-16	2.2613e-14
ZBTB46	-0.694805	3.00867	23.106	1.53314e-06	2.22076e-05
GPX4	-0.695382	7.83558	44.1079	3.10763e-11	9.8183e-10
TMCO3	-0.696018	7.87238	63.4724	1.62633e-15	9.20882e-14
SPATA6	-0.696069	1.98461	10.0761	0.00150203	0.00965623
IL18BP	-0.696114	3.84037	20.3266	6.5286e-06	8.12349e-05
MMP9	-0.696482	11.2565	37.4889	9.19366e-10	2.34686e-08
REPS2	-0.697098	2.91471	11.2744	0.000785845	0.00551027
RTN2	-0.697175	2.47879	16.0877	6.04741e-05	0.000594381
PCDHGA10	-0.697327	1.45776	7.90123	0.00494011	0.0268149
APOC1	-0.697363	10.6523	44.6312	2.37876e-11	7.63725e-10
HEXDC	-0.697969	1.9986	13.3663	0.000256185	0.00206235
DIRAS1	-0.698984	3.85123	21.608	3.34462e-06	4.45677e-05
FAM127C	-0.699989	1.41107	10.2874	0.00133941	0.00873706
CCDC23	-0.701285	2.25391	13.8444	0.000198591	0.00165809
PECR	-0.702943	4.42129	8.58476	0.00338989	0.0195605
EPHX1	-0.703456	4.27756	29.1395	6.73511e-08	1.25278e-06
ENDOV	-0.703581	1.62967	12.7143	0.000362878	0.00280324
CA2	-0.705577	7.35429	45.8041	1.30687e-11	4.36958e-10
ARHGAP21	-0.705634	7.09351	64.7165	8.64886e-16	5.08208e-14
EPB41L3	-0.705948	7.11284	64.9833	7.55354e-16	4.46252e-14
ZNF582	-0.706093	1.81426	8.5377	0.00347865	0.0199828
NFE2L1	-0.706266	8.09309	23.3068	1.38111e-06	2.0234e-05
TMEM141	-0.706742	3.57447	31.1446	2.39506e-08	4.83448e-07
AGPS	-0.707524	9.44685	45.1124	1.86042e-11	6.10802e-10
AMPD3	-0.707638	6.23763	40.9076	1.59602e-10	4.59621e-09
SYNGR1	-0.709058	4.39351	48.5848	3.16309e-12	1.16479e-10
KIAA0754	-0.709378	4.08979	16.1893	5.73166e-05	0.000564619
AIG1	-0.711033	4.43065	22.3708	2.24764e-06	3.11695e-05
RALA	-0.711363	6.98031	41.0977	1.44804e-10	4.2146e-09
NHEJ1	-0.711577	3.42509	24.6617	6.8327e-07	1.07006e-05
RAB42	-0.712647	4.05645	38.5685	5.28645e-10	1.39184e-08
MYO15B	-0.714216	2.32149	9.63654	0.00190744	0.0118637
CTSB	-0.715365	12.9599	71.4001	2.91654e-17	2.07779e-15
AP1S2	-0.715616	7.32834	69.1528	9.11252e-17	6.15025e-15
PKNOX1	-0.715698	3.42958	31.6382	1.85744e-08	3.8454e-07
PARP11	-0.716339	3.75027	20.0234	7.64995e-06	9.39014e-05
ST6GALNAC2	-0.716867	4.11057	26.3176	2.89638e-07	4.79796e-06
ZNF487P	-0.717043	0.874898	7.09568	0.00772702	0.0388131
GLB1	-0.718645	7.20111	65.1182	7.05369e-16	4.18993e-14
IER5L	-0.719343	3.2364	32.5332	1.17172e-08	2.5366e-07
IDS	-0.720019	5.88536	60.9475	5.86164e-15	3.10155e-13
UQCR11	-0.720507	6.04411	45.9464	1.21535e-11	4.08237e-10
TMTC4	-0.722026	3.06285	28.3756	9.99143e-08	1.80758e-06
RARRES1	-0.722074	5.3015	33.1685	8.45069e-09	1.87602e-07
FMO1	-0.722828	1.73588	7.0943	0.00773293	0.0388339
PLXND1	-0.723302	7.26889	48.4873	3.32433e-12	1.22004e-10
GAS2L1	-0.723678	1.83991	12.0995	0.000504343	0.00372574
HORMAD1	-0.724371	3.75902	23.7529	1.09529e-06	1.64898e-05
CST3	-0.725457	6.42003	46.5216	9.0614e-12	3.12067e-10
INPP5K	-0.728767	3.80703	35.713	2.28636e-09	5.5258e-08
ABCC4	-0.72953	3.87613	39.6277	3.07294e-10	8.40529e-09
STARD10	-0.729701	2.70548	13.9394	0.000188801	0.00158852
CPNE2	-0.730718	3.81175	39.536	3.22068e-10	8.7327e-09
LILRB4	-0.730876	8.31883	29.4313	5.79356e-08	1.09256e-06
ARMC7	-0.73274	2.09559	11.9524	0.000545781	0.00399128
PAQR8	-0.732826	6.6266	75.538	3.58442e-18	2.86228e-16
FONG	-0.733897	1.74781	11.9921	0.000534274	0.00392011
GRINA	-0.73477	4.17889	26.8542	2.19393e-07	3.70757e-06
FUCA1	-0.734879	8.60546	58.4919	2.04128e-14	1.00679e-12
FAM89B	-0.73505	3.06112	20.3004	6.61866e-06	8.22616e-05
ZNF385A	-0.735553	4.60543	22.8646	1.73826e-06	2.48648e-05
PELI2	-0.736762	4.07469	23.7583	1.09224e-06	1.64667e-05
PGBD1	-0.736869	2.06727	12.2379	0.000468285	0.0034997
PCSK5	-0.737257	3.35775	14.2899	0.000156702	0.00134705
GPX1	-0.73794	7.7186	57.6386	3.14988e-14	1.52256e-12
ABLIM3	-0.738691	4.76273	39.7463	2.89182e-10	7.99008e-09
CD72	-0.739241	2.63954	19.2885	1.1238e-05	0.000132641
PRCP	-0.73994	7.91314	93.8911	3.33371e-22	4.06005e-20
LRRC37A3	-0.741005	2.61038	17.6827	2.60988e-05	0.000280687
LSM11	-0.741479	1.14237	6.83798	0.00892398	0.0436915
JMY	-0.743336	5.23921	30.2909	3.71862e-08	7.19308e-07
SLC44A2	-0.744187	5.24767	39.9759	2.57117e-10	7.15856e-09
SLC4A5	-0.744402	5.03206	12.7184	0.000362072	0.002798
FBXL20	-0.744464	5.65602	52.6603	3.96522e-13	1.65915e-11
ANKMY1	-0.745828	1.31979	11.6554	0.000640151	0.00459358
CROCCP3	-0.746872	2.44076	14.9656	0.000109488	0.000994521
YPEL2	-0.747277	5.16462	66.3326	3.80915e-16	2.33914e-14
WFS1	-0.747282	3.6646	27.2395	1.7975e-07	3.09767e-06
HTRA1	-0.747616	6.10507	58.8552	1.69713e-14	8.48567e-13
ACSF2	-0.747664	5.95412	81.4066	1.83745e-19	1.71181e-17
ANKRD50	-0.747717	6.18256	55.5111	9.29316e-14	4.20313e-12
IDH1	-0.748079	9.89626	48.3593	3.54861e-12	1.29581e-10
PLA2G4C	-0.74982	4.85686	38.8957	4.4706e-10	1.18853e-08
SLC24A6	-0.751151	5.39933	56.9683	4.42897e-14	2.11736e-12
GPNMB	-0.752697	12.9038	203.984	2.8221e-46	3.61893e-43
PTPN21	-0.754882	0.971224	7.41986	0.0064508	0.0334111
DIRC2	-0.754992	5.94286	47.6626	5.06256e-12	1.81519e-10
ABTB1	-0.756198	1.2647	8.95927	0.00276065	0.0164073
CPM	-0.757731	8.63391	105.04	1.19714e-24	1.81234e-22
KCNJ5	-0.758209	6.48929	44.251	2.88854e-11	9.19271e-10
KIAA1804	-0.758472	1.78232	14.6904	0.000126689	0.00112727
IFI30	-0.760001	10.7236	117.254	2.52561e-27	4.82968e-25
ELOVL7	-0.761647	3.04241	31.1421	2.39817e-08	4.83627e-07
CTSF	-0.76165	4.9409	39.9179	2.64868e-10	7.34621e-09
LIPT2	-0.762347	1.15786	8.18833	0.00421608	0.0234406
SH3PXD2B	-0.762804	4.01972	31.9481	1.58349e-08	3.32562e-07
ATP8B4	-0.763191	6.92353	60.0636	9.18399e-15	4.77831e-13
CSTA	-0.764437	7.30755	22.5478	2.04978e-06	2.8718e-05
GSTM4	-0.764577	4.31767	33.4649	7.25601e-09	1.63241e-07
ZNF285	-0.764865	1.39239	10.8739	0.000975288	0.00664415
MCOLN1	-0.765386	3.02792	19.3661	1.07904e-05	0.000128052
SLC28A3	-0.766271	8.81676	52.9423	3.43497e-13	1.44561e-11
FCGRT	-0.766496	7.06853	63.6859	1.45924e-15	8.30588e-14
SEMA7A	-0.766499	4.82504	40.9469	1.5642e-10	4.5165e-09
CDS2	-0.76696	7.64674	89.8241	2.6031e-21	2.98672e-19
SPSB1	-0.767649	5.78383	73.0931	1.23674e-17	9.29684e-16
MPND	-0.76816	3.77375	43.4195	4.41758e-11	1.36989e-09
KIFC2	-0.769388	2.8269	25.7775	3.83134e-07	6.23772e-06
FCGR1C	-0.770918	1.48375	8.5303	0.00349281	0.0200536
FAM162A	-0.771043	6.31411	39.6532	3.033e-10	8.32737e-09
MEX3D	-0.773256	1.00048	8.8466	0.00293636	0.017268
JMJD5	-0.773658	0.350034	6.91566	0.00854442	0.0421899
UBE3D	-0.774153	2.61894	20.3584	6.42102e-06	7.99419e-05
TGM2	-0.774163	7.73674	68.5909	1.21162e-16	8.02833e-15
FLJ35390	-0.77479	0.524266	9.71082	0.00183187	0.0114689
LYSMD2	-0.774961	2.03863	13.529	0.000234909	0.00191297
THOC5	-0.77605	6.78863	51.1421	8.59167e-13	3.40543e-11
NECAP2	-0.776199	7.16548	71.7615	2.4284e-17	1.74717e-15
RAB11FIP5	-0.777824	1.59098	7.29082	0.00693076	0.035459
TDRD6	-0.778666	8.58728	60.3887	7.78604e-15	4.0704e-13
MYOM1	-0.779489	1.86641	9.33196	0.00225192	0.0137051
ETS1	-0.780291	0.802188	8.70729	0.0031694	0.018479
CCPG1	-0.78045	7.67219	19.452	1.03158e-05	0.000123022
TDP2	-0.78238	8.55008	80.6074	2.75321e-19	2.50084e-17
BAMBI	-0.783216	1.56174	9.66661	0.00187647	0.0116947
ABCA3	-0.784297	1.26275	7.08052	0.00779262	0.0390584
CTSS	-0.784884	13.4998	178.988	8.06076e-41	5.32499e-38
CTSO	-0.785039	5.84625	66.8208	2.97345e-16	1.86805e-14
ARHGAP32	-0.785201	2.34794	22.1068	2.57894e-06	3.5204e-05
ZNF667	-0.785379	2.46335	15.9733	6.42431e-05	0.000627464
ALKBH7	-0.785818	3.32843	26.4378	2.72157e-07	4.52902e-06
MT1E	-0.787032	4.33951	28.0965	1.15412e-07	2.06397e-06
TSPAN4	-0.789232	4.78375	60.7841	6.36915e-15	3.35381e-13
CYP4V2	-0.790307	6.90272	80.9735	2.2877e-19	2.11321e-17
COL6A2	-0.79177	7.30777	58.2214	2.34221e-14	1.14485e-12
GLT1D1	-0.791816	0.748285	7.74131	0.00539716	0.0288166
ERMAP	-0.792116	3.49533	47.2535	6.2374e-12	2.18962e-10
SYCP2L	-0.792263	1.01345	9.04284	0.00263725	0.0157556
TSPAN32	-0.794031	2.01957	15.6998	7.42332e-05	0.000712586
RAP2A	-0.794977	8.18422	95.6234	1.38952e-22	1.74089e-20
BTBD2	-0.79558	2.38964	13.3643	0.00025646	0.0020638
GBAS	-0.796637	6.12767	85.2381	2.64517e-20	2.73293e-18
IRF6	-0.797283	1.77528	11.4199	0.000726627	0.00513468
KLHL21	-0.797919	3.64441	31.1256	2.41863e-08	4.87302e-07
CSF1R	-0.798664	4.58111	25.2326	5.08159e-07	8.16952e-06
TLE1	-0.799942	1.50275	15.5383	8.08508e-05	0.000766991
NINJ1	-0.80017	4.88231	44.9411	2.03051e-11	6.61663e-10
GRB10	-0.800287	4.85892	7.33293	0.00677026	0.0347848
SLC2A12	-0.802981	0.669889	8.66457	0.00324457	0.0188216
SGTB	-0.803116	7.74808	52.6685	3.94868e-13	1.65541e-11
ICA1	-0.804072	4.6596	62.1638	3.16043e-15	1.73109e-13
PPM1L	-0.804605	3.75212	33.9017	5.79672e-09	1.31875e-07
ANPEP	-0.805287	6.32149	59.3635	1.31077e-14	6.69199e-13
TNFAIP2	-0.805778	7.16883	74.7583	5.32028e-18	4.14221e-16
RNF135	-0.806336	4.67039	76.5236	2.176e-18	1.78334e-16
TMEM37	-0.80674	2.9949	13.4677	0.000242704	0.0019669
H6PD	-0.807392	5.79631	65.7868	5.02446e-16	3.05106e-14
TFRC	-0.807599	12.13	146.032	1.27725e-33	4.28369e-31
TLN2	-0.807727	4.42624	34.6058	4.03699e-09	9.36239e-08
MLLT3	-0.80848	2.20751	16.2869	5.44398e-05	0.000539449
TCEB2	-0.809258	6.06035	52.0836	5.31868e-13	2.17537e-11
MARC1	-0.810409	4.21197	73.4838	1.01463e-17	7.70697e-16
RNF144B	-0.810711	6.30507	72.0466	2.10173e-17	1.53237e-15
AFMID	-0.810937	3.76292	50.1997	1.38871e-12	5.39641e-11
SLC26A11	-0.812443	7.26132	87.2976	9.33635e-21	1.00262e-18
TPD52L1	-0.812485	3.82764	35.0982	3.13496e-09	7.40435e-08
CCDC115	-0.812604	4.6422	34.9479	3.38643e-09	7.94662e-08
CYP4X1	-0.815632	2.45198	20.6411	5.53943e-06	7.01275e-05
TMEM158	-0.815931	1.67125	9.77253	0.00177139	0.0111414
FAM46A	-0.816436	7.07029	59.264	1.37877e-14	7.00634e-13
CIR1	-0.816774	9.9783	38.5238	5.40907e-10	1.4207e-08
CTIF	-0.817112	4.25481	35.0115	3.27761e-09	7.7162e-08
TUSC1	-0.8215	1.57872	16.4212	5.07155e-05	0.000506226
USP27X	-0.822259	1.22257	11.0417	0.000890833	0.00612816
MKNK2	-0.82288	5.31493	32.6021	1.1309e-08	2.45553e-07
H2AFY2	-0.823513	4.33007	46.3878	9.70192e-12	3.3071e-10
SUSD3	-0.824418	0.497062	7.76992	0.00531235	0.0284823
ACP5	-0.824438	10.1491	65.2535	6.58586e-16	3.93347e-14
EPB41L5	-0.824563	1.48902	12.4386	0.000420548	0.00318444
BRMS1L	-0.825659	3.48938	33.59	6.80434e-09	1.53555e-07
PINK1	-0.827414	6.87128	87.3148	9.25518e-21	9.98826e-19
FAP	-0.829158	1.69179	6.8597	0.00881611	0.0433156
NOTCH3	-0.829396	2.76092	13.3631	0.000256621	0.00206433
HDAC11	-0.830656	2.67015	20.9996	4.59372e-06	5.92562e-05
ANGEL1	-0.831249	5.45333	71.7287	2.46915e-17	1.77064e-15
CCDC39	-0.833549	2.05191	20.0469	7.55666e-06	9.28086e-05
PRNP	-0.834729	8.66771	47.6569	5.07733e-12	1.8175e-10
HGSNAT	-0.83513	4.87575	55.036	1.18345e-13	5.29756e-12
NPHP3-ACAD11	-0.835196	0.984507	8.27068	0.00402904	0.0226025
CREG1	-0.835848	8.95598	99.687	1.78493e-23	2.49432e-21
SIRPB2	-0.836848	3.45316	46.0314	1.16371e-11	3.921e-10
CA11	-0.837954	1.77796	17.9809	2.23138e-05	0.000244264
TUBB4A	-0.838609	0.565385	9.05623	0.00261802	0.0156492
MSC	-0.84073	3.14016	16.9776	3.78225e-05	0.000390218
CCNA1	-0.841217	4.58698	41.8153	1.00313e-10	2.96561e-09
CNRIP1	-0.841448	2.0968	14.3478	0.000151957	0.00131402
FAM20A	-0.842118	4.08243	19.5196	9.95735e-06	0.000119204
CEBPA	-0.842389	5.23799	61.8273	3.7494e-15	2.04342e-13
TBXAS1	-0.843822	7.27402	97.4184	5.61227e-23	7.37033e-21
ACP2	-0.843838	6.38645	66.7895	3.02101e-16	1.89247e-14
TMEM176B	-0.845453	5.55921	27.882	1.28941e-07	2.28716e-06
ADCK3	-0.846918	4.15877	44.974	1.9967e-11	6.52596e-10
SLC26A4	-0.847161	0.980725	12.62	0.000381637	0.00292947
GCA	-0.847311	6.47769	73.1393	1.20812e-17	9.11315e-16
NT5DC1	-0.848579	4.00926	64.4032	1.01395e-15	5.87877e-14
HK3	-0.848623	8.13159	79.167	5.70748e-19	5.01706e-17
ITIH4	-0.84982	1.69777	10.692	0.00107597	0.0072284
MYL5	-0.84997	1.05011	9.74055	0.00180247	0.0113074
ISCU	-0.85084	7.74555	53.891	2.11925e-13	9.22151e-12
CYTIP	-0.851423	6.46084	79.8174	4.10656e-19	3.68408e-17
CCNG2	-0.851605	4.98334	64.6496	8.94728e-16	5.21526e-14
OSBPL6	-0.852695	1.65732	11.7	0.000625009	0.00450244
NUAK2	-0.854026	1.62037	13.711	0.000213202	0.00176187
EXOSC5	-0.859435	1.76149	15.3825	8.77961e-05	0.00082498
CXADR	-0.859456	4.62165	44.6251	2.38617e-11	7.64977e-10
AKAP6	-0.860615	3.85022	21.3495	3.82728e-06	5.02619e-05
HAMP	-0.861431	2.41768	12.9918	0.000312865	0.00245694
PDCD1LG2	-0.862376	4.78177	43.6466	3.93358e-11	1.23207e-09
GLCCI1	-0.862751	1.80199	14.4041	0.000147478	0.00128498
PBXIP1	-0.864207	6.26824	90.1307	2.22936e-21	2.5851e-19
NIPAL2	-0.864354	5.40293	84.1088	4.68293e-20	4.60232e-18
UBIAD1	-0.864745	2.15958	16.4578	4.97452e-05	0.00049768
ECI1	-0.865238	3.52934	22.7744	1.82177e-06	2.59065e-05
KLK4	-0.865653	0.523605	8.00896	0.00465465	0.025521
MPDZ	-0.866394	1.50489	12.7818	0.00035	0.00271142
VNN1	-0.866408	4.46813	27.5049	1.56699e-07	2.72846e-06
OPN3	-0.86712	4.59501	82.8859	8.69301e-20	8.38529e-18
NUMBL	-0.869379	0.991974	13.5035	0.000238121	0.00193551
NHLRC1	-0.871219	0.92162	12.6289	0.000379819	0.00291977
TPRG1L	-0.872499	4.63085	80.2862	3.23919e-19	2.91795e-17
SYNGR2	-0.876154	5.6032	99.9467	1.56552e-23	2.20183e-21
KIAA1024	-0.87919	1.17156	9.03837	0.00264372	0.0157855
SDC1	-0.880802	4.42024	46.9546	7.265e-12	2.53403e-10
SOD2	-0.882072	9.44855	52.2341	4.92645e-13	2.02635e-11
CADM1	-0.882481	4.39249	47.3782	5.85306e-12	2.07137e-10
LIMD2	-0.882744	2.97369	22.0642	2.63688e-06	3.5905e-05
MEX3B	-0.882792	1.2933	11.482	0.000702751	0.00499022
GPR146	-0.883094	1.08905	15.748	7.23654e-05	0.00069742
RNASE4	-0.883135	2.89029	21.2501	4.03079e-06	5.27122e-05
GATS	-0.884776	0.520143	7.31074	0.00685437	0.0351258
MS4A6E	-0.88551	4.78467	21.697	3.19297e-06	4.27036e-05
APOE	-0.885901	12.5726	98.8649	2.70329e-23	3.7064e-21
CEBPD	-0.886429	3.3364	22.2807	2.35561e-06	3.25015e-05
NME3	-0.887705	1.93933	12.9525	0.000319498	0.00250362
TSPAN6	-0.888762	2.64921	33.5303	7.01636e-09	1.58177e-07
BBS12	-0.889071	2.8947	24.1374	8.97033e-07	1.37038e-05
ABHD4	-0.894135	4.77334	64.3737	1.02922e-15	5.95144e-14
APBA1	-0.89567	2.70925	31.728	1.7735e-08	3.68212e-07
HYAL3	-0.896322	1.73402	19.3448	1.09118e-05	0.000129352
PQLC3	-0.896348	5.95435	118.225	1.54768e-27	2.98579e-25
TRAPPC6A	-0.898939	1.88247	17.8907	2.33967e-05	0.000254769
SLC48A1	-0.899152	5.98863	88.7326	4.51949e-21	5.10491e-19
ARL2	-0.899798	1.90599	16.6161	4.57606e-05	0.000461843
TSHZ3	-0.899801	0.622529	6.71289	0.00957187	0.0463704
ECHDC3	-0.899836	1.97426	18.5044	1.69511e-05	0.00019127
GPER	-0.901038	2.85499	41.6543	1.08925e-10	3.20887e-09
ARL4C	-0.902264	4.23107	23.958	9.84624e-07	1.49372e-05
SEPP1	-0.902474	5.08914	55.8666	7.75585e-14	3.53719e-12
LGMN	-0.905842	8.43938	90.826	1.5688e-21	1.8387e-19
TBX19	-0.906171	1.39744	14.508	0.000139565	0.00122484
TMEM178	-0.906519	0.664026	7.58626	0.00588149	0.0309403
SH3YL1	-0.915055	4.8159	74.6707	5.56158e-18	4.31468e-16
FLJ27352	-0.91541	1.57534	10.3294	0.00130931	0.00856889
SLC16A5	-0.920711	2.55163	32.1492	1.42773e-08	3.03654e-07
IL1R1	-0.921177	6.84019	65.705	5.23719e-16	3.16403e-14
PCK2	-0.924314	7.09284	27.6236	1.47368e-07	2.58249e-06
SLITRK4	-0.925044	5.46009	96.0687	1.10964e-22	1.41463e-20
PP2D1	-0.925254	0.257264	9.03322	0.00265118	0.0158171
NPAS2	-0.925566	2.03094	14.6153	0.00013184	0.00116644
AES	-0.92695	6.02074	68.7426	1.12188e-16	7.47923e-15
ANKRD36BP1	-0.927032	4.58757	50.0233	1.51928e-12	5.87241e-11
GNB5	-0.927833	3.30479	39.9003	2.67259e-10	7.4031e-09
ZNFX1-AS1	-0.929176	6.30547	56.1691	6.64987e-14	3.06449e-12
IPW	-0.930355	2.01936	23.2327	1.43534e-06	2.09441e-05
ARHGEF5	-0.932002	0.480943	7.42204	0.00644295	0.0333784
B4GALT6	-0.933834	2.46107	22.4785	2.12508e-06	2.95828e-05
AP4M1	-0.935079	1.59837	23.2977	1.38769e-06	2.03031e-05
HES2	-0.939677	5.96354	93.554	3.95258e-22	4.73441e-20
AKT3	-0.941504	5.38094	49.2962	2.20085e-12	8.30079e-11
EGFL7	-0.942405	2.99454	30.9474	2.65114e-08	5.28772e-07
OXER1	-0.942423	2.67106	26.4516	2.70229e-07	4.50382e-06
PAOX	-0.94243	1.50481	15.8732	6.77323e-05	0.000657419
KCNE3	-0.94344	6.28093	92.5038	6.71952e-22	7.91814e-20
AP3M2	-0.944552	4.9518	63.7281	1.42833e-15	8.15123e-14
TARBP1	-0.946771	4.99383	109.992	9.83825e-26	1.61258e-23
TDRD3	-0.947589	9.10069	173.393	1.34314e-39	7.5078e-37
TSC22D3	-0.947845	4.08962	29.419	5.83037e-08	1.09855e-06
ALDH2	-0.948927	7.12715	78.3685	8.55056e-19	7.36768e-17
LZTFL1	-0.953045	4.01592	69.7283	6.80632e-17	4.65134e-15
SLC1A7	-0.95419	0.960838	12.1276	0.0004968	0.00368
CES1	-0.954326	4.64287	52.2777	4.8181e-13	1.98553e-11
BEND3	-0.954486	1.06526	9.47305	0.00208513	0.0128208
HAGHL	-0.955051	2.33141	20.5363	5.85106e-06	7.36875e-05
FCGR3A	-0.957524	8.12449	69.2164	8.82295e-17	5.9733e-15
PGD	-0.959546	9.18348	104.316	1.72528e-24	2.55858e-22
SLC6A7	-0.959588	3.02288	26.2089	3.06414e-07	5.06047e-06
ZNF704	-0.96139	2.19542	23.9703	9.78332e-07	1.48521e-05
CCDC106	-0.962616	1.8627	23.0467	1.58113e-06	2.2842e-05
CLDN15	-0.964888	0.0277333	9.18037	0.00244624	0.0147356
HPGD	-0.965023	8.70305	73.0556	1.2605e-17	9.44295e-16
SIPA1L1	-0.965623	4.49822	69.79	6.59655e-17	4.52216e-15
KCNE1	-0.965724	5.53866	66.6601	3.22597e-16	2.01508e-14
TMEM176A	-0.96595	2.56281	25.1486	5.30783e-07	8.50189e-06
SLC46A3	-0.967255	5.93476	103.686	2.37004e-24	3.49101e-22
MBLAC2	-0.967647	2.33351	24.8729	6.12383e-07	9.68791e-06
RHOBTB1	-0.97128	3.8421	56.0506	7.06303e-14	3.24156e-12
CELSR1	-0.972231	5.03459	61.5896	4.23044e-15	2.28276e-13
KLHL32	-0.973379	2.18831	23.2988	1.38687e-06	2.03031e-05
VIT	-0.974192	2.85151	29.9697	4.38856e-08	8.3848e-07
ZSCAN16	-0.9786	2.72456	30.8465	2.79269e-08	5.53965e-07
AK5	-0.979693	2.45086	20.5151	5.91629e-06	7.4423e-05
SLC31A1	-0.979953	8.73256	148.072	4.57484e-34	1.60857e-31
LOXL3	-0.979968	3.30573	56.8278	4.757e-14	2.25932e-12
UNC93B1	-0.979988	5.89676	100.892	9.71604e-24	1.39349e-21
FAM117B	-0.983007	1.51006	18.4828	1.71442e-05	0.000193349
ORM1	-0.985086	2.49031	7.70068	0.00552002	0.0293249
ADAMDEC1	-0.985229	7.45339	40.221	2.26795e-10	6.34676e-09
PKD1L1	-0.985874	3.8688	34.7304	3.78669e-09	8.85727e-08
RASGEF1A	-0.986028	2.57245	44.952	2.01923e-11	6.58969e-10
SEL1L3	-0.987667	7.73109	76.1261	2.66118e-18	2.1728e-16
IGIP	-0.991155	2.775	23.0183	1.60469e-06	2.31364e-05
ABAT	-0.992412	3.52574	65.0998	7.11996e-16	4.2178e-14
RHPN1	-0.993447	1.48947	14.6119	0.000132076	0.00116805
SLC31A2	-0.993846	6.75172	100.188	1.38563e-23	1.9743e-21
TGFBI	-0.994689	6.71095	52.6106	4.06687e-13	1.69194e-11
EPHB1	-0.994909	3.5396	50.2539	1.35085e-12	5.26806e-11
IL10	-0.995186	3.52667	42.6392	6.58275e-11	1.99866e-09
RNF187	-0.995572	6.79416	30.9927	2.59005e-08	5.17535e-07
CERS4	-0.997724	2.66413	26.8004	2.25588e-07	3.80047e-06
CD84	-0.998011	9.97681	188.075	8.36763e-43	6.75609e-40
CBS	-1.00463	4.68705	10.6891	0.0010777	0.00723778
DCUN1D2	-1.00613	3.54931	48.8355	2.78351e-12	1.03374e-10
TENC1	-1.0073	1.62581	19.6899	9.10799e-06	0.000110063
SELM	-1.01132	-0.368512	6.76956	0.00927255	0.0451108
HEY1	-1.01162	1.20496	9.14283	0.00249695	0.0149846
PNPLA3	-1.01329	3.52251	35.8874	2.09058e-09	5.06384e-08
PCMTD1	-1.01925	8.06545	82.2874	1.17673e-19	1.12512e-17
MARCH2	-1.02033	1.70206	19.6747	9.181e-06	0.000110884
LRRN3	-1.02185	0.604974	10.3725	0.00127906	0.00839792
CRIM1	-1.02335	5.0341	106.314	6.29347e-25	9.79983e-23
PARK2	-1.02469	2.02108	21.2006	4.13626e-06	5.38975e-05
ACCN2	-1.02527	0.312631	9.17776	0.00244974	0.0147526
ZBTB42	-1.02556	0.445806	11.3368	0.000759866	0.00534702
CFD	-1.02758	5.64802	53.336	2.81108e-13	1.2016e-11
SOX12	-1.0277	0.196088	7.03429	0.00799635	0.0399634
IGF1R	-1.03187	4.14214	47.1439	6.59632e-12	2.30818e-10
CKB	-1.03223	0.256514	13.9675	0.000186003	0.0015674
MMP15	-1.03351	-0.209051	7.24755	0.00709979	0.0362048
FCGR3B	-1.03481	0.456545	10.2762	0.0013476	0.00878258
NR1H3	-1.03565	9.0811	112.835	2.34469e-26	4.15563e-24
ASB13	-1.03932	3.56538	94.8339	2.07049e-22	2.57924e-20
MXD4	-1.03949	3.71305	48.8079	2.82297e-12	1.04661e-10
SRD5A3	-1.04299	6.39704	51.939	5.72518e-13	2.33288e-11
CLEC4E	-1.04649	4.74858	36.9051	1.2402e-09	3.12559e-08
OPRL1	-1.05207	1.43689	17.2977	3.19577e-05	0.000336397
NINJ2	-1.05339	-0.0656675	9.64751	0.00189609	0.0117998
KLHL24	-1.05477	7.39015	106.028	7.26917e-25	1.12389e-22
CYB5A	-1.05507	6.1278	116.313	4.05833e-27	7.56168e-25
TSKU	-1.05576	2.30778	27.7621	1.37184e-07	2.41568e-06
ME1	-1.05599	6.24488	54.3422	1.68441e-13	7.41821e-12
PAQR4	-1.06056	1.93369	34.6604	3.92541e-09	9.13276e-08
TXNRD1	-1.0632	10.9992	146.459	1.03037e-33	3.50971e-31
STL	-1.0649	0.732204	14.5223	0.000138508	0.00121655
SLAMF6	-1.06495	4.15215	61.4044	4.64775e-15	2.48946e-13
PIM1	-1.06532	6.81158	119.288	9.05941e-28	1.79541e-25
TEAD3	-1.07061	0.46858	13.7917	0.000204237	0.00169679
ALOX15B	-1.07327	4.45318	55.0806	1.15685e-13	5.19986e-12
KLHDC9	-1.07373	-0.637802	6.70905	0.0095925	0.0464406
TMEM39B	-1.07418	0.246336	9.35521	0.00222352	0.013574
CDKN1C	-1.0804	-0.373833	7.51109	0.00613204	0.0320111
ICK	-1.08225	4.28426	85.0563	2.89993e-20	2.968e-18
TCP11L2	-1.08234	5.00232	87.9255	6.79667e-21	7.48321e-19
RMRP	-1.0826	9.40905	47.7551	4.82918e-12	1.7401e-10
MB21D2	-1.08661	1.32917	15.8097	7.0044e-05	0.000677144
AHNAK2	-1.08897	4.3572	49.9397	1.58547e-12	6.09581e-11
CLEC6A	-1.08936	1.32431	11.7816	0.000598195	0.004331
ALDH5A1	-1.0923	6.0348	188.88	5.5834e-43	4.68147e-40
[truncated: 224 more rows]

## Sheet: HSApos 6 dpi
ID	logFC	logCPM	LR	PValue	FDR
FABP9	5.74715	0.287846	73.7061	9.06578e-18	3.13705e-15
ADAM30	4.92616	-2.62244	12.8361	0.000339995	0.00521964
SOWAHA	4.88864	-2.84947	12.859	0.000335859	0.00517071
GJC3	4.74329	-2.75838	8.68775	0.00320356	0.0306256
IFNB1	4.70893	-1.90238	35.6554	2.35492e-09	1.70556e-07
COX4I2	4.68735	-3.06374	15.0453	0.000104961	0.00196239
CCDC116	4.67806	-2.91387	12.7348	0.000358922	0.00545261
HSPB3	4.59638	-3.02293	17.3491	3.11048e-05	0.000706338
ESR2	4.58784	-2.73925	8.94814	0.00277753	0.0273858
HIST2H2BA	4.58193	-2.79304	7.57124	0.00593069	0.0490202
HGFAC	4.56039	-2.97405	14.746	0.000123008	0.00224212
LTF	4.55762	-2.58124	11.07	0.00087736	0.0111525
GIPC2	4.42678	-2.75855	10.5797	0.00114333	0.0136511
ZNF843	4.33906	-2.84844	7.54142	0.00602967	0.0495838
COL9A1	4.29767	-2.75963	12.6536	0.00037484	0.0056433
KCNK12	4.19939	-3.04069	8.7407	0.00311185	0.0299904
MESTIT1	4.1716	-2.79429	9.82684	0.00171984	0.0188784
NFASC	4.15323	-2.82638	9.25853	0.00234401	0.0240355
CXCL10	4.13257	-0.188526	104.386	1.66513e-24	1.45199e-21
SHCBP1L	4.10589	-2.89557	7.50481	0.00615344	0.0503409
NYNRIN	4.07441	-2.46307	11.7716	0.000601416	0.00833494
CXCL11	4.06343	-1.0552	41.2144	1.36411e-10	1.30428e-08
SV2A	4.05556	-0.839649	41.4115	1.23331e-10	1.19494e-08
SCGB2B3P	4.03865	-3.06638	7.39887	0.00652647	0.0527147
SLCO6A1	3.97199	-2.97513	7.46272	0.00629898	0.0511998
NKG7	3.94857	-2.73785	10.7722	0.00103038	0.0126051
ASB15	3.94402	-1.20183	28.067	1.17188e-07	5.71523e-06
DPY19L2P1	3.94392	-2.97702	8.0833	0.00446751	0.0393979
AGPHD1	3.8938	-2.74482	8.66656	0.00324102	0.0308963
AMOTL2	3.87839	-3.04647	8.08483	0.00446373	0.0393805
RSAD2	3.86341	6.80957	77.5922	1.26668e-18	5.11364e-16
INSL6	3.85482	-2.81587	9.44517	0.00211706	0.0222098
ZAR1L	3.84032	-2.94794	7.96845	0.00475997	0.0413137
SLC22A20	3.83049	-2.59648	11.8375	0.000580504	0.0081092
CYP4A22	3.74483	-2.70027	7.66301	0.00563645	0.0470243
RAB39B	3.71727	-1.89947	13.6644	0.000218561	0.00361505
BTG4	3.68078	-3.10628	6.77946	0.0092213	0.0681803
FBXO39	3.67174	-2.49782	9.81326	0.00173258	0.0189769
ARHGAP33	3.65728	-2.76589	9.16371	0.00246862	0.0250074
CDC42BPG	3.65146	-1.72923	19.2071	1.17279e-05	0.000311792
JAM2	3.63767	-2.15772	11.1746	0.00082925	0.0106402
SLC17A8	3.59414	-2.81627	9.4504	0.00211103	0.0221679
EPPK1	3.5758	-2.69395	8.47698	0.00359669	0.0334362
SGCD	3.52484	-2.70355	8.37435	0.00380553	0.0347688
PDGFRL	3.42559	-2.4695	8.05591	0.00453555	0.0399495
TSPAN9	3.41069	-2.1505	8.09284	0.00444405	0.0392386
FRZB	3.39526	-2.57819	10.2514	0.00136582	0.0157873
ANKRD33B	3.36187	-2.24222	12.7548	0.000355103	0.00540763
IL34	3.3301	-2.54895	6.86749	0.00877781	0.0656228
HUNK	3.32804	-2.41177	9.24141	0.00236602	0.0242156
OR52B6	3.21617	-2.35356	11.2629	0.000790718	0.0102666
HIC1	3.20053	-3.01912	11.9135	0.000557298	0.00783307
SPACA3	3.1271	-2.04252	16.3491	5.26811e-05	0.00109168
FOXD4L1	3.11958	-2.77348	9.51124	0.00204217	0.0216218
BOC	3.11633	-2.11147	12.5932	0.000387156	0.00580068
GABARAPL3	3.0973	-1.87607	20.4703	6.0564e-06	0.000179251
CASQ1	3.06178	-1.16371	14.6061	0.000132487	0.00238105
ALB	3.03343	-1.90586	10.0006	0.00156493	0.0175041
OR10A4	3.02693	-2.51192	8.03511	0.00458791	0.0402461
FLJ44511	3.01749	-2.37224	7.94147	0.00483147	0.0417464
NAPSB	2.95425	1.16554	75.2584	4.12965e-18	1.52587e-15
IFI44L	2.88753	5.08515	28.8319	7.89414e-08	4.05878e-06
GGT6	2.88463	-2.5351	9.80434	0.001741	0.0190436
TMIGD1	2.87094	-1.03217	30.0778	4.15059e-08	2.30172e-06
ASTL	2.82149	1.10814	20.1725	7.0763e-06	0.000202978
TPPP3	2.81701	-0.817231	26.7142	2.35887e-07	1.06688e-05
EDA2R	2.81132	2.51124	150.398	1.41882e-34	3.09304e-31
KIAA1683	2.79138	-1.4933	11.3499	0.000754514	0.0098908
IL36B	2.78947	-0.304276	49.3342	2.15861e-12	2.7681e-10
ERBB4	2.77982	-0.940404	20.2636	6.74736e-06	0.000194679
ARC	2.73019	0.176494	50.3601	1.2797e-12	1.72206e-10
TKTL1	2.6937	-1.10302	12.6317	0.000379258	0.00570195
LRCH2	2.68645	-2.40308	10.6879	0.00107837	0.0130533
DCT	2.66976	-2.19821	8.84486	0.00293916	0.0286812
GRIN2C	2.66971	-2.22967	9.10429	0.00255011	0.0256423
EPGN	2.63716	-2.23071	6.69277	0.00968045	0.0706035
STRC	2.63396	-1.54631	18.5647	1.64231e-05	0.000414378
ANKRD13B	2.6171	-2.36853	7.31035	0.00685585	0.0544671
HHIPL2	2.60391	-2.08451	8.05049	0.00454914	0.0400045
MATL2963	2.60039	-1.47328	17.564	2.77805e-05	0.000642221
CCL8	2.59711	0.288756	39.1661	3.8924e-10	3.49195e-08
CASR	2.58836	-2.21114	9.39044	0.0021812	0.0227404
PRDM7	2.5868	-2.06853	9.02753	0.00265944	0.0264729
CD79A	2.58579	-0.0652847	44.4191	2.65086e-11	2.86083e-09
SIGLEC12	2.5815	0.198915	36.6109	1.44223e-09	1.09933e-07
TMEM26	2.57067	-0.0899489	76.1542	2.6235e-18	1.00337e-15
C1S	2.56387	2.00035	68.4192	1.32183e-16	3.74234e-14
SLC25A47	2.53852	-1.67338	6.84544	0.00888678	0.0662463
MAGEA8	2.49796	-2.39941	8.42787	0.00369513	0.0340753
FAM216B	2.4915	2.2541	72.1997	1.94482e-17	6.52262e-15
GAS6	2.48251	-0.514005	43.2111	4.91409e-11	5.07712e-09
FBXW4P1	2.46555	-1.96251	12.0088	0.000529507	0.00752567
FLNC	2.45736	-2.12225	8.2113	0.00416303	0.0373473
CXCL17	2.45619	-2.47307	6.71294	0.00957159	0.0700439
VTRNA2-1	2.45095	-0.673567	18.7902	1.45918e-05	0.000374581
DNAH2	2.45065	-1.13653	21.0232	4.53749e-06	0.000136848
PTPRG	2.42697	-0.216335	28.697	8.4634e-08	4.32544e-06
FAM186B	2.42097	-0.844892	27.1677	1.8655e-07	8.67118e-06
C1R	2.41817	-1.43188	29.421	5.82425e-08	3.13503e-06
GNAO1	2.41805	-1.39313	14.6422	0.000129972	0.00234553
ULBP1	2.40062	0.214415	30.1496	3.99973e-08	2.23003e-06
CCDC144NL	2.39954	-2.42944	7.45401	0.00632954	0.0513755
GRM2	2.35	-2.91539	9.54768	0.00200202	0.0212794
HTR1F	2.34949	-0.918576	16.3402	5.29284e-05	0.00109472
OR6K6	2.33767	-0.263859	9.98571	0.00157759	0.0176186
FLJ41278	2.32964	-1.9603	7.33954	0.00674541	0.053904
BANK1	2.32795	-1.71778	17.2439	3.28757e-05	0.000742684
IFI27	2.32632	2.09697	38.8769	4.51391e-10	4.00013e-08
RRAD	2.3056	-1.64391	31.3985	2.10139e-08	1.22161e-06
OASL	2.30309	3.29742	56.8064	4.80903e-14	8.45458e-12
FLJ33360	2.28566	-2.27656	10.0474	0.00152561	0.0171523
COL11A2	2.26077	0.314056	35.6841	2.32049e-09	1.69187e-07
HES1	2.25391	2.29862	53.1045	3.16268e-13	4.78794e-11
HES4	2.24783	-0.0274906	23.6384	1.16242e-06	4.34661e-05
CCR7	2.23248	-0.659465	29.3798	5.94935e-08	3.17882e-06
LIPH	2.22168	-2.22864	9.43457	0.00212933	0.0223171
RNF222	2.2151	-1.82659	11.0338	0.000894639	0.0113127
SLC44A4	2.20721	-2.1935	11.8783	0.000567929	0.00796196
VEPH1	2.19202	0.46406	22.8251	1.77435e-06	6.2998e-05
WNT16	2.17854	-1.43879	11.2011	0.000817471	0.0105387
SYT12	2.17734	-1.14301	10.2473	0.00136887	0.0157993
HIST1H1T	2.17312	0.106406	22.1733	2.49113e-06	8.3936e-05
IL7R	2.16565	2.01997	81.1385	2.1044e-19	9.76083e-17
GDF9	2.15826	-1.75561	6.7785	0.00922623	0.0681803
NPFF	2.15373	-2.25712	6.88133	0.00871005	0.0652057
PTPRU	2.14773	-0.496107	35.8032	2.18291e-09	1.60227e-07
APOBEC3H	2.13993	-0.827628	13.7585	0.000207879	0.00347529
F11	2.12873	-1.32818	25.9223	3.55436e-07	1.54046e-05
SLC36A2	2.12755	-0.920972	18.7547	1.48654e-05	0.000379291
WISP1	2.11099	-0.0758484	14.6341	0.000130532	0.00235368
SLC3A1	2.1101	-0.895675	19.1952	1.18007e-05	0.000313343
FLJ41484	2.09771	-0.489498	28.4456	9.63675e-08	4.80735e-06
ISG15	2.08819	5.01099	52.4799	4.34667e-13	6.44608e-11
CD5L	2.0786	-2.04341	12.4168	0.000425486	0.00627577
TRIM55	2.03491	0.227259	26.7284	2.34152e-07	1.06123e-05
SPARCL1	2.02851	-1.57542	7.41355	0.00647343	0.0523639
LAMA5	2.02063	-2.0763	9.68427	0.00185852	0.0200772
TULP2	2.00974	1.53424	30.992	2.59097e-08	1.4864e-06
ABCA10	2.00903	1.1585	62.1473	3.18711e-15	7.0897e-13
IL6	2.00865	-1.41109	13.7376	0.000210206	0.00349769
CMPK2	1.98566	4.17172	38.7656	4.77873e-10	4.20066e-08
DNAH12	1.98062	0.324489	28.5274	9.23799e-08	4.62961e-06
CLIC6	1.96853	2.63517	99.0172	2.50319e-23	1.65362e-20
PLEKHA6	1.95826	1.43317	50.8093	1.01793e-12	1.39565e-10
CD70	1.94362	-1.86591	9.88694	0.00166456	0.0184013
DOC2A	1.93781	-1.34072	9.92168	0.00163343	0.0181585
COL28A1	1.93209	-2.2411	7.08954	0.00775352	0.0596214
ALMS1P	1.92682	-2.13127	8.40559	0.00374069	0.0343544
PLXDC1	1.9234	-1.10374	14.1536	0.000168477	0.0029034
AQPEP	1.91651	-1.00608	10.0645	0.00151156	0.0170294
ULBP2	1.90064	0.289792	38.5184	5.42407e-10	4.67371e-08
ZBP1	1.90028	-0.800923	14.7354	0.0001237	0.00225097
LIPG	1.89906	-0.312897	19.4688	1.02257e-05	0.000276918
MMP21	1.8968	-1.78195	9.37757	0.00219657	0.0228556
NPM2	1.89625	-1.43499	9.68939	0.00185335	0.0200611
CCDC67	1.89083	-1.61727	6.98257	0.00823075	0.0624105
ADAMTSL4	1.88548	1.91393	25.6167	4.16423e-07	1.7593e-05
OR7E37P	1.87767	-1.65225	8.57492	0.00340825	0.0320672
IRF4	1.85984	-1.67113	7.25557	0.00706814	0.0557354
MIPOL1	1.85938	-1.17577	18.8446	1.41809e-05	0.000365849
SH2D4B	1.84949	-1.43597	12.5872	0.000388388	0.00581115
OSBPL10	1.84059	0.114452	16.6298	4.54327e-05	0.00097292
PYGM	1.83939	-0.79096	21.9217	2.84009e-06	9.3244e-05
CHRNA2	1.82255	-0.17967	19.1459	1.21097e-05	0.000320378
HAP1	1.82172	-2.04918	6.9864	0.00821315	0.0623596
IFIT2	1.81275	7.06898	52.0934	5.2923e-13	7.64054e-11
C1RL	1.8093	0.970854	41.7541	1.03507e-10	1.02566e-08
ADH6	1.80059	-1.65305	17.1077	3.53193e-05	0.000790514
AQP5	1.7953	-0.615983	13.7593	0.000207785	0.00347529
PRO1768	1.7922	-1.75167	7.67105	0.00561139	0.0468511
RSG1	1.79164	-0.48669	28.0544	1.1795e-07	5.73955e-06
PSD2	1.78923	-2.18382	6.84425	0.00889269	0.0662545
HIP1R	1.78196	-1.46634	9.09605	0.00256162	0.0257224
NPY6R	1.78075	-0.31738	18.0345	2.16933e-05	0.000522556
FBXL22	1.77306	-1.70346	7.86061	0.00505233	0.0431586
SPATA18	1.76245	3.47314	190.02	3.14678e-43	1.372e-39
ATP10B	1.74742	1.92992	33.3547	7.67925e-09	5.02725e-07
EPHA2	1.74001	-1.56356	8.36343	0.00382847	0.0349411
SIGLEC10	1.72985	2.74543	88.9389	4.0719e-21	2.11351e-18
HOXB6	1.72469	-1.86569	9.26712	0.00233304	0.0239568
METTL24	1.72161	-1.02823	12.2813	0.00045753	0.00667614
SLC6A13	1.7211	-0.5806	23.0491	1.57917e-06	5.66215e-05
ITPK1-AS1	1.71405	-0.628448	10.0971	0.00148501	0.0168086
ISG20	1.70885	-0.0809356	11.6914	0.000627912	0.00857674
PACSIN3	1.70487	-0.842398	13.5287	0.000234942	0.00384514
FRMPD2	1.69976	-1.10315	8.50615	0.00353948	0.0329888
PLXNA2	1.69533	3.59281	92.4442	6.92508e-22	3.97281e-19
CARD17	1.69086	0.791109	16.5678	4.69406e-05	0.0010003
TCTEX1D2	1.68974	3.19491	46.8937	7.49422e-12	8.92754e-10
OR1K1	1.68688	-2.27396	6.73213	0.00946916	0.0695043
C1QTNF7	1.67764	1.12272	17.9066	2.32013e-05	0.000553984
MFAP5	1.6774	3.10364	48.2059	3.8374e-12	4.72628e-10
ZNF323	1.67003	2.91989	80.1634	3.44701e-19	1.5029e-16
HERC5	1.66666	5.73172	49.0872	2.44833e-12	3.10312e-10
FAM166A	1.6557	-1.10438	7.09536	0.00772839	0.0594911
TRPV5	1.65207	0.484888	21.5364	3.47184e-06	0.000109849
RBM11	1.65041	-1.30946	7.88888	0.00497395	0.042673
COL4A6	1.64962	-1.47353	9.6147	0.00193026	0.0206518
MDM2	1.62893	10.322	565.703	4.83189e-125	1.05335e-120
SLC24A2	1.62595	-1.15016	12.2377	0.000468335	0.00680193
MSH4	1.62585	-1.14605	8.14548	0.00431686	0.0383956
NUDT8	1.61844	-2.01989	6.84508	0.00888855	0.0662463
OR2AT4	1.61775	0.186512	10.6069	0.00112669	0.013503
APOBEC3A	1.61536	2.46302	18.2082	1.98029e-05	0.000486153
YSK4	1.61201	-1.80134	8.76807	0.00306549	0.0296588
NEAT1	1.61034	7.55643	24.6111	7.0148e-07	2.78548e-05
MTUS2	1.60746	-0.613596	13.4428	0.000245947	0.00399824
SLC36A3	1.60407	2.03768	38.8373	4.60631e-10	4.06549e-08
ZDHHC11	1.59475	-0.252095	21.2171	4.10095e-06	0.000125387
OR6N1	1.59322	-0.254953	7.00566	0.00812526	0.0618257
TNFRSF10C	1.59184	3.09975	142.725	6.75078e-33	1.22639e-29
ESRRB	1.58844	-0.890239	14.5623	0.000135602	0.00242703
DNAH6	1.58367	-0.383446	12.0729	0.000511613	0.00733761
SULF2	1.58353	5.52409	117.951	1.777e-27	2.15214e-24
SCN10A	1.57931	0.507359	28.6008	8.89472e-08	4.48854e-06
KCNMB2	1.57122	-0.154099	18.2644	1.92262e-05	0.000474131
ADA	1.55642	1.43635	59.2477	1.39023e-14	2.78046e-12
TTC39A	1.55619	0.514943	35.0605	3.19622e-09	2.26226e-07
EGF	1.55531	-1.5406	7.5841	0.00588853	0.0487542
GALNT8	1.54905	-0.865294	8.52613	0.00350083	0.0327827
CRYBA1	1.54635	-0.0117133	23.1076	1.53183e-06	5.52881e-05
MTTP	1.54453	-1.42895	11.4097	0.00073061	0.00964122
EFNA1	1.54352	-1.63378	7.52814	0.00607425	0.0499316
SHE	1.54339	-0.179373	22.7119	1.88204e-06	6.60682e-05
KRTCAP3	1.53894	-0.114215	22.1432	2.53047e-06	8.48681e-05
CCDC113	1.5369	0.817781	47.9289	4.41948e-12	5.35248e-10
MYRIP	1.52752	-0.500077	10.6323	0.00111131	0.01337
PLEKHA4	1.52396	-0.874044	8.89117	0.00286553	0.0281062
EGR1	1.5226	4.90618	23.8867	1.02174e-06	3.89406e-05
ACER2	1.51763	2.85116	100.738	1.04973e-23	7.69434e-21
ABCA9	1.5056	-1.00783	8.56583	0.00342532	0.0321584
YES1	1.50352	2.29849	66.4152	3.6528e-16	9.47988e-14
BMP7	1.50292	0.273578	21.726	3.14504e-06	0.000100975
KRT18	1.49996	0.216292	23.7458	1.09933e-06	4.13197e-05
LMOD2	1.49884	0.113988	13.9413	0.000188604	0.00320216
LBX2	1.47914	-1.53394	6.73003	0.00948032	0.0695627
PARD3B	1.47897	0.809123	28.5534	9.11501e-08	4.58908e-06
TMEM150C	1.47555	-1.15832	8.96338	0.00275444	0.0271828
ZNF812	1.47139	-0.808643	7.3509	0.00670292	0.053722
TLR10	1.47019	-0.541244	11.5425	0.000680238	0.0091369
CD69	1.46992	-1.50293	6.84312	0.00889831	0.0662737
DNASE1L3	1.46519	2.017	56.4818	5.67217e-14	9.81375e-12
VWCE	1.46094	-0.514313	14.7727	0.000121278	0.00222173
TANC1	1.4573	0.5886	23.9725	9.77201e-07	3.74223e-05
F5	1.4571	-0.188403	14.6276	0.00013098	0.0023562
DNM1P41	1.45503	-1.21632	8.68798	0.00320315	0.0306256
GFRA1	1.45146	0.486561	10.5973	0.00113252	0.0135505
TSHR	1.45084	-0.545755	9.87637	0.00167415	0.0184882
THNSL2	1.44922	-0.461982	15.3472	8.94547e-05	0.00170763
FOSB	1.44601	3.24618	26.7837	2.27553e-07	1.03779e-05
ATP2A1	1.44403	-1.31135	9.18989	0.00243356	0.0247557
CDKN1A	1.43893	7.53523	214.916	1.1627e-48	8.44895e-45
SLC6A20	1.43419	-0.837022	10.9293	0.000946537	0.0118182
OCIAD2	1.43396	0.847367	16.6638	4.46245e-05	0.000958438
DSP	1.43275	5.31354	35.5182	2.52677e-09	1.82396e-07
PMAIP1	1.43137	4.41422	68.4635	1.2925e-16	3.70742e-14
COL5A2	1.43058	1.10631	25.4701	4.49291e-07	1.88356e-05
MYOT	1.42752	0.785994	27.8106	1.33789e-07	6.45263e-06
FAM26F	1.42194	-0.137165	21.393	3.74144e-06	0.000116187
CHN1	1.41899	-0.167233	17.9004	2.32772e-05	0.00055519
GRIP1	1.41442	-0.343647	8.45769	0.00363503	0.0336777
FLJ21408	1.41231	1.96128	36.8913	1.24903e-09	9.90143e-08
MAMDC2	1.40494	-1.27919	7.03423	0.00799664	0.0611244
RASGRF2	1.39435	-1.24195	6.69045	0.0096931	0.0706485
SHC4	1.38572	1.36372	38.167	6.49409e-10	5.55181e-08
PRR5L	1.38555	3.40568	138.685	5.16264e-32	8.65736e-29
UGT3A1	1.38322	1.09031	26.1907	3.09311e-07	1.36497e-05
GCNT4	1.38312	1.4628	25.6978	3.99281e-07	1.69016e-05
CEACAM3	1.38121	0.362948	25.0905	5.4703e-07	2.24581e-05
DYNC1I1	1.37949	-0.461159	18.1574	2.03372e-05	0.000495365
IFIT3	1.37916	7.89275	33.765	6.21864e-09	4.15848e-07
COL7A1	1.37913	1.19528	31.9874	1.55176e-08	9.42297e-07
NCF1B	1.37789	-0.148535	14.7218	0.000124597	0.0022654
MX1	1.37203	8.01457	40.2629	2.21984e-10	2.0333e-08
ANKRD24	1.37154	-0.0347252	24.1413	8.95209e-07	3.45408e-05
PTGFRN	1.36607	4.89107	129.682	4.80959e-30	7.48921e-27
PLEKHG2	1.3647	1.776	16.0335	6.22315e-05	0.00125615
OAS3	1.36381	6.60068	42.6975	6.38942e-11	6.50885e-09
PIP5K1P1	1.3622	-0.154299	13.7523	0.000208567	0.00348144
ZNF334	1.36058	1.34668	31.5188	1.97516e-08	1.16563e-06
IL21R	1.3599	2.64484	28.2707	1.05482e-07	5.17908e-06
GPR113	1.35732	-0.55615	10.7457	0.00104523	0.0127367
ANKRD19P	1.35508	-0.721953	8.46064	0.00362913	0.0336374
YAP1	1.3545	-0.0947557	10.2192	0.00138987	0.0159974
EPSTI1	1.35307	5.40272	39.1126	4.00055e-10	3.57426e-08
TEAD1	1.34786	-1.07056	11.0092	0.000906599	0.0114242
USP18	1.34004	4.43734	27.0914	1.94058e-07	8.98186e-06
CCDC163P	1.3364	-0.388736	10.5276	0.00117606	0.0139489
SH3D19	1.33556	0.74252	27.2211	1.81471e-07	8.45312e-06
DPRXP4	1.32783	-0.59265	12.7614	0.000353855	0.00540199
CCDC74A	1.32421	-0.444363	15.2102	9.61831e-05	0.00181383
OR6V1	1.32113	-0.053475	9.59939	0.00194642	0.0207694
LYPD1	1.31906	-0.203025	19.1151	1.2307e-05	0.000324811
FZD6	1.31851	2.96636	59.0498	1.53735e-14	3.04674e-12
HSD3BP4	1.31552	2.19509	15.1378	9.99395e-05	0.00187817
SV2C	1.31496	-1.19523	9.23299	0.00237694	0.0243159
SLC26A7	1.3119	-0.406836	12.2079	0.000475877	0.00689769
CRB1	1.30579	-1.27268	11.6077	0.000656788	0.00887661
FLJ14186	1.30052	-0.48282	7.46546	0.00628939	0.0511419
CASP5	1.29859	1.13777	10.1956	0.00140775	0.0161359
PRKG1	1.2947	-0.452902	7.74085	0.00539853	0.045492
CACNB1	1.29444	1.00128	26.692	2.38604e-07	1.0747e-05
KLF4	1.29338	1.96978	31.4695	2.02593e-08	1.18724e-06
ANGPTL2	1.28886	-0.15768	12.0513	0.000517556	0.00741308
PLK2	1.2885	3.14072	52.8617	3.57886e-13	5.38062e-11
PIDD	1.28712	0.253869	17.1111	3.52564e-05	0.000789917
KANK3	1.28448	0.948061	22.5183	2.08157e-06	7.16874e-05
SUSD4	1.28213	-1.21427	9.03006	0.00265575	0.0264483
HIST2H2BE	1.28083	5.34717	57.8229	2.86817e-14	5.29882e-12
PLA2G16	1.2778	1.20927	20.5019	5.95729e-06	0.000176933
ZFPM1	1.27754	-0.879858	7.08369	0.00777885	0.0596789
NOX4	1.27666	1.86283	17.7386	2.53432e-05	0.000591521
SEMA6B	1.27587	2.01857	36.674	1.39632e-09	1.07561e-07
ITGB1BP3	1.27434	2.06299	26.0386	3.34655e-07	1.45618e-05
OSMR	1.27382	-0.101952	10.9728	0.000924581	0.0115905
CXCR2P1	1.27257	-0.122464	7.25821	0.00705776	0.0557259
MED12L	1.27056	-0.625013	8.1302	0.0043534	0.038626
SLFN12L	1.27016	-0.802533	7.37146	0.0066267	0.053342
FDXR	1.26979	3.49039	57.7056	3.04436e-14	5.51215e-12
IFITM10	1.26585	4.03399	84.9203	3.10635e-20	1.53905e-17
SLC9A2	1.26231	2.81148	39.196	3.83332e-10	3.45315e-08
ARG1	1.25853	-0.0430291	14.3341	0.00015307	0.00268674
HIST2H3D	1.25455	-0.0952206	15.4796	8.34022e-05	0.00160615
GCH1	1.25128	1.17705	30.4538	3.41907e-08	1.92103e-06
KCNS1	1.25086	0.34197	21.8697	2.91805e-06	9.48039e-05
RLBP1	1.24827	-1.34827	8.55512	0.00344551	0.0323063
MLLT11	1.24794	2.21895	38.0161	7.01618e-10	5.88279e-08
SLC41A1	1.24404	2.03556	49.1501	2.37111e-12	3.02282e-10
SYNM	1.23992	-0.453212	8.76744	0.00306655	0.0296588
BATF2	1.23968	0.915246	16.0966	6.01914e-05	0.00122063
OXTR	1.2378	-0.729349	9.41841	0.00214818	0.0224605
HSPA4L	1.23769	1.37491	21.3993	3.72902e-06	0.00011601
COL4A4	1.23607	0.394458	11.2336	0.000803304	0.0103967
FAM196A	1.2357	0.631069	14.7372	0.000123586	0.00225077
SNCAIP	1.2334	0.62817	16.0692	6.10679e-05	0.00123725
TAS2R39	1.23324	1.50795	12.8497	0.000337529	0.00518909
KIAA0284	1.2323	2.34819	38.0174	7.0117e-10	5.88279e-08
LRRC18	1.23153	1.50485	10.3742	0.00127786	0.0149771
ITGB7	1.22926	1.42019	22.419	2.19199e-06	7.48987e-05
RASAL3	1.22735	2.03986	30.9923	2.59058e-08	1.4864e-06
IDO1	1.22432	0.758101	12.3133	0.000449732	0.00657997
WDR74	1.22258	4.4849	64.5277	9.51864e-16	2.30563e-13
RARRES3	1.22108	0.346701	13.197	0.000280394	0.00445175
CRIPAK	1.22005	-0.00167352	9.71646	0.00182625	0.019817
ITGA9	1.21379	-0.610379	6.69569	0.00966462	0.0705116
FSD2	1.20842	-1.08304	9.07653	0.00258911	0.0259268
CCL22	1.20668	8.33967	40.9792	1.53861e-10	1.43956e-08
PALMD	1.20602	1.79575	9.32923	0.00225527	0.0233301
EGOT	1.20054	0.453658	9.42588	0.00213944	0.0224015
GPR156	1.20038	0.766667	9.46374	0.00209574	0.0220711
DLEC1	1.20005	-0.120496	8.09381	0.00444166	0.0392335
IFI6	1.19806	9.152	18.8835	1.38947e-05	0.000360172
CD163L1	1.1908	1.53241	21.828	2.98216e-06	9.64556e-05
FKBP1AP1	1.18805	-0.395841	10.4444	0.00123022	0.0145123
TRIM61	1.17809	-0.602997	10.1968	0.00140684	0.0161359
RNF144A	1.17702	0.421589	16.4469	5.00332e-05	0.00105181
GREB1	1.1738	2.88833	65.8569	4.84868e-16	1.22908e-13
TTC3P1	1.17248	0.433222	25.2847	4.94627e-07	2.05388e-05
GOLGA2P5	1.17041	0.3168	15.0188	0.000106448	0.00198849
SRSF12	1.16956	-0.160024	7.13556	0.00755701	0.0585029
CA12	1.16859	-0.181528	18.5105	1.68966e-05	0.000422901
PLCL1	1.16632	5.05149	161.532	5.23502e-37	1.42654e-33
CASZ1	1.16606	1.25771	18.1818	2.00792e-05	0.000492381
PATL2	1.16448	2.21687	54.4337	1.60781e-13	2.61537e-11
LRRC8E	1.16402	-0.6963	9.54173	0.00200852	0.0213277
PLEKHG7	1.16177	0.62925	17.8416	2.40071e-05	0.000567629
IRF7	1.15479	2.63672	20.4692	6.06001e-06	0.000179251
CCL7	1.15012	2.12879	13.4532	0.000244592	0.00397918
PRIC285	1.14981	3.80426	32.3723	1.2729e-08	7.92837e-07
ST6GAL2	1.14813	-0.855127	6.74018	0.00942652	0.0693547
KLB	1.14557	-0.0765057	8.45383	0.00364276	0.0337349
P2RY12	1.14422	-0.60974	9.38369	0.00218925	0.0228134
NCF1C	1.1425	0.86955	13.2453	0.000273266	0.00435786
BZRAP1	1.14219	1.15818	11.209	0.000814022	0.0105128
COL6A4P2	1.1392	-0.336444	7.72853	0.00543548	0.0457118
FZD3	1.13401	1.41406	36.7409	1.34919e-09	1.05044e-07
GP6	1.13075	-0.669297	10.2965	0.0013328	0.0155042
SCUBE1	1.1297	-1.45106	6.70907	0.00959236	0.0701253
KIAA1671	1.12616	2.43024	44.3778	2.70738e-11	2.90743e-09
NR1D1	1.12242	0.0773614	13.6251	0.000223179	0.00367192
CALB1	1.12124	1.12866	10.8535	0.000986089	0.0122071
CAMK1G	1.12119	-0.104103	9.64833	0.00189524	0.020403
ZNRF2P1	1.1194	0.092249	16.0023	6.32648e-05	0.0012723
IGFN1	1.1191	1.53774	14.7759	0.000121072	0.00222089
AKR7L	1.11804	-0.461566	7.42729	0.00642419	0.0520429
OR10AD1	1.11579	-0.211576	6.7173	0.00954823	0.069972
GRIP2	1.11163	-0.705053	9.11614	0.00253363	0.0255473
GSTO2	1.1106	-0.315891	9.12606	0.00251994	0.0254681
CD80	1.10724	1.28377	19.4123	1.05326e-05	0.000284524
DNM1P46	1.10691	-0.259697	8.91584	0.00282708	0.027799
APOBEC2	1.10661	-0.303238	7.56069	0.00596553	0.0492421
LIF	1.10608	2.62238	35.7657	2.22526e-09	1.62788e-07
RIC3	1.10363	-0.551792	6.87001	0.00876541	0.0655751
ACTA2	1.1014	4.04419	52.0561	5.39383e-13	7.73589e-11
ARHGAP42	1.09853	-0.566488	7.75114	0.00536786	0.0452511
XAF1	1.09422	6.71734	32.8336	1.00397e-08	6.41832e-07
CD79B	1.09259	-0.714881	8.6894	0.00320065	0.0306256
MTMR11	1.0917	2.37143	29.26	6.32888e-08	3.32457e-06
HLA-DOB	1.09032	-0.736779	8.30186	0.00396046	0.0358695
ATHL1	1.08423	0.426602	14.6274	0.000130996	0.0023562
UST	1.0801	1.9447	25.6055	4.18845e-07	1.76612e-05
FAM43A	1.07358	2.11189	35.9004	2.07662e-09	1.55035e-07
ALK	1.07182	3.36527	12.4256	0.000423488	0.00625477
ZNF280B	1.06372	0.718684	10.5796	0.00114344	0.0136511
NEURL3	1.06297	-0.237647	8.51447	0.00352334	0.0328946
OAS2	1.06199	6.19983	29.1533	6.68707e-08	3.49588e-06
CERKL	1.06016	-0.0575404	9.62098	0.00192367	0.0206042
TMEM38A	1.05934	-0.632546	6.67009	0.0098044	0.071258
ERVFRD-1	1.05834	0.984675	10.762	0.00103604	0.01265
OTUD1	1.0555	5.91694	35.1148	3.10834e-09	2.20723e-07
PIK3R3	1.05458	2.78243	27.712	1.40786e-07	6.74537e-06
WDR17	1.04937	0.97622	18.4714	1.72474e-05	0.000429217
HIST2H2BF	1.04891	3.91343	27.8368	1.3199e-07	6.37999e-06
GPC1	1.04834	2.21507	22.5007	2.10071e-06	7.22328e-05
TNFRSF9	1.0474	3.91105	41.4613	1.20228e-10	1.17007e-08
MYO1G	1.04288	1.98226	21.4833	3.5693e-06	0.000112119
GDF15	1.04224	6.98132	34.9938	3.3075e-09	2.33345e-07
EFCAB4A	1.0419	0.0268686	10.5732	0.00114736	0.013677
CXCL2	1.03762	6.10904	15.8837	6.73572e-05	0.00133977
CFP	1.0354	0.00354919	9.94239	0.00161516	0.0179795
DNAJC27-AS1	1.0326	-0.0406204	8.70301	0.00317685	0.0304821
FLJ37201	1.03246	-0.329172	9.24954	0.00235554	0.0241423
CREB5	1.0304	2.61772	25.0119	5.6978e-07	2.32172e-05
EXT1	1.02818	-0.195984	9.86439	0.00168509	0.0185623
ANKDD1A	1.02806	3.40581	26.424	2.74115e-07	1.22704e-05
CELSR2	1.02749	0.123289	10.7795	0.0010263	0.0125834
EPHX4	1.02709	1.71769	21.7192	3.15624e-06	0.000101185
VSTM4	1.02303	-0.134247	10.3563	0.00129037	0.0150831
HSD17B3	1.02244	-0.714865	8.16345	0.0042743	0.0381415
DOCK9	1.02223	1.83912	29.1921	6.55454e-08	3.43483e-06
FAM71A	1.02124	2.0889	13.9507	0.000187668	0.00319622
LAYN	1.0212	5.10215	62.9838	2.0841e-15	4.78247e-13
GGT8P	1.02017	1.00915	13.3394	0.000259884	0.00418115
NEK5	1.01218	-0.104162	7.39359	0.00654568	0.0527917
SPTA1	1.01168	0.619082	7.8391	0.00511281	0.0435558
HSH2D	1.01138	-0.0069875	8.05226	0.00454469	0.0399952
EID3	1.00776	3.77508	17.1455	3.46221e-05	0.000778105
CLEC2D	1.00315	5.03983	74.6517	5.61533e-18	2.00679e-15
MDC1	1.003	3.09371	17.0559	3.62948e-05	0.000806552
SULT1C3	1.0017	-0.0584151	7.92256	0.00488222	0.0420681
NOTCH4	1.00124	-0.175046	11.5522	0.000676689	0.00909838
FOSL1	0.998069	0.701581	16.3026	5.39894e-05	0.00111561
SLC10A1	0.992708	2.10758	20.1007	7.34681e-06	0.000208542
COL5A3	0.991288	2.14652	19.0842	1.25079e-05	0.000329313
PPL	0.990928	0.00986547	6.71716	0.00954893	0.069972
NRG4	0.990077	0.0806448	10.2923	0.0013359	0.015532
ABCA3	0.989122	1.26275	12.8384	0.000339581	0.00521696
FAM22D	0.988944	-0.15564	9.91106	0.00164289	0.0182543
FAM65C	0.983537	1.22142	6.81964	0.00901609	0.0669451
TGFBR3	0.983487	0.602261	12.7154	0.000362657	0.00549404
ANP32A-IT1	0.982963	1.61523	7.26665	0.00702467	0.0555049
FAHD2B	0.981324	0.7061	18.0133	2.19369e-05	0.000527259
LAPTM4B	0.980542	0.453006	10.6082	0.0011259	0.0135009
ELL3	0.979067	0.935389	11.3407	0.000758259	0.00992795
UNC45B	0.978897	2.0541	12.3639	0.000437721	0.00643396
B3GNT5	0.97728	6.02945	52.4002	4.52686e-13	6.66794e-11
LILRB1	0.976222	5.04477	65.4971	5.81993e-16	1.44176e-13
TFAP2E	0.973246	-0.288831	7.71086	0.00548897	0.0460229
LIMCH1	0.970054	0.755681	17.7613	2.50426e-05	0.000586459
OR6K3	0.969624	0.642515	8.04542	0.0045619	0.0401005
TGFB3	0.968982	-0.586601	8.71752	0.00315166	0.0302937
ENDOU	0.961445	0.0567736	8.05164	0.00454624	0.0399952
DFNB31	0.960072	0.4896	14.6739	0.000127805	0.00230832
PHACTR1	0.959719	4.67616	21.4596	3.61362e-06	0.000113185
MYO5B	0.959195	1.52823	11.1613	0.000835206	0.0106914
GIMAP6	0.957793	2.53597	10.3615	0.00128667	0.0150481
SP110	0.957698	6.11538	35.8768	2.102e-09	1.56394e-07
GPR133	0.952597	1.54824	20.2094	6.94122e-06	0.000199366
CYFIP2	0.952342	5.19251	68.6236	1.19169e-16	3.50954e-14
ABCG2	0.951159	7.28931	75.2004	4.25271e-18	1.54515e-15
MYLK-AS1	0.950227	-0.901975	7.33572	0.00675975	0.0539987
GRIK1-AS2	0.949871	-0.0906777	7.77836	0.00528758	0.0447127
IL36RN	0.949029	1.83551	19.0128	1.29843e-05	0.000338586
ENDOD1	0.948847	5.85023	79.1439	5.77465e-19	2.37523e-16
TMEM232	0.94766	1.98458	25.0996	5.44455e-07	2.23961e-05
CMYA5	0.946425	1.93301	15.9758	6.41576e-05	0.00128669
IGSF10	0.942728	1.07798	10.0834	0.00149615	0.0168995
KLHL29	0.94266	0.285774	12.8348	0.000340238	0.00521969
MYO7B	0.937383	0.1213	8.27836	0.00401203	0.0362613
SPDYE7P	0.933908	2.61697	18.5284	1.67392e-05	0.000419924
FSIP2	0.932446	2.0469	20.8547	4.95472e-06	0.000148369
SEMA4F	0.932372	1.93087	20.3144	6.57043e-06	0.000190726
PKDREJ	0.928322	0.086668	7.14703	0.00750883	0.0582743
IFI44	0.925684	6.62326	16.9829	3.7718e-05	0.000830557
ABTB2	0.92225	1.18617	15.9636	6.45723e-05	0.00129263
TRIM9	0.921934	0.391132	9.10274	0.00255227	0.0256521
LOXL4	0.921044	0.369538	7.18163	0.00736538	0.0574679
MFAP3L	0.914339	0.00247998	8.12169	0.00437388	0.0387762
GNAL	0.913038	0.895223	18.4735	1.72282e-05	0.000429217
FAM3B	0.911171	-0.116992	6.73834	0.00943626	0.069403
PA2G4P4	0.908795	-0.0251029	8.62529	0.00331528	0.0314095
CNGA1	0.904797	0.47805	8.03623	0.00458509	0.0402461
GBP4	0.904757	2.89674	12.686	0.000368411	0.00556574
TNNT3	0.903004	-0.530991	8.15997	0.00428251	0.0381836
NUP210L	0.902888	1.49867	11.5194	0.000688753	0.00922287
ADORA1	0.900993	-0.23401	7.55326	0.00599015	0.0493893
ICOSLG	0.898309	2.19071	25.6983	3.99188e-07	1.69016e-05
CCL5	0.898251	3.87974	42.8233	5.99144e-11	6.16101e-09
GADD45G	0.896277	1.73766	23.8148	1.06065e-06	4.02126e-05
RARG	0.895796	0.300114	8.5195	0.0035136	0.0328177
MDK	0.895718	0.902552	6.72688	0.00949707	0.0696623
CXCR2	0.894327	1.00717	11.58	0.000666657	0.00898215
MBD6	0.893928	1.55738	8.03447	0.00458953	0.0402461
MAGI3	0.893342	1.06234	16.0411	6.19829e-05	0.0012523
METAP1D	0.890882	0.713104	12.595	0.000386774	0.00579895
GBP1	0.890779	5.9311	28.8364	7.87578e-08	4.05878e-06
GDA	0.888407	4.72732	12.3602	0.000438594	0.00643862
DPY19L2P2	0.886729	0.580502	7.12932	0.00758336	0.0586615
KCNA2	0.886111	3.12392	7.54188	0.00602812	0.0495838
SEMA4D	0.882042	2.06802	18.8502	1.41396e-05	0.000365218
CDNF	0.881811	0.528371	13.6143	0.000224469	0.00369036
SLC7A13	0.878882	-0.424995	6.91906	0.00852818	0.0641527
CARNS1	0.876137	-0.215699	7.34072	0.00674097	0.0538882
MMACHC	0.875626	1.82138	18.2169	1.97119e-05	0.000484463
TCTEX1D4	0.874697	0.221055	10.2162	0.00139212	0.0160149
VANGL1	0.871163	3.22586	41.0885	1.4549e-10	1.38501e-08
FFAR2	0.868692	-0.0236423	8.0307	0.00459912	0.0403139
KCNQ1OT1	0.867865	4.02468	14.2276	0.000161981	0.00280921
SYTL2	0.866717	1.61877	15.1023	0.000101837	0.00190889
RAB11FIP5	0.865384	1.59098	11.0105	0.000905959	0.0114227
ZNF507	0.863519	1.41934	10.8423	0.000992083	0.012247
GRHL1	0.862247	1.63704	19.582	9.63727e-06	0.000263935
LARGE	0.858838	2.98556	32.1223	1.44763e-08	8.90934e-07
STX1B	0.852581	0.0943105	6.9859	0.00821545	0.0623596
GAMT	0.845456	-0.102305	8.27429	0.00402104	0.0363276
NFKBIZ	0.843782	7.96404	8.44068	0.00366918	0.0339041
FUT2	0.842567	-0.314638	7.87738	0.00500568	0.0428778
LPCAT1	0.841519	6.67852	52.218	4.96679e-13	7.26684e-11
MX2	0.838722	6.03726	13.1525	0.000287143	0.00453931
TMEM154	0.83853	2.45016	15.4274	8.57366e-05	0.00164385
PVT1	0.83733	1.29009	12.9812	0.000314627	0.0048992
PRKD2	0.83649	1.70642	13.7776	0.000205771	0.00344797
CKB	0.834738	0.256514	11.2735	0.000786223	0.0102265
GADD45A	0.8343	5.09518	44.9003	2.07327e-11	2.27122e-09
KCNA3	0.833895	2.5532	8.42532	0.00370031	0.0340942
IER2	0.832648	4.97719	12.263	0.00046204	0.00673294
RAG1	0.832507	2.10426	23.8103	1.06313e-06	4.02243e-05
PHLDA1	0.829626	7.9722	45.6585	1.40773e-11	1.58188e-09
ALOX5	0.828618	2.50428	14.6009	0.000132852	0.00238565
SULT1C2P1	0.82797	1.05032	7.39483	0.00654117	0.0527917
IL1A	0.827538	2.10004	12.6495	0.000375658	0.00565172
DNAJB13	0.826969	0.947119	8.35897	0.00383789	0.034992
COL6A3	0.826634	3.08545	12.5093	0.000404937	0.00603296
DBNDD1	0.826259	0.414354	8.6816	0.00321439	0.0307071
SCMH1	0.825367	2.65188	34.1446	5.11655e-09	3.464e-07
ESYT3	0.824512	2.15391	8.652	0.00326703	0.0310387
ZNRF3	0.824464	0.295484	10.6412	0.00110594	0.0133275
NFE2L3	0.823707	5.00277	26.7784	2.28171e-07	1.03844e-05
PPP1R15A	0.821825	9.07554	25.069	5.53149e-07	2.26241e-05
CHERP	0.820805	0.954388	7.5635	0.00595623	0.049184
ABCA5	0.819582	5.39337	99.6394	1.82828e-23	1.24552e-20
TRIM66	0.815954	2.61361	20.3184	6.55673e-06	0.000190582
IL8	0.814813	8.84716	10.8018	0.001014	0.0124607
SCUBE3	0.813938	0.525746	9.64694	0.00189668	0.0204067
BCYRN1	0.813707	3.23018	13.163	0.000285531	0.00451711
FAM190A	0.812713	0.532422	11.275	0.000785564	0.0102241
ZNF165	0.81098	1.57903	17.7933	2.46246e-05	0.000579089
KIAA1244	0.809604	3.749	33.5191	7.05684e-09	4.64771e-07
RORA	0.809538	3.66751	50.841	1.00161e-12	1.38197e-10
HSPA2	0.807425	0.579588	12.3376	0.000443924	0.00650372
KIAA0319	0.807381	2.17399	25.75	3.88636e-07	1.65798e-05
SNTA1	0.80718	1.72209	18.5912	1.61969e-05	0.000409619
DDX58	0.806626	6.42284	20.2996	6.62149e-06	0.000191953
CDH26	0.805428	-0.021228	6.76148	0.00931464	0.0687171
AEN	0.800814	4.25668	56.3995	5.9146e-14	1.00733e-11
SGCB	0.800173	2.67333	26.2496	3.00022e-07	1.33479e-05
ADCY9	0.799788	3.63943	42.2025	8.22947e-11	8.30567e-09
HIST1H2AH	0.799583	3.24132	19.0817	1.25238e-05	0.000329335
GBP5	0.79958	5.34967	16.4267	5.05671e-05	0.00106201
AXL	0.799093	1.45556	14.4048	0.000147425	0.00260866
RUNX3	0.799028	2.73875	25.012	5.69733e-07	2.32172e-05
SPHK1	0.796729	5.23565	80.3982	3.06069e-19	1.36169e-16
HNRPLL	0.796258	7.59788	54.2771	1.74119e-13	2.77065e-11
DNAJA4	0.795914	4.39483	58.1904	2.37939e-14	4.47161e-12
PDE2A	0.79322	1.95627	10.6399	0.00110673	0.0133297
PZP	0.792839	2.10718	10.3098	0.00132325	0.0154014
ATP10A	0.789678	1.87783	7.8469	0.00509079	0.0434191
RANBP17	0.78963	2.12137	20.1164	7.28705e-06	0.000207617
GDPD5	0.788191	1.58538	13.296	0.00026598	0.0042635
IL7	0.786434	1.8647	7.5681	0.00594103	0.0490771
THBD	0.785125	2.9088	19.5526	9.7868e-06	0.000267024
SEMA6A	0.779678	1.39573	6.98983	0.00819741	0.062266
PFN4	0.778381	0.334844	6.8513	0.00885767	0.0660839
EPHB2	0.777939	4.22342	52.1083	5.25217e-13	7.63316e-11
P2RY13	0.776895	3.80693	30.5203	3.30385e-08	1.87075e-06
MPL	0.776337	0.411802	9.11018	0.00254191	0.0256071
IRAK2	0.774472	3.51699	38.063	6.84968e-10	5.78771e-08
CDH13	0.773091	0.0259608	6.74735	0.00938871	0.0691499
C1QB	0.771991	4.65417	27.2662	1.77279e-07	8.29331e-06
MSI2	0.768798	2.56286	29.1233	6.79146e-08	3.5335e-06
DLG5	0.768593	2.41491	19.1718	1.19465e-05	0.000316828
CSRNP1	0.767537	3.52315	9.21669	0.00239818	0.0244529
HIST3H2A	0.767348	1.36594	8.83606	0.00295336	0.0287898
WDR63	0.766124	3.65545	29.552	5.44376e-08	2.96685e-06
TSPYL2	0.765091	2.26417	10.8851	0.000969408	0.0120623
CHST10	0.764195	0.883569	7.12878	0.00758563	0.0586615
SAMD9L	0.760872	8.09827	29.2645	6.31434e-08	3.32457e-06
HIST1H2BG	0.76078	4.87486	31.1494	2.38909e-08	1.38516e-06
SLC25A15	0.759971	1.32158	12.7807	0.000350212	0.00535387
PPM1D	0.757468	4.19319	71.924	2.23652e-17	7.38729e-15
HDGFRP3	0.753105	5.64214	24.3343	8.09822e-07	3.1469e-05
GCNT3	0.749148	0.672322	7.20251	0.00728018	0.056933
HERC6	0.748361	4.79691	23.477	1.26417e-06	4.6631e-05
ATP13A2	0.748322	5.10233	59.8184	1.04027e-14	2.13942e-12
BHLHB9	0.748227	1.32794	17.0025	3.73313e-05	0.000824542
HIST1H3D	0.747879	2.21938	16.5142	4.8286e-05	0.00102396
SESN2	0.746871	5.65739	17.3816	3.05767e-05	0.00069725
LAMB3	0.746776	4.00995	29.0668	6.99254e-08	3.62946e-06
TDRKH	0.744586	2.78665	36.7787	1.32328e-09	1.03768e-07
GIPC3	0.744352	1.80402	11.5598	0.000673942	0.00906909
MANSC1	0.74365	0.191467	7.1536	0.00748137	0.0581648
ZHX2	0.742761	2.57262	26.8942	2.14907e-07	9.84238e-06
NREP	0.741015	1.33669	7.50867	0.00614028	0.0503226
MYLIP	0.740891	3.81534	22.7912	1.80594e-06	6.36739e-05
SORBS1	0.740208	1.96184	8.22235	0.00413776	0.0371883
TP53INP2	0.739503	3.01015	16.9921	3.75361e-05	0.000828225
ARHGEF37	0.737963	1.30695	9.99857	0.00156662	0.0175051
BST2	0.737254	7.04883	24.4097	7.7875e-07	3.05337e-05
TGFA	0.736436	0.72423	10.0122	0.00155505	0.0174114
AGRN	0.734607	4.46439	22.0662	2.63409e-06	8.78029e-05
LRP2BP	0.734009	1.34782	11.0493	0.000887184	0.0112458
AKAP3	0.732375	1.34773	9.18804	0.00243602	0.0247692
ZNF793	0.731512	0.0847969	6.74088	0.00942281	0.0693508
NXF3	0.731229	1.33601	6.88656	0.00868465	0.0650602
TCF7L2	0.729304	2.85295	12.0672	0.000513178	0.00735521
DCAF4L1	0.726179	3.27193	12.438	0.000420675	0.00622587
HIST1H2BF	0.726092	3.42929	17.7517	2.51687e-05	0.00058871
EHBP1	0.724954	3.66531	35.4298	2.64411e-09	1.88989e-07
USP31	0.724867	3.87233	35.4597	2.60389e-09	1.86726e-07
ZNF433	0.722879	1.9982	18.7407	1.49751e-05	0.000381374
MANEAL	0.719441	1.91348	9.20889	0.00240843	0.0245459
SLC41A3	0.717258	2.94153	15.7889	7.0815e-05	0.0013994
OMG	0.715646	1.75442	7.58957	0.00587069	0.0486607
DDX60	0.714437	6.97773	22.0593	2.6436e-06	8.79854e-05
SGK223	0.713473	2.86494	12.3881	0.000432068	0.00635759
HIST1H2BJ	0.711516	3.58769	18.3838	1.80592e-05	0.000448394
LLGL2	0.710096	1.06766	10.0911	0.00148983	0.0168544
SLFN13	0.709484	2.12735	11.247	0.000797521	0.0103488
QRICH2	0.708322	2.04805	10.7897	0.00102068	0.0125286
ZNF596	0.70614	1.40284	8.22983	0.00412073	0.0370747
CFB	0.705356	2.02794	6.74882	0.00938099	0.0691412
S100Z	0.704959	1.31012	11.9805	0.000537597	0.00761014
PPM1K	0.704845	4.56799	29.5218	5.52912e-08	3.00586e-06
APOBR	0.703736	5.22794	19.7823	8.67846e-06	0.0002407
RUNDC3B	0.70286	1.98877	8.58307	0.00339303	0.0319654
GJA5	0.7012	4.19406	16.9106	3.91822e-05	0.000859327
GRAMD3	0.700848	2.24119	15.7551	7.20929e-05	0.00141972
FCRLB	0.70051	2.35939	9.87468	0.00167569	0.0184882
ADAT2	0.700399	2.76695	25.9858	3.43943e-07	1.49362e-05
IFIH1	0.700232	6.88647	23.4637	1.27291e-06	4.68742e-05
GRASP	0.698605	0.799373	7.51092	0.00613262	0.0502787
SERPINI1	0.698008	2.75837	9.47862	0.0020788	0.0219351
PRSS22	0.697172	1.52143	8.58762	0.00338456	0.0318994
MADD	0.692154	6.71332	37.5399	8.95614e-10	7.33999e-08
SDSL	0.691864	4.27478	22.0484	2.65862e-06	8.80935e-05
SPTBN5	0.691096	2.23617	8.79657	0.00301798	0.0292896
ADRB2	0.691067	1.86893	13.1047	0.000294556	0.00463633
BAG3	0.690267	4.70574	34.6765	3.89306e-09	2.70283e-07
ITGA4	0.69008	5.54111	23.3778	1.33109e-06	4.87693e-05
PLA2G6	0.688694	0.426168	7.73974	0.00540185	0.0455025
DDB2	0.687403	5.2559	62.8174	2.26786e-15	5.09685e-13
ROBO3	0.687171	1.90772	9.89152	0.00166042	0.0183779
LRP6	0.68711	1.49562	8.99124	0.00271277	0.0268689
KLHL15	0.684772	5.82579	22.804	1.7939e-06	6.35138e-05
SYN2	0.68288	2.44855	8.89083	0.00286606	0.0281062
FAM70B	0.681786	1.02128	6.74726	0.00938916	0.0691499
ZNF774	0.680672	0.725337	11.4312	0.000722193	0.0095707
IER5	0.67948	6.27111	32.118	1.45083e-08	8.90934e-07
MURC	0.678491	2.40148	13.2469	0.000273036	0.00435786
MAGI2-AS3	0.675335	1.78429	7.00901	0.00811007	0.0617532
ABHD16B	0.674767	0.449796	9.19423	0.00242779	0.0247086
ZNF286B	0.673183	0.54527	9.12487	0.00252158	0.0254728
MFSD4	0.67234	2.00671	6.96973	0.00829001	0.0627072
ARMCX4	0.671927	3.27521	18.2288	1.95893e-05	0.000481994
DPYSL3	0.671906	5.58891	49.0417	2.50574e-12	3.15752e-10
LRMP	0.67185	5.90999	56.1588	6.68489e-14	1.12969e-11
TUFT1	0.670849	3.12712	28.3791	9.97386e-08	4.94154e-06
TTC39B	0.66948	8.7224	37.8989	7.45055e-10	6.17574e-08
MALAT1	0.668295	14.0651	28.0859	1.16048e-07	5.6723e-06
SRGAP3	0.66701	2.54508	17.2503	3.27644e-05	0.000740937
STON2	0.663974	4.88985	39.3552	3.53317e-10	3.19598e-08
CEP112	0.662602	2.41619	11.5358	0.000682688	0.00916417
SIGLECP3	0.662226	2.62821	16.3575	5.24489e-05	0.00108998
HIST1H2AE	0.660893	4.87308	27.9209	1.26379e-07	6.12234e-06
HSPA1B	0.65964	4.83507	13.3339	0.000260655	0.00418739
TOR1B	0.6577	6.35933	46.3259	1.0013e-11	1.17357e-09
CDKL1	0.657184	1.6248	14.2523	0.000159863	0.00278133
HIST1H2AG	0.656983	3.44613	17.8882	2.34274e-05	0.000557552
PHACTR4	0.655642	4.71279	27.6603	1.44597e-07	6.91276e-06
CHMP4C	0.654445	2.31583	12.9165	0.000325698	0.00504634
SRRM2	0.65288	6.55335	6.78609	0.00918708	0.0679601
LEKR1	0.651468	0.102951	6.99113	0.00819144	0.0622424
H2AFJ	0.649722	5.02208	31.8145	1.69625e-08	1.01589e-06
RDH12	0.648555	2.19698	12.7557	0.000354929	0.00540763
HEATR4	0.645572	1.32142	10.5491	0.00116245	0.0138231
GADD45B	0.643528	6.04649	8.0411	0.00457277	0.0401637
HIVEP2	0.642574	4.534	24.0525	9.37459e-07	3.61071e-05
KLC2	0.641913	1.84589	10.4103	0.00125317	0.0147193
TTC18	0.640435	1.13871	11.7671	0.000602859	0.00833954
PARP9	0.640146	7.89129	23.7997	1.069e-06	4.02489e-05
TTC21A	0.639301	1.20323	7.48374	0.00622587	0.0507769
STAT1	0.638857	8.92601	15.7623	7.18201e-05	0.00141562
MID2	0.638631	4.48021	36.6594	1.40677e-09	1.07605e-07
ARHGEF35	0.63743	0.768203	8.87673	0.00288828	0.0282859
PTPN23	0.636828	2.41097	8.7141	0.00315759	0.0303373
TSIX	0.636611	1.15779	9.09943	0.00255689	0.0256867
FBLIM1	0.633492	1.84125	8.64532	0.00327902	0.03112
IFI35	0.633219	4.96495	10.4354	0.00123625	0.0145677
ACSM3	0.632262	2.1275	14.2607	0.000159151	0.00277116
DNAJB4	0.631641	5.59768	32.4163	1.24438e-08	7.77293e-07
PRKCE	0.62979	4.55964	31.0219	2.55138e-08	1.47143e-06
MBOAT7	0.629641	4.69966	48.1357	3.97724e-12	4.871e-10
ELK3	0.627592	2.57859	8.72512	0.00313856	0.0301811
TNFSF9	0.627404	1.95845	9.759	0.00178447	0.0194216
MYH10	0.625937	3.51202	8.6174	0.00332968	0.0314638
TOM1L1	0.625751	2.76735	17.6978	2.58932e-05	0.000602424
ZNF90	0.624509	1.52087	8.29933	0.00396597	0.0358897
MTCP1	0.624354	2.09303	14.368	0.000150339	0.00265375
ASTN2	0.623864	3.95987	12.1703	0.000485574	0.00702423
PLSCR1	0.622939	6.43636	14.0907	0.000174204	0.00299263
HAVCR1	0.622635	3.1319	8.50268	0.00354624	0.0330313
SASH1	0.620488	6.68188	61.3355	4.81317e-15	1.0287e-12
AMMECR1	0.619874	3.71115	29.4945	5.60755e-08	3.03336e-06
PHC1	0.619024	3.99323	31.0353	2.53378e-08	1.46515e-06
TRIAP1	0.618268	5.43759	45.5349	1.49941e-11	1.66771e-09
ZNF311	0.616018	1.2016	7.88241	0.00499179	0.0427924
PPME1	0.61562	5.32487	63.3541	1.72698e-15	4.0482e-13
PLIN4	0.614603	1.98521	8.94383	0.00278409	0.0274257
KIAA1456	0.613717	2.36778	11.4556	0.000712773	0.00947467
UPP1	0.612536	5.58567	22.1926	2.46621e-06	8.33539e-05
PIGR	0.610469	2.05799	11.5515	0.000676953	0.00909838
MTBP	0.609378	3.03426	10.4181	0.00124784	0.0146647
PRKY	0.609002	2.41931	7.2553	0.00706919	0.0557354
FLJ10038	0.608831	3.11472	19.2908	1.12244e-05	0.000299867
HABP4	0.608117	3.50036	14.678	0.000127524	0.00230516
ZDBF2	0.607589	3.81954	17.2148	3.33826e-05	0.000752575
ZMIZ1	0.607255	5.41295	14.2432	0.000160638	0.00279259
FAM84B	0.606928	2.75757	12.3568	0.000439383	0.00644152
TIAM2	0.606194	2.57803	16.1787	5.76373e-05	0.0011787
SEC61A2	0.604989	1.92684	12.6698	0.000371619	0.00560255
TNFRSF10A	0.604968	5.34942	36.3105	1.68258e-09	1.26921e-07
CIC	0.604519	2.47898	9.63729	0.00190667	0.0204654
GPA33	0.604268	1.86457	7.11441	0.00764669	0.0590003
LRRC28	0.603376	5.34941	10.2834	0.00134235	0.0155656
GSTA4	0.600582	1.37684	7.04376	0.0079542	0.0608854
RAB3IL1	0.59959	2.38051	10.4825	0.00120513	0.0142705
ENTPD5	0.597201	4.01945	32.9282	9.56252e-09	6.13126e-07
SERINC2	0.59667	3.47105	14.9841	0.000108422	0.00201671
NPRL3	0.595492	1.39681	8.2249	0.00413196	0.0371603
MERTK	0.594747	6.11679	35.8453	2.13619e-09	1.57861e-07
RAVER2	0.593944	2.44946	14.7694	0.000121491	0.00222376
FAM125B	0.593048	2.54659	15.5171	8.17606e-05	0.00157733
BOLA1	0.59266	1.87161	9.89154	0.00166041	0.0183779
MPEG1	0.591564	5.89088	17.3878	3.0478e-05	0.000695728
ZFP57	0.589892	2.71433	10.748	0.00104394	0.0127332
OVOL1	0.587531	3.02453	11.3418	0.000757814	0.00992795
SWT1	0.587238	5.14716	46.2666	1.03208e-11	1.19677e-09
CACNB3	0.586445	1.11658	6.93785	0.00843904	0.0636254
PEX11A	0.585815	1.81711	7.66943	0.00561642	0.0468752
ZNF702P	0.584134	4.26365	17.4129	3.00779e-05	0.000687315
TAP1	0.583984	6.54768	20.3839	6.33591e-06	0.000184656
TRIM22	0.582557	8.03103	21.9104	2.85683e-06	9.36525e-05
ZNF337	0.581948	4.55253	40.5979	1.87004e-10	1.72741e-08
WEE1	0.581868	2.71255	8.63823	0.00329181	0.0312142
ATP8B2	0.581817	2.09192	8.11945	0.0043793	0.0387926
CNKSR3	0.581098	3.32222	24.3558	8.00868e-07	3.11767e-05
ZNF135	0.581063	1.44763	7.20309	0.0072778	0.056933
SLC39A14	0.580444	4.28811	10.2689	0.00135295	0.0156634
POLG2	0.573532	2.81691	12.9795	0.000314919	0.00490024
SIPA1L2	0.573501	6.3826	38.1107	6.6843e-10	5.6921e-08
DGKA	0.571871	3.65385	15.3001	9.17093e-05	0.00174304
RNF122	0.57146	1.83016	9.3278	0.00225703	0.0233301
CMBL	0.570054	2.06656	13.4245	0.00024836	0.00402847
TIGD2	0.568314	3.34337	11.6329	0.000647943	0.0088062
RNF213	0.568228	9.00539	18.8867	1.38718e-05	0.000360172
LYNX1	0.567487	1.10014	8.32289	0.00391486	0.0355748
SLC6A8	0.566948	2.98633	13.0476	0.000303666	0.00475569
MUC20	0.566915	1.74932	7.29782	0.00690384	0.0547685
SLX4	0.565218	3.0342	8.87138	0.00289676	0.0283562
ZNF496	0.564931	3.72559	21.2085	4.11925e-06	0.00012577
TMEM106C	0.563658	4.41182	15.6598	7.582e-05	0.00147842
OLR1	0.561848	5.6837	10.1454	0.00144663	0.0164681
TRIM14	0.561505	5.84108	24.9339	5.93311e-07	2.40201e-05
TTPAL	0.561369	3.52888	22.1822	2.47965e-06	8.36787e-05
MAP4K4	0.560951	8.40819	46.0556	1.14947e-11	1.31886e-09
TSPAN13	0.560509	3.8676	10.9329	0.000944729	0.0118024
SCARNA17	0.560051	2.90913	7.35562	0.00668535	0.0536155
CCDC167	0.559206	2.56034	8.33597	0.00388677	0.0354081
CDC42EP3	0.559093	5.55599	42.4529	7.2406e-11	7.34163e-09
ETS2	0.55764	4.06816	21.3201	3.88628e-06	0.000120001
EIF2AK2	0.555495	7.1631	17.1836	3.39351e-05	0.000763453
FAM81A	0.554743	4.18873	18.3544	1.83395e-05	0.00045432
ACOT11	0.553224	3.46914	11.687	0.000629388	0.00859152
KIAA0226	0.550529	5.01415	28.8826	7.68993e-08	3.98196e-06
CNNM2	0.550117	2.05964	9.04421	0.00263527	0.0263045
ZNF782	0.549323	3.48015	14.2334	0.000161481	0.00280368
SCRIB	0.547647	3.43705	27.7933	1.3499e-07	6.49622e-06
FBXO6	0.545845	2.65061	14.0526	0.000177764	0.00304659
FAM83G	0.545627	2.00055	9.79848	0.00174656	0.0190852
P4HA2	0.545102	5.56001	32.4921	1.1968e-08	7.4972e-07
ZNF788	0.545083	4.1252	17.6897	2.60026e-05	0.000603854
ZCCHC14	0.543698	4.57948	21.8858	2.8936e-06	9.415e-05
NIPSNAP3B	0.542819	2.11684	9.01474	0.0026781	0.0266338
ZNF442	0.542592	2.3745	8.24496	0.00408653	0.036843
PLEKHM1	0.542571	4.44345	21.8377	2.96713e-06	9.62552e-05
RALGPS1	0.541905	1.96757	9.96589	0.00159467	0.0178002
MAP2K3	0.541411	4.34279	24.8352	6.24458e-07	2.50956e-05
RBM14	0.540355	2.65784	7.99754	0.00468409	0.0408453
IL1RAP	0.539342	3.51274	14.9526	0.000110246	0.00204717
IFRD1	0.538919	7.3449	18.8525	1.41228e-05	0.000365215
GGT7	0.538915	1.02595	6.68704	0.00971166	0.0707364
ZNF439	0.538686	2.59332	13.1113	0.000293523	0.00462676
KEL	0.538428	3.37525	20.2938	6.64138e-06	0.000192274
ZNF221	0.537441	3.03045	15.3731	8.82372e-05	0.00168734
TNFSF15	0.536319	7.18468	17.6318	2.68064e-05	0.000621019
APOBEC3D	0.535998	1.9435	7.5256	0.00608283	0.0499645
DENND1C	0.53455	2.54641	7.92709	0.00487	0.0419799
APBB1IP	0.534401	5.44344	19.4803	1.01642e-05	0.000275598
TNFRSF10B	0.534234	6.4927	35.478	2.5795e-09	1.85588e-07
ZFYVE9	0.532464	4.43533	26.0746	3.28477e-07	1.43503e-05
POM121C	0.531895	2.62923	9.26337	0.00233782	0.0239946
MS4A6E	0.531107	4.78467	8.52165	0.00350945	0.0327994
HSP90AB2P	0.528626	7.05367	7.72797	0.00543719	0.0457118
MORC4	0.528395	3.199	13.8184	0.000201354	0.00338175
PLEKHM1P	0.524066	2.19678	7.67265	0.00560642	0.0468391
SHISA5	0.5232	5.68099	14.8349	0.000117346	0.0021606
B7H6	0.521634	3.8218	16.0219	6.26127e-05	0.00126151
POLH	0.519705	4.74899	28.3571	1.00874e-07	4.97521e-06
RIMS3	0.518631	3.04745	10.1891	0.00141272	0.0161585
B4GALT5	0.517546	8.24338	27.2513	1.78654e-07	8.33975e-06
SHISA9	0.514106	5.9904	6.98132	0.00823648	0.0624106
PKD2L1	0.513302	4.69644	8.13977	0.00433047	0.0384852
MGLL	0.512067	7.99975	22.6408	1.95297e-06	6.82286e-05
TMEM45A	0.51171	1.98619	7.32295	0.00680797	0.0542448
SPNS1	0.511182	4.24101	21.2621	4.00583e-06	0.000122752
MAP3K10	0.509702	2.09193	8.2049	0.00417774	0.0374331
FYCO1	0.509623	5.18507	18.8673	1.40137e-05	0.000362824
PDK4	0.509176	6.43466	11.7245	0.000616829	0.00847314
C2CD3	0.509087	4.74883	17.0421	3.65602e-05	0.000810796
SLC7A5P2	0.508021	2.2751	7.35768	0.0066777	0.0535986
GKAP1	0.506965	1.8261	7.92707	0.00487005	0.0419799
TNK2	0.506676	3.08799	7.68206	0.00557726	0.0466376
DGKG	0.504706	3.15363	14.1577	0.000168105	0.00289928
FBXO44	0.504029	2.33545	11.3388	0.000759062	0.0099325
HIST1H2BD	0.503638	5.71764	15.968	6.44218e-05	0.0012908
PGM1	0.502032	5.52374	26.0609	3.30819e-07	1.44237e-05
BCL7A	0.501774	2.82139	7.87314	0.00501743	0.0429447
ZFYVE28	0.500024	3.38514	17.8546	2.38446e-05	0.00056451
FSCN1	-0.500328	3.42473	9.87002	0.00167993	0.0185149
PDE3B	-0.501901	8.35232	33.6662	6.54284e-09	4.35276e-07
IL27RA	-0.503055	5.03626	26.636	2.45623e-07	1.10404e-05
RNASE6	-0.504884	5.12324	14.9042	0.000113109	0.00209141
IKZF2	-0.505036	4.94566	29.5029	5.58319e-08	3.0277e-06
COTL1	-0.505104	6.74427	29.7664	4.87372e-08	2.66953e-06
RAD18	-0.505612	4.10495	22.9256	1.68398e-06	6.01816e-05
MAGED2	-0.506077	5.08905	25.8706	3.65088e-07	1.57602e-05
SRD5A3	-0.506254	6.39704	12.5308	0.000400289	0.00596874
FAM123B	-0.506317	1.60848	7.41946	0.00645223	0.0522506
FHL1	-0.506322	4.89432	16.0642	6.12305e-05	0.00123939
RPUSD4	-0.506537	3.97209	21.9782	2.75771e-06	9.10881e-05
HNRNPA0	-0.506977	4.67761	26.2092	3.06352e-07	1.35466e-05
DPYSL2	-0.508053	7.67752	33.6039	6.75556e-09	4.47633e-07
CD44	-0.508513	9.08172	25.4569	4.52377e-07	1.88924e-05
SPP1	-0.508896	12.7796	77.5214	1.31294e-18	5.20402e-16
SOX4	-0.51047	6.10942	32.256	1.35142e-08	8.34585e-07
RPL34	-0.510654	8.89177	22.4384	2.1699e-06	7.42602e-05
WFS1	-0.510983	3.6646	15.0115	0.000106858	0.00199274
RPL35A	-0.511125	7.52032	26.349	2.84962e-07	1.27038e-05
INTU	-0.511695	4.12369	21.1802	4.18052e-06	0.000127462
TOP1MT	-0.512593	4.60508	24.7168	6.64043e-07	2.65131e-05
KYNU	-0.512786	7.59477	34.215	4.93466e-09	3.36174e-07
RPS29	-0.512811	5.17751	12.1355	0.000494706	0.00713546
TPD52L1	-0.513458	3.82764	14.7491	0.000122806	0.0022403
FCGR3A	-0.513561	8.12449	20.4427	6.1442e-06	0.000181005
RPL7A	-0.515073	8.0856	37.3665	9.78887e-10	7.96259e-08
SPTAN1	-0.516028	9.21672	34.6271	3.99302e-09	2.75468e-07
GIMAP2	-0.516132	5.13138	19.7964	8.61426e-06	0.000239224
IL1R1	-0.516454	6.84019	21.4442	3.64268e-06	0.000113932
GPD1	-0.51689	6.12269	15.9347	6.55656e-05	0.00130726
KIAA1210	-0.517932	3.213	12.7171	0.00036233	0.0054929
TMEM80	-0.518318	1.95567	6.7102	0.00958628	0.0701253
PMFBP1	-0.518688	4.73923	18.0692	2.13016e-05	0.0005151
ARL16	-0.519615	3.85842	16.2002	5.69868e-05	0.00116649
IGSF6	-0.520544	9.07591	21.4116	3.70514e-06	0.000115554
ANXA9	-0.522053	2.62948	10.6781	0.00108413	0.0131155
NCF2	-0.522399	10.0701	69.5893	7.30322e-17	2.27443e-14
PGD	-0.522737	9.18348	31.4638	2.03196e-08	1.18758e-06
EMR4P	-0.524909	5.41012	17.6548	2.64848e-05	0.000614222
CCNB2	-0.525163	3.56612	7.25058	0.00708781	0.055862
DUSP7	-0.525276	3.5057	12.1095	0.000501658	0.00722812
MMP7	-0.525387	7.97074	16.4785	4.92042e-05	0.00103797
ITGBL1	-0.525719	4.5179	24.925	5.96039e-07	2.40623e-05
CSF3R	-0.526155	5.18891	21.3426	3.8411e-06	0.000118774
EPB41L4A-AS1	-0.526719	3.5869	14.3623	0.000150792	0.0026571
RPS18	-0.527697	7.9468	32.7296	1.05911e-08	6.73138e-07
NAP1L1	-0.528252	8.65665	41.0442	1.48823e-10	1.41058e-08
ZNFX1-AS1	-0.528591	6.30547	18.8191	1.43724e-05	0.000369916
ALCAM	-0.52873	9.57963	49.8154	1.68914e-12	2.23172e-10
NUDT7	-0.528843	2.83292	15.3436	8.96263e-05	0.00170941
MT1F	-0.529695	1.4304	7.55016	0.00600047	0.049437
RCBTB2	-0.53	7.00674	38.9876	4.26506e-10	3.79503e-08
PARVG	-0.530032	6.67884	41.6048	1.11717e-10	1.09212e-08
FRG1B	-0.531064	5.13676	20.01	7.70382e-06	0.000216701
NINL	-0.533066	4.60058	28.5451	9.15404e-08	4.59811e-06
FBP1	-0.533565	7.6103	16.5513	4.73504e-05	0.00100706
LPCAT2	-0.535175	6.52284	53.4292	2.68081e-13	4.17441e-11
PRRG1	-0.535936	4.1001	37.1344	1.1026e-09	8.80462e-08
PKD1L1	-0.53612	3.8688	10.6692	0.00108933	0.0131535
RPS13	-0.53648	6.63703	23.4112	1.30812e-06	4.80895e-05
RPL5	-0.537371	8.88544	45.5705	1.47246e-11	1.64613e-09
PCMTD1	-0.538748	8.06545	23.5207	1.23577e-06	4.58159e-05
SLC24A4	-0.540014	2.76821	12.504	0.00040609	0.00604284
GLUL	-0.540025	9.64357	49.0123	2.54368e-12	3.18691e-10
STAT4	-0.540253	3.64462	9.81471	0.00173122	0.0189747
CRYL1	-0.541506	6.14373	31.8908	1.63085e-08	9.87567e-07
EEF1B2	-0.542697	8.71891	35.8052	2.18065e-09	1.60227e-07
RNF125	-0.54362	5.00224	29.3883	5.9233e-08	3.17428e-06
EEF2	-0.544157	9.38873	61.6018	4.20426e-15	9.25787e-13
SQLE	-0.544356	4.20477	7.12806	0.00758867	0.0586642
MCM8	-0.544397	4.20233	12.7091	0.000363882	0.00550494
EEF1A1	-0.544532	13.0218	64.952	7.67466e-16	1.87986e-13
ZBTB26	-0.546171	1.94721	6.97122	0.00828309	0.0626766
EIF3E	-0.546319	8.35969	46.3151	1.00683e-11	1.17374e-09
GLTSCR2	-0.547338	4.84892	28.4042	9.84538e-08	4.88905e-06
HNRNPA1	-0.549268	4.29417	24.7106	6.66169e-07	2.65493e-05
TSPAN15	-0.549298	3.87181	17.4709	2.91733e-05	0.000668746
NMT2	-0.549644	3.84821	24.4421	7.65779e-07	3.00793e-05
SH3PXD2A	-0.549753	4.92197	22.2278	2.4214e-06	8.20943e-05
RPS3A	-0.550704	9.84044	49.5439	1.93978e-12	2.50221e-10
CABLES1	-0.550853	3.26791	8.83431	0.00295619	0.0287958
CENPW	-0.551662	3.37088	14.9092	0.000112814	0.00208772
TMEM55A	-0.553844	4.1832	31.7539	1.74997e-08	1.04233e-06
EVI2A	-0.554149	7.67682	45.9241	1.22921e-11	1.40142e-09
HSD17B7P2	-0.55515	1.40043	6.96868	0.00829486	0.0627222
LST1	-0.555904	5.06851	19.0325	1.28508e-05	0.000336716
KITLG	-0.5561	3.90553	18.5751	1.6334e-05	0.000412608
PELI2	-0.556127	4.07469	14.3203	0.000154196	0.00270431
PYCARD	-0.556661	4.96734	28.2811	1.04915e-07	5.16286e-06
EIF3L	-0.558548	7.50699	54.3233	1.70075e-13	2.7262e-11
MCM2	-0.558799	3.87868	12.2718	0.000459849	0.00670549
SCG5	-0.558835	5.65157	10.7165	0.00106187	0.0129034
KLHL5	-0.559828	7.52137	37.4356	9.44797e-10	7.71407e-08
SLC45A3	-0.560731	4.60677	23.1885	1.46872e-06	5.34525e-05
LRRC45	-0.561459	2.47585	7.31485	0.00683873	0.0543867
LOXL3	-0.561837	3.30573	19.0791	1.25413e-05	0.000329399
FOXP1	-0.563977	5.59507	41.278	1.32045e-10	1.2681e-08
CTSS	-0.563994	13.4998	93.0383	5.12921e-22	3.10602e-19
NPR1	-0.565082	3.072	6.92942	0.00847893	0.0638924
GLIPR2	-0.568809	7.01082	41.9354	9.43398e-11	9.3909e-09
SPTBN2	-0.568822	4.15186	25.0844	5.48747e-07	2.24863e-05
GGTA1P	-0.568988	5.62492	26.1767	3.11567e-07	1.37215e-05
ME1	-0.570275	6.24488	16.4793	4.91844e-05	0.00103797
RPS24	-0.570287	9.02729	37.0632	1.1436e-09	9.09868e-08
FANCD2	-0.570536	4.51779	27.4718	1.59405e-07	7.57087e-06
WDR92	-0.571587	4.6399	24.6995	6.70025e-07	2.66543e-05
RPS9	-0.574487	7.39084	33.8867	5.84158e-09	3.91835e-07
MAOA	-0.574785	4.051	8.6244	0.0033169	0.0314112
TPTEP1	-0.575364	2.32788	7.55173	0.00599523	0.0494125
FCGR2C	-0.576621	3.09641	10.0181	0.00155007	0.0173793
CLDN23	-0.577165	4.44044	19.2209	1.16431e-05	0.000309914
GPR125	-0.578716	2.02638	7.15894	0.00745915	0.0580333
INSIG1	-0.579448	6.09557	13.764	0.000207268	0.00347039
LIN9	-0.57947	2.76166	16.157	5.83031e-05	0.00118894
CKAP4	-0.5803	5.25841	32.5824	1.14246e-08	7.19815e-07
VIM	-0.582557	11.2866	89.0425	3.86425e-21	2.05465e-18
FAM58A	-0.583187	3.97305	22.4845	2.11846e-06	7.27282e-05
GINS4	-0.585117	3.22593	10.6928	0.00107553	0.0130463
USP44	-0.585952	1.12202	9.07658	0.00258904	0.0259268
PDCD1LG2	-0.587272	4.78177	21.6918	3.20157e-06	0.000102337
RRN3P1	-0.587614	4.86745	16.4768	4.92492e-05	0.00103797
TMTC1	-0.589124	6.32909	28.6317	8.75386e-08	4.438e-06
MPND	-0.590756	3.77375	28.3747	9.99642e-08	4.94154e-06
BRCA1	-0.591627	5.41382	18.7884	1.46052e-05	0.000374581
NLN	-0.591669	6.59668	46.7761	7.95782e-12	9.42828e-10
CD163	-0.591996	7.69358	24.3903	7.86624e-07	3.07319e-05
MBOAT1	-0.593049	5.88212	58.3005	2.24989e-14	4.26501e-12
ORC6	-0.594563	2.83016	8.19335	0.00420441	0.0376412
NIPAL2	-0.595981	5.40293	43.332	4.61976e-11	4.81869e-09
GIMAP4	-0.599402	5.25966	10.6903	0.001077	0.0130509
SYNE2	-0.60045	3.17595	8.80569	0.00300292	0.0291712
YPEL3	-0.600603	2.85179	11.4844	0.000701846	0.00936367
USP13	-0.600622	3.64399	16.5309	4.78624e-05	0.00101696
HIST1H4E	-0.60095	6.03421	15.6385	7.66757e-05	0.00149111
CECR1	-0.60142	7.6259	24.3591	7.99495e-07	3.11767e-05
CERS4	-0.602765	2.66413	12.0081	0.000529695	0.00752567
EMR3	-0.605	6.27563	24.1556	8.88567e-07	3.44063e-05
TIMP1	-0.605405	2.8563	8.85234	0.00292714	0.0285894
PRSS21	-0.605963	2.34622	14.4818	0.000141519	0.00252051
AMN1	-0.606012	2.2055	12.4536	0.000417189	0.00619531
KALRN	-0.606887	5.42913	10.949	0.00093656	0.0117204
NANOS1	-0.607228	2.64194	13.9422	0.000188515	0.00320216
ELOVL7	-0.607718	3.04241	20.102	7.34211e-06	0.000208542
ANPEP	-0.608419	6.32149	34.1672	5.05746e-09	3.43466e-07
RNF144B	-0.609649	6.30507	42.0703	8.80512e-11	8.80512e-09
CYBB	-0.609818	10.9613	30.4894	3.35695e-08	1.8959e-06
RPS23	-0.611214	8.11181	50.6981	1.07724e-12	1.46773e-10
PROS1	-0.61143	5.14189	27.4318	1.62731e-07	7.6953e-06
PILRA	-0.612492	6.47764	38.5955	5.21397e-10	4.52846e-08
ACOX2	-0.61255	2.80501	8.0027	0.00467077	0.0407617
FCGR2B	-0.613188	5.36019	25.5511	4.30815e-07	1.81308e-05
PIM2	-0.619448	1.7896	11.427	0.000723854	0.00957526
MMP9	-0.620795	11.2565	29.8469	4.67551e-08	2.57389e-06
SARDH	-0.621129	3.62323	17.0207	3.69743e-05	0.000818084
SGOL2	-0.622825	4.49185	20.2613	6.75528e-06	0.000194679
DIXDC1	-0.62501	6.14701	54.7812	1.34721e-13	2.22494e-11
MRC2	-0.625299	6.16532	43.2876	4.7257e-11	4.90573e-09
ALDH5A1	-0.625431	6.0348	66.1794	4.11686e-16	1.05585e-13
SAMSN1	-0.627309	4.84709	20.6093	5.63213e-06	0.000167504
GGH	-0.628534	5.25589	34.7814	3.68873e-09	2.56915e-07
PDGFRA	-0.62954	3.55112	11.1048	0.000861033	0.0109705
PTAFR	-0.629641	6.36477	49.8712	1.64174e-12	2.1887e-10
ACACB	-0.630054	3.5061	17.8714	2.36345e-05	0.000560645
ARHGAP11A	-0.630278	4.834	13.8138	0.000201848	0.00338745
SSBP3	-0.630378	4.93702	38.5977	5.20805e-10	4.52846e-08
SLIT3	-0.631039	3.9513	13.0724	0.000299677	0.00470156
MRC1	-0.631581	5.21432	37.306	1.00973e-09	8.15263e-08
MIS18A	-0.634943	2.11655	10.3414	0.00130078	0.0151723
ASB2	-0.635087	3.85677	20.1534	7.14744e-06	0.000204481
RNF128	-0.636371	4.1955	29.9718	4.38368e-08	2.41935e-06
FLJ35390	-0.636882	0.524266	7.46593	0.00628776	0.0511419
OSBPL8	-0.637651	9.81829	49.5862	1.89845e-12	2.46346e-10
CTSL2	-0.63768	3.87716	28.2119	1.08735e-07	5.32677e-06
SIK1	-0.642788	2.43302	8.02015	0.00462598	0.040468
MYO1B	-0.642982	3.16079	15.7261	7.32059e-05	0.00143515
MSMO1	-0.643212	5.54701	20.9287	4.767e-06	0.000142945
ABCB9	-0.643879	0.879347	7.62035	0.00577132	0.0479843
RPS8	-0.644471	8.39117	53.2298	2.96729e-13	4.55542e-11
ZNF154	-0.647578	1.86364	12.4358	0.000421185	0.00622919
ABHD14B	-0.648432	3.91674	23.97	9.78474e-07	3.74223e-05
TRHDE	-0.650664	3.10766	16.4153	5.0873e-05	0.00106638
TMEM183A	-0.650696	2.56419	15.1434	9.96441e-05	0.00187424
DLC1	-0.650955	2.14196	10.7384	0.00104937	0.01278
IVNS1ABP	-0.651483	9.71838	38.0656	6.84049e-10	5.78771e-08
ACO1	-0.652386	8.02437	82.9621	8.36439e-20	4.05208e-17
MGAT3	-0.652389	1.13593	9.95552	0.00160368	0.0178733
DSC2	-0.654137	5.31433	61.4143	4.62451e-15	9.9816e-13
SMPDL3A	-0.654575	4.35505	20.1416	7.19145e-06	0.00020547
NUSAP1	-0.655386	4.99976	16.3868	5.16439e-05	0.00107839
HSD11B1	-0.656711	4.8678	19.5363	9.87038e-06	0.000268968
ARHGEF6	-0.658205	6.61409	57.9756	2.65393e-14	4.94494e-12
LDHD	-0.658796	2.57716	17.7611	2.50456e-05	0.000586459
EIF4B	-0.659683	9.82864	63.0262	2.03974e-15	4.73045e-13
PCSK5	-0.665298	3.35775	12.0074	0.000529904	0.00752567
CFD	-0.665313	5.64802	23.8388	1.04749e-06	3.97826e-05
RPL12	-0.668565	8.54141	70.0015	5.92581e-17	1.89975e-14
TPST1	-0.671558	4.08141	31.7273	1.7741e-08	1.05383e-06
PNPLA3	-0.672925	3.52251	17.1315	3.48792e-05	0.000783075
EPB41L3	-0.673641	7.11284	60.1785	8.66334e-15	1.81597e-12
IGFLR1	-0.676715	1.02334	9.42959	0.00213512	0.0223669
TRAPPC6A	-0.676825	1.88247	10.9677	0.000927118	0.0116156
ALOX15B	-0.677122	4.45318	24.5518	7.23369e-07	2.86197e-05
GIMAP1	-0.677258	1.97444	16.4008	5.1263e-05	0.00107146
AKT3	-0.678147	5.38094	26.3723	2.81554e-07	1.25776e-05
SIPA1L1	-0.679089	4.49822	37.812	7.79e-10	6.43265e-08
SYNGR1	-0.680158	4.39351	49.7593	1.73813e-12	2.2826e-10
LIMD2	-0.685367	2.97369	13.7364	0.000210343	0.00349769
DHFR	-0.688022	4.61328	16.0048	6.31829e-05	0.00127183
MS4A14	-0.693087	4.12453	27.3585	1.69023e-07	7.92408e-06
PIM1	-0.69496	6.81158	51.3821	7.60296e-13	1.05889e-10
MPDZ	-0.695179	1.50489	12.0212	0.000525976	0.00749921
HCG11	-0.696516	3.78061	33.5685	6.87968e-09	4.54476e-07
NCAPG2	-0.696596	4.84786	17.0743	3.59461e-05	0.000801252
ALDH2	-0.700355	7.12715	44.1858	2.98635e-11	3.17572e-09
ITGAE	-0.70153	7.1988	47.6793	5.01958e-12	6.04568e-10
LMNB1	-0.70219	3.89888	20.4027	6.2742e-06	0.000183348
REPS2	-0.702307	2.91471	12.0306	0.000523329	0.00747613
ACOT7	-0.707956	4.43506	43.9501	3.36848e-11	3.5647e-09
MCM7	-0.708358	4.22423	21.896	2.87835e-06	9.39521e-05
DPEP2	-0.708633	4.44444	41.0068	1.51697e-10	1.4316e-08
PKI55	-0.70878	1.65483	8.16624	0.00426773	0.0380985
LTBP2	-0.710687	1.60411	10.6686	0.00108969	0.0131535
TENC1	-0.711174	1.62581	12.0826	0.000508953	0.00730908
HMGN3	-0.713216	6.4546	45.7046	1.375e-11	1.55311e-09
HSPA7	-0.713914	3.01588	10.692	0.00107602	0.0130463
RAB40B	-0.714485	1.35851	7.96712	0.00476346	0.0413225
MOGAT1	-0.715435	1.81229	8.11559	0.00438863	0.038828
KDR	-0.7192	1.83203	11.1074	0.000859836	0.0109628
HMGB2	-0.720329	5.41965	30.9238	2.68365e-08	1.53151e-06
HSD17B11	-0.722139	6.2993	67.1941	2.46053e-16	6.70494e-14
MARC1	-0.725397	4.21197	58.9599	1.60918e-14	3.13215e-12
GIMAP8	-0.72698	3.23272	13.6486	0.00022041	0.00364011
GUCY1B3	-0.729514	1.34069	8.37364	0.00380702	0.0347688
VAV1	-0.731155	7.11701	80.8727	2.4074e-19	1.09336e-16
KIAA0754	-0.73144	4.08979	18.2503	1.93694e-05	0.000477121
HK3	-0.732701	8.13159	59.3297	1.33348e-14	2.69166e-12
TREM1	-0.734019	0.940853	7.59269	0.00586054	0.0486333
ZWINT	-0.734624	4.75849	21.8994	2.87326e-06	9.39521e-05
MANSC4	-0.736813	1.85963	21.0228	4.5386e-06	0.000136848
GCA	-0.740576	6.47769	56.6538	5.19707e-14	9.0637e-12
SLC4A7	-0.743033	7.27388	81.5826	1.68086e-19	7.96583e-17
AMDHD1	-0.744975	6.09483	30.8086	2.84768e-08	1.62087e-06
MAP1A	-0.74593	1.64952	12.6212	0.000381396	0.00572619
KAL1	-0.75116	4.8202	54.8809	1.28057e-13	2.13102e-11
NEIL3	-0.751676	1.62146	7.84344	0.00510054	0.043482
PTRF	-0.75364	3.59556	17.505	2.86554e-05	0.000658165
IL16	-0.753752	4.12634	32.9497	9.4573e-09	6.08169e-07
ARHGAP24	-0.754539	4.5999	49.8655	1.64654e-12	2.1887e-10
TUBB4A	-0.755532	0.565385	7.98752	0.00471008	0.04099
CDCA7L	-0.755792	4.63414	32.6656	1.09458e-08	6.93656e-07
CEBPD	-0.75595	3.3364	17.7221	2.55644e-05	0.000595816
PLOD2	-0.756729	3.49997	12.5819	0.0003895	0.00582381
CYBRD1	-0.757861	6.13037	63.6798	1.46374e-15	3.46844e-13
HEXIM2	-0.759424	1.01177	12.7417	0.000357594	0.00543623
BASP1	-0.761532	6.93978	53.3651	2.76978e-13	4.28235e-11
HVCN1	-0.763688	5.69232	44.9539	2.01729e-11	2.22105e-09
FMO5	-0.769037	3.60428	34.9476	3.38692e-09	2.38177e-07
STMN1	-0.770494	7.41684	52.5853	4.11953e-13	6.15109e-11
TCEA2	-0.774325	0.525157	8.31439	0.00393322	0.0357119
NUPR1	-0.775991	6.03368	12.9085	0.000327094	0.00506079
PLEK2	-0.779602	2.75399	21.5215	3.49879e-06	0.000110541
PPP1R9A	-0.779813	2.06891	16.4738	4.93274e-05	0.00103797
MMP8	-0.788005	7.18683	40.9092	1.5947e-10	1.48566e-08
RAD51AP1	-0.788821	4.99367	20.4127	6.24151e-06	0.000182883
ABAT	-0.793483	3.52574	53.6179	2.43524e-13	3.8193e-11
FCGR3B	-0.794035	0.456545	8.7484	0.00309873	0.0298772
MNDA	-0.794996	8.23624	37.3481	9.88187e-10	8.00836e-08
CENPK	-0.797419	3.85037	17.4354	2.97232e-05	0.000679922
MS4A7	-0.797877	8.56597	55.1069	1.14147e-13	1.91416e-11
RFC3	-0.798617	3.13916	14.8721	0.00011505	0.0021255
COL13A1	-0.801343	1.38348	10.067	0.00150946	0.0170146
VRK1	-0.804838	4.87486	49.6614	1.82705e-12	2.38501e-10
TDRD3	-0.807302	9.10069	127.223	1.6599e-29	2.41238e-26
RPL10A	-0.809988	6.75788	66.4835	3.52841e-16	9.2674e-14
FCGR1C	-0.811777	1.48375	10.8462	0.000990008	0.0122348
AFMID	-0.824118	3.76292	57.7663	2.9519e-14	5.40769e-12
EMP2	-0.827238	1.24892	11.9403	0.00054932	0.00774591
PPM1E	-0.830551	2.63298	25.2173	5.12197e-07	2.12279e-05
CADM1	-0.831979	4.39249	46.2275	1.0529e-11	1.21445e-09
MAP2K6	-0.83272	1.52746	9.16716	0.00246397	0.0249951
MLF1IP	-0.832961	3.89672	16.1548	5.83717e-05	0.00118894
TMOD2	-0.836451	4.39045	19.8595	8.33457e-06	0.000232345
RHPN1	-0.83651	1.48947	11.5819	0.000665968	0.00897842
SLC12A8	-0.83739	1.13728	11.1113	0.000858032	0.0109579
NID1	-0.842012	0.515561	8.88747	0.00287134	0.0281326
TLN2	-0.842718	4.42624	37.2885	1.01886e-09	8.19598e-08
CCDC73	-0.843233	0.0412395	8.66948	0.00323583	0.0308963
CDKN2A	-0.847018	2.42138	18.7741	1.47153e-05	0.000376519
CYTL1	-0.847061	2.82557	32.2781	1.33613e-08	8.27488e-07
ASF1B	-0.851912	1.74208	11.6954	0.000626544	0.0085688
KCNMA1	-0.85337	5.9691	42.7553	6.20324e-11	6.34886e-09
CNRIP1	-0.854583	2.0968	16.9693	3.79886e-05	0.000834829
CCDC150	-0.854628	1.67483	9.964	0.00159631	0.0178003
PLEKHA5	-0.855828	6.03422	75.7541	3.21287e-18	1.2076e-15
AKAP6	-0.856717	3.85022	21.9258	2.83401e-06	9.31845e-05
RECQL4	-0.861644	0.56916	9.93107	0.00162512	0.0180753
SEPT4	-0.862281	2.37944	21.5672	3.41637e-06	0.000108251
CKS1B	-0.865592	2.68941	23.1708	1.48232e-06	5.37678e-05
FCER2	-0.865793	-0.109833	7.58894	0.00587276	0.0486607
TPX2	-0.867681	4.55624	14.2675	0.000158576	0.00276335
MCM4	-0.871057	4.94748	18.0682	2.13128e-05	0.0005151
SPON2	-0.872232	4.64107	32.5044	1.18922e-08	7.47117e-07
SOCS3	-0.872304	4.11012	14.3371	0.000152824	0.00268457
CA2	-0.872316	7.35429	69.9617	6.0466e-17	1.91037e-14
TRAIP	-0.874076	1.19591	12.3254	0.000446834	0.00654197
DNAJC12	-0.874431	2.03892	21.9374	2.81684e-06	9.27599e-05
SIGLEC15	-0.878895	4.22101	61.5787	4.25402e-15	9.27376e-13
LGALS2	-0.879056	2.07905	7.97869	0.00473311	0.0411411
ACCN2	-0.880833	0.312631	8.50715	0.00353753	0.0329847
KIF18A	-0.881584	2.51995	9.43456	0.00212934	0.0223171
KHDRBS3	-0.885211	0.898527	10.4579	0.00122127	0.0144223
PRC1	-0.88719	4.86646	16.2045	5.68593e-05	0.00116607
RAB6B	-0.887196	2.36789	22.2801	2.35639e-06	8.00144e-05
TNFSF12	-0.889614	1.81776	19.6286	9.40507e-06	0.00025855
SRPX2	-0.890891	3.25461	40.8823	1.61679e-10	1.49983e-08
E2F2	-0.895837	1.5384	10.4445	0.00123015	0.0145123
CTSK	-0.89811	9.0126	108.812	1.78466e-25	1.76843e-22
FEN1	-0.89902	3.82214	25.1042	5.43132e-07	2.23961e-05
AK5	-0.899684	2.45086	18.1795	2.01036e-05	0.000492426
HIST1H1E	-0.901786	5.27312	41.6488	1.09234e-10	1.07265e-08
DCDC5	-0.902261	0.51504	7.61147	0.00579983	0.0481845
SLC7A11	-0.911982	4.69387	24.9958	5.74546e-07	2.33677e-05
PLK4	-0.912456	2.72817	11.1726	0.000830139	0.0106437
NES	-0.912678	4.25607	14.6991	0.000126104	0.00228518
HIST1H1B	-0.914704	3.9788	18.2742	1.9128e-05	0.000472242
AKAP5	-0.916517	3.88298	21.8956	2.8789e-06	9.39521e-05
CES1	-0.91731	4.64287	51.6199	6.73562e-13	9.47333e-11
HAL	-0.920932	1.91944	17.545	2.80588e-05	0.000645915
DHCR7	-0.924404	1.66067	8.06103	0.00452274	0.0398527
TSPAN32	-0.925268	2.01957	20.4321	6.17854e-06	0.000181285
GNGT2	-0.928182	0.799954	10.6161	0.00112109	0.013458
PTPN13	-0.928934	4.00776	44.2412	2.90304e-11	3.10227e-09
CD209	-0.930424	1.6363	15.455	8.44927e-05	0.00162428
TMEM71	-0.932495	3.24309	36.876	1.25883e-09	9.90704e-08
RFPL2	-0.935689	-0.0969897	7.2934	0.00692082	0.0548832
CDC25A	-0.938463	1.37565	10.818	0.00100517	0.012387
TERC	-0.943732	1.7096	16.2279	5.61602e-05	0.0011539
CDA	-0.948576	2.27802	16.1662	5.80193e-05	0.0011854
SLAMF8	-0.950088	5.15772	67.6514	1.95113e-16	5.38414e-14
CSF1R	-0.952009	4.58111	36.164	1.81386e-09	1.36352e-07
MFI2-AS1	-0.954426	-0.267822	7.95087	0.00480643	0.041629
GPR155	-0.954905	4.24871	68.6529	1.17413e-16	3.50954e-14
CLSPN	-0.958564	4.35486	16.3473	5.27314e-05	0.00109169
SHISA2	-0.961405	2.82637	19.3006	1.11673e-05	0.000298708
KCNIP2	-0.961782	-0.304886	7.08617	0.00776809	0.0596592
SLC1A7	-0.966856	0.960838	11.8172	0.000586863	0.00818529
PARPBP	-0.970346	2.87167	27.5194	1.55527e-07	7.4028e-06
VMO1	-0.980169	0.187505	9.1475	0.00249058	0.0252181
KCNE3	-0.980703	6.28093	102.203	5.01066e-24	3.90116e-21
FLJ22447	-0.988041	-0.195188	10.1963	0.00140721	0.0161359
EME1	-0.988565	1.47122	9.73624	0.0018067	0.0196537
SSBP2	-0.991289	0.917551	10.6294	0.00111306	0.0133837
SLC27A2	-0.994235	1.38839	11.7579	0.000605841	0.00837273
SLITRK4	-0.994434	5.46009	115.428	6.34257e-27	6.9134e-24
H1F0	-0.998675	4.00893	31.8162	1.69471e-08	1.01589e-06
KIAA1524	-0.999692	4.19178	54.4193	1.61961e-13	2.61537e-11
ATP8B4	-1.00177	6.92353	102.892	3.53933e-24	2.85769e-21
LGI2	-1.00182	1.09035	7.52013	0.00610134	0.0500755
CCNB1	-1.01676	5.55025	48.2576	3.73739e-12	4.65572e-10
PRKCDBP	-1.01713	0.835651	18.4035	1.78728e-05	0.000444272
CRIM1	-1.02213	5.0341	116.532	3.63387e-27	4.16939e-24
KIF14	-1.02612	3.91069	12.5434	0.000397602	0.00593273
GINS2	-1.02626	0.914692	8.70165	0.00317922	0.0304915
LTA4H	-1.02902	10.3976	233.213	1.18756e-52	1.29444e-48
MARCO	-1.03214	6.27822	70.2182	5.30947e-17	1.72756e-14
CASC5	-1.03708	4.90481	22.1292	2.54901e-06	8.53585e-05
MELK	-1.03982	3.78776	31.425	2.07292e-08	1.20828e-06
SEMA3A	-1.04253	4.18144	65.7457	5.1302e-16	1.2855e-13
CR1	-1.05026	4.32702	37.9116	7.4025e-10	6.15933e-08
XRCC2	-1.05186	2.26214	16.1138	5.96464e-05	0.0012107
MOBP	-1.05227	-0.6758	8.20521	0.00417703	0.0374331
CD72	-1.05287	2.63954	40.9824	1.53603e-10	1.43956e-08
TNC	-1.05543	1.61477	12.1923	0.000479877	0.00694642
KRT79	-1.05591	5.42342	123.14	1.29977e-28	1.77094e-25
FZD4	-1.05676	0.671791	12.4186	0.000425069	0.00627387
FAM212A	-1.06031	-0.303885	13.7459	0.000209272	0.0034852
CDCA5	-1.06046	2.07461	12.7542	0.000355217	0.00540763
GABRA4	-1.06564	-0.415045	9.12133	0.00252646	0.0255103
RNASE4	-1.06806	2.89029	33.4125	7.45441e-09	4.89476e-07
HIST1H1D	-1.06817	4.17743	44.4844	2.5639e-11	2.78074e-09
FLRT2	-1.07137	6.7327	95.3632	1.58471e-22	1.01608e-19
CRIP1	-1.07545	2.08843	21.938	2.81607e-06	9.27599e-05
SLC1A2	-1.07731	4.4561	17.8822	2.35013e-05	0.000558701
TXLNB	-1.07825	4.13863	59.6117	1.15548e-14	2.35415e-12
HIST1H2BL	-1.08203	0.684596	8.08949	0.00445227	0.0392953
GPR68	-1.08377	1.37914	16.1535	5.84109e-05	0.00118894
POGLUT1	-1.08473	3.94397	68.6312	1.18709e-16	3.50954e-14
IPCEF1	-1.0973	0.551973	11.7462	0.00060969	0.00839624
HIST1H1C	-1.102	5.33745	79.4379	4.97623e-19	2.1271e-16
CAPN11	-1.10255	1.71514	18.17	2.02037e-05	0.000493767
RBP4	-1.10423	0.906378	16.3653	5.22318e-05	0.00108719
PADI2	-1.10831	5.61909	103.367	2.78513e-24	2.33523e-21
CYSLTR2	-1.1106	0.233353	9.38267	0.00219046	0.0228151
SIRPB2	-1.11283	3.45316	93.5696	3.92172e-22	2.44267e-19
PRR11	-1.12043	3.70156	47.9365	4.40257e-12	5.35248e-10
MPZL2	-1.13306	-0.343206	8.3877	0.00377768	0.0345442
FADS2	-1.13434	3.15335	15.0518	0.000104601	0.00195734
BMP2	-1.13738	-0.92341	7.08588	0.00776938	0.0596592
JPH4	-1.14428	-1.09722	8.31048	0.0039417	0.0357739
GCNT1	-1.14628	4.31943	92.5361	6.61063e-22	3.89491e-19
ADAMTS15	-1.15786	1.82737	23.1995	1.46036e-06	5.32372e-05
VCAN	-1.15813	1.83913	10.1938	0.00140915	0.0161426
DMD	-1.15934	0.63397	9.31588	0.00227176	0.0234268
RASL11B	-1.16171	3.20852	51.3761	7.62596e-13	1.05889e-10
E2F1	-1.165	0.551872	9.36672	0.00220961	0.0229385
AMICA1	-1.165	7.99498	163.638	1.81487e-37	5.65202e-34
DIAPH3	-1.16603	2.3676	9.42074	0.00214545	0.0224428
MLLT3	-1.17326	2.20751	34.0221	5.44885e-09	3.67755e-07
TESC	-1.18109	0.576084	19.766	8.75255e-06	0.000242139
POLQ	-1.1878	4.16694	30.463	3.40289e-08	1.91688e-06
RMI2	-1.1997	1.31769	10.0754	0.00150264	0.0169553
IL31RA	-1.20064	-0.168807	10.88	0.000972072	0.0120747
COL22A1	-1.20761	4.91152	54.6247	1.45887e-13	2.39123e-11
MT2A	-1.20904	5.63391	120.927	3.96433e-28	5.08367e-25
S100A8	-1.21286	2.25309	11.9174	0.000556108	0.00782138
RARRES1	-1.2131	5.3015	92.1002	8.23952e-22	4.60568e-19
GUCY1A3	-1.21348	0.540682	15.8571	6.83095e-05	0.001355
MFAP4	-1.21782	0.892915	19.4984	1.00682e-05	0.000273675
MT1E	-1.22117	4.33951	66.7014	3.15905e-16	8.39845e-14
GLUD2	-1.22843	-0.333405	12.1567	0.000489124	0.00706621
FPR1	-1.23469	3.24374	76.3122	2.42179e-18	9.4277e-16
ASGR1	-1.25609	3.63886	74.2667	6.82457e-18	2.39961e-15
TMTC2	-1.2613	1.64597	20.0915	7.3826e-06	0.000209014
HTR7	-1.26167	-1.02525	7.28999	0.006934	0.0548896
NDRG2	-1.2661	0.093905	7.57372	0.00592254	0.0489986
CDCA8	-1.27217	1.68967	9.87361	0.00167666	0.0184882
TCF19	-1.28506	3.92473	38.6833	4.98445e-10	4.3639e-08
CCNA2	-1.28729	3.4676	32.3119	1.31304e-08	8.15509e-07
CCNE2	-1.29031	2.25297	16.8073	4.13742e-05	0.000899685
CDCA2	-1.31044	2.82438	13.8746	0.000195422	0.00329992
NEK2	-1.31363	2.36276	11.6172	0.000653449	0.00885894
KIFC1	-1.31745	2.01174	18.1737	2.01647e-05	0.000493367
MEGF6	-1.32745	3.90069	112.337	3.01429e-26	3.12912e-23
KIF2C	-1.33617	3.20092	21.8889	2.88897e-06	9.41399e-05
TEAD2	-1.34613	-0.870911	8.48479	0.00358127	0.0333213
CLEC4D	-1.35097	0.250206	20.4325	6.17725e-06	0.000181285
APOD	-1.35535	1.06123	24.4847	7.49029e-07	2.95277e-05
GJB2	-1.36105	3.42686	79.2713	5.41409e-19	2.26975e-16
BUB1B	-1.37576	4.12817	30.5851	3.19537e-08	1.81404e-06
CXCL5	-1.37992	0.596252	10.9648	0.000928601	0.0116275
VNN1	-1.38378	4.46813	69.0275	9.71005e-17	2.9814e-14
FCN1	-1.39149	3.53736	59.903	9.96488e-15	2.0689e-12
CIT	-1.39216	3.19325	25.7303	3.92605e-07	1.66953e-05
CLEC5A	-1.39891	1.70937	28.695	8.4723e-08	4.32544e-06
KIF15	-1.40114	3.40397	24.3221	8.14998e-07	3.16138e-05
PDE7B	-1.4012	0.218278	13.7182	0.000212389	0.00352634
NRGN	-1.40281	-0.0610456	7.22609	0.00718514	0.0565065
COL23A1	-1.40994	-0.705765	9.05109	0.00262539	0.0262298
VNN2	-1.42715	5.03445	67.9127	1.70898e-16	4.77637e-14
LPAR3	-1.43043	0.937382	28.7403	8.27623e-08	4.24522e-06
ITLN1	-1.43698	-0.876869	10.7032	0.0010695	0.0129889
LILRB5	-1.43873	-1.32002	8.41278	0.00372593	0.0342867
DEPDC1B	-1.44601	1.3823	12.589	0.000388023	0.00580969
TOP2A	-1.44901	6.32437	30.0768	4.15267e-08	2.30172e-06
TRIP13	-1.45435	1.85304	18.6146	1.59989e-05	0.000405083
EXO1	-1.45685	2.56664	29.2927	6.22313e-08	3.29282e-06
CDKN1C	-1.46218	-0.373833	21.593	3.37074e-06	0.000106961
TK1	-1.46485	2.95863	27.0079	2.02622e-07	9.33859e-06
CENPF	-1.46947	6.1802	41.7299	1.04792e-10	1.0337e-08
ZNF711	-1.47234	2.22017	58.9717	1.59957e-14	3.13215e-12
AKR1C3	-1.48046	1.25117	27.0254	2.00804e-07	9.27441e-06
SEMA5A	-1.48148	1.46651	23.6171	1.1754e-06	4.38013e-05
CDC6	-1.48181	2.55326	18.1254	2.0682e-05	0.000501521
FLJ35282	-1.49844	-1.11944	10.4676	0.00121485	0.0143621
HIST1H3C	-1.50249	1.82278	14.2764	0.000157828	0.00275473
MT1G	-1.50255	2.2983	25.729	3.92875e-07	1.66953e-05
GREM1	-1.51516	7.35024	90.0564	2.31471e-21	1.26152e-18
KBTBD11	-1.524	1.28338	36.7232	1.36147e-09	1.05623e-07
GLT1D1	-1.54752	0.748285	21.8175	2.99855e-06	9.66989e-05
PTGDS	-1.5624	5.02297	175.906	3.79595e-40	1.3792e-36
HIST1H1A	-1.57408	-0.287312	10.994	0.000914051	0.0114783
TTK	-1.57415	3.44171	34.3009	4.72153e-09	3.23677e-07
BMX	-1.57748	-0.545645	8.15284	0.00429937	0.0382696
O3FAR1	-1.57827	0.531891	12.1053	0.000502793	0.00723969
PIP5K1B	-1.58909	0.326318	26.5196	2.60879e-07	1.1702e-05
JAKMIP2	-1.61397	6.89423	198.78	3.85506e-45	2.10101e-41
BIRC5	-1.61583	3.65654	26.0971	3.24667e-07	1.42123e-05
KCTD15	-1.67255	-0.0770477	23.5269	1.23179e-06	4.57463e-05
STAB1	-1.67765	2.08717	20.1142	7.29516e-06	0.000207617
CLEC1A	-1.68184	-0.437969	18.9061	1.37313e-05	0.00035721
VAT1L	-1.69223	0.329958	27.4393	1.62101e-07	7.68217e-06
TGFBI	-1.71493	6.71095	150.511	1.3405e-34	3.09304e-31
AURKB	-1.7173	1.14324	19.9436	7.97595e-06	0.000223491
KIF11	-1.72739	4.68031	63.7686	1.39929e-15	3.35215e-13
CLEC6A	-1.73674	1.32431	29.3874	5.92629e-08	3.17428e-06
HTRA3	-1.75084	-1.13092	8.25447	0.00406518	0.0366657
CDC25C	-1.75523	0.578666	12.9268	0.000323917	0.0050259
MT1X	-1.78185	3.01092	56.4296	5.82467e-14	9.99826e-12
TSPAN10	-1.79914	-0.521861	14.7545	0.000122455	0.00223578
CD28	-1.81218	-1.42558	10.14	0.0014509	0.0164996
VNN3	-1.83637	0.717766	22.8	1.79762e-06	6.35138e-05
CRISPLD2	-1.83748	1.89142	31.5157	1.97837e-08	1.16563e-06
ENPP3	-1.86422	0.00542217	22.6109	1.98359e-06	6.90772e-05
CYP19A1	-1.87557	3.18757	143.423	4.7502e-33	9.41404e-30
MT1H	-1.87586	0.745865	19.8818	8.23798e-06	0.000229946
NUF2	-1.87594	2.9768	48.2379	3.77527e-12	4.67618e-10
HMMR	-1.90384	5.28039	50.457	1.21806e-12	1.6493e-10
ASPM	-1.91031	5.26488	46.9638	7.23096e-12	8.66126e-10
CEP55	-1.91099	4.75865	53.7681	2.25611e-13	3.56399e-11
VIT	-1.92983	2.85151	107.469	3.51308e-25	3.32979e-22
SCN9A	-1.95149	2.49565	106.267	6.44544e-25	5.85461e-22
RAPGEF5	-2.02201	-1.51734	9.3816	0.00219175	0.0228176
NDC80	-2.03078	3.36417	57.6958	3.05949e-14	5.51215e-12
ORM1	-2.03416	2.49031	33.9273	5.72115e-09	3.84942e-07
MND1	-2.0474	0.605727	16.8475	4.05066e-05	0.000884814
CES1P1	-2.07484	-1.30533	9.82704	0.00171965	0.0188784
DLGAP5	-2.07869	4.30687	53.1776	3.04715e-13	4.64531e-11
CKAP2L	-2.09833	2.6998	33.2575	8.07268e-09	5.23763e-07
ANLN	-2.1266	4.76886	51.8307	6.04987e-13	8.62007e-11
FAM83D	-2.12765	-0.208875	8.0282	0.00460545	0.0403533
KIF4A	-2.17789	3.52289	39.871	2.71299e-10	2.47461e-08
KIF20A	-2.24352	2.88338	37.7912	7.87377e-10	6.47729e-08
TMEM130	-2.27202	0.120271	38.5794	5.25697e-10	4.54769e-08
PKP2	-2.30204	-0.715867	18.1576	2.03353e-05	0.000495365
ZNF367	-2.34735	2.18807	45.244	1.73956e-11	1.925e-09
KCNIP1	-2.39164	-1.24214	27.7375	1.38942e-07	6.67166e-06
PBK	-2.42709	2.21937	22.8276	1.77205e-06	6.2998e-05
DTL	-2.45895	2.25519	46.5492	8.93463e-12	1.05284e-09
PIK3C2G	-2.4881	-2.36498	7.46543	0.00628951	0.0511419
KIAA0101	-2.51989	2.71049	34.2613	4.81864e-09	3.29299e-07
TSPAN2	-2.59454	-1.15734	13.1978	0.00028028	0.00445175
SULT1B1	-2.64578	-1.86412	8.20603	0.00417515	0.0374331
SPC24	-2.75511	1.02265	18.1616	2.02931e-05	0.000495365
CDC45	-2.76836	1.70239	32.8216	1.01018e-08	6.43913e-07
SOSTDC1	-2.78999	-2.62909	6.69679	0.00965868	0.0704919
KCNS3	-2.81441	-1.6101	11.5748	0.000668528	0.0090018
TROAP	-2.82845	0.433095	8.30274	0.00395853	0.0358695
SEMA3G	-2.88005	0.468869	51.6493	6.6355e-13	9.39311e-11
HJURP	-2.96042	1.87839	28.6131	8.83809e-08	4.47031e-06
MCM10	-3.06236	1.9711	45.9161	1.23428e-11	1.40142e-09
HIST1H3B	-3.06842	2.02955	36.5783	1.46652e-09	1.11394e-07
HIST1H3G	-3.14393	0.0989954	15.5488	8.04029e-05	0.00155699
FAM64A	-3.47933	0.256002	15.2319	9.5086e-05	0.00179755
CDCA7	-3.52982	-0.986849	20.9848	4.62945e-06	0.000139395
FAM111B	-3.81995	3.27517	62.9376	2.13357e-15	4.84499e-13
COL16A1	-3.94062	-2.90359	6.91939	0.00852658	0.0641527
MT1A	-4.03708	-3.12584	10.0225	0.00154639	0.0173551
CYP4F35P	-4.05369	-2.71952	8.50225	0.00354708	0.0330313
IZUMO1	-4.08814	-2.65844	6.66965	0.00980684	0.071258
GALNT5	-4.17537	-2.63749	7.71964	0.00546234	0.0458702
CFHR1	-4.35013	-2.86399	7.95479	0.00479602	0.0415718
FNDC1	-4.44043	-2.94432	9.09013	0.00256992	0.0257749
MYBL2	-4.80626	2.40206	100.721	1.05885e-23	7.69434e-21
