# Supplementary material for: Global Mapping of the Macrophage-HIV-1 Transcriptome Reveals that Productive Infection Induces Remodeling of Host Cell DNA and Chromatin
Source: Sci Rep. 2017 Jul 12;7:5238. doi: 10.1038/s41598-017-05566-9 (PMC5507862; doi:10.1038/s41598-017-05566-9)
Supplement: Supplementary file 4 — Table S3 [file 41598_2017_5566_MOESM4_ESM.xlsx]

## Sheet: HSAneg
	Names	Total
	(HSAneg 36 hpi Downregulated) ∩ (HSAneg 6 dpi Downregulated)	7
	ADAMTS15
	IKZF4
	RND3
	HIST1H1C
	SCN9A
	FAM64A
	POGLUT1
	(HSAneg 36 hpi Upregulated) ∩ (HSAneg 6 dpi Downregulated)	3
	ESCO2
	TGM3
	GJA5
	(HSAneg 36 hpi Upregulated) ∩ (HSAneg 6 dpi Upregulated)	33
	IGF2BP3
	LAYN
	COL11A2
	PLK2
	VEPH1
	NAPSB
	LILRB1
	OR6K2
	KIF17
	PLCL1
	PPM1K
	GBP1
	PTPRG
	MFAP5
	FAM43A
	IL36B
	RGNEF
	KLF4
	FLJ21408
	CYB5R2
	CXCL10
	CCDC113
	RSAD2
	KANK3
	BAALC
	EPHB2
	OASL
	MTMR11
	FABP9
	ADD2
	CLIC6
	KCNA10
	FAM216B
	(HSAneg 36 hpi Downregulated)	65
	RMRP
	HMOX1
	CNGB1
	GALNTL4
	MKNK2
	HIST2H2BC
	EPB41L4A-AS1
	SERPINE2
	PLCB1
	ABCG1
	FDPSL2A
	CN5H6.4
	HIST1H1E
	RBP2
	CCNB1IP1
	TSNARE1
	FLJ35282
	CLEC1A
	ZMAT5
	ACP2
	MTRNR2L3
	NUPR1
	TCEA1
	DDX43
	SUSD4
	CYP7A1
	CPNE2
	SYTL1
	SLC12A5
	INGX
	FLRT3
	CDC42EP4
	EPS8L2
	SLC4A5
	FGF13
	BEX2
	FAM157B
	PECR
	TYRO3P
	NIM1
	EDNRB
	MYLK4
	XXYLT1
	TPGS1
	LINGO1
	TMOD2
	SCARNA11
	PTP4A3
	SLC7A11
	FAM127B
	KIAA0754
	IL18R1
	LARP6
	ME1
	VWA3A
	RFPL1-AS1
	KCNIP1
	DYNLRB2
	TEX101
	NEK3
	TMEM134
	CRNDE
	H1F0
	PPIL6
	S1PR3
	(HSAneg 6 dpi Downregulated)	144
	FERMT2
	KLHL13
	RTKN2
	MYO1B
	COL22A1
	HIST1H1B
	MSC
	ATXN7L2
	MLF1IP
	TNC
	ASPM
	FOXO3B
	TSPAN12
	LIME1
	SEPP1
	ZNF704
	SH3GL1P2
	DGKI
	ITGAD
	ANLN
	PAX6
	BIRC5
	LGI2
	MND1
	HIST1H3I
	MCM7
	PRC1
	FLG2
	STAB1
	SEMA3A
	HIST1H3B
	TRDMT1
	KIF11
	CEP55
	JAKMIP2
	SLC40A1
	ALCAM
	FXYD7
	IPCEF1
	TNFSF15
	PTRF
	DCLK1
	TOP2A
	HELLS
	PHF16
	CCNE2
	ZNF367
	NT5DC2
	PRSS23
	CDC6
	PDZRN4
	HIST1H3C
	KIFC1
	LGALS9C
	MYBL2
	ALDH1A2
	PCSK6
	KIF14
	HEY1
	BUB1B
	OLFML2B
	GABRA4
	SORBS2
	DLGAP5
	MSMO1
	CADM1
	RGSL1
	CDKN1C
	E2F2
	FILIP1L
	PKIA
	CD209
	AURKB
	LTBP2
	CKS1B
	VIT
	CKAP2L
	CYP19A1
	CLSPN
	CD1E
	DTL
	FAM83D
	ZNF560
	TMEM8B
	GLDN
	CIT
	HMMR
	KIF4A
	HS3ST2
	CLEC5A
	EXO1
	SLIT3
	DOK5
	SLC34A2
	SPP1
	NOP16
	KIF2C
	SQLE
	KIF20A
	RPSAP9
	MGC57346
	HBD
	TCF19
	MCM10
	CENPK
	SEMA5A
	HIST1H3G
	KITLG
	KCNIP2
	ITGB8
	PTX3
	RBP7
	P2RY11
	TPD52L1
	FAM111B
	MTL5
	DDIT4L
	NDC80
	KIAA0101
	HIST3H2BB
	GREM1
	H2AFX
	CCNA2
	HIST1H4C
	TGFBI
	ACTG1
	HIST1H3F
	PLOD2
	POLQ
	PBK
	SCG5
	NUF2
	CLEC6A
	B9D2
	ENPP3
	NEK2
	FAM123B
	SPC24
	CENPF
	ABLIM1
	CCDC129
	MRO
	N4BP3
	ZP3
	(HSAneg 36 hpi Upregulated)	175
	CASS4
	CCDC167
	TMEM216
	ARHGAP5-AS1
	CCDC102B
	SRCIN1
	XDH
	ACOT6
	CUBN
	COL5A3
	SORCS1
	ABCG2
	TUBA4A
	RTN1
	KIAA0895L
	CGNL1
	FAM113B
	SEMA5B
	FAM115C
	AQP7P1
	SLC12A8
	MUSK
	KDELC2
	PLIN4
	PTPRN2
	FGFBP3
	GPR77
	AASS
	ALDOC
	CBX3P2
	GDPD5
	CD1A
	SSTR2
	TMEM45A
	NFIB
	AK8
	CD5L
	FGF7
	CACNB3
	CLECL1
	TNFRSF9
	ACOT11
	ALDH18A1
	SRPX2
	ANGPT4
	ADAT2
	BOP1
	FAM19A4
	CRELD2
	LRP8
	ORC1
	ESRG
	TTC39B
	EMILIN1
	PDZD3
	ENDOD1
	ADAM32
	FBXO24
	DNAJC5B
	SLC27A4
	CXCR2
	ELOVL2
	STARD4
	SYPL2
	OR2AE1
	THNSL1
	LIF
	KRTAP5-9
	PRR5L
	ATAD3B
	CCBL1
	UNC13A
	PIWIL2
	CASZ1
	SCD5
	RGS22
	WDR88
	CCNB3
	GSDMB
	SLC22A16
	DHRS13
	MCM4
	HIST1H1A
	TDRKH
	LYPD5
	SRD5A2
	GPR84
	PHACTR1
	TRIM10
	MAP9
	CD180
	IL7R
	DNAJC30
	LYNX1
	ABCC6P1
	IL16
	TIPIN
	IL36RN
	ARHGAP42
	SNAI1
	TOMM20L
	TAS2R46
	MANF
	MYO7A
	MYPN
	S100Z
	TRIM78P
	LARGE
	LIMA1
	MUC12
	P2RX6
	COL23A1
	TGFBR3
	EFNA1
	PAWR
	PLA2G4A
	TNFAIP8L3
	MORC4
	SNCAIP
	GCAT
	HCG26
	TPM2
	KIF21A
	NTN4
	KLHL26
	CPS1
	UNC13C
	VWA5B2
	GPC3
	GSG1
	MPEG1
	GPN3
	DKFZP564C196
	FCRL2
	PCDHGC3
	FOSB
	FAM71A
	FCRLA
	SLC35G1
	SLC9A2
	BMP2
	HSD11B1
	TCTEX1D2
	FREM1
	PRSS36
	PPFIA4
	NOD2
	TREM1
	TMEM106A
	MLLT11
	PFKM
	NSUN5P1
	PPM1E
	CWH43
	RHCG
	ACOX2
	ZNF341
	PIP5K1P1
	RAB36
	SPTLC3
	ADAMTSL3
	SEMA4B
	RPAP1
	FAS-AS1
	MYO7B
	SLC35G5
	INO80C
	LAPTM4B
	MAGI2-AS3
	ZNF90
	CDKL1
	MMP12
	COLEC12
	EFR3B
	FN3K
	(HSAneg 6 dpi Upregulated)	207
	IRF4
	ACSS3
	OR2AT4
	CASQ1
	EIF2AK2
	NCF1B
	NCF1C
	IDO1
	C1S
	C1R
	APOBEC3D
	SLC7A13
	PDGFRL
	PML
	IFITM3
	BATF2
	DSP
	YPEL4
	PLXNA2
	CALB1
	TRIM22
	FLJ39653
	BST2
	CCL22
	ABCA10
	HDX
	CMPK2
	ZNRF2P1
	SP110
	IFI6
	AGRN
	KRTCAP3
	KCNS1
	GLTSCR1
	SERPINI1
	TMEM38A
	MDM2
	NPHP1
	DCAF4L1
	TAP2
	KIAA1958
	DPRXP4
	CD79A
	NPY6R
	ZNF763
	IFI44L
	AGPHD1
	HIST1H2AD
	IFIT5
	OSMR
	SLC6A7
	TMIGD1
	PANX3
	CCL8
	TNFSF13B
	RARRES3
	TNFSF10
	DTX3L
	SERPING1
	HESX1
	FAIM2
	AMH
	OAS2
	PLSCR1
	RDH12
	ZNF334
	SGCB
	SYTL2
	SPATA18
	TAP1
	PATL2
	ENDOG
	MYOT
	ISG20
	GPR113
	HOXB6
	POM121L1P
	CXCL11
	TTC18
	EPGN
	ROBO3
	MTTP
	RTP4
	ARHGEF38
	CNGA1
	PARP14
	SLC3A1
	CD70
	VTRNA2-1
	TEKT3
	DLEC1
	EMR1
	IFIT2
	PIK3R3
	STAP1
	SOX6
	ITGB7
	F11
	IFITM2
	IFI27
	ACER2
	IFI35
	FLJ41278
	HDGFRP3
	WFIKKN2
	FKBP1AP1
	FAM125B
	HERC5
	CRYBA1
	ARC
	SHROOM4
	OAS3
	SMTNL1
	OR6N2
	OAS1
	JUP
	MX1
	GRHL1
	PTGFRN
	FAM3B
	PSD2
	CDKN1A
	HIST1H3D
	LY6E
	LGALS3BP
	IRF7
	SCUBE2
	SAMD9L
	DDX60
	KIAA1244
	FHIT
	MORN3
	CFB
	DDX58
	GALNT8
	ZNF323
	SV2A
	PDK2
	HERC6
	FAM66B
	HOOK1
	PLEKHA4
	XAF1
	LAP3
	PNPLA7
	IFIH1
	FDXR
	ARG1
	APOBEC3A
	RASAL3
	AIM2
	IL21R
	TMEM232
	EPHX4
	ANKRD20A8P
	HNRPLL
	BEGAIN
	HLA-DOB
	SULF2
	USP18
	GCH1
	RGPD1
	EDA2R
	ACTA2
	IL15RA
	CES4A
	GRTP1
	EPSTI1
	TNFRSF10C
	GBP5
	FBXO6
	SEMA6B
	CD69
	OTOF
	IFNB1
	FCRLB
	RNF222
	ANKRD24
	DHX58
	ABCA5
	TBX6
	PARP9
	FMO1
	FANK1
	ZBP1
	YES1
	SPINT2
	PZP
	PRIC285
	SLC25A48
	FBXW4P1
	GBP4
	STAT1
	COL13A1
	SLC27A5
	MS4A6E
	IFI44
	TFAP2E
	TOR1B
	ISG15
	MX2
	RAB39B
	PSMB9
	IFIT3
	RNF213
	OR10AD1
	SHISA5

## Sheet: HSApos
	Names	Total
	(HSApos 36 hpi Downregulated) ∩ (HSApos 6 dpi Downregulated)	193
	CD44
	KCNMA1
	GLT1D1
	PELI2
	SIRPB2
	NINL
	RAB40B
	OSBPL8
	SLC1A7
	MAOA
	VAT1L
	ALDH2
	ORM1
	PPP1R9A
	GPD1
	PTRF
	HVCN1
	KCNE3
	SLITRK4
	ZNFX1-AS1
	PILRA
	GCA
	TENC1
	TNFSF12
	HK3
	ZNF711
	VIT
	CEBPD
	DIXDC1
	ATP8B4
	COL23A1
	LIMD2
	FLJ35390
	KALRN
	REPS2
	FCGR3A
	CTSK
	TMOD2
	EPB41L3
	CD72
	TPD52L1
	PROS1
	SLC7A11
	TRAPPC6A
	KCNIP1
	ALDH5A1
	POGLUT1
	WFS1
	VNN3
	GPR155
	SIGLEC15
	PNPLA3
	TLN2
	MT1E
	TDRD3
	ADAMTS15
	AKAP6
	FCGR3B
	SRD5A3
	KAL1
	RASL11B
	SLC24A4
	PCMTD1
	SPTBN2
	VMO1
	HSPA7
	MT1F
	EMR3
	RARRES1
	AK5
	ACACB
	PDGFRA
	DMD
	KLHL5
	DLC1
	CRYL1
	PIP5K1B
	PDCD1LG2
	ARHGAP24
	GPR68
	PLEKHA5
	TMTC1
	ME1
	AKT3
	IL1R1
	SYNGR1
	CFD
	PYCARD
	RNASE4
	ENPP3
	YPEL3
	LTA4H
	FAM212A
	CERS4
	TMTC2
	TSPAN32
	TMEM130
	AMICA1
	LDHD
	KCTD15
	SOX4
	INTU
	ZNF154
	SEMA3A
	CYSLTR2
	MBOAT1
	NUDT7
	NUPR1
	DSC2
	RPS13
	MPND
	ELOVL7
	PIM1
	ANXA9
	GUCY1B3
	MAP2K6
	TCEA2
	MANSC4
	CTSS
	CLDN23
	CNRIP1
	SLC1A2
	LPCAT2
	RAB6B
	SLAMF8
	KBTBD11
	SIPA1L1
	ACCN2
	CRIM1
	SMPDL3A
	ACO1
	NMT2
	DNAJC12
	MLLT3
	NIPAL2
	MARC1
	CLEC6A
	ASGR1
	FAM123B
	H1F0
	EIF4B
	IVNS1ABP
	KDR
	SEPT4
	RHPN1
	ALOX15B
	PTGDS
	FCGR1C
	EPB41L4A-AS1
	PLEK2
	CYTL1
	NLN
	TSPAN10
	VNN1
	RNF144B
	FCGR2C
	GLUL
	GJB2
	ABAT
	PKD1L1
	FLJ35282
	CA2
	ANPEP
	LOXL3
	PADI2
	FLRT2
	AFMID
	CADM1
	CDKN1C
	MPDZ
	MS4A7
	PTAFR
	DPEP2
	CXCL5
	RNF125
	FOXP1
	GPR125
	PCSK5
	SEMA5A
	CABLES1
	KITLG
	GGTA1P
	CDKN2A
	KIAA0754
	NANOS1
	CSF1R
	FAM58A
	TGFBI
	PGD
	CES1
	TUBB4A
	SCN9A
	MMP9
	(HSApos 36 hpi Downregulated) ∩ (HSApos 6 dpi Upregulated)	11
	ABCA3
	MFAP3L
	PDK4
	FAM84B
	RAB11FIP5
	SLC26A7
	CKB
	MS4A6E
	RORA
	KIAA1456
	SRGAP3
	(HSApos 36 hpi Upregulated) ∩ (HSApos 6 dpi Downregulated)	122
	TPX2
	MLF1IP
	CCNB1
	SLC12A8
	KIAA1210
	BRCA1
	ANLN
	BIRC5
	CTSL2
	CDC6
	HIST1H1A
	KIF14
	DHFR
	AURKB
	KIF4A
	MCM10
	TCF19
	TRAIP
	MELK
	ZWINT
	NDC80
	PPM1E
	CCNA2
	NUF2
	CDCA5
	STMN1
	CR1
	DIAPH3
	GGH
	LMNB1
	CCNB2
	MCM7
	PRC1
	CENPW
	CEP55
	IPCEF1
	NRGN
	CDC45
	HIST1H3C
	MCM4
	LIN9
	DLGAP5
	RAD51AP1
	E2F2
	CKAP2L
	CLSPN
	EME1
	CDCA2
	CLEC5A
	EXO1
	CENPK
	FAM111B
	KIAA0101
	MCM8
	NEK2
	GINS2
	SPC24
	FANCD2
	CDC25A
	XRCC2
	ARHGAP11A
	COL22A1
	DEPDC1B
	SYNE2
	RFC3
	HIST1H3B
	NEIL3
	KIF11
	ASF1B
	E2F1
	CDC25C
	KIFC1
	MYBL2
	MNDA
	KIAA1524
	CKS1B
	NCAPG2
	PARPBP
	KIF2C
	ZBTB26
	HIST1H3G
	PMFBP1
	PLK4
	POLQ
	PBK
	PRR11
	TRIP13
	TROAP
	HMGB2
	TK1
	HIST1H1B
	TNC
	ASPM
	MND1
	GINS4
	CASC5
	TMEM71
	TOP2A
	FEN1
	ZNF367
	KIF18A
	KIF15
	BUB1B
	HJURP
	DTL
	FAM83D
	CIT
	HMMR
	CCDC150
	NES
	KIF20A
	ORC6
	SGOL2
	HSD11B1
	RECQL4
	ACOX2
	TTK
	VRK1
	FAM64A
	CENPF
	NUSAP1
	CDCA8
	(HSApos 36 hpi Upregulated) ∩ (HSApos 6 dpi Upregulated)	305
	AEN
	NCF1C
	GDF15
	C1RL
	GNAL
	ZAR1L
	GRM2
	BZRAP1
	CCL22
	UNC45B
	HES1
	CARNS1
	SPDYE7P
	DDB2
	C2CD3
	PLEKHG7
	FLJ41484
	PPM1K
	FOXD4L1
	TNFRSF10A
	SLC36A3
	CDC42EP3
	ZNF334
	PHLDA1
	LIF
	OXTR
	CACNB1
	MFAP5
	COL7A1
	HIST1H2BJ
	TDRKH
	CHRNA2
	ATP10A
	PHACTR1
	KLF4
	GDF9
	OSBPL10
	LAMB3
	RRAD
	PRSS22
	S100Z
	HIST2H3D
	IL1A
	COL5A2
	PGM1
	IL8
	DNAJB4
	HSPA2
	NFKBIZ
	ZNF439
	KANK3
	ZNF442
	OLR1
	RASAL3
	IL21R
	FAM71A
	BAG3
	SLC9A2
	SULF2
	GCH1
	CD79B
	EDA2R
	IGFN1
	TMEM106C
	TNFRSF10C
	CSRNP1
	TRIM14
	GIMAP6
	PIP5K1P1
	HIST1H2AG
	YES1
	ZNF90
	CCR7
	WEE1
	TULP2
	SYN2
	ZNF165
	CCDC74A
	CCDC167
	DNAJB13
	MATL2963
	DOC2A
	COL5A3
	C1S
	PPP1R15A
	MDC1
	EXT1
	SHE
	SLC10A1
	SASH1
	SDSL
	ZNRF2P1
	IRAK2
	SP110
	MDM2
	CXCL2
	ACOT11
	PRKD2
	TRIM66
	WDR74
	TMIGD1
	GBP1
	LIPG
	CD163L1
	PTPRG
	ZNF433
	SPATA18
	PATL2
	SPTA1
	PMAIP1
	KRT18
	WISP1
	ROBO3
	CD70
	ZNF507
	POLH
	DGKA
	CXCL10
	IL36RN
	HERC5
	FFAR2
	CCL5
	PIDD
	SLC41A1
	LRRC18
	TGFBR3
	PTGFRN
	CDKN1A
	CLEC2D
	HIST1H3D
	GCNT3
	SV2A
	OR6N1
	CARD17
	PLA2G16
	FOSB
	OVOL1
	SCMH1
	SEC61A2
	GBP5
	MLLT11
	GAS6
	BCYRN1
	HGFAC
	EPHB2
	PLEKHA6
	MAP2K3
	MID2
	FABP9
	LAPTM4B
	GJA5
	NR1D1
	HIST2H2BE
	PPM1D
	SLFN12L
	FAM216B
	OR10AD1
	B3GNT5
	ADAM30
	OTUD1
	IER2
	NCF1B
	APOBEC3D
	POLG2
	DSP
	NUP210L
	UGT3A1
	CALB1
	ALOX5
	CDH13
	PLIN4
	VEPH1
	NAPSB
	KIAA1683
	EPHA2
	TMEM45A
	ATP8B2
	GGT8P
	DNAJA4
	GREB1
	ADAT2
	CNKSR3
	DNASE1L3
	DNAH6
	TNFSF15
	CXCR2
	SWT1
	PIGR
	ETS2
	ARHGAP33
	SIPA1L2
	CCL7
	CXCL11
	HSPA4L
	TRIM55
	EGR1
	STON2
	IL36B
	VTRNA2-1
	THBD
	ITGB7
	GPR133
	FLJ21408
	GP6
	OAS3
	LARGE
	ABTB2
	TSPYL2
	TUFT1
	EFNA1
	MMACHC
	NYNRIN
	SPHK1
	MYH10
	P2RY12
	SPTBN5
	TCTEX1D2
	IL1RAP
	CAMK1G
	ADRB2
	TRIM9
	MTBP
	TRIAP1
	COX4I2
	HAVCR1
	SIGLECP3
	MYO7B
	OASL
	EHBP1
	ADA
	TOR1B
	TMEM154
	LYPD1
	ZCCHC14
	DNAH2
	CREB5
	ITGA4
	PHACTR4
	ABCG2
	GADD45G
	LAYN
	PLXNA2
	FAM83G
	OCIAD2
	PLK2
	SGK223
	HTR1F
	DGKG
	GRASP
	LILRB1
	FLJ10038
	HIST1H1T
	HIST1H2BG
	SORBS1
	CD5L
	PPME1
	ADORA1
	RBM11
	ENDOD1
	ULBP2
	PRR5L
	MFSD4
	TNFRSF10B
	SLFN13
	PRKY
	SIGLEC10
	FAM43A
	IL7R
	AQP5
	HIST1H2AH
	RARG
	ARC
	RSAD2
	ANGPTL2
	MORC4
	ZNF323
	MYO1G
	SCRIB
	FDXR
	FZD6
	GPR156
	SHC4
	LRRC28
	TTPAL
	HIST2H2BF
	OR6K6
	ACTA2
	MAP4K4
	GABARAPL3
	IFNB1
	PVT1
	APBB1IP
	ZFP57
	MTMR11
	ATP10B
	FOSL1
	PRDM7
	CDKL1
	CLIC6
	DPYSL3
	GPC1
	ZNF788
	WDR63
	HIST1H2BF
	FAM166A
	(HSApos 36 hpi Downregulated)	829
	KRTCAP2
	SAMD4A
	PINK1
	TACC2
	KCNG1
	CMTM8
	TMEM151A
	RMRP
	TMSB10
	NHLRC3
	NT5DC1
	HOMEZ
	UQCR11
	FAM134B
	CPXM2
	TPRG1L
	SLC2A5
	SOD2
	ARRDC2
	AES
	DIRAS1
	ARL2
	MREG
	NUDT17
	SYNGAP1
	OAZ2
	CTAGE5
	CXADR
	ARHGAP21
	ITM2B
	C5AR1
	BBS12
	CCDC106
	AP1S2
	ASB13
	CA11
	NT5M
	SEL1L3
	IPW
	TMCO3
	PDCD4
	ANO5
	NOA1
	STAU2
	CLEC4E
	NAT8L
	MIB2
	CTDSP2
	CCNE1
	TLR8-AS1
	HS3ST1
	AP3M2
	APOE
	SLC6A7
	FABP5
	SLC16A5
	GAS2L1
	TOR3A
	ZSCAN16
	SERPING1
	GCLM
	MCU
	MYO15B
	SLC35D2
	PLCL2
	SEC14L1
	FAM213B
	PCK2
	MMP15
	GSTM4
	FLJ42289
	FONG
	BAMBI
	TLCD2
	PAQR8
	BDH2
	SDC2
	CROCCP3
	CPEB1
	QKI
	CST3
	PLD1
	ARL6IP6
	CMTM3
	LYSMD2
	AGPS
	UNG
	LZTFL1
	STAT5A
	ASAH1
	PBLD
	CPAMD8
	IL18BP
	PERP
	LCA5L
	VAMP4
	RBM38
	NFE2L2
	IGSF8
	PGM2L1
	PAQR4
	ACSF2
	IDS
	TMEM140
	IL22RA2
	CXCR7
	ZNF667
	CSTA
	RAB38
	NUAK1
	NPHP3-ACAD11
	RASSF4
	ZFPM2
	FTH1
	FGD5-AS1
	SLC4A5
	CTSB
	MOSPD1
	NOXA1
	RILPL1
	ERMAP
	SAMD10
	PSTK
	TXNDC3
	YPEL5
	KLHL21
	ZNF254
	AP4M1
	FBXL20
	DCLK2
	CYB5R4
	PECR
	SLC38A9
	PCDHGA10
	TARSL2
	JAK2
	ISCU
	HBP1
	PLA2G4C
	DGCR5
	SH3BGRL2
	LENG9
	SECTM1
	SLC29A3
	SDHD
	TALDO1
	OPN3
	TRIM63
	KLK4
	TMEM176A
	CBS
	XXYLT1
	TLR5
	H2AFY2
	CLIP2
	NCSTN
	TRPC1
	PLEKHO2
	MEX3D
	CCNDBP1
	GPX4
	GPR157
	IRS2
	ECHDC3
	ZBTB47
	PTP4A3
	SLC48A1
	JMJD5
	DMGDH
	RASGEF1A
	TRANK1
	XPOT
	DCUN1D2
	CDS2
	SLC31A2
	SLC6A16
	ZNF713
	CPO
	DTWD2
	RNPC3
	PARK2
	CCDC23
	CHIT1
	TPST2
	SP4
	CTSF
	SPHAR
	AGA
	ALKBH7
	AMPD3
	PDE6G
	GCLC
	HYAL2
	EPHB1
	POLD4
	TARBP1
	TK2
	SLAMF6
	PQLC3
	PLXND1
	ARHGEF5
	RPS6KA2
	TBC1D16
	GRIN3A
	GLCCI1
	HLCS
	NPAS2
	INPP5K
	HES2
	GPC4
	DBP
	HEBP1
	OBSL1
	GFPT1
	HMOX1
	CITED2
	KIAA0240
	ARHGAP32
	BMF
	MAN1A1
	GALNTL4
	ABHD5
	MKNK2
	FCGRT
	IGF2BP2
	ANO4
	CDC14B
	ANKMY1
	SLC31A1
	INSM1
	ZNF582
	SYCP2L
	CBX4
	SCAMP4
	FOXN3
	ENTHD1
	IL10
	ACP5
	AMFR
	RTN2
	DCAF4
	TSKU
	TMEM70
	SLC8A2
	SH3PXD2B
	USP46
	DCAF6
	SH3YL1
	TREM2
	CD99L2
	BIVM
	GNAI1
	DHRS12
	SUSD3
	ZMAT1
	ZNF285
	NCAM2
	SIRT5
	RNF146
	FAM134A
	SIRPA
	SMAD1
	PLCD1
	NEO1
	MXRA7
	SLC22A15
	CLEC7A
	CCPG1
	TTC8
	ZDHHC20
	BLCAP
	KLF5
	TRPV4
	PAOX
	TSPO2
	CBX7
	OSBPL1A
	RAB4A
	TMEM39B
	THBS1
	TXNRD1
	CDC42EP5
	NFE2L1
	CYTIP
	RALGPS2
	EIF4EBP1
	NUDT16L1
	FUCA1
	KIAA1239
	TMEM74B
	IL17RA
	FZD8
	HTRA1
	RAB32
	ZNRD1-AS1
	HDAC11
	HADHB
	RHOQ
	SLC29A1
	HEY1
	A2LD1
	CCDC96
	RBFOX2
	GRK4
	PHF15
	SDC3
	ADIPOR1
	GRINA
	CLIP4
	TDRD6
	PTGES2
	PDE4DIP
	PCBD1
	MAN1B1
	FECH
	RAP2A
	IL10RA
	MB21D2
	ISOC1
	TMEM64
	PAR-SN
	BRMS1L
	STS
	DDHD1
	TGIF1
	ICA1
	EPS8L2
	KIAA1024
	MAP4K2
	CHIC1
	ACAP2
	SYPL1
	SLC39A10
	KIAA1211
	PBXIP1
	ATP6V0A1
	IMMP2L
	CA5B
	CAT
	LSR
	PTPRM
	PRKCQ
	HS3ST2
	SLC6A12
	SPSB1
	CD84
	APH1B
	FAT1
	TBRG1
	PCDHGB6
	FAM210B
	SLC46A3
	HINFP
	FCGR1A
	SELM
	KCNH7
	IDH1
	NUAK2
	MASP1
	MYCL1
	PCDHGB3
	CTSA
	LY86-AS1
	BTD
	AIG1
	SLC24A3
	CNNM3
	CTSO
	KLF13
	TSPAN4
	FAM117B
	HAMP
	NINJ1
	HTR2A
	ZNF703
	BEND3
	DEXI
	CYB5A
	PGAM2
	GPX1
	P2RX7
	GALNS
	DHX58
	ZNF391
	IL18R1
	GLB1
	BRD3
	CTTNBP2NL
	FBXL4
	KLHDC9
	CLEC9A
	LBH
	SLC25A23
	KDSR
	CCDC78
	RHOBTB1
	CSNK2A1
	ZBTB46
	HORMAD1
	LY96
	BCAS3
	ABTB1
	PVRL4
	ITIH4
	TYMP
	APOC1
	TMEM37
	SATB1
	TMEM176B
	NHLRC1
	TMEM206
	COMT
	HNRNPU-AS1
	YPEL2
	USP27X
	APC2
	BEAN1
	ZADH2
	PPPDE1
	KLF3
	DPH1
	HYAL3
	PRCP
	RNF135
	ZNF554
	EIF4EBP2
	TBCB
	CCNA1
	COX5A
	PCMTD2
	ADD3
	TAF4B
	SLC28A3
	MEX3B
	RENBP
	RAB42
	RASSF3
	MSC
	IQCK
	FAM127C
	MID1IP1
	KCNF1
	KLF11
	KCNE1
	MMRN2
	GABARAP
	FAM20A
	UNC5B
	THOC5
	NRP1
	UBE2E3
	STRADB
	DIRC2
	GPNMB
	MYOM1
	SLC25A26
	TGM2
	UQCRBP1
	LAMP1
	BCO2
	TMEM86A
	NR1H3
	SLC44A2
	ABCG1
	ZNF277
	ZNF704
	SQSTM1
	ABHD4
	DSCAML1
	ADAMDEC1
	UCHL1
	C1QL3
	MPP7
	ZNF581
	FAM150B
	CCDC39
	GJB6
	HAGHL
	DPP4
	THYN1
	CTIF
	FAM89B
	CREG2
	LILRB4
	LMBRD1
	MGAT1
	MXD4
	THBS3
	PARVA
	TEAD3
	SLC40A1
	RNF180
	DCLK1
	HDDC3
	B4GALT1
	CELF6
	HMCN1
	CD40
	TSC22D3
	ACP2
	CCNG2
	ARL4C
	NECAP2
	TMEM72-AS1
	IRF6
	DCLRE1B
	TRIM65
	ANTXR2
	TOM1L2
	IL17RE
	ABCC4
	CPNE2
	FBXO33
	ZCCHC24
	EGFL7
	FTL
	CYP4V2
	NEK7
	CORO1B
	PARP11
	PLAC2
	TM7SF2
	PGBD1
	PPM1M
	SYNGR2
	FBXW4
	SLC27A1
	SATB2
	ENDOV
	COL6A2
	GATS
	WTH3DI
	TBC1D2B
	KLHDC8B
	SOX12
	TMEM14A
	TCP11L1
	KIAA1107
	SUMO3
	MEPCE
	ABCC3
	BTBD2
	ANGEL1
	PRKAR1A
	B4GALT6
	AVPI1
	TNNI2
	B4GALT2
	SGTB
	ATP6AP1
	CAPG
	SPATA6
	MYLK4
	TBXAS1
	HSF4
	ARMC7
	NUDT14
	NPR3
	CPM
	ATXN3
	GALC
	LIPA
	SETD6
	SLC26A4
	FAM59A
	IER5L
	RNF187
	PYHIN1
	NINJ2
	OPRL1
	TULP4
	ZNF497
	MEGF9
	SEMA7A
	ARRB1
	BLOC1S3
	PKNOX1
	PFKFB3
	CISD2
	MAN2A1
	CLMN
	RND3
	MAT2B
	TJP1
	CIR1
	SLC26A11
	TYSND1
	CTSD
	HPGD
	NHEJ1
	TUBB3
	GCHFR
	COL25A1
	TFRC
	THRSP
	OSBPL6
	NUMBL
	LARP6
	FMO1
	SGCG
	DYNC2H1
	BEX4
	RAB31
	RFPL1-AS1
	DHRS3
	EXOSC5
	GAB2
	LCNL1
	FUT10
	PRNP
	ZNF521
	RAP2B
	PP2D1
	KLHL32
	CREBL2
	ICK
	ACSS2
	BTF3L4
	CPA6
	LGALSL
	RILPL2
	NEK11
	ZBTB42
	ZDHHC18
	CD37
	DNM3
	LSM11
	GRB10
	MARCH2
	TYROBP
	TMEM158
	B3GALT4
	SERGEF
	OSCAR
	CLDN15
	YPEL4
	TLE1
	CYP4X1
	CD59
	PLCG2
	FAP
	CDYL2
	FLJ39653
	TNFSF4
	BCL2L11
	SERINC5
	HERPUD1
	MSL3P1
	PXDC1
	FAM198B
	LGMN
	SLC36A1
	SDPR
	SEPP1
	SLC24A6
	SRXN1
	SLC2A12
	STARD10
	MLLT6
	PCGF5
	PIWIL4
	MCOLN1
	UBL3
	GUCY1A2
	CYGB
	AXIN2
	CYP4Z1
	MXI1
	IL1R2
	JMY
	CYB5R1
	SDC1
	FAM46A
	KIFC2
	PTPN21
	FAM116A
	CREG1
	AGPAT2
	WIPI1
	SERPINB6
	TP53INP1
	TSHZ3
	HTR6
	H6PD
	RALA
	ZNF449
	HEXDC
	IRF5
	IFI30
	ELOVL6
	EPHX1
	ANKRD36BP1
	CD52
	IGF1R
	A1BG
	ANKRD50
	ALDH1A1
	NMNAT3
	BRSK2
	FAM69A
	ZDHHC23
	PLBD1
	CELSR1
	TMCC1
	IGLON5
	GBAS
	ETS1
	PPM1L
	NHLRC4
	MLST8
	LRRC37A3
	GPR146
	EXD3
	CD81
	TBX19
	OXER1
	MYL5
	TUSC1
	CAMK1D
	CEBPA
	UBE3D
	STL
	OLFML2B
	DGCR6
	KLHDC5
	LRRN3
	ABHD11
	CLEC12A
	MBLAC2
	CLYBL
	CALM3
	APCDD1
	CLVS1
	GNB5
	MSTN
	ACVR2B
	TCF3
	DEPTOR
	SUFU
	TSPAN6
	CTBP2
	ST6GALNAC2
	FAM162A
	ZFYVE21
	TNFAIP2
	TCEB2
	CCDC146
	FLJ27352
	GPER
	HIPK2
	CAB39L
	UBIAD1
	TMEM150A
	SYT17
	ZC3H10
	CUEDC1
	KIAA1804
	UNC93B1
	ADCK3
	SERINC1
	RAB27A
	TCP11L2
	L3MBTL3
	TMTC4
	SLFN5
	ZBTB44
	ABLIM3
	CCDC22
	SNX24
	ACOT4
	COL6A1
	TMEM141
	DUSP16
	CERCAM
	VIPR1
	FKBP9
	ALS2CR12
	CTSZ
	ZNF385A
	ALDH3B1
	CES4A
	KCNJ5
	IGIP
	CCDC92
	NME3
	BCAT1
	AHNAK2
	HGSNAT
	GATAD2B
	POPDC3
	NAGK
	ECI1
	NOTCH3
	FAM110B
	NPL
	FANK1
	SLC4A11
	GABARAPL2
	KIF3C
	EPB41L5
	G6PC3
	DAPL1
	TDP2
	FCHO2
	NEK3
	CCDC115
	TMEM106B
	ZNF487P
	RNF44
	KAT6B
	FBXO10
	PEPD
	ARMCX2
	EIF2C4
	FLJ43681
	DACT1
	TMEM178
	HLX
	ZNRF1
	PPIL6
	LUST
	ProSAPiP1
	KLHL24
	CNOT6L
	SLC2A11
	GPLD1
	LIPT2
	PIK3IP1
	APBA1
	(HSApos 6 dpi Downregulated)	229
	RPS18
	TOP1MT
	MMP7
	HIST1H4E
	RPL7A
	CSF3R
	RFPL2
	LGI2
	HTR7
	EVI2A
	GIMAP1
	HIST1H1E
	EMP2
	GLTSCR2
	FNDC1
	SAMSN1
	ALCAM
	FCN1
	NPR1
	TERC
	RAD18
	ARL16
	PRSS21
	ACOT7
	HIST1H2BL
	PRRG1
	IL27RA
	FHL1
	SH3PXD2A
	MT1G
	CYP19A1
	NDRG2
	SEMA3G
	HNRNPA0
	O3FAR1
	SPP1
	IGFLR1
	CYP4F35P
	RPS29
	CFHR1
	SQLE
	GLIPR2
	MAP1A
	PIK3C2G
	BMP2
	LST1
	LRRC45
	TRHDE
	DHCR7
	SOCS3
	TIMP1
	PLOD2
	RPS24
	TSPAN2
	MRC1
	ABHD14B
	PKP2
	SSBP2
	MEGF6
	HSD17B7P2
	PDE7B
	NAP1L1
	FPR1
	LGALS2
	PARVG
	CECR1
	CLEC4D
	LPAR3
	SSBP3
	MMP8
	WDR92
	ITGBL1
	IZUMO1
	FSCN1
	SRPX2
	ABCB9
	STAB1
	RPS3A
	GIMAP4
	CD28
	RPL34
	CAPN11
	APOD
	CCNE2
	CYBB
	MOBP
	AMDHD1
	FBP1
	MCM2
	COL16A1
	MSMO1
	CD209
	CRIP1
	VCAN
	HCG11
	RPL35A
	RAPGEF5
	MGAT3
	SOSTDC1
	PKI55
	DCDC5
	SLC27A2
	MARCO
	IGSF6
	BMX
	EIF3E
	MT1A
	KCNIP2
	TPST1
	HIST1H1D
	TREM1
	TXLNB
	ITGAE
	FZD4
	HIST1H1C
	VNN2
	CYBRD1
	MT2A
	KRT79
	CDA
	RPS9
	HNRNPA1
	SIK1
	PIM2
	INSIG1
	KCNS3
	RCBTB2
	CKAP4
	PDE3B
	MYO1B
	RPL10A
	MPZL2
	GUCY1A3
	NID1
	PRKCDBP
	ITLN1
	DPYSL2
	DUSP7
	GIMAP8
	RNASE6
	BASP1
	FCGR2B
	GLUD2
	RPS23
	MIS18A
	AMN1
	RPL12
	JAKMIP2
	NCF2
	HSD17B11
	HMGN3
	GALNT5
	MFI2-AS1
	STAT4
	HAL
	SPTAN1
	IL31RA
	FADS2
	RPS8
	CDCA7L
	LTBP2
	USP13
	TEAD2
	TPTEP1
	RRN3P1
	VIM
	SLIT3
	KYNU
	MRC2
	HTRA3
	CDCA7
	JPH4
	TMEM183A
	EEF1B2
	SLC4A7
	TMEM80
	GREM1
	MT1X
	S100A8
	COL13A1
	FLJ22447
	EEF1A1
	CD163
	GIMAP2
	EEF2
	MFAP4
	COTL1
	TSPAN15
	IKZF2
	RBP4
	RPL5
	KHDRBS3
	FMO5
	CLEC1A
	EIF3L
	SPON2
	GABRA4
	LILRB5
	HEXIM2
	IL16
	MOGAT1
	AKAP5
	ARHGEF6
	SLC45A3
	SARDH
	EMR4P
	FCER2
	TMEM55A
	FRG1B
	SHISA2
	RPUSD4
	MT1H
	AKR1C3
	GNGT2
	MAGED2
	TESC
	CCDC73
	CES1P1
	CRISPLD2
	SULT1B1
	SCG5
	RNF128
	USP44
	PTPN13
	GCNT1
	RMI2
	VAV1
	MS4A14
	ASB2
	(HSApos 36 hpi Upregulated)	763
	AACS
	PLCE1
	TMEM216
	TUBD1
	ARHGAP5-AS1
	ITGA5
	UTP20
	MEFV
	XDH
	EDN1
	ADAM12
	CSPG4
	NAALAD2
	TAS2R43
	HMGCS2
	GPSM2
	DDX11
	DTNBP1
	CCDC28B
	SLC16A14
	NOSTRIN
	LYAR
	HLA-DRB5
	ZNF576
	ANP32E
	SORL1
	MNS1
	WDR34
	CCDC34
	RIOK1
	GEN1
	CDC25B
	GINS1
	PRKCB
	LIPN
	KIAA1919
	CDK20
	LMNB2
	WDR69
	KPNA2
	GSS
	DSCC1
	CD1A
	ARHGEF26-AS1
	SELL
	MRPL52
	PPIL1
	BBS7
	KNTC1
	EXOSC7
	FOXM1
	ALDH18A1
	GSG2
	CCDC41
	IPO4
	BOP1
	DLEU2L
	CRELD2
	FBXL19-AS1
	TONSL
	ORC1
	QPRT
	DUSP5
	PDZD3
	TOMM34
	CLCN4
	TSPYL4
	RHOH
	PSMC3IP
	ATAD3B
	PDP1
	KIAA0748
	WDR62
	SAPCD2
	SLC22A16
	TTLL11
	CCDC18
	PLCXD2
	APOBEC3B
	NOP58
	AURKA
	SRD5A2
	FKBP4
	AHI1
	FUBP1
	HCFC1
	KIAA0586
	PXMP2
	ZNF425
	ZNF583
	SERTAD2
	ZNF275
	TAGAP
	FXYD2
	ASAP2
	HIST1H4I
	TIPIN
	SNAI1
	MANF
	CHAF1A
	ENTPD7
	GTSF1
	IER3
	CENPJ
	SYTL4
	FHDC1
	DNAJC9
	FBXO46
	POC1A
	KIAA1161
	FANCA
	DDX39A
	IL23A
	GLDN
	AMELX
	NCAPD3
	TNFAIP8L3
	METTL7B
	SPATA12
	ZNF726
	HIST1H4L
	DSE
	RAD54B
	LRR1
	BARD1
	ZNF157
	F2
	HCAR2
	ENO2
	XKRX
	MGC57346
	PPFIBP1
	DNMT3A
	PPCDC
	FCAR
	MARCH3
	EAF1
	PRKDC
	CD93
	FAM72D
	KLRG1
	CHTF18
	NET1
	ESR1
	TYMS
	DNA2
	PIM3
	FAM122B
	ARHGAP26
	GEMIN6
	GNG2
	TEX14
	CTU2
	ZNF480
	CWH43
	MAST4
	FHAD1
	CEP72
	S100A16
	FLVCR1-AS1
	RUVBL2
	GTSE1
	RPAP1
	AQP6
	E2F7
	PWWP2A
	HIST1H2BE
	APOBEC3F
	COCH
	VPS37B
	TNFAIP3
	PSRC1
	CNKSR2
	BEND5
	ADAMTS6
	UBE2T
	FBXO15
	PRELID2
	CKS2
	CTTNBP2
	XKR3
	ZNF215
	DNAJB11
	ECT2
	KIF23
	ATL1
	CCT7
	HRNR
	MAGEF1
	QSOX2
	PPARD
	SCARNA22
	ZNF695
	KIAA1045
	SLC35G6
	INPP5F
	FAM111A
	IQGAP3
	MYBL1
	BLNK
	HIST1H4B
	CCDC162P
	ACOT6
	IGHMBP2
	MDGA1
	AP1S3
	COL4A2
	HNRNPH1
	GOLGA7B
	FLT1
	ERAP2
	PFAS
	PCDH12
	CENPE
	EMB
	TELO2
	BRCA2
	GFOD1
	HMGN2
	MFGE8
	CEP290
	HNRNPA2B1
	ALOX5AP
	HIST1H2AM
	TACC3
	SCG2
	RPGRIP1L
	ABCA6
	NDRG1
	GBE1
	FCHO1
	CHML
	CYSLTR1
	KIF17
	RINL
	HIST1H2AJ
	AQP3
	ERBB2
	HIST1H4D
	FANCM
	TLR7
	CFL2
	ZNF878
	NAP1L5
	PIF1
	CDT1
	LRP8
	CLSTN3
	DTYMK
	AKAP12
	HIST1H2BI
	APOLD1
	TNFSF8
	STARD4
	SCLT1
	ADORA3
	TUBA1C
	LILRA1
	NT5DC2
	RGS13
	SART1
	LRRCC1
	PIWIL2
	S100A2
	GVINP1
	LIG1
	HRH1
	TMEM97
	CCDC75
	MACC1
	KIAA0922
	FAM72A
	ZBBX
	DCAF13
	BTN2A3P
	POP1
	FAM40B
	STXBP4
	INHBE
	PSG10P
	ADTRP
	RGNEF
	TIMELESS
	DDX10
	GPR84
	IL1RN
	RPA3
	HIST1H2AB
	H2AFV
	SCN7A
	ESCO2
	CYB5R2
	TNNI1
	TAF3
	GOSR2
	ICAM3
	RGS12
	NUDT13
	MAMDC4
	CLIP3
	LPP-AS2
	SLC9A7P1
	SIGLEC5
[truncated: 993 more rows]
