# Supplementary material for: Global Mapping of the Macrophage-HIV-1 Transcriptome Reveals that Productive Infection Induces Remodeling of Host Cell DNA and Chromatin
Source: Sci Rep. 2017 Jul 12;7:5238. doi: 10.1038/s41598-017-05566-9 (PMC5507862; doi:10.1038/s41598-017-05566-9)
Supplement: Supplementary file 5 — Table S4 [file 41598_2017_5566_MOESM5_ESM.xlsx]

## Sheet: HSApos 36 hpi  specific
GOID	GOTerm	Ontology Source	Term PValue	Term PValue Corrected with Bonferroni step down	Group PValue	Group PValue Corrected with Bonferroni step down	GOLevels	GOGroups	% Associated Genes	Nr. Genes	Associated Genes Found
GO:0024970	Factors involved in megakaryocyte development and platelet production	REACTOME_05.05.2015	1.6e-05	0.0028	1.6e-05	1.6e-05	[-1]	Group0	15.5556	21	[CARMIL1, CENPE, DOCK10, HIST1H3A, HIST1H3B, HIST1H3C, HIST1H3F, HIST1H3G, HIST1H3H, HIST1H3I, KIF11, KIF15, KIF18A, KIF20A, KIF22, KIF23, KIF2C, KIF4A, KIFC1, MAFF, RAD51B]
GO:0025201	Kinesins	REACTOME_05.05.2015	6.3e-07	0.00011	1.6e-05	1.6e-05	[-1]	Group0	38.4615	10	[CENPE, KIF11, KIF15, KIF18A, KIF20A, KIF22, KIF23, KIF2C, KIF4A, KIFC1]
GO:0001587	Homologous recombination repair of replication-independent double-strand breaks	REACTOME_05.05.2015	0.00021	0.034	2.7e-07	5.5e-07	[-1]	Group1	35.2941	6	[BRCA1, BRCA2, BRIP1, H2AFX, LIG1, RPA3]
GO:0001874	Homologous Recombination Repair	REACTOME_05.05.2015	0.00021	0.034	2.7e-07	5.5e-07	[-1]	Group1	35.2941	6	[BRCA1, BRCA2, BRIP1, H2AFX, LIG1, RPA3]
GO:0002054	Double-Strand Break Repair	REACTOME_05.05.2015	0.00018	0.029	2.7e-07	5.5e-07	[-1]	Group1	30.4348	7	[BRCA1, BRCA2, BRIP1, H2AFX, LIG1, PRKDC, RPA3]
GO:0000216	DNA Repair	REACTOME_05.05.2015	2.7e-07	5.2e-05	2.7e-07	5.5e-07	[-1]	Group1	17.4825	25	[ASCC3, BRCA1, BRCA2, BRIP1, DTL, EXO1, FANCA, FANCB, FANCD2, FANCG, FANCI, FANCM, FEN1, H2AFX, LIG1, PCLAF, POLE2, POLR2H, PRKDC, RFC2, RFC3, RFC4, RFC5, RPA3, UBE2T]
GO:0001006	Polo-like kinase mediated events	REACTOME_05.05.2015	1.5e-09	3.1e-07	6.7e-10	2e-09	[-1]	Group2	62.5	10	[CCNB1, CCNB2, CDC25A, CDC25C, CENPF, FOXM1, LIN9, MYBL2, PKMYT1, PLK1]
GO:0001857	Cyclin A/B1 associated events during G2/M transition	REACTOME_05.05.2015	1.2e-06	0.00023	6.7e-10	2e-09	[-1]	Group2	40.9091	9	[CCNA2, CCNB1, CCNB2, CDC25A, CDC25B, CDC25C, FOXM1, PKMYT1, PLK1]
GO:0002101	Cyclin B2 mediated events	REACTOME_05.05.2015	4.6e-05	0.0078	6.7e-10	2e-09	[-1]	Group2	80	4	[CCNB2, CDC25A, CDC25B, CDC25C]
GO:0021391	Mitotic G2-G2/M phases	REACTOME_05.05.2015	6.7e-10	1.3e-07	6.7e-10	2e-09	[-1]	Group2	22.4138	26	[AURKA, BORA, CCNA2, CCNB1, CCNB2, CCP110, CDC25A, CDC25B, CDC25C, CENPF, CENPJ, CEP131, CEP152, CEP290, CEP72, CEP78, DCTN3, E2F1, FOXM1, LIN9, MYBL2, NEK2, PKMYT1, PLK1, PLK4, TUBA4A]
GO:0002203	G2/M Transition	REACTOME_05.05.2015	2.3e-09	4.6e-07	6.7e-10	2e-09	[-1]	Group2	21.9298	25	[AURKA, BORA, CCNA2, CCNB1, CCNB2, CCP110, CDC25A, CDC25B, CDC25C, CENPF, CENPJ, CEP131, CEP152, CEP290, CEP72, CEP78, DCTN3, FOXM1, LIN9, MYBL2, NEK2, PKMYT1, PLK1, PLK4, TUBA4A]
GO:0001128	Resolution of AP sites via the multiple-nucleotide patch replacement pathway	REACTOME_05.05.2015	1.4e-05	0.0024	2.7e-07	5.5e-07	[-1]	Group3	36.3636	8	[FEN1, LIG1, POLE2, RFC2, RFC3, RFC4, RFC5, RPA3]
GO:0018410	Fanconi Anemia pathway	REACTOME_05.05.2015	3e-06	0.00055	2.7e-07	5.5e-07	[-1]	Group3	37.5	9	[BRCA1, BRCA2, FANCA, FANCB, FANCD2, FANCG, FANCI, FANCM, UBE2T]
GO:0001998	Gap-filling DNA repair synthesis and ligation in GG-NER	REACTOME_05.05.2015	1.9e-05	0.0033	2.7e-07	5.5e-07	[-1]	Group3	41.1765	7	[LIG1, POLE2, RFC2, RFC3, RFC4, RFC5, RPA3]
GO:0002054	Double-Strand Break Repair	REACTOME_05.05.2015	0.00018	0.029	2.7e-07	5.5e-07	[-1]	Group3	30.4348	7	[BRCA1, BRCA2, BRIP1, H2AFX, LIG1, PRKDC, RPA3]
GO:0000216	DNA Repair	REACTOME_05.05.2015	2.7e-07	5.2e-05	2.7e-07	5.5e-07	[-1]	Group3	17.4825	25	[ASCC3, BRCA1, BRCA2, BRIP1, DTL, EXO1, FANCA, FANCB, FANCD2, FANCG, FANCI, FANCM, FEN1, H2AFX, LIG1, PCLAF, POLE2, POLR2H, PRKDC, RFC2, RFC3, RFC4, RFC5, RPA3, UBE2T]
GO:0355510	PCNA-Dependent Long Patch Base Excision Repair	REACTOME_05.05.2015	3.9e-06	0.00071	2.7e-07	5.5e-07	[-1]	Group3	42.1053	8	[FEN1, LIG1, POLE2, RFC2, RFC3, RFC4, RFC5, RPA3]
GO:0000074	Gap-filling DNA repair synthesis and ligation in TC-NER	REACTOME_05.05.2015	1.9e-05	0.0033	2.7e-07	5.5e-07	[-1]	Group3	41.1765	7	[LIG1, POLE2, RFC2, RFC3, RFC4, RFC5, RPA3]
GO:0001006	Polo-like kinase mediated events	REACTOME_05.05.2015	1.5e-09	3.1e-07	3e-11	1.2e-10	[-1]	Group4	62.5	10	[CCNB1, CCNB2, CDC25A, CDC25C, CENPF, FOXM1, LIN9, MYBL2, PKMYT1, PLK1]
GO:0015296	Recruitment of mitotic centrosome proteins and complexes	REACTOME_05.05.2015	0.00014	0.024	3e-11	1.2e-10	[-1]	Group4	18.0556	13	[CCNB1, CCP110, CENPJ, CEP131, CEP152, CEP290, CEP72, CEP78, DCTN3, NEK2, PLK1, PLK4, TUBA4A]
GO:0015364	Loss of Nlp from mitotic centrosomes	REACTOME_05.05.2015	0.00013	0.022	3e-11	1.2e-10	[-1]	Group4	19.3548	12	[CCP110, CENPJ, CEP131, CEP152, CEP290, CEP72, CEP78, DCTN3, NEK2, PLK1, PLK4, TUBA4A]
GO:0015451	Loss of proteins required for interphase microtubule organizationÂ from the centrosome	REACTOME_05.05.2015	0.00013	0.022	3e-11	1.2e-10	[-1]	Group4	19.3548	12	[CCP110, CENPJ, CEP131, CEP152, CEP290, CEP72, CEP78, DCTN3, NEK2, PLK1, PLK4, TUBA4A]
GO:0015479	Centrosome maturation	REACTOME_05.05.2015	0.00014	0.024	3e-11	1.2e-10	[-1]	Group4	18.0556	13	[CCNB1, CCP110, CENPJ, CEP131, CEP152, CEP290, CEP72, CEP78, DCTN3, NEK2, PLK1, PLK4, TUBA4A]
GO:0160315	Regulation of PLK1 Activity at G2/M Transition	REACTOME_05.05.2015	6.7e-06	0.0012	3e-11	1.2e-10	[-1]	Group4	20	16	[AURKA, BORA, CCNB1, CCNB2, CCP110, CENPJ, CEP131, CEP152, CEP290, CEP72, CEP78, DCTN3, NEK2, PLK1, PLK4, TUBA4A]
GO:0001857	Cyclin A/B1 associated events during G2/M transition	REACTOME_05.05.2015	1.2e-06	0.00023	3e-11	1.2e-10	[-1]	Group4	40.9091	9	[CCNA2, CCNB1, CCNB2, CDC25A, CDC25B, CDC25C, FOXM1, PKMYT1, PLK1]
GO:0021391	Mitotic G2-G2/M phases	REACTOME_05.05.2015	6.7e-10	1.3e-07	3e-11	1.2e-10	[-1]	Group4	22.4138	26	[AURKA, BORA, CCNA2, CCNB1, CCNB2, CCP110, CDC25A, CDC25B, CDC25C, CENPF, CENPJ, CEP131, CEP152, CEP290, CEP72, CEP78, DCTN3, E2F1, FOXM1, LIN9, MYBL2, NEK2, PKMYT1, PLK1, PLK4, TUBA4A]
GO:0002203	G2/M Transition	REACTOME_05.05.2015	2.3e-09	4.6e-07	3e-11	1.2e-10	[-1]	Group4	21.9298	25	[AURKA, BORA, CCNA2, CCNB1, CCNB2, CCP110, CDC25A, CDC25B, CDC25C, CENPF, CENPJ, CEP131, CEP152, CEP290, CEP72, CEP78, DCTN3, FOXM1, LIN9, MYBL2, NEK2, PKMYT1, PLK1, PLK4, TUBA4A]
GO:0267965	Anchoring of the basal body to the plasma membrane	REACTOME_05.05.2015	6.7e-06	0.0012	3e-11	1.2e-10	[-1]	Group4	19.1011	17	[CCP110, CENPJ, CEP131, CEP152, CEP290, CEP72, CEP78, CEP83, DCTN3, KIF24, NEK2, PLK1, PLK4, RPGRIP1L, SCLT1, TMEM216, TUBA4A]
GO:0011044	Signaling by Rho GTPases	REACTOME_05.05.2015	8.3e-22	2e-19	4.2e-53	3e-52	[-1]	Group5	18.797	75	[ARHGAP11A, ARHGAP11B, ARHGAP26, ARHGAP6, AURKB, BIRC5, BUB1B, CDC25C, CDCA8, CENPA, CENPE, CENPF, CENPI, CENPK, CENPM, CENPN, CENPO, CENPP, CENPS, CENPU, CIT, DEPDC1B, DIAPH3, ECT2, ERCC6L, FAM13B, H2AFX, HIST1H2AB, HIST1H2AJ, HIST1H2BB, HIST1H2BE, HIST1H2BH, HIST1H2BI, HIST1H2BM, HIST1H2BN, HIST1H2BO, HIST1H3A, HIST1H3B, HIST1H3C, HIST1H3F, HIST1H3G, HIST1H3H, HIST1H3I, HIST1H4A, HIST1H4B, HIST…
GO:0115566	Cell Cycle	REACTOME_05.05.2015	5.3e-62	1.3e-59	4.2e-53	3e-52	[-1]	Group5	25.8123	143	[AURKA, AURKB, BIRC5, BLM, BORA, BRCA1, BRCA2, BUB1B, CCNA2, CCNB1, CCNB2, CCP110, CDC25A, CDC25B, CDC25C, CDC45, CDC6, CDCA5, CDCA8, CDKN2C, CDT1, CENPA, CENPE, CENPF, CENPI, CENPJ, CENPK, CENPM, CENPN, CENPO, CENPP, CENPS, CENPU, CENPW, CEP131, CEP152, CEP290, CEP72, CEP78, CKS1B, CLSPN, DCTN3, DHFR, DNA2, E2F1, E2F2, ERCC6L, ESCO2, ESPL1, FBXO5, FEN1, FOXM1, GINS1, GINS2, GINS4, GMNN, H2AFX, H…
GO:0001275	Mitotic Anaphase	REACTOME_05.05.2015	1e-16	2.4e-14	4.2e-53	3e-52	[-1]	Group5	24.4186	42	[AURKB, BIRC5, BUB1B, CDCA5, CDCA8, CENPA, CENPE, CENPF, CENPI, CENPK, CENPM, CENPN, CENPO, CENPP, CENPS, CENPU, ERCC6L, ESPL1, INCENP, ITGB3BP, KIF18A, KIF2C, KNL1, KNTC1, LMNA, LMNB1, NDC80, NUF2, PLK1, SGO1, SGO2, SKA1, SKA2, SMC1A, SPC24, SPC25, SPDL1, TMPO, UBE2C, VRK1, ZWILCH, ZWINT]
GO:0150314	Mitotic Metaphase and Anaphase	REACTOME_05.05.2015	2.1e-17	5.1e-15	4.2e-53	3e-52	[-1]	Group5	24.8555	43	[AURKB, BIRC5, BUB1B, CDCA5, CDCA8, CENPA, CENPE, CENPF, CENPI, CENPK, CENPM, CENPN, CENPO, CENPP, CENPS, CENPU, ERCC6L, ESPL1, FBXO5, INCENP, ITGB3BP, KIF18A, KIF2C, KNL1, KNTC1, LMNA, LMNB1, NDC80, NUF2, PLK1, SGO1, SGO2, SKA1, SKA2, SMC1A, SPC24, SPC25, SPDL1, TMPO, UBE2C, VRK1, ZWILCH, ZWINT]
GO:0150425	Resolution of Sister Chromatid Cohesion	REACTOME_05.05.2015	1.2e-22	2.9e-20	4.2e-53	3e-52	[-1]	Group5	38	38	[AURKB, BIRC5, BUB1B, CCNB1, CCNB2, CDCA5, CDCA8, CENPA, CENPE, CENPF, CENPI, CENPK, CENPM, CENPN, CENPO, CENPP, CENPS, CENPU, ERCC6L, INCENP, ITGB3BP, KIF18A, KIF2C, KNL1, KNTC1, NDC80, NUF2, PLK1, SGO1, SGO2, SKA1, SKA2, SMC1A, SPC24, SPC25, SPDL1, ZWILCH, ZWINT]
GO:0150471	Separation of Sister Chromatids	REACTOME_05.05.2015	1e-14	2.5e-12	4.2e-53	3e-52	[-1]	Group5	23.6025	38	[AURKB, BIRC5, BUB1B, CDCA5, CDCA8, CENPA, CENPE, CENPF, CENPI, CENPK, CENPM, CENPN, CENPO, CENPP, CENPS, CENPU, ERCC6L, ESPL1, INCENP, ITGB3BP, KIF18A, KIF2C, KNL1, KNTC1, NDC80, NUF2, PLK1, SGO1, SGO2, SKA1, SKA2, SMC1A, SPC24, SPC25, SPDL1, UBE2C, ZWILCH, ZWINT]
GO:0000152	Cell Cycle, Mitotic	REACTOME_05.05.2015	7.7e-61	1.9e-58	4.2e-53	3e-52	[-1]	Group5	27.7311	132	[AURKA, AURKB, BIRC5, BORA, BUB1B, CCNA2, CCNB1, CCNB2, CCP110, CDC25A, CDC25B, CDC25C, CDC45, CDC6, CDCA5, CDCA8, CDKN2C, CDT1, CENPA, CENPE, CENPF, CENPI, CENPJ, CENPK, CENPM, CENPN, CENPO, CENPP, CENPS, CENPU, CEP131, CEP152, CEP290, CEP72, CEP78, CKS1B, DCTN3, DHFR, DNA2, E2F1, E2F2, ERCC6L, ESCO2, ESPL1, FBXO5, FEN1, FOXM1, GINS1, GINS2, GINS4, GMNN, H2AFX, HIST1H2AB, HIST1H2AJ, HIST1H2BB, H…
GO:0264303	Condensation of Prophase Chromosomes	REACTOME_05.05.2015	1.3e-20	3.3e-18	4.2e-53	3e-52	[-1]	Group5	43.0556	31	[CCNB1, H2AFX, HIST1H2AB, HIST1H2AJ, HIST1H2BB, HIST1H2BE, HIST1H2BH, HIST1H2BI, HIST1H2BM, HIST1H2BN, HIST1H2BO, HIST1H3A, HIST1H3B, HIST1H3C, HIST1H3F, HIST1H3G, HIST1H3H, HIST1H3I, HIST1H4A, HIST1H4B, HIST1H4C, HIST1H4D, HIST1H4F, HIST1H4I, HIST1H4L, NCAPD3, NCAPG2, NCAPH2, PLK1, SMC2, SMC4]
GO:0355252	RHO GTPases Activate Formins	REACTOME_05.05.2015	1.5e-18	3.6e-16	4.2e-53	3e-52	[-1]	Group5	31.8584	36	[AURKB, BIRC5, BUB1B, CDCA8, CENPA, CENPE, CENPF, CENPI, CENPK, CENPM, CENPN, CENPO, CENPP, CENPS, CENPU, DIAPH3, ERCC6L, INCENP, ITGB3BP, KIF18A, KIF2C, KNL1, KNTC1, NDC80, NUF2, PLK1, RHOB, SGO1, SGO2, SKA1, SKA2, SPC24, SPC25, SPDL1, ZWILCH, ZWINT]
GO:0355474	RHO GTPase Effectors	REACTOME_05.05.2015	6.8e-24	1.6e-21	4.2e-53	3e-52	[-1]	Group5	22.9682	65	[AURKB, BIRC5, BUB1B, CDC25C, CDCA8, CENPA, CENPE, CENPF, CENPI, CENPK, CENPM, CENPN, CENPO, CENPP, CENPS, CENPU, CIT, DIAPH3, ERCC6L, H2AFX, HIST1H2AB, HIST1H2AJ, HIST1H2BB, HIST1H2BE, HIST1H2BH, HIST1H2BI, HIST1H2BM, HIST1H2BN, HIST1H2BO, HIST1H3A, HIST1H3B, HIST1H3C, HIST1H3F, HIST1H3G, HIST1H3H, HIST1H3I, HIST1H4A, HIST1H4B, HIST1H4C, HIST1H4D, HIST1H4F, HIST1H4I, HIST1H4L, INCENP, IQGAP3, IT…
GO:0000682	Mitotic Prometaphase	REACTOME_05.05.2015	2.4e-24	5.9e-22	4.2e-53	3e-52	[-1]	Group5	37.963	41	[AURKB, BIRC5, BUB1B, CCNB1, CCNB2, CDCA5, CDCA8, CENPA, CENPE, CENPF, CENPI, CENPK, CENPM, CENPN, CENPO, CENPP, CENPS, CENPU, ERCC6L, INCENP, ITGB3BP, KIF18A, KIF2C, KNL1, KNTC1, NCAPD2, NDC80, NUF2, PLK1, SGO1, SGO2, SKA1, SKA2, SMC1A, SMC2, SMC4, SPC24, SPC25, SPDL1, ZWILCH, ZWINT]
GO:0000765	Mitotic Prophase	REACTOME_05.05.2015	2.4e-17	5.8e-15	4.2e-53	3e-52	[-1]	Group5	27.9412	38	[CCNB1, CCNB2, H2AFX, HIST1H2AB, HIST1H2AJ, HIST1H2BB, HIST1H2BE, HIST1H2BH, HIST1H2BI, HIST1H2BM, HIST1H2BN, HIST1H2BO, HIST1H3A, HIST1H3B, HIST1H3C, HIST1H3F, HIST1H3G, HIST1H3H, HIST1H3I, HIST1H4A, HIST1H4B, HIST1H4C, HIST1H4D, HIST1H4F, HIST1H4I, HIST1H4L, LMNA, LMNB1, MASTL, NCAPD3, NCAPG2, NCAPH2, PLK1, PRKCB, SMC2, SMC4, TMPO, VRK1]
GO:0000910	M Phase	REACTOME_05.05.2015	5.4e-34	1.3e-31	4.2e-53	3e-52	[-1]	Group5	26.6892	79	[AURKB, BIRC5, BUB1B, CCNB1, CCNB2, CDCA5, CDCA8, CENPA, CENPE, CENPF, CENPI, CENPK, CENPM, CENPN, CENPO, CENPP, CENPS, CENPU, ERCC6L, ESPL1, FBXO5, H2AFX, HIST1H2AB, HIST1H2AJ, HIST1H2BB, HIST1H2BE, HIST1H2BH, HIST1H2BI, HIST1H2BM, HIST1H2BN, HIST1H2BO, HIST1H3A, HIST1H3B, HIST1H3C, HIST1H3F, HIST1H3G, HIST1H3H, HIST1H3I, HIST1H4A, HIST1H4B, HIST1H4C, HIST1H4D, HIST1H4F, HIST1H4I, HIST1H4L, INCE…
GO:0001095	Activation of the pre-replicative complex	REACTOME_05.05.2015	1.3e-09	2.6e-07	1.2e-35	7.5e-35	[-1]	Group6	44.8276	13	[CDC45, CDC6, CDT1, MCM10, MCM7, MCM8, ORC1, ORC6, POLA1, POLA2, POLE2, PRIM1, RPA3]
GO:0001128	Resolution of AP sites via the multiple-nucleotide patch replacement pathway	REACTOME_05.05.2015	1.4e-05	0.0024	1.2e-35	7.5e-35	[-1]	Group6	36.3636	8	[FEN1, LIG1, POLE2, RFC2, RFC3, RFC4, RFC5, RPA3]
GO:0001181	Association of licensing factors with the pre-replicative complex	REACTOME_05.05.2015	9.5e-05	0.016	1.2e-35	7.5e-35	[-1]	Group6	40	6	[CDC6, CDT1, E2F1, E2F2, GMNN, ORC1]
GO:0001321	E2F-enabled inhibition of pre-replication complex formation	REACTOME_05.05.2015	0.0001	0.017	1.2e-35	7.5e-35	[-1]	Group6	50	5	[CCNB1, CDC25A, MCM8, ORC1, ORC6]
GO:0001385	Processive synthesis on the lagging strand	REACTOME_05.05.2015	1.1e-05	0.002	1.2e-35	7.5e-35	[-1]	Group6	43.75	7	[DNA2, FEN1, LIG1, POLA1, POLA2, PRIM1, RPA3]
GO:0001538	Cell Cycle Checkpoints	REACTOME_05.05.2015	1.5e-05	0.0026	1.2e-35	7.5e-35	[-1]	Group6	16.129	20	[BUB1B, CCNB1, CCNB2, CDC25A, CDC25C, CDC45, CDC6, CLSPN, MCM10, MCM7, MCM8, ORC1, ORC6, PKMYT1, RFC2, RFC3, RFC4, RFC5, RPA3, UBE2C]
GO:0001707	CDC6 association with the ORC:origin complex	REACTOME_05.05.2015	1e-05	0.0018	1.2e-35	7.5e-35	[-1]	Group6	54.5455	6	[CDC6, E2F1, E2F2, MCM8, ORC1, ORC6]
GO:0001725	M/G1 Transition	REACTOME_05.05.2015	8e-06	0.0014	1.2e-35	7.5e-35	[-1]	Group6	19.7531	16	[CDC45, CDC6, CDT1, E2F1, E2F2, GMNN, MCM10, MCM7, MCM8, ORC1, ORC6, POLA1, POLA2, POLE2, PRIM1, RPA3]
GO:0001783	G1/S Transition	REACTOME_05.05.2015	1.2e-07	2.4e-05	1.2e-35	7.5e-35	[-1]	Group6	20	22	[CCNA2, CCNB1, CDC25A, CDC45, CDC6, CDT1, CKS1B, DHFR, E2F1, FBXO5, MCM10, MCM7, MCM8, ORC1, ORC6, PKMYT1, POLA1, POLA2, POLE2, PRIM1, RPA3, TYMS]
GO:0001792	Polymerase switching	REACTOME_05.05.2015	3.9e-06	0.00072	1.2e-35	7.5e-35	[-1]	Group6	50	7	[POLA1, POLA2, PRIM1, RFC2, RFC3, RFC4, RFC5]
GO:0001838	Leading Strand Synthesis	REACTOME_05.05.2015	3.9e-06	0.00072	1.2e-35	7.5e-35	[-1]	Group6	50	7	[POLA1, POLA2, PRIM1, RFC2, RFC3, RFC4, RFC5]
GO:0001993	Repair synthesis for gap-filling by DNA polymerase in TC-NER	REACTOME_05.05.2015	9.5e-05	0.016	1.2e-35	7.5e-35	[-1]	Group6	40	6	[POLE2, RFC2, RFC3, RFC4, RFC5, RPA3]
GO:0001998	Gap-filling DNA repair synthesis and ligation in GG-NER	REACTOME_05.05.2015	1.9e-05	0.0033	1.2e-35	7.5e-35	[-1]	Group6	41.1765	7	[LIG1, POLE2, RFC2, RFC3, RFC4, RFC5, RPA3]
GO:0002014	Synthesis of DNA	REACTOME_05.05.2015	1.6e-09	3.3e-07	1.2e-35	7.5e-35	[-1]	Group6	23.9583	23	[CCNA2, CDC45, CDC6, CDT1, DNA2, FEN1, GINS1, GINS2, GINS4, LIG1, MCM7, MCM8, ORC1, ORC6, POLA1, POLA2, POLE2, PRIM1, RFC2, RFC3, RFC4, RFC5, RPA3]
GO:0021267	Mitotic G1-G1/S phases	REACTOME_05.05.2015	5.4e-09	1e-06	1.2e-35	7.5e-35	[-1]	Group6	19.8529	27	[CCNA2, CCNB1, CDC25A, CDC45, CDC6, CDKN2C, CDT1, CKS1B, DHFR, E2F1, E2F2, FBXO5, LIN9, MCM10, MCM7, MCM8, MYBL2, ORC1, ORC6, PKMYT1, POLA1, POLA2, POLE2, PRIM1, RPA3, TOP2A, TYMS]
GO:0000216	DNA Repair	REACTOME_05.05.2015	2.7e-07	5.2e-05	1.2e-35	7.5e-35	[-1]	Group6	17.4825	25	[ASCC3, BRCA1, BRCA2, BRIP1, DTL, EXO1, FANCA, FANCB, FANCD2, FANCG, FANCI, FANCM, FEN1, H2AFX, LIG1, PCLAF, POLE2, POLR2H, PRKDC, RFC2, RFC3, RFC4, RFC5, RPA3, UBE2T]
GO:0022172	Chromosome Maintenance	REACTOME_05.05.2015	8.4e-28	2e-25	1.2e-35	7.5e-35	[-1]	Group6	41.1215	44	[CENPA, CENPI, CENPK, CENPM, CENPN, CENPO, CENPP, CENPS, CENPU, CENPW, DNA2, FEN1, H2AFX, HIST1H2AB, HIST1H2AJ, HIST1H2BB, HIST1H2BE, HIST1H2BH, HIST1H2BI, HIST1H2BM, HIST1H2BN, HIST1H2BO, HIST1H4A, HIST1H4B, HIST1H4C, HIST1H4D, HIST1H4F, HIST1H4I, HIST1H4L, HJURP, ITGB3BP, KNL1, LIG1, POLA1, POLA2, POLE2, PRIM1, RFC2, RFC3, RFC4, RFC5, RPA3, RUVBL1, RUVBL2]
GO:0002244	DNA replication initiation	REACTOME_05.05.2015	0.00013	0.021	1.2e-35	7.5e-35	[-1]	Group6	66.6667	4	[POLA1, POLA2, POLE2, PRIM1]
GO:0000312	Lagging Strand Synthesis	REACTOME_05.05.2015	3.1e-09	6e-07	1.2e-35	7.5e-35	[-1]	Group6	52.381	11	[DNA2, FEN1, LIG1, POLA1, POLA2, PRIM1, RFC2, RFC3, RFC4, RFC5, RPA3]
GO:0355510	PCNA-Dependent Long Patch Base Excision Repair	REACTOME_05.05.2015	3.9e-06	0.00071	1.2e-35	7.5e-35	[-1]	Group6	42.1053	8	[FEN1, LIG1, POLE2, RFC2, RFC3, RFC4, RFC5, RPA3]
GO:0000378	Repair synthesis of patch ~27-30 bases long by DNA polymerase	REACTOME_05.05.2015	9.5e-05	0.016	1.2e-35	7.5e-35	[-1]	Group6	40	6	[POLE2, RFC2, RFC3, RFC4, RFC5, RPA3]
GO:0000383	DNA Replication	REACTOME_05.05.2015	8.1e-12	1.8e-09	1.2e-35	7.5e-35	[-1]	Group6	25.9615	27	[CCNA2, CDC45, CDC6, CDT1, DNA2, E2F1, E2F2, FEN1, GINS1, GINS2, GINS4, GMNN, LIG1, MCM10, MCM7, MCM8, ORC1, ORC6, POLA1, POLA2, POLE2, PRIM1, RFC2, RFC3, RFC4, RFC5, RPA3]
GO:0000471	E2F mediated regulation of DNA replication	REACTOME_05.05.2015	1.4e-10	3.1e-08	1.2e-35	7.5e-35	[-1]	Group6	42.8571	15	[CCNB1, CDC25A, CDC45, CDC6, CDT1, DHFR, E2F1, FBXO5, MCM8, ORC1, ORC6, POLA1, POLA2, PRIM1, TYMS]
GO:0006769	Activation of ATR in response to replication stress	REACTOME_05.05.2015	2.4e-10	5e-08	1.2e-35	7.5e-35	[-1]	Group6	41.6667	15	[CDC25A, CDC25C, CDC45, CDC6, CLSPN, MCM10, MCM7, MCM8, ORC1, ORC6, RFC2, RFC3, RFC4, RFC5, RPA3]
GO:0006776	Unwinding of DNA	REACTOME_05.05.2015	5.1e-06	0.00092	1.2e-35	7.5e-35	[-1]	Group6	60	6	[CDC45, GINS1, GINS2, GINS4, MCM7, MCM8]
GO:0000683	G1/S-Specific Transcription	REACTOME_05.05.2015	3.6e-09	7.1e-07	1.2e-35	7.5e-35	[-1]	Group6	58.8235	10	[CDC25A, CDC45, CDC6, CDT1, DHFR, E2F1, FBXO5, ORC1, POLA1, TYMS]
GO:0000070	Removal of the Flap Intermediate	REACTOME_05.05.2015	6e-05	0.01	1.2e-35	7.5e-35	[-1]	Group6	42.8571	6	[DNA2, FEN1, POLA1, POLA2, PRIM1, RPA3]
GO:0000734	DNA Replication Pre-Initiation	REACTOME_05.05.2015	8e-06	0.0014	1.2e-35	7.5e-35	[-1]	Group6	19.7531	16	[CDC45, CDC6, CDT1, E2F1, E2F2, GMNN, MCM10, MCM7, MCM8, ORC1, ORC6, POLA1, POLA2, POLE2, PRIM1, RPA3]
GO:0000074	Gap-filling DNA repair synthesis and ligation in TC-NER	REACTOME_05.05.2015	1.9e-05	0.0033	1.2e-35	7.5e-35	[-1]	Group6	41.1765	7	[LIG1, POLE2, RFC2, RFC3, RFC4, RFC5, RPA3]
GO:0007961	Telomere C-strand (Lagging Strand) Synthesis	REACTOME_05.05.2015	6.1e-10	1.2e-07	1.2e-35	7.5e-35	[-1]	Group6	52.1739	12	[DNA2, FEN1, LIG1, POLA1, POLA2, POLE2, PRIM1, RFC2, RFC3, RFC4, RFC5, RPA3]
GO:0007970	Telomere Maintenance	REACTOME_05.05.2015	3.7e-19	9e-17	1.2e-35	7.5e-35	[-1]	Group6	39.2405	31	[DNA2, FEN1, H2AFX, HIST1H2AB, HIST1H2AJ, HIST1H2BB, HIST1H2BE, HIST1H2BH, HIST1H2BI, HIST1H2BM, HIST1H2BN, HIST1H2BO, HIST1H4A, HIST1H4B, HIST1H4C, HIST1H4D, HIST1H4F, HIST1H4I, HIST1H4L, LIG1, POLA1, POLA2, POLE2, PRIM1, RFC2, RFC3, RFC4, RFC5, RPA3, RUVBL1, RUVBL2]
GO:0007987	Polymerase switching on the C-strand of the telomere	REACTOME_05.05.2015	3.9e-06	0.00072	1.2e-35	7.5e-35	[-1]	Group6	50	7	[POLA1, POLA2, PRIM1, RFC2, RFC3, RFC4, RFC5]
GO:0007993	Telomere C-strand synthesis initiation	REACTOME_05.05.2015	0.00013	0.021	1.2e-35	7.5e-35	[-1]	Group6	66.6667	4	[POLA1, POLA2, POLE2, PRIM1]
GO:0008030	Extension of Telomeres	REACTOME_05.05.2015	8.4e-11	1.8e-08	1.2e-35	7.5e-35	[-1]	Group6	48.2759	14	[DNA2, FEN1, LIG1, POLA1, POLA2, POLE2, PRIM1, RFC2, RFC3, RFC4, RFC5, RPA3, RUVBL1, RUVBL2]
GO:0000828	G2/M Checkpoints	REACTOME_05.05.2015	6.8e-11	1.4e-08	1.2e-35	7.5e-35	[-1]	Group6	36	18	[CCNB1, CCNB2, CDC25A, CDC25C, CDC45, CDC6, CLSPN, MCM10, MCM7, MCM8, ORC1, ORC6, PKMYT1, RFC2, RFC3, RFC4, RFC5, RPA3]
GO:0000899	S Phase	REACTOME_05.05.2015	1.8e-11	3.9e-09	1.2e-35	7.5e-35	[-1]	Group6	23.5772	29	[CCNA2, CDC25A, CDC25B, CDC45, CDC6, CDCA5, CDT1, CKS1B, DNA2, ESCO2, FEN1, GINS1, GINS2, GINS4, LIG1, MCM7, MCM8, ORC1, ORC6, POLA1, POLA2, POLE2, PRIM1, RFC2, RFC3, RFC4, RFC5, RPA3, SMC1A]
GO:0000932	DNA strand elongation	REACTOME_05.05.2015	4.8e-14	1e-11	1.2e-35	7.5e-35	[-1]	Group6	54.8387	17	[CDC45, DNA2, FEN1, GINS1, GINS2, GINS4, LIG1, MCM7, MCM8, POLA1, POLA2, PRIM1, RFC2, RFC3, RFC4, RFC5, RPA3]
GO:0011044	Signaling by Rho GTPases	REACTOME_05.05.2015	8.3e-22	2e-19	3.5e-23	1.7e-22	[-1]	Group7	18.797	75	[ARHGAP11A, ARHGAP11B, ARHGAP26, ARHGAP6, AURKB, BIRC5, BUB1B, CDC25C, CDCA8, CENPA, CENPE, CENPF, CENPI, CENPK, CENPM, CENPN, CENPO, CENPP, CENPS, CENPU, CIT, DEPDC1B, DIAPH3, ECT2, ERCC6L, FAM13B, H2AFX, HIST1H2AB, HIST1H2AJ, HIST1H2BB, HIST1H2BE, HIST1H2BH, HIST1H2BI, HIST1H2BM, HIST1H2BN, HIST1H2BO, HIST1H3A, HIST1H3B, HIST1H3C, HIST1H3F, HIST1H3G, HIST1H3H, HIST1H3I, HIST1H4A, HIST1H4B, HIST…
GO:0111183	Meiosis	REACTOME_05.05.2015	2.5e-16	5.8e-14	3.5e-23	1.7e-22	[-1]	Group7	29.3103	34	[BLM, BRCA1, BRCA2, H2AFX, HIST1H2AB, HIST1H2AJ, HIST1H2BB, HIST1H2BE, HIST1H2BH, HIST1H2BI, HIST1H2BM, HIST1H2BN, HIST1H2BO, HIST1H3A, HIST1H3B, HIST1H3C, HIST1H3F, HIST1H3G, HIST1H3H, HIST1H3I, HIST1H4A, HIST1H4B, HIST1H4C, HIST1H4D, HIST1H4F, HIST1H4I, HIST1H4L, LMNA, LMNB1, MND1, PSMC3IP, RPA3, SMC1A, SYNE2]
GO:0120956	Cellular responses to stress	REACTOME_05.05.2015	9e-06	0.0015	3.5e-23	1.7e-22	[-1]	Group7	11.8971	37	[CCNA2, CDKN2C, E2F1, E2F2, EZH2, FKBP4, H2AFX, HIST1H1A, HIST1H1B, HIST1H2AB, HIST1H2AJ, HIST1H2BB, HIST1H2BE, HIST1H2BH, HIST1H2BI, HIST1H2BM, HIST1H2BN, HIST1H2BO, HIST1H3A, HIST1H3B, HIST1H3C, HIST1H3F, HIST1H3G, HIST1H3H, HIST1H3I, HIST1H4A, HIST1H4B, HIST1H4C, HIST1H4D, HIST1H4F, HIST1H4I, HIST1H4L, HSPA5, HSPH1, LMNB1, RPA3, UBE2C]
GO:0012472	Regulatory RNA pathways	REACTOME_05.05.2015	3.9e-10	8.1e-08	3.5e-23	1.7e-22	[-1]	Group7	21.5385	28	[DROSHA, H2AFX, HIST1H2AB, HIST1H2AJ, HIST1H2BB, HIST1H2BE, HIST1H2BH, HIST1H2BI, HIST1H2BM, HIST1H2BN, HIST1H2BO, HIST1H3A, HIST1H3B, HIST1H3C, HIST1H3F, HIST1H3G, HIST1H3H, HIST1H3I, HIST1H4A, HIST1H4B, HIST1H4C, HIST1H4D, HIST1H4F, HIST1H4I, HIST1H4L, MYBL1, PIWIL2, POLR2H]
GO:0001275	Mitotic Anaphase	REACTOME_05.05.2015	1e-16	2.4e-14	3.5e-23	1.7e-22	[-1]	Group7	24.4186	42	[AURKB, BIRC5, BUB1B, CDCA5, CDCA8, CENPA, CENPE, CENPF, CENPI, CENPK, CENPM, CENPN, CENPO, CENPP, CENPS, CENPU, ERCC6L, ESPL1, INCENP, ITGB3BP, KIF18A, KIF2C, KNL1, KNTC1, LMNA, LMNB1, NDC80, NUF2, PLK1, SGO1, SGO2, SKA1, SKA2, SMC1A, SPC24, SPC25, SPDL1, TMPO, UBE2C, VRK1, ZWILCH, ZWINT]
GO:0001309	RNA Polymerase I Transcription	REACTOME_05.05.2015	8.6e-10	1.7e-07	3.5e-23	1.7e-22	[-1]	Group7	22.9358	25	[H2AFX, HIST1H2AB, HIST1H2AJ, HIST1H2BB, HIST1H2BE, HIST1H2BH, HIST1H2BI, HIST1H2BM, HIST1H2BN, HIST1H2BO, HIST1H3A, HIST1H3B, HIST1H3C, HIST1H3F, HIST1H3G, HIST1H3H, HIST1H3I, HIST1H4A, HIST1H4B, HIST1H4C, HIST1H4D, HIST1H4F, HIST1H4I, HIST1H4L, POLR2H]
GO:0150314	Mitotic Metaphase and Anaphase	REACTOME_05.05.2015	2.1e-17	5.1e-15	3.5e-23	1.7e-22	[-1]	Group7	24.8555	43	[AURKB, BIRC5, BUB1B, CDCA5, CDCA8, CENPA, CENPE, CENPF, CENPI, CENPK, CENPM, CENPN, CENPO, CENPP, CENPS, CENPU, ERCC6L, ESPL1, FBXO5, INCENP, ITGB3BP, KIF18A, KIF2C, KNL1, KNTC1, LMNA, LMNB1, NDC80, NUF2, PLK1, SGO1, SGO2, SKA1, SKA2, SMC1A, SPC24, SPC25, SPDL1, TMPO, UBE2C, VRK1, ZWILCH, ZWINT]
GO:0150425	Resolution of Sister Chromatid Cohesion	REACTOME_05.05.2015	1.2e-22	2.9e-20	3.5e-23	1.7e-22	[-1]	Group7	38	38	[AURKB, BIRC5, BUB1B, CCNB1, CCNB2, CDCA5, CDCA8, CENPA, CENPE, CENPF, CENPI, CENPK, CENPM, CENPN, CENPO, CENPP, CENPS, CENPU, ERCC6L, INCENP, ITGB3BP, KIF18A, KIF2C, KNL1, KNTC1, NDC80, NUF2, PLK1, SGO1, SGO2, SKA1, SKA2, SMC1A, SPC24, SPC25, SPDL1, ZWILCH, ZWINT]
GO:0150471	Separation of Sister Chromatids	REACTOME_05.05.2015	1e-14	2.5e-12	3.5e-23	1.7e-22	[-1]	Group7	23.6025	38	[AURKB, BIRC5, BUB1B, CDCA5, CDCA8, CENPA, CENPE, CENPF, CENPI, CENPK, CENPM, CENPN, CENPO, CENPP, CENPS, CENPU, ERCC6L, ESPL1, INCENP, ITGB3BP, KIF18A, KIF2C, KNL1, KNTC1, NDC80, NUF2, PLK1, SGO1, SGO2, SKA1, SKA2, SMC1A, SPC24, SPC25, SPDL1, UBE2C, ZWILCH, ZWINT]
GO:0169168	Senescence-Associated Secretory Phenotype (SASP)	REACTOME_05.05.2015	1.3e-11	2.9e-09	3.5e-23	1.7e-22	[-1]	Group7	25.4717	27	[CCNA2, CDKN2C, H2AFX, HIST1H2AB, HIST1H2AJ, HIST1H2BB, HIST1H2BE, HIST1H2BH, HIST1H2BI, HIST1H2BM, HIST1H2BN, HIST1H2BO, HIST1H3A, HIST1H3B, HIST1H3C, HIST1H3F, HIST1H3G, HIST1H3H, HIST1H3I, HIST1H4A, HIST1H4B, HIST1H4C, HIST1H4D, HIST1H4F, HIST1H4I, HIST1H4L, UBE2C]
GO:0169185	DNA Damage/Telomere Stress Induced Senescence	REACTOME_05.05.2015	6.6e-10	1.3e-07	3.5e-23	1.7e-22	[-1]	Group7	27.2727	21	[CCNA2, H2AFX, HIST1H1A, HIST1H1B, HIST1H2AB, HIST1H2AJ, HIST1H2BB, HIST1H2BE, HIST1H2BH, HIST1H2BI, HIST1H2BM, HIST1H2BN, HIST1H2BO, HIST1H4A, HIST1H4B, HIST1H4C, HIST1H4D, HIST1H4F, HIST1H4I, HIST1H4L, LMNB1]
GO:0169274	Cellular Senescence	REACTOME_05.05.2015	2.5e-09	4.9e-07	3.5e-23	1.7e-22	[-1]	Group7	17.6471	33	[CCNA2, CDKN2C, E2F1, E2F2, EZH2, H2AFX, HIST1H1A, HIST1H1B, HIST1H2AB, HIST1H2AJ, HIST1H2BB, HIST1H2BE, HIST1H2BH, HIST1H2BI, HIST1H2BM, HIST1H2BN, HIST1H2BO, HIST1H3A, HIST1H3B, HIST1H3C, HIST1H3F, HIST1H3G, HIST1H3H, HIST1H3I, HIST1H4A, HIST1H4B, HIST1H4C, HIST1H4D, HIST1H4F, HIST1H4I, HIST1H4L, LMNB1, UBE2C]
GO:0169436	Oxidative Stress Induced Senescence	REACTOME_05.05.2015	5.3e-11	1.1e-08	3.5e-23	1.7e-22	[-1]	Group7	23.3333	28	[CDKN2C, E2F1, E2F2, EZH2, H2AFX, HIST1H2AB, HIST1H2AJ, HIST1H2BB, HIST1H2BE, HIST1H2BH, HIST1H2BI, HIST1H2BM, HIST1H2BN, HIST1H2BO, HIST1H3A, HIST1H3B, HIST1H3C, HIST1H3F, HIST1H3G, HIST1H3H, HIST1H3I, HIST1H4A, HIST1H4B, HIST1H4C, HIST1H4D, HIST1H4F, HIST1H4I, HIST1H4L]
GO:0001974	RNA Polymerase I Promoter Clearance	REACTOME_05.05.2015	5.7e-10	1.1e-07	3.5e-23	1.7e-22	[-1]	Group7	23.3645	25	[H2AFX, HIST1H2AB, HIST1H2AJ, HIST1H2BB, HIST1H2BE, HIST1H2BH, HIST1H2BI, HIST1H2BM, HIST1H2BN, HIST1H2BO, HIST1H3A, HIST1H3B, HIST1H3C, HIST1H3F, HIST1H3G, HIST1H3H, HIST1H3I, HIST1H4A, HIST1H4B, HIST1H4C, HIST1H4D, HIST1H4F, HIST1H4I, HIST1H4L, POLR2H]
GO:0021352	RNA Polymerase I, RNA Polymerase III, and Mitochondrial Transcription	REACTOME_05.05.2015	1e-07	2e-05	3.5e-23	1.7e-22	[-1]	Group7	17.8082	26	[H2AFX, HIST1H2AB, HIST1H2AJ, HIST1H2BB, HIST1H2BE, HIST1H2BH, HIST1H2BI, HIST1H2BM, HIST1H2BN, HIST1H2BO, HIST1H3A, HIST1H3B, HIST1H3C, HIST1H3F, HIST1H3G, HIST1H3H, HIST1H3I, HIST1H4A, HIST1H4B, HIST1H4C, HIST1H4D, HIST1H4F, HIST1H4I, HIST1H4L, POLR2H, POLR3D]
GO:0002204	RNA Polymerase I Chain Elongation	REACTOME_05.05.2015	5.5e-12	1.2e-09	3.5e-23	1.7e-22	[-1]	Group7	28.4091	25	[H2AFX, HIST1H2AB, HIST1H2AJ, HIST1H2BB, HIST1H2BE, HIST1H2BH, HIST1H2BI, HIST1H2BM, HIST1H2BN, HIST1H2BO, HIST1H3A, HIST1H3B, HIST1H3C, HIST1H3F, HIST1H3G, HIST1H3H, HIST1H3I, HIST1H4A, HIST1H4B, HIST1H4C, HIST1H4D, HIST1H4F, HIST1H4I, HIST1H4L, POLR2H]
GO:0022172	Chromosome Maintenance	REACTOME_05.05.2015	8.4e-28	2e-25	3.5e-23	1.7e-22	[-1]	Group7	41.1215	44	[CENPA, CENPI, CENPK, CENPM, CENPN, CENPO, CENPP, CENPS, CENPU, CENPW, DNA2, FEN1, H2AFX, HIST1H2AB, HIST1H2AJ, HIST1H2BB, HIST1H2BE, HIST1H2BH, HIST1H2BI, HIST1H2BM, HIST1H2BN, HIST1H2BO, HIST1H4A, HIST1H4B, HIST1H4C, HIST1H4D, HIST1H4F, HIST1H4I, HIST1H4L, HJURP, ITGB3BP, KNL1, LIG1, POLA1, POLA2, POLE2, PRIM1, RFC2, RFC3, RFC4, RFC5, RPA3, RUVBL1, RUVBL2]
GO:0022186	Deposition of new CENPA-containing nucleosomes at the centromere	REACTOME_05.05.2015	1.3e-20	3.3e-18	3.5e-23	1.7e-22	[-1]	Group7	43.0556	31	[CENPA, CENPI, CENPK, CENPM, CENPN, CENPO, CENPP, CENPS, CENPU, CENPW, H2AFX, HIST1H2AB, HIST1H2AJ, HIST1H2BB, HIST1H2BE, HIST1H2BH, HIST1H2BI, HIST1H2BM, HIST1H2BN, HIST1H2BO, HIST1H4A, HIST1H4B, HIST1H4C, HIST1H4D, HIST1H4F, HIST1H4I, HIST1H4L, HJURP, ITGB3BP, KNL1, RUVBL1]
GO:0002232	RNA Polymerase I Promoter Opening	REACTOME_05.05.2015	4e-15	9.3e-13	3.5e-23	1.7e-22	[-1]	Group7	39.3443	24	[H2AFX, HIST1H2AB, HIST1H2AJ, HIST1H2BB, HIST1H2BE, HIST1H2BH, HIST1H2BI, HIST1H2BM, HIST1H2BN, HIST1H2BO, HIST1H3A, HIST1H3B, HIST1H3C, HIST1H3F, HIST1H3G, HIST1H3H, HIST1H3I, HIST1H4A, HIST1H4B, HIST1H4C, HIST1H4D, HIST1H4F, HIST1H4I, HIST1H4L]
GO:0022344	Nucleosome assembly	REACTOME_05.05.2015	1.3e-20	3.3e-18	3.5e-23	1.7e-22	[-1]	Group7	43.0556	31	[CENPA, CENPI, CENPK, CENPM, CENPN, CENPO, CENPP, CENPS, CENPU, CENPW, H2AFX, HIST1H2AB, HIST1H2AJ, HIST1H2BB, HIST1H2BE, HIST1H2BH, HIST1H2BI, HIST1H2BM, HIST1H2BN, HIST1H2BO, HIST1H4A, HIST1H4B, HIST1H4C, HIST1H4D, HIST1H4F, HIST1H4I, HIST1H4L, HJURP, ITGB3BP, KNL1, RUVBL1]
GO:0263923	HDACs deacetylate histones	REACTOME_05.05.2015	4.3e-13	9.7e-11	3.5e-23	1.7e-22	[-1]	Group7	29.0323	27	[HIST1H2AB, HIST1H2AI, HIST1H2AJ, HIST1H2AL, HIST1H2AM, HIST1H2BB, HIST1H2BE, HIST1H2BH, HIST1H2BI, HIST1H2BM, HIST1H2BN, HIST1H2BO, HIST1H3A, HIST1H3B, HIST1H3C, HIST1H3F, HIST1H3G, HIST1H3H, HIST1H3I, HIST1H4A, HIST1H4B, HIST1H4C, HIST1H4D, HIST1H4F, HIST1H4I, HIST1H4L, HIST2H2AB]
GO:0263961	HDMs demethylate histones	REACTOME_05.05.2015	1.8e-08	3.5e-06	3.5e-23	1.7e-22	[-1]	Group7	31.9149	15	[HIST1H3A, HIST1H3B, HIST1H3C, HIST1H3F, HIST1H3G, HIST1H3H, HIST1H3I, HIST1H4A, HIST1H4B, HIST1H4C, HIST1H4D, HIST1H4F, HIST1H4I, HIST1H4L, KDM4D]
GO:0263965	NoRC negatively regulates rRNA expression	REACTOME_05.05.2015	5e-11	1e-08	3.5e-23	1.7e-22	[-1]	Group7	25	26	[DNMT1, H2AFX, HIST1H2AB, HIST1H2AJ, HIST1H2BB, HIST1H2BE, HIST1H2BH, HIST1H2BI, HIST1H2BM, HIST1H2BN, HIST1H2BO, HIST1H3A, HIST1H3B, HIST1H3C, HIST1H3F, HIST1H3G, HIST1H3H, HIST1H3I, HIST1H4A, HIST1H4B, HIST1H4C, HIST1H4D, HIST1H4F, HIST1H4I, HIST1H4L, POLR2H]
GO:0264000	Negative epigenetic regulation of rRNA expression	REACTOME_05.05.2015	1e-10	2.1e-08	3.5e-23	1.7e-22	[-1]	Group7	24.2991	26	[DNMT1, H2AFX, HIST1H2AB, HIST1H2AJ, HIST1H2BB, HIST1H2BE, HIST1H2BH, HIST1H2BI, HIST1H2BM, HIST1H2BN, HIST1H2BO, HIST1H3A, HIST1H3B, HIST1H3C, HIST1H3F, HIST1H3G, HIST1H3H, HIST1H3I, HIST1H4A, HIST1H4B, HIST1H4C, HIST1H4D, HIST1H4F, HIST1H4I, HIST1H4L, POLR2H]
GO:0264098	Epigenetic regulation of gene expression	REACTOME_05.05.2015	2.2e-11	4.8e-09	3.5e-23	1.7e-22	[-1]	Group7	23.3871	29	[DNMT1, DNMT3A, EZH2, H2AFX, HIST1H2AB, HIST1H2AJ, HIST1H2BB, HIST1H2BE, HIST1H2BH, HIST1H2BI, HIST1H2BM, HIST1H2BN, HIST1H2BO, HIST1H3A, HIST1H3B, HIST1H3C, HIST1H3F, HIST1H3G, HIST1H3H, HIST1H3I, HIST1H4A, HIST1H4B, HIST1H4C, HIST1H4D, HIST1H4F, HIST1H4I, HIST1H4L, PHF19, POLR2H]
GO:0264155	Chromatin organization	REACTOME_05.05.2015	4.4e-07	8.2e-05	3.5e-23	1.7e-22	[-1]	Group7	13.8889	35	[DNMT3A, DOT1L, EZH2, H2AFX, HCFC1, HIST1H2AB, HIST1H2AI, HIST1H2AJ, HIST1H2AL, HIST1H2AM, HIST1H2BB, HIST1H2BE, HIST1H2BH, HIST1H2BI, HIST1H2BM, HIST1H2BN, HIST1H2BO, HIST1H3A, HIST1H3B, HIST1H3C, HIST1H3F, HIST1H3G, HIST1H3H, HIST1H3I, HIST1H4A, HIST1H4B, HIST1H4C, HIST1H4D, HIST1H4F, HIST1H4I, HIST1H4L, HIST2H2AB, KDM4D, RUVBL1, RUVBL2]
GO:0264165	Chromatin modifying enzymes	REACTOME_05.05.2015	4.4e-07	8.2e-05	3.5e-23	1.7e-22	[-1]	Group7	13.8889	35	[DNMT3A, DOT1L, EZH2, H2AFX, HCFC1, HIST1H2AB, HIST1H2AI, HIST1H2AJ, HIST1H2AL, HIST1H2AM, HIST1H2BB, HIST1H2BE, HIST1H2BH, HIST1H2BI, HIST1H2BM, HIST1H2BN, HIST1H2BO, HIST1H3A, HIST1H3B, HIST1H3C, HIST1H3F, HIST1H3G, HIST1H3H, HIST1H3I, HIST1H4A, HIST1H4B, HIST1H4C, HIST1H4D, HIST1H4F, HIST1H4I, HIST1H4L, HIST2H2AB, KDM4D, RUVBL1, RUVBL2]
GO:0264242	formation of the beta-catenin:TCF transactivating complex	REACTOME_05.05.2015	5.5e-12	1.2e-09	3.5e-23	1.7e-22	[-1]	Group7	28.4091	25	[H2AFX, HIST1H2AB, HIST1H2AJ, HIST1H2BB, HIST1H2BE, HIST1H2BH, HIST1H2BI, HIST1H2BM, HIST1H2BN, HIST1H2BO, HIST1H3A, HIST1H3B, HIST1H3C, HIST1H3F, HIST1H3G, HIST1H3H, HIST1H3I, HIST1H4A, HIST1H4B, HIST1H4C, HIST1H4D, HIST1H4F, HIST1H4I, HIST1H4L, RUVBL1]
GO:0264245	HATs acetylate histones	REACTOME_05.05.2015	1.5e-10	3.1e-08	3.5e-23	1.7e-22	[-1]	Group7	21.1268	30	[HCFC1, HIST1H2AB, HIST1H2AI, HIST1H2AJ, HIST1H2AL, HIST1H2AM, HIST1H2BB, HIST1H2BE, HIST1H2BH, HIST1H2BI, HIST1H2BM, HIST1H2BN, HIST1H2BO, HIST1H3A, HIST1H3B, HIST1H3C, HIST1H3F, HIST1H3G, HIST1H3H, HIST1H3I, HIST1H4A, HIST1H4B, HIST1H4C, HIST1H4D, HIST1H4F, HIST1H4I, HIST1H4L, HIST2H2AB, RUVBL1, RUVBL2]
GO:0264303	Condensation of Prophase Chromosomes	REACTOME_05.05.2015	1.3e-20	3.3e-18	3.5e-23	1.7e-22	[-1]	Group7	43.0556	31	[CCNB1, H2AFX, HIST1H2AB, HIST1H2AJ, HIST1H2BB, HIST1H2BE, HIST1H2BH, HIST1H2BI, HIST1H2BM, HIST1H2BN, HIST1H2BO, HIST1H3A, HIST1H3B, HIST1H3C, HIST1H3F, HIST1H3G, HIST1H3H, HIST1H3I, HIST1H4A, HIST1H4B, HIST1H4C, HIST1H4D, HIST1H4F, HIST1H4I, HIST1H4L, NCAPD3, NCAPG2, NCAPH2, PLK1, SMC2, SMC4]
GO:0264352	PRC2 methylates histones and DNA	REACTOME_05.05.2015	1.7e-17	4.2e-15	3.5e-23	1.7e-22	[-1]	Group7	39.4366	28	[DNMT1, DNMT3A, EZH2, H2AFX, HIST1H2AB, HIST1H2AJ, HIST1H2BB, HIST1H2BE, HIST1H2BH, HIST1H2BI, HIST1H2BM, HIST1H2BN, HIST1H2BO, HIST1H3A, HIST1H3B, HIST1H3C, HIST1H3F, HIST1H3G, HIST1H3H, HIST1H3I, HIST1H4A, HIST1H4B, HIST1H4C, HIST1H4D, HIST1H4F, HIST1H4I, HIST1H4L, PHF19]
GO:0264541	SIRT1 negatively regulates rRNA Expression	REACTOME_05.05.2015	3.2e-14	7.4e-12	3.5e-23	1.7e-22	[-1]	Group7	36.3636	24	[H2AFX, HIST1H2AB, HIST1H2AJ, HIST1H2BB, HIST1H2BE, HIST1H2BH, HIST1H2BI, HIST1H2BM, HIST1H2BN, HIST1H2BO, HIST1H3A, HIST1H3B, HIST1H3C, HIST1H3F, HIST1H3G, HIST1H3H, HIST1H3I, HIST1H4A, HIST1H4B, HIST1H4C, HIST1H4D, HIST1H4F, HIST1H4I, HIST1H4L]
GO:0264545	RMTs methylate histone arginines	REACTOME_05.05.2015	5.3e-11	1.1e-08	3.5e-23	1.7e-22	[-1]	Group7	29.3333	22	[DNMT3A, H2AFX, HIST1H2AB, HIST1H2AI, HIST1H2AJ, HIST1H2AL, HIST1H2AM, HIST1H3A, HIST1H3B, HIST1H3C, HIST1H3F, HIST1H3G, HIST1H3H, HIST1H3I, HIST1H4A, HIST1H4B, HIST1H4C, HIST1H4D, HIST1H4F, HIST1H4I, HIST1H4L, HIST2H2AB]
GO:0268237	DNA methylation	REACTOME_05.05.2015	6.7e-17	1.5e-14	3.5e-23	1.7e-22	[-1]	Group7	41.2698	26	[DNMT1, DNMT3A, H2AFX, HIST1H2AB, HIST1H2AJ, HIST1H2BB, HIST1H2BE, HIST1H2BH, HIST1H2BI, HIST1H2BM, HIST1H2BN, HIST1H2BO, HIST1H3A, HIST1H3B, HIST1H3C, HIST1H3F, HIST1H3G, HIST1H3H, HIST1H3I, HIST1H4A, HIST1H4B, HIST1H4C, HIST1H4D, HIST1H4F, HIST1H4I, HIST1H4L]
GO:0268530	Transcriptional regulation by small RNAs	REACTOME_05.05.2015	1.5e-10	3.1e-08	3.5e-23	1.7e-22	[-1]	Group7	24.7525	25	[H2AFX, HIST1H2AB, HIST1H2AJ, HIST1H2BB, HIST1H2BE, HIST1H2BH, HIST1H2BI, HIST1H2BM, HIST1H2BN, HIST1H2BO, HIST1H3A, HIST1H3B, HIST1H3C, HIST1H3F, HIST1H3G, HIST1H3H, HIST1H3I, HIST1H4A, HIST1H4B, HIST1H4C, HIST1H4D, HIST1H4F, HIST1H4I, HIST1H4L, POLR2H]
GO:0268728	PKMTs methylate histone lysines	REACTOME_05.05.2015	2.2e-07	4.1e-05	3.5e-23	1.7e-22	[-1]	Group7	25.3968	16	[DOT1L, EZH2, HIST1H3A, HIST1H3B, HIST1H3C, HIST1H3F, HIST1H3G, HIST1H3H, HIST1H3I, HIST1H4A, HIST1H4B, HIST1H4C, HIST1H4D, HIST1H4F, HIST1H4I, HIST1H4L]
GO:0027271	Meiotic recombination	REACTOME_05.05.2015	4.7e-17	1.1e-14	3.5e-23	1.7e-22	[-1]	Group7	35.2941	30	[BLM, BRCA1, BRCA2, H2AFX, HIST1H2AB, HIST1H2AJ, HIST1H2BB, HIST1H2BE, HIST1H2BH, HIST1H2BI, HIST1H2BM, HIST1H2BN, HIST1H2BO, HIST1H3A, HIST1H3B, HIST1H3C, HIST1H3F, HIST1H3G, HIST1H3H, HIST1H3I, HIST1H4A, HIST1H4B, HIST1H4C, HIST1H4D, HIST1H4F, HIST1H4I, HIST1H4L, MND1, PSMC3IP, RPA3]
GO:0000312	Lagging Strand Synthesis	REACTOME_05.05.2015	3.1e-09	6e-07	3.5e-23	1.7e-22	[-1]	Group7	52.381	11	[DNA2, FEN1, LIG1, POLA1, POLA2, PRIM1, RFC2, RFC3, RFC4, RFC5, RPA3]
GO:0355252	RHO GTPases Activate Formins	REACTOME_05.05.2015	1.5e-18	3.6e-16	3.5e-23	1.7e-22	[-1]	Group7	31.8584	36	[AURKB, BIRC5, BUB1B, CDCA8, CENPA, CENPE, CENPF, CENPI, CENPK, CENPM, CENPN, CENPO, CENPP, CENPS, CENPU, DIAPH3, ERCC6L, INCENP, ITGB3BP, KIF18A, KIF2C, KNL1, KNTC1, NDC80, NUF2, PLK1, RHOB, SGO1, SGO2, SKA1, SKA2, SPC24, SPC25, SPDL1, ZWILCH, ZWINT]
GO:0355391	Activated PKN1 stimulates transcription of AR (androgen receptor) regulated genes KLK2 and KLK3	REACTOME_05.05.2015	2.1e-14	5e-12	3.5e-23	1.7e-22	[-1]	Group7	36.9231	24	[H2AFX, HIST1H2AB, HIST1H2AJ, HIST1H2BB, HIST1H2BE, HIST1H2BH, HIST1H2BI, HIST1H2BM, HIST1H2BN, HIST1H2BO, HIST1H3A, HIST1H3B, HIST1H3C, HIST1H3F, HIST1H3G, HIST1H3H, HIST1H3I, HIST1H4A, HIST1H4B, HIST1H4C, HIST1H4D, HIST1H4F, HIST1H4I, HIST1H4L]
GO:0355474	RHO GTPase Effectors	REACTOME_05.05.2015	6.8e-24	1.6e-21	3.5e-23	1.7e-22	[-1]	Group7	22.9682	65	[AURKB, BIRC5, BUB1B, CDC25C, CDCA8, CENPA, CENPE, CENPF, CENPI, CENPK, CENPM, CENPN, CENPO, CENPP, CENPS, CENPU, CIT, DIAPH3, ERCC6L, H2AFX, HIST1H2AB, HIST1H2AJ, HIST1H2BB, HIST1H2BE, HIST1H2BH, HIST1H2BI, HIST1H2BM, HIST1H2BN, HIST1H2BO, HIST1H3A, HIST1H3B, HIST1H3C, HIST1H3F, HIST1H3G, HIST1H3H, HIST1H3I, HIST1H4A, HIST1H4B, HIST1H4C, HIST1H4D, HIST1H4F, HIST1H4I, HIST1H4L, INCENP, IQGAP3, IT…
GO:0355542	RHO GTPases activate PKNs	REACTOME_05.05.2015	1.7e-12	4e-10	3.5e-23	1.7e-22	[-1]	Group7	28.5714	26	[CDC25C, H2AFX, HIST1H2AB, HIST1H2AJ, HIST1H2BB, HIST1H2BE, HIST1H2BH, HIST1H2BI, HIST1H2BM, HIST1H2BN, HIST1H2BO, HIST1H3A, HIST1H3B, HIST1H3C, HIST1H3F, HIST1H3G, HIST1H3H, HIST1H3I, HIST1H4A, HIST1H4B, HIST1H4C, HIST1H4D, HIST1H4F, HIST1H4I, HIST1H4L, RHOB]
GO:0000682	Mitotic Prometaphase	REACTOME_05.05.2015	2.4e-24	5.9e-22	3.5e-23	1.7e-22	[-1]	Group7	37.963	41	[AURKB, BIRC5, BUB1B, CCNB1, CCNB2, CDCA5, CDCA8, CENPA, CENPE, CENPF, CENPI, CENPK, CENPM, CENPN, CENPO, CENPP, CENPS, CENPU, ERCC6L, INCENP, ITGB3BP, KIF18A, KIF2C, KNL1, KNTC1, NCAPD2, NDC80, NUF2, PLK1, SGO1, SGO2, SKA1, SKA2, SMC1A, SMC2, SMC4, SPC24, SPC25, SPDL1, ZWILCH, ZWINT]
GO:0075792	Meiotic synapsis	REACTOME_05.05.2015	7.1e-11	1.5e-08	3.5e-23	1.7e-22	[-1]	Group7	28.9474	22	[BRCA1, H2AFX, HIST1H2AB, HIST1H2AJ, HIST1H2BB, HIST1H2BE, HIST1H2BH, HIST1H2BI, HIST1H2BM, HIST1H2BN, HIST1H2BO, HIST1H4A, HIST1H4B, HIST1H4C, HIST1H4D, HIST1H4F, HIST1H4I, HIST1H4L, LMNA, LMNB1, SMC1A, SYNE2]
GO:0075925	Amyloids	REACTOME_05.05.2015	9.5e-13	2.1e-10	3.5e-23	1.7e-22	[-1]	Group7	30.4878	25	[H2AFX, HIST1H2AB, HIST1H2AJ, HIST1H2BB, HIST1H2BE, HIST1H2BH, HIST1H2BI, HIST1H2BM, HIST1H2BN, HIST1H2BO, HIST1H3A, HIST1H3B, HIST1H3C, HIST1H3F, HIST1H3G, HIST1H3H, HIST1H3I, HIST1H4A, HIST1H4B, HIST1H4C, HIST1H4D, HIST1H4F, HIST1H4I, HIST1H4L, MFGE8]
GO:0000765	Mitotic Prophase	REACTOME_05.05.2015	2.4e-17	5.8e-15	3.5e-23	1.7e-22	[-1]	Group7	27.9412	38	[CCNB1, CCNB2, H2AFX, HIST1H2AB, HIST1H2AJ, HIST1H2BB, HIST1H2BE, HIST1H2BH, HIST1H2BI, HIST1H2BM, HIST1H2BN, HIST1H2BO, HIST1H3A, HIST1H3B, HIST1H3C, HIST1H3F, HIST1H3G, HIST1H3H, HIST1H3I, HIST1H4A, HIST1H4B, HIST1H4C, HIST1H4D, HIST1H4F, HIST1H4I, HIST1H4L, LMNA, LMNB1, MASTL, NCAPD3, NCAPG2, NCAPH2, PLK1, PRKCB, SMC2, SMC4, TMPO, VRK1]
GO:0007961	Telomere C-strand (Lagging Strand) Synthesis	REACTOME_05.05.2015	6.1e-10	1.2e-07	3.5e-23	1.7e-22	[-1]	Group7	52.1739	12	[DNA2, FEN1, LIG1, POLA1, POLA2, POLE2, PRIM1, RFC2, RFC3, RFC4, RFC5, RPA3]
GO:0007963	Packaging Of Telomere Ends	REACTOME_05.05.2015	6.6e-10	1.3e-07	3.5e-23	1.7e-22	[-1]	Group7	34	17	[H2AFX, HIST1H2AB, HIST1H2AJ, HIST1H2BB, HIST1H2BE, HIST1H2BH, HIST1H2BI, HIST1H2BM, HIST1H2BN, HIST1H2BO, HIST1H4A, HIST1H4B, HIST1H4C, HIST1H4D, HIST1H4F, HIST1H4I, HIST1H4L]
GO:0007970	Telomere Maintenance	REACTOME_05.05.2015	3.7e-19	9e-17	3.5e-23	1.7e-22	[-1]	Group7	39.2405	31	[DNA2, FEN1, H2AFX, HIST1H2AB, HIST1H2AJ, HIST1H2BB, HIST1H2BE, HIST1H2BH, HIST1H2BI, HIST1H2BM, HIST1H2BN, HIST1H2BO, HIST1H4A, HIST1H4B, HIST1H4C, HIST1H4D, HIST1H4F, HIST1H4I, HIST1H4L, LIG1, POLA1, POLA2, POLE2, PRIM1, RFC2, RFC3, RFC4, RFC5, RPA3, RUVBL1, RUVBL2]
GO:0008030	Extension of Telomeres	REACTOME_05.05.2015	8.4e-11	1.8e-08	3.5e-23	1.7e-22	[-1]	Group7	48.2759	14	[DNA2, FEN1, LIG1, POLA1, POLA2, POLE2, PRIM1, RFC2, RFC3, RFC4, RFC5, RPA3, RUVBL1, RUVBL2]
GO:0000910	M Phase	REACTOME_05.05.2015	5.4e-34	1.3e-31	3.5e-23	1.7e-22	[-1]	Group7	26.6892	79	[AURKB, BIRC5, BUB1B, CCNB1, CCNB2, CDCA5, CDCA8, CENPA, CENPE, CENPF, CENPI, CENPK, CENPM, CENPN, CENPO, CENPP, CENPS, CENPU, ERCC6L, ESPL1, FBXO5, H2AFX, HIST1H2AB, HIST1H2AJ, HIST1H2BB, HIST1H2BE, HIST1H2BH, HIST1H2BI, HIST1H2BM, HIST1H2BN, HIST1H2BO, HIST1H3A, HIST1H3B, HIST1H3C, HIST1H3F, HIST1H3G, HIST1H3H, HIST1H3I, HIST1H4A, HIST1H4B, HIST1H4C, HIST1H4D, HIST1H4F, HIST1H4I, HIST1H4L, INCE…
GO:0150260	Condensation of Prometaphase Chromosomes	REACTOME_05.05.2015	0.00018	0.03	N/A	N/A	[-1]	None	45.4545	5	[CCNB1, CCNB2, NCAPD2, SMC2, SMC4]

## Sheet: HSApos 6 dpi specific
GOID	GOTerm	Ontology Source	Term PValue	Term PValue Corrected with Bonferroni step down	Group PValue	Group PValue Corrected with Bonferroni step down	GOLevels	GOGroups	% Associated Genes	Nr. Genes	Associated Genes Found
GO:0025162	Interferon alpha/beta signaling	REACTOME_05.05.2015	7.7e-11	7.6e-09	1e-05	1e-05	[-1]	Group0	22.3881	15	[BST2, IFI35, IFI6, IFIT2, IFIT3, IRF4, IRF7, ISG15, ISG20, MX1, MX2, OAS2, STAT1, USP18, XAF1]
GO:0025229	Interferon Signaling	REACTOME_05.05.2015	4.2e-07	4.1e-05	1e-05	1e-05	[-1]	Group0	9.79381	19	[BST2, DDX58, EIF2AK2, GBP4, IFI35, IFI6, IFIT2, IFIT3, IRF4, IRF7, ISG15, ISG20, MX1, MX2, OAS2, STAT1, TRIM22, USP18, XAF1]
GO:0075790	Cytokine Signaling in Immune system	REACTOME_05.05.2015	1e-05	0.00096	1e-05	1e-05	[-1]	Group0	7.16612	22	[BST2, DDX58, EIF2AK2, GBP4, IFI35, IFI6, IFIT2, IFIT3, IL6, IL7, IRF4, IRF7, ISG15, ISG20, MX1, MX2, OAS2, PIK3R3, STAT1, TRIM22, USP18, XAF1]
GO:0018312	NCAM1 interactions	REACTOME_05.05.2015	0.0003	0.028	N/A	N/A	[-1]	None	16.2162	6	[AGRN, CACNB3, COL4A4, COL6A3, COL9A1, GFRA1]
GO:0006900	Immune System	REACTOME_05.05.2015	0.00045	0.042	N/A	N/A	[-1]	None	4.0747	48	[ADCY9, ASB15, BST2, C1QB, C1R, CD79A, CD80, CFB, CYFIP2, DDX58, DYNC1I1, EGF, EIF2AK2, ERBB4, FBXO44, FBXO6, GBP4, HLA-DOB, ICOSLG, IFI35, IFI6, IFIH1, IFIT2, IFIT3, IL6, IL7, IRF4, IRF7, ISG15, ISG20, KLB, KLC2, MX1, MX2, NRG4, OAS2, PIK3R3, PLA2G6, PRKCE, PRKG1, STAT1, TAP1, TLR10, TRIM22, ULBP1, USP18, XAF1, ZBP1]

## Sheet: HSApos 36 hpi & 6 dpi Common 
GOID	GOTerm	Ontology Source	Term PValue	Term PValue Corrected with Bonferroni step down	Group PValue	Group PValue Corrected with Bonferroni step down	GOLevels	GOGroups	% Associated Genes	Nr. Genes	Associated Genes Found
GO:0014828	Class A/1 (Rhodopsin-like receptors)	REACTOME_05.05.2015	0.00045	0.025	0.00045	0.00045	[-1]	Group0	4.79233	15	[ADORA1, ADRB2, CCL22, CCL5, CCL7, CCR7, CXCL10, CXCL11, CXCL2, CXCL8, CXCR2, FFAR2, HTR1F, OXTR, P2RY12]
GO:0015344	Chemokine receptors bind chemokines	REACTOME_05.05.2015	5.3e-07	3.3e-05	0.00045	0.00045	[-1]	Group0	16.0714	9	[CCL22, CCL5, CCL7, CCR7, CXCL10, CXCL11, CXCL2, CXCL8, CXCR2]
GO:0120956	Cellular responses to stress	REACTOME_05.05.2015	9.6e-06	0.00056	1.2e-06	2.4e-06	[-1]	Group1	5.78778	18	[BAG3, CDKN1A, CXCL8, ETS2, HIST1H2BF, HIST1H2BG, HIST1H2BJ, HIST1H3D, HIST2H2BE, HIST2H3D, HSPA2, HSPA4L, IFNB1, IL1A, MAP2K3, MAP4K4, MDM2, SCMH1]
GO:0169168	Senescence-Associated Secretory Phenotype (SASP)	REACTOME_05.05.2015	0.0001	0.0062	1.2e-06	2.4e-06	[-1]	Group1	8.49057	9	[CDKN1A, CXCL8, HIST1H2BF, HIST1H2BG, HIST1H2BJ, HIST1H3D, HIST2H2BE, HIST2H3D, IL1A]
GO:0169274	Cellular Senescence	REACTOME_05.05.2015	1e-06	6.5e-05	1.2e-06	2.4e-06	[-1]	Group1	8.02139	15	[CDKN1A, CXCL8, ETS2, HIST1H2BF, HIST1H2BG, HIST1H2BJ, HIST1H3D, HIST2H2BE, HIST2H3D, IFNB1, IL1A, MAP2K3, MAP4K4, MDM2, SCMH1]
GO:0169436	Oxidative Stress Induced Senescence	REACTOME_05.05.2015	8.8e-06	0.00053	1.2e-06	2.4e-06	[-1]	Group1	9.16667	11	[HIST1H2BF, HIST1H2BG, HIST1H2BJ, HIST1H3D, HIST2H2BE, HIST2H3D, IFNB1, MAP2K3, MAP4K4, MDM2, SCMH1]
GO:0002232	RNA Polymerase I Promoter Opening	REACTOME_05.05.2015	0.00072	0.04	1.2e-06	2.4e-06	[-1]	Group1	9.83607	6	[HIST1H2BF, HIST1H2BG, HIST1H2BJ, HIST1H3D, HIST2H2BE, HIST2H3D]
GO:0263923	HDACs deacetylate histones	REACTOME_05.05.2015	3.8e-05	0.0022	1.2e-06	2.4e-06	[-1]	Group1	9.67742	9	[HIST1H2AG, HIST1H2AH, HIST1H2BF, HIST1H2BG, HIST1H2BJ, HIST1H3D, HIST2H2BE, HIST2H2BF, HIST2H3D]
GO:0268237	DNA methylation	REACTOME_05.05.2015	0.00086	0.046	1.2e-06	2.4e-06	[-1]	Group1	9.52381	6	[HIST1H2BF, HIST1H2BG, HIST1H2BJ, HIST1H3D, HIST2H2BE, HIST2H3D]

## Sheet: HSAneg 36 hpi  specific
GOID	GOTerm	Ontology Source	Term PValue	Term PValue Corrected with Bonferroni step down	Group PValue	Group PValue Corrected with Bonferroni step down	GOLevels	GOGroups	% Associated Genes	Nr. Genes	Associated Genes Found
GO:0011057	Metabolism of steroid hormones and vitamin D	REACTOME_05.05.2015	0.00011	0.00035	N/A	N/A	[-1]	None	12.1212	4	[CUBN, HSD11B1, SRD5A2, STARD4]
GO:0263902	O-linked glycosylation	REACTOME_05.05.2015	0.039	0.039	N/A	N/A	[-1]	None	3.125	3	[ADAMTSL3, MUC12, SEMA5B]

## Sheet: HSAneg 6 dpi specific
GOID	GOTerm	Ontology Source	Term PValue	Term PValue Corrected with Bonferroni step down	Group PValue	Group PValue Corrected with Bonferroni step down	GOLevels	GOGroups	% Associated Genes	Nr. Genes	Associated Genes Found
GO:0025162	Interferon alpha/beta signaling	REACTOME_05.05.2015	4.8e-24	1.1e-22	1e-19	2.1e-19	[-1]	Group0	29.8507	20	[BST2, IFI35, IFI6, IFIT2, IFIT3, IFITM2, IFITM3, IFNB1, IRF4, IRF7, ISG15, ISG20, MX1, MX2, OAS1, OAS2, OAS3, STAT1, USP18, XAF1]
GO:0025229	Interferon Signaling	REACTOME_05.05.2015	8.1e-23	1.7e-21	1e-19	2.1e-19	[-1]	Group0	13.9175	27	[BST2, DDX58, EIF2AK2, GBP4, GBP5, HERC5, IFI35, IFI6, IFIT2, IFIT3, IFITM2, IFITM3, IFNB1, IRF4, IRF7, ISG15, ISG20, MX1, MX2, OAS1, OAS2, OAS3, PML, STAT1, TRIM22, USP18, XAF1]
GO:0075790	Cytokine Signaling in Immune system	REACTOME_05.05.2015	1e-19	2.2e-18	1e-19	2.1e-19	[-1]	Group0	9.44625	29	[BST2, DDX58, EIF2AK2, GBP4, GBP5, HERC5, IFI35, IFI6, IFIT2, IFIT3, IFITM2, IFITM3, IFNB1, IRF4, IRF7, ISG15, ISG20, MX1, MX2, OAS1, OAS2, OAS3, PIK3R3, PML, STAT1, TRIM22, USP18, XAF1, YES1]
GO:0115676	Antiviral mechanism by IFN-stimulated genes	REACTOME_05.05.2015	1e-06	1.9e-05	3.7e-08	3.7e-08	[-1]	Group1	11.4286	8	[DDX58, EIF2AK2, HERC5, ISG15, MX1, MX2, STAT1, USP18]
GO:0115831	ISG15 antiviral mechanism	REACTOME_05.05.2015	1e-06	1.9e-05	3.7e-08	3.7e-08	[-1]	Group1	11.4286	8	[DDX58, EIF2AK2, HERC5, ISG15, MX1, MX2, STAT1, USP18]
GO:0024938	TRAF6 mediated IRF7 activation	REACTOME_05.05.2015	0.00043	0.0065	3.7e-08	3.7e-08	[-1]	Group1	12.5	4	[DDX58, IFIH1, IFNB1, IRF7]
GO:0025026	TRAF3-dependent IRF activation pathway	REACTOME_05.05.2015	1.4e-05	0.00024	3.7e-08	3.7e-08	[-1]	Group1	28.5714	4	[DDX58, IFIH1, IFNB1, IRF7]
GO:0025271	Negative regulators of RIG-I/MDA5 signaling	REACTOME_05.05.2015	0.00049	0.0069	3.7e-08	3.7e-08	[-1]	Group1	12.1212	4	[DDX58, HERC5, IFIH1, ISG15]
GO:0025359	RIG-I/MDA5 mediated induction of IFN-alpha/beta pathways	REACTOME_05.05.2015	2.8e-05	0.00045	3.7e-08	3.7e-08	[-1]	Group1	8.86076	7	[DDX58, DHX58, HERC5, IFIH1, IFNB1, IRF7, ISG15]
GO:0025078	Interferon gamma signaling	REACTOME_05.05.2015	7.9e-08	1.5e-06	N/A	N/A	[-1]	None	10.7527	10	[GBP4, GBP5, IRF4, IRF7, OAS1, OAS2, OAS3, PML, STAT1, TRIM22]
GO:0025216	Regulation of IFNA signaling	REACTOME_05.05.2015	0.003	0.036	N/A	N/A	[-1]	None	11.5385	3	[IFNB1, STAT1, USP18]
GO:0006900	Immune System	REACTOME_05.05.2015	3.4e-16	6.8e-15	N/A	N/A	[-1]	None	3.90492	46	[AIM2, BST2, C1R, C1S, CD79A, CDKN1A, CFB, DDX58, DHX58, DTX3L, EIF2AK2, FBXO6, GBP4, GBP5, HERC5, HLA-DOB, IFI35, IFI6, IFIH1, IFIT2, IFIT3, IFITM2, IFITM3, IFNB1, IRF4, IRF7, ISG15, ISG20, ITGB7, MDM2, MX1, MX2, OAS1, OAS2, OAS3, PIK3R3, PML, PSMB9, STAT1, TAP1, TAP2, TRIM22, USP18, XAF1, YES1, ZBP1]
GO:0008024	Initial triggering of complement	REACTOME_05.05.2015	0.0014	0.018	N/A	N/A	[-1]	None	15	3	[C1R, C1S, CFB]

## Sheet: HSAneg 36 hpi & 6 dpi Common 
GOID	GOTerm	Ontology Source	Term PValue	Term PValue Corrected with Bonferroni step down	Group PValue	Group PValue Corrected with Bonferroni step down	GOLevels	GOGroups	% Associated Genes	Nr. Genes	Associated Genes Found
