# Supplementary material for: Global Mapping of the Macrophage-HIV-1 Transcriptome Reveals that Productive Infection Induces Remodeling of Host Cell DNA and Chromatin
Source: Sci Rep. 2017 Jul 12;7:5238. doi: 10.1038/s41598-017-05566-9 (PMC5507862; doi:10.1038/s41598-017-05566-9)
Supplement: Supplementary file 6 — Table S5 [file 41598_2017_5566_MOESM6_ESM.xlsx]

## Sheet: HSApos 36 hpi  specific
GOID	GOTerm	Ontology Source	Term PValue	Term PValue Corrected with Bonferroni step down	Group PValue	Group PValue Corrected with Bonferroni step down	GOLevels	GOGroups	% Associated Genes	Nr. Genes	Associated Genes Found
GO:0001006	Polo-like kinase mediated events	REACTOME_05.05.2015	4e-10	1e-07	3.9e-08	1.1e-07	[-1]	Group0	68.75	11	[CCNB1, CCNB2, CDC25A, CDC25C, CENPF, FOXM1, LIN9, MYBL2, PKMYT1, PLK1, WEE1]
GO:0001846	G2/M DNA replication checkpoint	REACTOME_05.05.2015	9.8e-05	0.023	3.9e-08	1.1e-07	[-1]	Group0	80	4	[CCNB1, CCNB2, PKMYT1, WEE1]
GO:0001857	Cyclin A/B1 associated events during G2/M transition	REACTOME_05.05.2015	5.7e-07	0.00014	3.9e-08	1.1e-07	[-1]	Group0	45.4545	10	[CCNA2, CCNB1, CCNB2, CDC25A, CDC25B, CDC25C, FOXM1, PKMYT1, PLK1, WEE1]
GO:0002101	Cyclin B2 mediated events	REACTOME_05.05.2015	9.8e-05	0.023	3.9e-08	1.1e-07	[-1]	Group0	80	4	[CCNB2, CDC25A, CDC25B, CDC25C]
GO:0021391	Mitotic G2-G2/M phases	REACTOME_05.05.2015	3.9e-08	1e-05	3.9e-08	1.1e-07	[-1]	Group0	22.4138	26	[AURKA, BORA, CCNA2, CCNB1, CCNB2, CCP110, CDC25A, CDC25B, CDC25C, CENPF, CENPJ, CEP131, CEP152, CEP290, CEP72, CEP78, DCTN3, E2F1, FOXM1, LIN9, MYBL2, NEK2, PKMYT1, PLK1, PLK4, WEE1]
GO:0002203	G2/M Transition	REACTOME_05.05.2015	1.1e-07	2.8e-05	3.9e-08	1.1e-07	[-1]	Group0	21.9298	25	[AURKA, BORA, CCNA2, CCNB1, CCNB2, CCP110, CDC25A, CDC25B, CDC25C, CENPF, CENPJ, CEP131, CEP152, CEP290, CEP72, CEP78, DCTN3, FOXM1, LIN9, MYBL2, NEK2, PKMYT1, PLK1, PLK4, WEE1]
GO:0001587	Homologous recombination repair of replication-independent double-strand breaks	REACTOME_05.05.2015	6.7e-05	0.016	2.5e-07	5e-07	[-1]	Group1	41.1765	7	[BRCA1, BRCA2, BRIP1, H2AFX, LIG1, MDC1, RPA3]
GO:0001874	Homologous Recombination Repair	REACTOME_05.05.2015	6.7e-05	0.016	2.5e-07	5e-07	[-1]	Group1	41.1765	7	[BRCA1, BRCA2, BRIP1, H2AFX, LIG1, MDC1, RPA3]
GO:0002054	Double-Strand Break Repair	REACTOME_05.05.2015	8.3e-05	0.019	2.5e-07	5e-07	[-1]	Group1	34.7826	8	[BRCA1, BRCA2, BRIP1, H2AFX, LIG1, MDC1, PRKDC, RPA3]
GO:0000216	DNA Repair	REACTOME_05.05.2015	2.5e-07	6.2e-05	2.5e-07	5e-07	[-1]	Group1	19.5804	28	[ASCC3, BRCA1, BRCA2, BRIP1, DDB2, DTL, EXO1, FANCA, FANCB, FANCD2, FANCG, FANCI, FANCM, FEN1, H2AFX, KIAA0101, LIG1, MDC1, POLE2, POLH, POLR2H, PRKDC, RFC2, RFC3, RFC4, RFC5, RPA3, UBE2T]
GO:0001095	Activation of the pre-replicative complex	REACTOME_05.05.2015	1.4e-07	3.7e-05	2.9e-14	1.1e-13	[-1]	Group2	41.3793	12	[CDC45, CDC6, CDT1, MCM10, MCM7, MCM8, ORC6, POLA1, POLA2, POLE2, PRIM1, RPA3]
GO:0001538	Cell Cycle Checkpoints	REACTOME_05.05.2015	2.5e-05	0.0061	2.9e-14	1.1e-13	[-1]	Group2	17.7419	22	[BUB1B, CCNB1, CCNB2, CDC25A, CDC25C, CDC45, CDC6, CDKN1A, CLSPN, MCM10, MCM7, MCM8, MDM2, ORC6, PKMYT1, RFC2, RFC3, RFC4, RFC5, RPA3, UBE2C, WEE1]
GO:0001783	G1/S Transition	REACTOME_05.05.2015	8.9e-07	0.00022	2.9e-14	1.1e-13	[-1]	Group2	20.9091	23	[CCNA2, CCNB1, CDC25A, CDC45, CDC6, CDKN1A, CDT1, CKS1B, DHFR, E2F1, FBXO5, MCM10, MCM7, MCM8, ORC6, PKMYT1, POLA1, POLA2, POLE2, PRIM1, RPA3, TYMS, WEE1]
GO:0002014	Synthesis of DNA	REACTOME_05.05.2015	6.5e-08	1.6e-05	2.9e-14	1.1e-13	[-1]	Group2	23.9583	23	[CCNA2, CDC45, CDC6, CDKN1A, CDT1, DNA2, FEN1, GINS1, GINS2, GINS4, LIG1, MCM7, MCM8, ORC6, POLA1, POLA2, POLE2, PRIM1, RFC2, RFC3, RFC4, RFC5, RPA3]
GO:0021267	Mitotic G1-G1/S phases	REACTOME_05.05.2015	8.2e-08	2e-05	2.9e-14	1.1e-13	[-1]	Group2	20.5882	28	[CCNA2, CCNB1, CDC25A, CDC45, CDC6, CDKN1A, CDKN2C, CDT1, CKS1B, DHFR, E2F1, E2F2, FBXO5, LIN9, MCM10, MCM7, MCM8, MYBL2, ORC6, PKMYT1, POLA1, POLA2, POLE2, PRIM1, RPA3, TOP2A, TYMS, WEE1]
GO:0000383	DNA Replication	REACTOME_05.05.2015	6.7e-10	1.8e-07	2.9e-14	1.1e-13	[-1]	Group2	25.9615	27	[CCNA2, CDC45, CDC6, CDKN1A, CDT1, DNA2, E2F1, E2F2, FEN1, GINS1, GINS2, GINS4, GMNN, LIG1, MCM10, MCM7, MCM8, ORC6, POLA1, POLA2, POLE2, PRIM1, RFC2, RFC3, RFC4, RFC5, RPA3]
GO:0000471	E2F mediated regulation of DNA replication	REACTOME_05.05.2015	2.2e-08	5.8e-06	2.9e-14	1.1e-13	[-1]	Group2	40	14	[CCNB1, CDC25A, CDC45, CDC6, CDT1, DHFR, E2F1, FBXO5, MCM8, ORC6, POLA1, POLA2, PRIM1, TYMS]
GO:0006769	Activation of ATR in response to replication stress	REACTOME_05.05.2015	3.4e-08	8.8e-06	2.9e-14	1.1e-13	[-1]	Group2	38.8889	14	[CDC25A, CDC25C, CDC45, CDC6, CLSPN, MCM10, MCM7, MCM8, ORC6, RFC2, RFC3, RFC4, RFC5, RPA3]
GO:0000683	G1/S-Specific Transcription	REACTOME_05.05.2015	4.2e-07	0.0001	2.9e-14	1.1e-13	[-1]	Group2	52.9412	9	[CDC25A, CDC45, CDC6, CDT1, DHFR, E2F1, FBXO5, POLA1, TYMS]
GO:0000070	Removal of the Flap Intermediate	REACTOME_05.05.2015	0.00017	0.041	2.9e-14	1.1e-13	[-1]	Group2	42.8571	6	[DNA2, FEN1, POLA1, POLA2, PRIM1, RPA3]
GO:0000828	G2/M Checkpoints	REACTOME_05.05.2015	1.6e-09	4.2e-07	2.9e-14	1.1e-13	[-1]	Group2	36	18	[CCNB1, CCNB2, CDC25A, CDC25C, CDC45, CDC6, CLSPN, MCM10, MCM7, MCM8, ORC6, PKMYT1, RFC2, RFC3, RFC4, RFC5, RPA3, WEE1]
GO:0000899	S Phase	REACTOME_05.05.2015	1.8e-09	4.8e-07	2.9e-14	1.1e-13	[-1]	Group2	23.5772	29	[CCNA2, CDC25A, CDC25B, CDC45, CDC6, CDCA5, CDKN1A, CDT1, CKS1B, DNA2, FEN1, GINS1, GINS2, GINS4, LIG1, MCM7, MCM8, ORC6, POLA1, POLA2, POLE2, PRIM1, RFC2, RFC3, RFC4, RFC5, RPA3, SMC1A, WEE1]
GO:0000932	DNA strand elongation	REACTOME_05.05.2015	1.1e-12	3.1e-10	2.9e-14	1.1e-13	[-1]	Group2	54.8387	17	[CDC45, DNA2, FEN1, GINS1, GINS2, GINS4, LIG1, MCM7, MCM8, POLA1, POLA2, PRIM1, RFC2, RFC3, RFC4, RFC5, RPA3]
GO:0001128	Resolution of AP sites via the multiple-nucleotide patch replacement pathway	REACTOME_05.05.2015	5.7e-05	0.013	2.5e-07	5e-07	[-1]	Group3	36.3636	8	[FEN1, LIG1, POLE2, RFC2, RFC3, RFC4, RFC5, RPA3]
GO:0018410	Fanconi Anemia pathway	REACTOME_05.05.2015	1.4e-05	0.0035	2.5e-07	5e-07	[-1]	Group3	37.5	9	[BRCA1, BRCA2, FANCA, FANCB, FANCD2, FANCG, FANCI, FANCM, UBE2T]
GO:0002054	Double-Strand Break Repair	REACTOME_05.05.2015	8.3e-05	0.019	2.5e-07	5e-07	[-1]	Group3	34.7826	8	[BRCA1, BRCA2, BRIP1, H2AFX, LIG1, MDC1, PRKDC, RPA3]
GO:0000216	DNA Repair	REACTOME_05.05.2015	2.5e-07	6.2e-05	2.5e-07	5e-07	[-1]	Group3	19.5804	28	[ASCC3, BRCA1, BRCA2, BRIP1, DDB2, DTL, EXO1, FANCA, FANCB, FANCD2, FANCG, FANCI, FANCM, FEN1, H2AFX, KIAA0101, LIG1, MDC1, POLE2, POLH, POLR2H, PRKDC, RFC2, RFC3, RFC4, RFC5, RPA3, UBE2T]
GO:0355510	PCNA-Dependent Long Patch Base Excision Repair	REACTOME_05.05.2015	1.6e-05	0.0039	2.5e-07	5e-07	[-1]	Group3	42.1053	8	[FEN1, LIG1, POLE2, RFC2, RFC3, RFC4, RFC5, RPA3]
GO:0024970	Factors involved in megakaryocyte development and platelet production	REACTOME_05.05.2015	3.2e-06	0.00079	3.2e-06	3.2e-06	[-1]	Group4	18.5185	25	[CENPE, DOCK10, HIST1H3A, HIST1H3B, HIST1H3C, HIST1H3D, HIST1H3F, HIST1H3G, HIST1H3H, HIST1H3I, HIST2H3D, IFNB1, KIF11, KIF15, KIF18A, KIF20A, KIF22, KIF23, KIF2C, KIF4A, KIFC1, LRRC16A, MAFF, RAD51B, WEE1]
GO:0025201	Kinesins	REACTOME_05.05.2015	3.7e-06	0.00091	3.2e-06	3.2e-06	[-1]	Group4	38.4615	10	[CENPE, KIF11, KIF15, KIF18A, KIF20A, KIF22, KIF23, KIF2C, KIF4A, KIFC1]
GO:0001095	Activation of the pre-replicative complex	REACTOME_05.05.2015	1.4e-07	3.7e-05	1.8e-27	1.1e-26	[-1]	Group5	41.3793	12	[CDC45, CDC6, CDT1, MCM10, MCM7, MCM8, ORC6, POLA1, POLA2, POLE2, PRIM1, RPA3]
GO:0001128	Resolution of AP sites via the multiple-nucleotide patch replacement pathway	REACTOME_05.05.2015	5.7e-05	0.013	1.8e-27	1.1e-26	[-1]	Group5	36.3636	8	[FEN1, LIG1, POLE2, RFC2, RFC3, RFC4, RFC5, RPA3]
GO:0001385	Processive synthesis on the lagging strand	REACTOME_05.05.2015	4.2e-05	0.01	1.8e-27	1.1e-26	[-1]	Group5	43.75	7	[DNA2, FEN1, LIG1, POLA1, POLA2, PRIM1, RPA3]
GO:0001538	Cell Cycle Checkpoints	REACTOME_05.05.2015	2.5e-05	0.0061	1.8e-27	1.1e-26	[-1]	Group5	17.7419	22	[BUB1B, CCNB1, CCNB2, CDC25A, CDC25C, CDC45, CDC6, CDKN1A, CLSPN, MCM10, MCM7, MCM8, MDM2, ORC6, PKMYT1, RFC2, RFC3, RFC4, RFC5, RPA3, UBE2C, WEE1]
GO:0001783	G1/S Transition	REACTOME_05.05.2015	8.9e-07	0.00022	1.8e-27	1.1e-26	[-1]	Group5	20.9091	23	[CCNA2, CCNB1, CDC25A, CDC45, CDC6, CDKN1A, CDT1, CKS1B, DHFR, E2F1, FBXO5, MCM10, MCM7, MCM8, ORC6, PKMYT1, POLA1, POLA2, POLE2, PRIM1, RPA3, TYMS, WEE1]
GO:0001792	Polymerase switching	REACTOME_05.05.2015	1.4e-05	0.0034	1.8e-27	1.1e-26	[-1]	Group5	50	7	[POLA1, POLA2, PRIM1, RFC2, RFC3, RFC4, RFC5]
GO:0001838	Leading Strand Synthesis	REACTOME_05.05.2015	1.4e-05	0.0034	1.8e-27	1.1e-26	[-1]	Group5	50	7	[POLA1, POLA2, PRIM1, RFC2, RFC3, RFC4, RFC5]
GO:0001998	Gap-filling DNA repair synthesis and ligation in GG-NER	REACTOME_05.05.2015	6.7e-05	0.016	1.8e-27	1.1e-26	[-1]	Group5	41.1765	7	[LIG1, POLE2, RFC2, RFC3, RFC4, RFC5, RPA3]
GO:0002014	Synthesis of DNA	REACTOME_05.05.2015	6.5e-08	1.6e-05	1.8e-27	1.1e-26	[-1]	Group5	23.9583	23	[CCNA2, CDC45, CDC6, CDKN1A, CDT1, DNA2, FEN1, GINS1, GINS2, GINS4, LIG1, MCM7, MCM8, ORC6, POLA1, POLA2, POLE2, PRIM1, RFC2, RFC3, RFC4, RFC5, RPA3]
GO:0021267	Mitotic G1-G1/S phases	REACTOME_05.05.2015	8.2e-08	2e-05	1.8e-27	1.1e-26	[-1]	Group5	20.5882	28	[CCNA2, CCNB1, CDC25A, CDC45, CDC6, CDKN1A, CDKN2C, CDT1, CKS1B, DHFR, E2F1, E2F2, FBXO5, LIN9, MCM10, MCM7, MCM8, MYBL2, ORC6, PKMYT1, POLA1, POLA2, POLE2, PRIM1, RPA3, TOP2A, TYMS, WEE1]
GO:0000216	DNA Repair	REACTOME_05.05.2015	2.5e-07	6.2e-05	1.8e-27	1.1e-26	[-1]	Group5	19.5804	28	[ASCC3, BRCA1, BRCA2, BRIP1, DDB2, DTL, EXO1, FANCA, FANCB, FANCD2, FANCG, FANCI, FANCM, FEN1, H2AFX, KIAA0101, LIG1, MDC1, POLE2, POLH, POLR2H, PRKDC, RFC2, RFC3, RFC4, RFC5, RPA3, UBE2T]
GO:0000312	Lagging Strand Synthesis	REACTOME_05.05.2015	2.3e-08	6.1e-06	1.8e-27	1.1e-26	[-1]	Group5	52.381	11	[DNA2, FEN1, LIG1, POLA1, POLA2, PRIM1, RFC2, RFC3, RFC4, RFC5, RPA3]
GO:0355510	PCNA-Dependent Long Patch Base Excision Repair	REACTOME_05.05.2015	1.6e-05	0.0039	1.8e-27	1.1e-26	[-1]	Group5	42.1053	8	[FEN1, LIG1, POLE2, RFC2, RFC3, RFC4, RFC5, RPA3]
GO:0000383	DNA Replication	REACTOME_05.05.2015	6.7e-10	1.8e-07	1.8e-27	1.1e-26	[-1]	Group5	25.9615	27	[CCNA2, CDC45, CDC6, CDKN1A, CDT1, DNA2, E2F1, E2F2, FEN1, GINS1, GINS2, GINS4, GMNN, LIG1, MCM10, MCM7, MCM8, ORC6, POLA1, POLA2, POLE2, PRIM1, RFC2, RFC3, RFC4, RFC5, RPA3]
GO:0006769	Activation of ATR in response to replication stress	REACTOME_05.05.2015	3.4e-08	8.8e-06	1.8e-27	1.1e-26	[-1]	Group5	38.8889	14	[CDC25A, CDC25C, CDC45, CDC6, CLSPN, MCM10, MCM7, MCM8, ORC6, RFC2, RFC3, RFC4, RFC5, RPA3]
GO:0006776	Unwinding of DNA	REACTOME_05.05.2015	1.5e-05	0.0038	1.8e-27	1.1e-26	[-1]	Group5	60	6	[CDC45, GINS1, GINS2, GINS4, MCM7, MCM8]
GO:0000070	Removal of the Flap Intermediate	REACTOME_05.05.2015	0.00017	0.041	1.8e-27	1.1e-26	[-1]	Group5	42.8571	6	[DNA2, FEN1, POLA1, POLA2, PRIM1, RPA3]
GO:0000074	Gap-filling DNA repair synthesis and ligation in TC-NER	REACTOME_05.05.2015	6.7e-05	0.016	1.8e-27	1.1e-26	[-1]	Group5	41.1765	7	[LIG1, POLE2, RFC2, RFC3, RFC4, RFC5, RPA3]
GO:0007961	Telomere C-strand (Lagging Strand) Synthesis	REACTOME_05.05.2015	5.6e-09	1.4e-06	1.8e-27	1.1e-26	[-1]	Group5	52.1739	12	[DNA2, FEN1, LIG1, POLA1, POLA2, POLE2, PRIM1, RFC2, RFC3, RFC4, RFC5, RPA3]
GO:0007970	Telomere Maintenance	REACTOME_05.05.2015	8.1e-21	2.4e-18	1.8e-27	1.1e-26	[-1]	Group5	44.3038	35	[DNA2, FEN1, H2AFX, HIST1H2AB, HIST1H2AJ, HIST1H2BB, HIST1H2BE, HIST1H2BF, HIST1H2BG, HIST1H2BH, HIST1H2BI, HIST1H2BJ, HIST1H2BM, HIST1H2BN, HIST1H2BO, HIST1H4A, HIST1H4B, HIST1H4C, HIST1H4D, HIST1H4F, HIST1H4I, HIST1H4L, HIST2H2BE, LIG1, POLA1, POLA2, POLE2, PRIM1, RFC2, RFC3, RFC4, RFC5, RPA3, RUVBL1, RUVBL2]
GO:0007987	Polymerase switching on the C-strand of the telomere	REACTOME_05.05.2015	1.4e-05	0.0034	1.8e-27	1.1e-26	[-1]	Group5	50	7	[POLA1, POLA2, PRIM1, RFC2, RFC3, RFC4, RFC5]
GO:0008030	Extension of Telomeres	REACTOME_05.05.2015	1e-09	2.9e-07	1.8e-27	1.1e-26	[-1]	Group5	48.2759	14	[DNA2, FEN1, LIG1, POLA1, POLA2, POLE2, PRIM1, RFC2, RFC3, RFC4, RFC5, RPA3, RUVBL1, RUVBL2]
GO:0000828	G2/M Checkpoints	REACTOME_05.05.2015	1.6e-09	4.2e-07	1.8e-27	1.1e-26	[-1]	Group5	36	18	[CCNB1, CCNB2, CDC25A, CDC25C, CDC45, CDC6, CLSPN, MCM10, MCM7, MCM8, ORC6, PKMYT1, RFC2, RFC3, RFC4, RFC5, RPA3, WEE1]
GO:0000899	S Phase	REACTOME_05.05.2015	1.8e-09	4.8e-07	1.8e-27	1.1e-26	[-1]	Group5	23.5772	29	[CCNA2, CDC25A, CDC25B, CDC45, CDC6, CDCA5, CDKN1A, CDT1, CKS1B, DNA2, FEN1, GINS1, GINS2, GINS4, LIG1, MCM7, MCM8, ORC6, POLA1, POLA2, POLE2, PRIM1, RFC2, RFC3, RFC4, RFC5, RPA3, SMC1A, WEE1]
GO:0000932	DNA strand elongation	REACTOME_05.05.2015	1.1e-12	3.1e-10	1.8e-27	1.1e-26	[-1]	Group5	54.8387	17	[CDC45, DNA2, FEN1, GINS1, GINS2, GINS4, LIG1, MCM7, MCM8, POLA1, POLA2, PRIM1, RFC2, RFC3, RFC4, RFC5, RPA3]
GO:0011044	Signaling by Rho GTPases	REACTOME_05.05.2015	1.8e-21	5.6e-19	6.8e-21	3.4e-20	[-1]	Group6	20.802	83	[APITD1, ARHGAP11A, ARHGAP11B, ARHGAP26, ARHGAP33, ARHGAP6, AURKB, BIRC5, BUB1B, CASC5, CDC25C, CDCA8, CENPA, CENPE, CENPF, CENPI, CENPK, CENPM, CENPN, CENPO, CENPP, CENPU, CIT, DEPDC1B, DIAPH3, ECT2, ERCC6L, FAM13B, H2AFX, HIST1H2AB, HIST1H2AJ, HIST1H2BB, HIST1H2BE, HIST1H2BF, HIST1H2BG, HIST1H2BH, HIST1H2BI, HIST1H2BJ, HIST1H2BM, HIST1H2BN, HIST1H2BO, HIST1H3A, HIST1H3B, HIST1H3C, HIST1H3D, HIS…
GO:0111183	Meiosis	REACTOME_05.05.2015	9.2e-20	2.7e-17	6.8e-21	3.4e-20	[-1]	Group6	35.3448	41	[BLM, BRCA1, BRCA2, H2AFX, HIST1H2AB, HIST1H2AJ, HIST1H2BB, HIST1H2BE, HIST1H2BF, HIST1H2BG, HIST1H2BH, HIST1H2BI, HIST1H2BJ, HIST1H2BM, HIST1H2BN, HIST1H2BO, HIST1H3A, HIST1H3B, HIST1H3C, HIST1H3D, HIST1H3F, HIST1H3G, HIST1H3H, HIST1H3I, HIST1H4A, HIST1H4B, HIST1H4C, HIST1H4D, HIST1H4F, HIST1H4I, HIST1H4L, HIST2H2BE, HIST2H3D, HSPA2, LMNA, LMNB1, MND1, PSMC3IP, RPA3, SMC1A, SYNE2]
GO:0120956	Cellular responses to stress	REACTOME_05.05.2015	6.9e-11	1.8e-08	6.8e-21	3.4e-20	[-1]	Group6	17.3633	54	[BAG3, CCNA2, CDKN1A, CDKN2C, CXCL8, E2F1, E2F2, ETS2, EZH2, FKBP4, H2AFX, HIST1H1B, HIST1H2AB, HIST1H2AJ, HIST1H2BB, HIST1H2BE, HIST1H2BF, HIST1H2BG, HIST1H2BH, HIST1H2BI, HIST1H2BJ, HIST1H2BM, HIST1H2BN, HIST1H2BO, HIST1H3A, HIST1H3B, HIST1H3C, HIST1H3D, HIST1H3F, HIST1H3G, HIST1H3H, HIST1H3I, HIST1H4A, HIST1H4B, HIST1H4C, HIST1H4D, HIST1H4F, HIST1H4I, HIST1H4L, HIST2H2BE, HIST2H3D, HSPA2, HSPA…
GO:0012472	Regulatory RNA pathways	REACTOME_05.05.2015	1.5e-11	4.2e-09	6.8e-21	3.4e-20	[-1]	Group6	25.3846	33	[DROSHA, H2AFX, HIST1H2AB, HIST1H2AJ, HIST1H2BB, HIST1H2BE, HIST1H2BF, HIST1H2BG, HIST1H2BH, HIST1H2BI, HIST1H2BJ, HIST1H2BM, HIST1H2BN, HIST1H2BO, HIST1H3A, HIST1H3B, HIST1H3C, HIST1H3D, HIST1H3F, HIST1H3G, HIST1H3H, HIST1H3I, HIST1H4A, HIST1H4B, HIST1H4C, HIST1H4D, HIST1H4F, HIST1H4I, HIST1H4L, HIST2H2BE, HIST2H3D, MYBL1, POLR2H]
GO:0001275	Mitotic Anaphase	REACTOME_05.05.2015	1e-13	2.8e-11	6.8e-21	3.4e-20	[-1]	Group6	24.4186	42	[APITD1, AURKB, BIRC5, BUB1B, CASC5, CDCA5, CDCA8, CENPA, CENPE, CENPF, CENPI, CENPK, CENPM, CENPN, CENPO, CENPP, CENPU, ERCC6L, ESPL1, INCENP, ITGB3BP, KIF18A, KIF2C, KNTC1, LMNA, LMNB1, NDC80, NUF2, PLK1, SGOL1, SGOL2, SKA1, SKA2, SMC1A, SPC24, SPC25, SPDL1, TMPO, UBE2C, VRK1, ZWILCH, ZWINT]
GO:0001309	RNA Polymerase I Transcription	REACTOME_05.05.2015	2.5e-12	7.1e-10	6.8e-21	3.4e-20	[-1]	Group6	28.4404	31	[H2AFX, HIST1H2AB, HIST1H2AJ, HIST1H2BB, HIST1H2BE, HIST1H2BF, HIST1H2BG, HIST1H2BH, HIST1H2BI, HIST1H2BJ, HIST1H2BM, HIST1H2BN, HIST1H2BO, HIST1H3A, HIST1H3B, HIST1H3C, HIST1H3D, HIST1H3F, HIST1H3G, HIST1H3H, HIST1H3I, HIST1H4A, HIST1H4B, HIST1H4C, HIST1H4D, HIST1H4F, HIST1H4I, HIST1H4L, HIST2H2BE, HIST2H3D, POLR2H]
GO:0150314	Mitotic Metaphase and Anaphase	REACTOME_05.05.2015	2.5e-14	7.3e-12	6.8e-21	3.4e-20	[-1]	Group6	24.8555	43	[APITD1, AURKB, BIRC5, BUB1B, CASC5, CDCA5, CDCA8, CENPA, CENPE, CENPF, CENPI, CENPK, CENPM, CENPN, CENPO, CENPP, CENPU, ERCC6L, ESPL1, FBXO5, INCENP, ITGB3BP, KIF18A, KIF2C, KNTC1, LMNA, LMNB1, NDC80, NUF2, PLK1, SGOL1, SGOL2, SKA1, SKA2, SMC1A, SPC24, SPC25, SPDL1, TMPO, UBE2C, VRK1, ZWILCH, ZWINT]
GO:0150425	Resolution of Sister Chromatid Cohesion	REACTOME_05.05.2015	1.1e-19	3.4e-17	6.8e-21	3.4e-20	[-1]	Group6	38	38	[APITD1, AURKB, BIRC5, BUB1B, CASC5, CCNB1, CCNB2, CDCA5, CDCA8, CENPA, CENPE, CENPF, CENPI, CENPK, CENPM, CENPN, CENPO, CENPP, CENPU, ERCC6L, INCENP, ITGB3BP, KIF18A, KIF2C, KNTC1, NDC80, NUF2, PLK1, SGOL1, SGOL2, SKA1, SKA2, SMC1A, SPC24, SPC25, SPDL1, ZWILCH, ZWINT]
GO:0150471	Separation of Sister Chromatids	REACTOME_05.05.2015	4.9e-12	1.3e-09	6.8e-21	3.4e-20	[-1]	Group6	23.6025	38	[APITD1, AURKB, BIRC5, BUB1B, CASC5, CDCA5, CDCA8, CENPA, CENPE, CENPF, CENPI, CENPK, CENPM, CENPN, CENPO, CENPP, CENPU, ERCC6L, ESPL1, INCENP, ITGB3BP, KIF18A, KIF2C, KNTC1, NDC80, NUF2, PLK1, SGOL1, SGOL2, SKA1, SKA2, SMC1A, SPC24, SPC25, SPDL1, UBE2C, ZWILCH, ZWINT]
GO:0169168	Senescence-Associated Secretory Phenotype (SASP)	REACTOME_05.05.2015	7.7e-17	2.2e-14	6.8e-21	3.4e-20	[-1]	Group6	33.9623	36	[CCNA2, CDKN1A, CDKN2C, CXCL8, H2AFX, HIST1H2AB, HIST1H2AJ, HIST1H2BB, HIST1H2BE, HIST1H2BF, HIST1H2BG, HIST1H2BH, HIST1H2BI, HIST1H2BJ, HIST1H2BM, HIST1H2BN, HIST1H2BO, HIST1H3A, HIST1H3B, HIST1H3C, HIST1H3D, HIST1H3F, HIST1H3G, HIST1H3H, HIST1H3I, HIST1H4A, HIST1H4B, HIST1H4C, HIST1H4D, HIST1H4F, HIST1H4I, HIST1H4L, HIST2H2BE, HIST2H3D, IL1A, UBE2C]
GO:0169185	DNA Damage/Telomere Stress Induced Senescence	REACTOME_05.05.2015	1.4e-11	3.8e-09	6.8e-21	3.4e-20	[-1]	Group6	32.4675	25	[CCNA2, CDKN1A, H2AFX, HIST1H1B, HIST1H2AB, HIST1H2AJ, HIST1H2BB, HIST1H2BE, HIST1H2BF, HIST1H2BG, HIST1H2BH, HIST1H2BI, HIST1H2BJ, HIST1H2BM, HIST1H2BN, HIST1H2BO, HIST1H4A, HIST1H4B, HIST1H4C, HIST1H4D, HIST1H4F, HIST1H4I, HIST1H4L, HIST2H2BE, LMNB1]
GO:0169274	Cellular Senescence	REACTOME_05.05.2015	9.4e-16	2.7e-13	6.8e-21	3.4e-20	[-1]	Group6	25.1337	47	[CCNA2, CDKN1A, CDKN2C, CXCL8, E2F1, E2F2, ETS2, EZH2, H2AFX, HIST1H1B, HIST1H2AB, HIST1H2AJ, HIST1H2BB, HIST1H2BE, HIST1H2BF, HIST1H2BG, HIST1H2BH, HIST1H2BI, HIST1H2BJ, HIST1H2BM, HIST1H2BN, HIST1H2BO, HIST1H3A, HIST1H3B, HIST1H3C, HIST1H3D, HIST1H3F, HIST1H3G, HIST1H3H, HIST1H3I, HIST1H4A, HIST1H4B, HIST1H4C, HIST1H4D, HIST1H4F, HIST1H4I, HIST1H4L, HIST2H2BE, HIST2H3D, IFNB1, IL1A, LMNB1, MAP2…
GO:0169436	Oxidative Stress Induced Senescence	REACTOME_05.05.2015	2.1e-17	6.3e-15	6.8e-21	3.4e-20	[-1]	Group6	32.5	39	[CDKN2C, E2F1, E2F2, EZH2, H2AFX, HIST1H2AB, HIST1H2AJ, HIST1H2BB, HIST1H2BE, HIST1H2BF, HIST1H2BG, HIST1H2BH, HIST1H2BI, HIST1H2BJ, HIST1H2BM, HIST1H2BN, HIST1H2BO, HIST1H3A, HIST1H3B, HIST1H3C, HIST1H3D, HIST1H3F, HIST1H3G, HIST1H3H, HIST1H3I, HIST1H4A, HIST1H4B, HIST1H4C, HIST1H4D, HIST1H4F, HIST1H4I, HIST1H4L, HIST2H2BE, HIST2H3D, IFNB1, MAP2K3, MAP4K4, MDM2, SCMH1]
GO:0001974	RNA Polymerase I Promoter Clearance	REACTOME_05.05.2015	1.5e-12	4.1e-10	6.8e-21	3.4e-20	[-1]	Group6	28.972	31	[H2AFX, HIST1H2AB, HIST1H2AJ, HIST1H2BB, HIST1H2BE, HIST1H2BF, HIST1H2BG, HIST1H2BH, HIST1H2BI, HIST1H2BJ, HIST1H2BM, HIST1H2BN, HIST1H2BO, HIST1H3A, HIST1H3B, HIST1H3C, HIST1H3D, HIST1H3F, HIST1H3G, HIST1H3H, HIST1H3I, HIST1H4A, HIST1H4B, HIST1H4C, HIST1H4D, HIST1H4F, HIST1H4I, HIST1H4L, HIST2H2BE, HIST2H3D, POLR2H]
GO:0021352	RNA Polymerase I, RNA Polymerase III, and Mitochondrial Transcription	REACTOME_05.05.2015	1.8e-09	4.9e-07	6.8e-21	3.4e-20	[-1]	Group6	21.9178	32	[H2AFX, HIST1H2AB, HIST1H2AJ, HIST1H2BB, HIST1H2BE, HIST1H2BF, HIST1H2BG, HIST1H2BH, HIST1H2BI, HIST1H2BJ, HIST1H2BM, HIST1H2BN, HIST1H2BO, HIST1H3A, HIST1H3B, HIST1H3C, HIST1H3D, HIST1H3F, HIST1H3G, HIST1H3H, HIST1H3I, HIST1H4A, HIST1H4B, HIST1H4C, HIST1H4D, HIST1H4F, HIST1H4I, HIST1H4L, HIST2H2BE, HIST2H3D, POLR2H, POLR3D]
GO:0002204	RNA Polymerase I Chain Elongation	REACTOME_05.05.2015	3.5e-15	1e-12	6.8e-21	3.4e-20	[-1]	Group6	35.2273	31	[H2AFX, HIST1H2AB, HIST1H2AJ, HIST1H2BB, HIST1H2BE, HIST1H2BF, HIST1H2BG, HIST1H2BH, HIST1H2BI, HIST1H2BJ, HIST1H2BM, HIST1H2BN, HIST1H2BO, HIST1H3A, HIST1H3B, HIST1H3C, HIST1H3D, HIST1H3F, HIST1H3G, HIST1H3H, HIST1H3I, HIST1H4A, HIST1H4B, HIST1H4C, HIST1H4D, HIST1H4F, HIST1H4I, HIST1H4L, HIST2H2BE, HIST2H3D, POLR2H]
GO:0022172	Chromosome Maintenance	REACTOME_05.05.2015	1.7e-28	5.3e-26	6.8e-21	3.4e-20	[-1]	Group6	44.8598	48	[APITD1, CASC5, CENPA, CENPI, CENPK, CENPM, CENPN, CENPO, CENPP, CENPU, CENPW, DNA2, FEN1, H2AFX, HIST1H2AB, HIST1H2AJ, HIST1H2BB, HIST1H2BE, HIST1H2BF, HIST1H2BG, HIST1H2BH, HIST1H2BI, HIST1H2BJ, HIST1H2BM, HIST1H2BN, HIST1H2BO, HIST1H4A, HIST1H4B, HIST1H4C, HIST1H4D, HIST1H4F, HIST1H4I, HIST1H4L, HIST2H2BE, HJURP, ITGB3BP, LIG1, POLA1, POLA2, POLE2, PRIM1, RFC2, RFC3, RFC4, RFC5, RPA3, RUVBL1, …
GO:0022186	Deposition of new CENPA-containing nucleosomes at the centromere	REACTOME_05.05.2015	1.6e-22	5.1e-20	6.8e-21	3.4e-20	[-1]	Group6	48.6111	35	[APITD1, CASC5, CENPA, CENPI, CENPK, CENPM, CENPN, CENPO, CENPP, CENPU, CENPW, H2AFX, HIST1H2AB, HIST1H2AJ, HIST1H2BB, HIST1H2BE, HIST1H2BF, HIST1H2BG, HIST1H2BH, HIST1H2BI, HIST1H2BJ, HIST1H2BM, HIST1H2BN, HIST1H2BO, HIST1H4A, HIST1H4B, HIST1H4C, HIST1H4D, HIST1H4F, HIST1H4I, HIST1H4L, HIST2H2BE, HJURP, ITGB3BP, RUVBL1]
GO:0002232	RNA Polymerase I Promoter Opening	REACTOME_05.05.2015	1.2e-19	3.6e-17	6.8e-21	3.4e-20	[-1]	Group6	49.1803	30	[H2AFX, HIST1H2AB, HIST1H2AJ, HIST1H2BB, HIST1H2BE, HIST1H2BF, HIST1H2BG, HIST1H2BH, HIST1H2BI, HIST1H2BJ, HIST1H2BM, HIST1H2BN, HIST1H2BO, HIST1H3A, HIST1H3B, HIST1H3C, HIST1H3D, HIST1H3F, HIST1H3G, HIST1H3H, HIST1H3I, HIST1H4A, HIST1H4B, HIST1H4C, HIST1H4D, HIST1H4F, HIST1H4I, HIST1H4L, HIST2H2BE, HIST2H3D]
GO:0022344	Nucleosome assembly	REACTOME_05.05.2015	1.6e-22	5.1e-20	6.8e-21	3.4e-20	[-1]	Group6	48.6111	35	[APITD1, CASC5, CENPA, CENPI, CENPK, CENPM, CENPN, CENPO, CENPP, CENPU, CENPW, H2AFX, HIST1H2AB, HIST1H2AJ, HIST1H2BB, HIST1H2BE, HIST1H2BF, HIST1H2BG, HIST1H2BH, HIST1H2BI, HIST1H2BJ, HIST1H2BM, HIST1H2BN, HIST1H2BO, HIST1H4A, HIST1H4B, HIST1H4C, HIST1H4D, HIST1H4F, HIST1H4I, HIST1H4L, HIST2H2BE, HJURP, ITGB3BP, RUVBL1]
GO:0263923	HDACs deacetylate histones	REACTOME_05.05.2015	5.3e-19	1.5e-16	6.8e-21	3.4e-20	[-1]	Group6	38.7097	36	[HIST1H2AB, HIST1H2AG, HIST1H2AH, HIST1H2AI, HIST1H2AJ, HIST1H2AL, HIST1H2AM, HIST1H2BB, HIST1H2BE, HIST1H2BF, HIST1H2BG, HIST1H2BH, HIST1H2BI, HIST1H2BJ, HIST1H2BM, HIST1H2BN, HIST1H2BO, HIST1H3A, HIST1H3B, HIST1H3C, HIST1H3D, HIST1H3F, HIST1H3G, HIST1H3H, HIST1H3I, HIST1H4A, HIST1H4B, HIST1H4C, HIST1H4D, HIST1H4F, HIST1H4I, HIST1H4L, HIST2H2AB, HIST2H2BE, HIST2H2BF, HIST2H3D]
GO:0263961	HDMs demethylate histones	REACTOME_05.05.2015	4.2e-09	1.1e-06	6.8e-21	3.4e-20	[-1]	Group6	36.1702	17	[HIST1H3A, HIST1H3B, HIST1H3C, HIST1H3D, HIST1H3F, HIST1H3G, HIST1H3H, HIST1H3I, HIST1H4A, HIST1H4B, HIST1H4C, HIST1H4D, HIST1H4F, HIST1H4I, HIST1H4L, HIST2H3D, KDM4D]
GO:0263965	NoRC negatively regulates rRNA expression	REACTOME_05.05.2015	1e-13	2.8e-11	6.8e-21	3.4e-20	[-1]	Group6	30.7692	32	[DNMT1, H2AFX, HIST1H2AB, HIST1H2AJ, HIST1H2BB, HIST1H2BE, HIST1H2BF, HIST1H2BG, HIST1H2BH, HIST1H2BI, HIST1H2BJ, HIST1H2BM, HIST1H2BN, HIST1H2BO, HIST1H3A, HIST1H3B, HIST1H3C, HIST1H3D, HIST1H3F, HIST1H3G, HIST1H3H, HIST1H3I, HIST1H4A, HIST1H4B, HIST1H4C, HIST1H4D, HIST1H4F, HIST1H4I, HIST1H4L, HIST2H2BE, HIST2H3D, POLR2H]
GO:0264000	Negative epigenetic regulation of rRNA expression	REACTOME_05.05.2015	2.4e-13	6.8e-11	6.8e-21	3.4e-20	[-1]	Group6	29.9065	32	[DNMT1, H2AFX, HIST1H2AB, HIST1H2AJ, HIST1H2BB, HIST1H2BE, HIST1H2BF, HIST1H2BG, HIST1H2BH, HIST1H2BI, HIST1H2BJ, HIST1H2BM, HIST1H2BN, HIST1H2BO, HIST1H3A, HIST1H3B, HIST1H3C, HIST1H3D, HIST1H3F, HIST1H3G, HIST1H3H, HIST1H3I, HIST1H4A, HIST1H4B, HIST1H4C, HIST1H4D, HIST1H4F, HIST1H4I, HIST1H4L, HIST2H2BE, HIST2H3D, POLR2H]
GO:0264098	Epigenetic regulation of gene expression	REACTOME_05.05.2015	1.2e-13	3.4e-11	6.8e-21	3.4e-20	[-1]	Group6	28.2258	35	[DNMT1, DNMT3A, EZH2, H2AFX, HIST1H2AB, HIST1H2AJ, HIST1H2BB, HIST1H2BE, HIST1H2BF, HIST1H2BG, HIST1H2BH, HIST1H2BI, HIST1H2BJ, HIST1H2BM, HIST1H2BN, HIST1H2BO, HIST1H3A, HIST1H3B, HIST1H3C, HIST1H3D, HIST1H3F, HIST1H3G, HIST1H3H, HIST1H3I, HIST1H4A, HIST1H4B, HIST1H4C, HIST1H4D, HIST1H4F, HIST1H4I, HIST1H4L, HIST2H2BE, HIST2H3D, PHF19, POLR2H]
GO:0264155	Chromatin organization	REACTOME_05.05.2015	3.7e-09	9.8e-07	6.8e-21	3.4e-20	[-1]	Group6	17.4603	44	[DNMT3A, DOT1L, EZH2, H2AFX, HCFC1, HIST1H2AB, HIST1H2AG, HIST1H2AH, HIST1H2AI, HIST1H2AJ, HIST1H2AL, HIST1H2AM, HIST1H2BB, HIST1H2BE, HIST1H2BF, HIST1H2BG, HIST1H2BH, HIST1H2BI, HIST1H2BJ, HIST1H2BM, HIST1H2BN, HIST1H2BO, HIST1H3A, HIST1H3B, HIST1H3C, HIST1H3D, HIST1H3F, HIST1H3G, HIST1H3H, HIST1H3I, HIST1H4A, HIST1H4B, HIST1H4C, HIST1H4D, HIST1H4F, HIST1H4I, HIST1H4L, HIST2H2AB, HIST2H2BE, HIST…
GO:0264165	Chromatin modifying enzymes	REACTOME_05.05.2015	3.7e-09	9.8e-07	6.8e-21	3.4e-20	[-1]	Group6	17.4603	44	[DNMT3A, DOT1L, EZH2, H2AFX, HCFC1, HIST1H2AB, HIST1H2AG, HIST1H2AH, HIST1H2AI, HIST1H2AJ, HIST1H2AL, HIST1H2AM, HIST1H2BB, HIST1H2BE, HIST1H2BF, HIST1H2BG, HIST1H2BH, HIST1H2BI, HIST1H2BJ, HIST1H2BM, HIST1H2BN, HIST1H2BO, HIST1H3A, HIST1H3B, HIST1H3C, HIST1H3D, HIST1H3F, HIST1H3G, HIST1H3H, HIST1H3I, HIST1H4A, HIST1H4B, HIST1H4C, HIST1H4D, HIST1H4F, HIST1H4I, HIST1H4L, HIST2H2AB, HIST2H2BE, HIST…
GO:0264242	formation of the beta-catenin:TCF transactivating complex	REACTOME_05.05.2015	3.5e-15	1e-12	6.8e-21	3.4e-20	[-1]	Group6	35.2273	31	[H2AFX, HIST1H2AB, HIST1H2AJ, HIST1H2BB, HIST1H2BE, HIST1H2BF, HIST1H2BG, HIST1H2BH, HIST1H2BI, HIST1H2BJ, HIST1H2BM, HIST1H2BN, HIST1H2BO, HIST1H3A, HIST1H3B, HIST1H3C, HIST1H3D, HIST1H3F, HIST1H3G, HIST1H3H, HIST1H3I, HIST1H4A, HIST1H4B, HIST1H4C, HIST1H4D, HIST1H4F, HIST1H4I, HIST1H4L, HIST2H2BE, HIST2H3D, RUVBL1]
GO:0264245	HATs acetylate histones	REACTOME_05.05.2015	1.2e-14	3.5e-12	6.8e-21	3.4e-20	[-1]	Group6	27.4648	39	[HCFC1, HIST1H2AB, HIST1H2AG, HIST1H2AH, HIST1H2AI, HIST1H2AJ, HIST1H2AL, HIST1H2AM, HIST1H2BB, HIST1H2BE, HIST1H2BF, HIST1H2BG, HIST1H2BH, HIST1H2BI, HIST1H2BJ, HIST1H2BM, HIST1H2BN, HIST1H2BO, HIST1H3A, HIST1H3B, HIST1H3C, HIST1H3D, HIST1H3F, HIST1H3G, HIST1H3H, HIST1H3I, HIST1H4A, HIST1H4B, HIST1H4C, HIST1H4D, HIST1H4F, HIST1H4I, HIST1H4L, HIST2H2AB, HIST2H2BE, HIST2H2BF, HIST2H3D, RUVBL1, RUV…
GO:0264303	Condensation of Prophase Chromosomes	REACTOME_05.05.2015	7.7e-25	2.3e-22	6.8e-21	3.4e-20	[-1]	Group6	51.3889	37	[CCNB1, H2AFX, HIST1H2AB, HIST1H2AJ, HIST1H2BB, HIST1H2BE, HIST1H2BF, HIST1H2BG, HIST1H2BH, HIST1H2BI, HIST1H2BJ, HIST1H2BM, HIST1H2BN, HIST1H2BO, HIST1H3A, HIST1H3B, HIST1H3C, HIST1H3D, HIST1H3F, HIST1H3G, HIST1H3H, HIST1H3I, HIST1H4A, HIST1H4B, HIST1H4C, HIST1H4D, HIST1H4F, HIST1H4I, HIST1H4L, HIST2H2BE, HIST2H3D, NCAPD3, NCAPG2, NCAPH2, PLK1, SMC2, SMC4]
GO:0264352	PRC2 methylates histones and DNA	REACTOME_05.05.2015	1.2e-21	3.9e-19	6.8e-21	3.4e-20	[-1]	Group6	47.8873	34	[DNMT1, DNMT3A, EZH2, H2AFX, HIST1H2AB, HIST1H2AJ, HIST1H2BB, HIST1H2BE, HIST1H2BF, HIST1H2BG, HIST1H2BH, HIST1H2BI, HIST1H2BJ, HIST1H2BM, HIST1H2BN, HIST1H2BO, HIST1H3A, HIST1H3B, HIST1H3C, HIST1H3D, HIST1H3F, HIST1H3G, HIST1H3H, HIST1H3I, HIST1H4A, HIST1H4B, HIST1H4C, HIST1H4D, HIST1H4F, HIST1H4I, HIST1H4L, HIST2H2BE, HIST2H3D, PHF19]
GO:0264541	SIRT1 negatively regulates rRNA Expression	REACTOME_05.05.2015	2.1e-18	6.2e-16	6.8e-21	3.4e-20	[-1]	Group6	45.4545	30	[H2AFX, HIST1H2AB, HIST1H2AJ, HIST1H2BB, HIST1H2BE, HIST1H2BF, HIST1H2BG, HIST1H2BH, HIST1H2BI, HIST1H2BJ, HIST1H2BM, HIST1H2BN, HIST1H2BO, HIST1H3A, HIST1H3B, HIST1H3C, HIST1H3D, HIST1H3F, HIST1H3G, HIST1H3H, HIST1H3I, HIST1H4A, HIST1H4B, HIST1H4C, HIST1H4D, HIST1H4F, HIST1H4I, HIST1H4L, HIST2H2BE, HIST2H3D]
GO:0264545	RMTs methylate histone arginines	REACTOME_05.05.2015	9.7e-13	2.7e-10	6.8e-21	3.4e-20	[-1]	Group6	34.6667	26	[DNMT3A, H2AFX, HIST1H2AB, HIST1H2AG, HIST1H2AH, HIST1H2AI, HIST1H2AJ, HIST1H2AL, HIST1H2AM, HIST1H3A, HIST1H3B, HIST1H3C, HIST1H3D, HIST1H3F, HIST1H3G, HIST1H3H, HIST1H3I, HIST1H4A, HIST1H4B, HIST1H4C, HIST1H4D, HIST1H4F, HIST1H4I, HIST1H4L, HIST2H2AB, HIST2H3D]
GO:0264596	TCF dependent signaling in response to WNT	REACTOME_05.05.2015	7.1e-05	0.016	6.8e-21	3.4e-20	[-1]	Group6	13.913	32	[FZD6, H2AFX, HIST1H2AB, HIST1H2AJ, HIST1H2BB, HIST1H2BE, HIST1H2BF, HIST1H2BG, HIST1H2BH, HIST1H2BI, HIST1H2BJ, HIST1H2BM, HIST1H2BN, HIST1H2BO, HIST1H3A, HIST1H3B, HIST1H3C, HIST1H3D, HIST1H3F, HIST1H3G, HIST1H3H, HIST1H3I, HIST1H4A, HIST1H4B, HIST1H4C, HIST1H4D, HIST1H4F, HIST1H4I, HIST1H4L, HIST2H2BE, HIST2H3D, RUVBL1]
GO:0268237	DNA methylation	REACTOME_05.05.2015	2e-21	6.1e-19	6.8e-21	3.4e-20	[-1]	Group6	50.7937	32	[DNMT1, DNMT3A, H2AFX, HIST1H2AB, HIST1H2AJ, HIST1H2BB, HIST1H2BE, HIST1H2BF, HIST1H2BG, HIST1H2BH, HIST1H2BI, HIST1H2BJ, HIST1H2BM, HIST1H2BN, HIST1H2BO, HIST1H3A, HIST1H3B, HIST1H3C, HIST1H3D, HIST1H3F, HIST1H3G, HIST1H3H, HIST1H3I, HIST1H4A, HIST1H4B, HIST1H4C, HIST1H4D, HIST1H4F, HIST1H4I, HIST1H4L, HIST2H2BE, HIST2H3D]
GO:0268530	Transcriptional regulation by small RNAs	REACTOME_05.05.2015	2.6e-13	7.4e-11	6.8e-21	3.4e-20	[-1]	Group6	30.6931	31	[H2AFX, HIST1H2AB, HIST1H2AJ, HIST1H2BB, HIST1H2BE, HIST1H2BF, HIST1H2BG, HIST1H2BH, HIST1H2BI, HIST1H2BJ, HIST1H2BM, HIST1H2BN, HIST1H2BO, HIST1H3A, HIST1H3B, HIST1H3C, HIST1H3D, HIST1H3F, HIST1H3G, HIST1H3H, HIST1H3I, HIST1H4A, HIST1H4B, HIST1H4C, HIST1H4D, HIST1H4F, HIST1H4I, HIST1H4L, HIST2H2BE, HIST2H3D, POLR2H]
GO:0268728	PKMTs methylate histone lysines	REACTOME_05.05.2015	1e-07	2.5e-05	6.8e-21	3.4e-20	[-1]	Group6	28.5714	18	[DOT1L, EZH2, HIST1H3A, HIST1H3B, HIST1H3C, HIST1H3D, HIST1H3F, HIST1H3G, HIST1H3H, HIST1H3I, HIST1H4A, HIST1H4B, HIST1H4C, HIST1H4D, HIST1H4F, HIST1H4I, HIST1H4L, HIST2H3D]
GO:0027271	Meiotic recombination	REACTOME_05.05.2015	1.4e-20	4.3e-18	6.8e-21	3.4e-20	[-1]	Group6	42.3529	36	[BLM, BRCA1, BRCA2, H2AFX, HIST1H2AB, HIST1H2AJ, HIST1H2BB, HIST1H2BE, HIST1H2BF, HIST1H2BG, HIST1H2BH, HIST1H2BI, HIST1H2BJ, HIST1H2BM, HIST1H2BN, HIST1H2BO, HIST1H3A, HIST1H3B, HIST1H3C, HIST1H3D, HIST1H3F, HIST1H3G, HIST1H3H, HIST1H3I, HIST1H4A, HIST1H4B, HIST1H4C, HIST1H4D, HIST1H4F, HIST1H4I, HIST1H4L, HIST2H2BE, HIST2H3D, MND1, PSMC3IP, RPA3]
GO:0000312	Lagging Strand Synthesis	REACTOME_05.05.2015	2.3e-08	6.1e-06	6.8e-21	3.4e-20	[-1]	Group6	52.381	11	[DNA2, FEN1, LIG1, POLA1, POLA2, PRIM1, RFC2, RFC3, RFC4, RFC5, RPA3]
GO:0355252	RHO GTPases Activate Formins	REACTOME_05.05.2015	7.9e-16	2.3e-13	6.8e-21	3.4e-20	[-1]	Group6	31.8584	36	[APITD1, AURKB, BIRC5, BUB1B, CASC5, CDCA8, CENPA, CENPE, CENPF, CENPI, CENPK, CENPM, CENPN, CENPO, CENPP, CENPU, DIAPH3, ERCC6L, INCENP, ITGB3BP, KIF18A, KIF2C, KNTC1, NDC80, NUF2, PLK1, RHOB, SGOL1, SGOL2, SKA1, SKA2, SPC24, SPC25, SPDL1, ZWILCH, ZWINT]
GO:0355391	Activated PKN1 stimulates transcription of AR (androgen receptor) regulated genes KLK2 and KLK3	REACTOME_05.05.2015	1.2e-18	3.6e-16	6.8e-21	3.4e-20	[-1]	Group6	46.1538	30	[H2AFX, HIST1H2AB, HIST1H2AJ, HIST1H2BB, HIST1H2BE, HIST1H2BF, HIST1H2BG, HIST1H2BH, HIST1H2BI, HIST1H2BJ, HIST1H2BM, HIST1H2BN, HIST1H2BO, HIST1H3A, HIST1H3B, HIST1H3C, HIST1H3D, HIST1H3F, HIST1H3G, HIST1H3H, HIST1H3I, HIST1H4A, HIST1H4B, HIST1H4C, HIST1H4D, HIST1H4F, HIST1H4I, HIST1H4L, HIST2H2BE, HIST2H3D]
GO:0355474	RHO GTPase Effectors	REACTOME_05.05.2015	4.2e-24	1.3e-21	6.8e-21	3.4e-20	[-1]	Group6	25.4417	72	[APITD1, AURKB, BIRC5, BUB1B, CASC5, CDC25C, CDCA8, CENPA, CENPE, CENPF, CENPI, CENPK, CENPM, CENPN, CENPO, CENPP, CENPU, CIT, DIAPH3, ERCC6L, H2AFX, HIST1H2AB, HIST1H2AJ, HIST1H2BB, HIST1H2BE, HIST1H2BF, HIST1H2BG, HIST1H2BH, HIST1H2BI, HIST1H2BJ, HIST1H2BM, HIST1H2BN, HIST1H2BO, HIST1H3A, HIST1H3B, HIST1H3C, HIST1H3D, HIST1H3F, HIST1H3G, HIST1H3H, HIST1H3I, HIST1H4A, HIST1H4B, HIST1H4C, HIST1H4…
GO:0355542	RHO GTPases activate PKNs	REACTOME_05.05.2015	1.6e-16	4.8e-14	6.8e-21	3.4e-20	[-1]	Group6	36.2637	33	[CDC25C, H2AFX, HIST1H2AB, HIST1H2AJ, HIST1H2BB, HIST1H2BE, HIST1H2BF, HIST1H2BG, HIST1H2BH, HIST1H2BI, HIST1H2BJ, HIST1H2BM, HIST1H2BN, HIST1H2BO, HIST1H3A, HIST1H3B, HIST1H3C, HIST1H3D, HIST1H3F, HIST1H3G, HIST1H3H, HIST1H3I, HIST1H4A, HIST1H4B, HIST1H4C, HIST1H4D, HIST1H4F, HIST1H4I, HIST1H4L, HIST2H2BE, HIST2H3D, MYH10, RHOB]
GO:0000682	Mitotic Prometaphase	REACTOME_05.05.2015	4e-21	1.2e-18	6.8e-21	3.4e-20	[-1]	Group6	37.963	41	[APITD1, AURKB, BIRC5, BUB1B, CASC5, CCNB1, CCNB2, CDCA5, CDCA8, CENPA, CENPE, CENPF, CENPI, CENPK, CENPM, CENPN, CENPO, CENPP, CENPU, ERCC6L, INCENP, ITGB3BP, KIF18A, KIF2C, KNTC1, NCAPD2, NDC80, NUF2, PLK1, SGOL1, SGOL2, SKA1, SKA2, SMC1A, SMC2, SMC4, SPC24, SPC25, SPDL1, ZWILCH, ZWINT]
GO:0075792	Meiotic synapsis	REACTOME_05.05.2015	1.7e-13	5e-11	6.8e-21	3.4e-20	[-1]	Group6	35.5263	27	[BRCA1, H2AFX, HIST1H2AB, HIST1H2AJ, HIST1H2BB, HIST1H2BE, HIST1H2BF, HIST1H2BG, HIST1H2BH, HIST1H2BI, HIST1H2BJ, HIST1H2BM, HIST1H2BN, HIST1H2BO, HIST1H4A, HIST1H4B, HIST1H4C, HIST1H4D, HIST1H4F, HIST1H4I, HIST1H4L, HIST2H2BE, HSPA2, LMNA, LMNB1, SMC1A, SYNE2]
GO:0075925	Amyloids	REACTOME_05.05.2015	3.5e-16	1e-13	6.8e-21	3.4e-20	[-1]	Group6	37.8049	31	[H2AFX, HIST1H2AB, HIST1H2AJ, HIST1H2BB, HIST1H2BE, HIST1H2BF, HIST1H2BG, HIST1H2BH, HIST1H2BI, HIST1H2BJ, HIST1H2BM, HIST1H2BN, HIST1H2BO, HIST1H3A, HIST1H3B, HIST1H3C, HIST1H3D, HIST1H3F, HIST1H3G, HIST1H3H, HIST1H3I, HIST1H4A, HIST1H4B, HIST1H4C, HIST1H4D, HIST1H4F, HIST1H4I, HIST1H4L, HIST2H2BE, HIST2H3D, MFGE8]
GO:0000765	Mitotic Prophase	REACTOME_05.05.2015	2.1e-19	6.3e-17	6.8e-21	3.4e-20	[-1]	Group6	32.3529	44	[CCNB1, CCNB2, H2AFX, HIST1H2AB, HIST1H2AJ, HIST1H2BB, HIST1H2BE, HIST1H2BF, HIST1H2BG, HIST1H2BH, HIST1H2BI, HIST1H2BJ, HIST1H2BM, HIST1H2BN, HIST1H2BO, HIST1H3A, HIST1H3B, HIST1H3C, HIST1H3D, HIST1H3F, HIST1H3G, HIST1H3H, HIST1H3I, HIST1H4A, HIST1H4B, HIST1H4C, HIST1H4D, HIST1H4F, HIST1H4I, HIST1H4L, HIST2H2BE, HIST2H3D, LMNA, LMNB1, MASTL, NCAPD3, NCAPG2, NCAPH2, PLK1, PRKCB, SMC2, SMC4, TMPO,…
GO:0007961	Telomere C-strand (Lagging Strand) Synthesis	REACTOME_05.05.2015	5.6e-09	1.4e-06	6.8e-21	3.4e-20	[-1]	Group6	52.1739	12	[DNA2, FEN1, LIG1, POLA1, POLA2, POLE2, PRIM1, RFC2, RFC3, RFC4, RFC5, RPA3]
GO:0007963	Packaging Of Telomere Ends	REACTOME_05.05.2015	2e-12	5.5e-10	6.8e-21	3.4e-20	[-1]	Group6	42	21	[H2AFX, HIST1H2AB, HIST1H2AJ, HIST1H2BB, HIST1H2BE, HIST1H2BF, HIST1H2BG, HIST1H2BH, HIST1H2BI, HIST1H2BJ, HIST1H2BM, HIST1H2BN, HIST1H2BO, HIST1H4A, HIST1H4B, HIST1H4C, HIST1H4D, HIST1H4F, HIST1H4I, HIST1H4L, HIST2H2BE]
GO:0007970	Telomere Maintenance	REACTOME_05.05.2015	8.1e-21	2.4e-18	6.8e-21	3.4e-20	[-1]	Group6	44.3038	35	[DNA2, FEN1, H2AFX, HIST1H2AB, HIST1H2AJ, HIST1H2BB, HIST1H2BE, HIST1H2BF, HIST1H2BG, HIST1H2BH, HIST1H2BI, HIST1H2BJ, HIST1H2BM, HIST1H2BN, HIST1H2BO, HIST1H4A, HIST1H4B, HIST1H4C, HIST1H4D, HIST1H4F, HIST1H4I, HIST1H4L, HIST2H2BE, LIG1, POLA1, POLA2, POLE2, PRIM1, RFC2, RFC3, RFC4, RFC5, RPA3, RUVBL1, RUVBL2]
GO:0008030	Extension of Telomeres	REACTOME_05.05.2015	1e-09	2.9e-07	6.8e-21	3.4e-20	[-1]	Group6	48.2759	14	[DNA2, FEN1, LIG1, POLA1, POLA2, POLE2, PRIM1, RFC2, RFC3, RFC4, RFC5, RPA3, RUVBL1, RUVBL2]
GO:0000910	M Phase	REACTOME_05.05.2015	1.1e-32	3.6e-30	6.8e-21	3.4e-20	[-1]	Group6	28.7162	85	[APITD1, AURKB, BIRC5, BUB1B, CASC5, CCNB1, CCNB2, CDCA5, CDCA8, CENPA, CENPE, CENPF, CENPI, CENPK, CENPM, CENPN, CENPO, CENPP, CENPU, ERCC6L, ESPL1, FBXO5, H2AFX, HIST1H2AB, HIST1H2AJ, HIST1H2BB, HIST1H2BE, HIST1H2BF, HIST1H2BG, HIST1H2BH, HIST1H2BI, HIST1H2BJ, HIST1H2BM, HIST1H2BN, HIST1H2BO, HIST1H3A, HIST1H3B, HIST1H3C, HIST1H3D, HIST1H3F, HIST1H3G, HIST1H3H, HIST1H3I, HIST1H4A, HIST1H4B, HIS…
GO:0011044	Signaling by Rho GTPases	REACTOME_05.05.2015	1.8e-21	5.6e-19	8.5e-46	5.9e-45	[-1]	Group7	20.802	83	[APITD1, ARHGAP11A, ARHGAP11B, ARHGAP26, ARHGAP33, ARHGAP6, AURKB, BIRC5, BUB1B, CASC5, CDC25C, CDCA8, CENPA, CENPE, CENPF, CENPI, CENPK, CENPM, CENPN, CENPO, CENPP, CENPU, CIT, DEPDC1B, DIAPH3, ECT2, ERCC6L, FAM13B, H2AFX, HIST1H2AB, HIST1H2AJ, HIST1H2BB, HIST1H2BE, HIST1H2BF, HIST1H2BG, HIST1H2BH, HIST1H2BI, HIST1H2BJ, HIST1H2BM, HIST1H2BN, HIST1H2BO, HIST1H3A, HIST1H3B, HIST1H3C, HIST1H3D, HIS…
GO:0115566	Cell Cycle	REACTOME_05.05.2015	9.5e-56	2.9e-53	8.5e-46	5.9e-45	[-1]	Group7	27.0758	150	[APITD1, AURKA, AURKB, BIRC5, BLM, BORA, BRCA1, BRCA2, BUB1B, CASC5, CCNA2, CCNB1, CCNB2, CCP110, CDC25A, CDC25B, CDC25C, CDC45, CDC6, CDCA5, CDCA8, CDKN1A, CDKN2C, CDT1, CENPA, CENPE, CENPF, CENPI, CENPJ, CENPK, CENPM, CENPN, CENPO, CENPP, CENPU, CENPW, CEP131, CEP152, CEP290, CEP72, CEP78, CKS1B, CLSPN, DCTN3, DHFR, DNA2, E2F1, E2F2, ERCC6L, ESPL1, FBXO5, FEN1, FOXM1, GINS1, GINS2, GINS4, GMNN,…
GO:0001275	Mitotic Anaphase	REACTOME_05.05.2015	1e-13	2.8e-11	8.5e-46	5.9e-45	[-1]	Group7	24.4186	42	[APITD1, AURKB, BIRC5, BUB1B, CASC5, CDCA5, CDCA8, CENPA, CENPE, CENPF, CENPI, CENPK, CENPM, CENPN, CENPO, CENPP, CENPU, ERCC6L, ESPL1, INCENP, ITGB3BP, KIF18A, KIF2C, KNTC1, LMNA, LMNB1, NDC80, NUF2, PLK1, SGOL1, SGOL2, SKA1, SKA2, SMC1A, SPC24, SPC25, SPDL1, TMPO, UBE2C, VRK1, ZWILCH, ZWINT]
GO:0150314	Mitotic Metaphase and Anaphase	REACTOME_05.05.2015	2.5e-14	7.3e-12	8.5e-46	5.9e-45	[-1]	Group7	24.8555	43	[APITD1, AURKB, BIRC5, BUB1B, CASC5, CDCA5, CDCA8, CENPA, CENPE, CENPF, CENPI, CENPK, CENPM, CENPN, CENPO, CENPP, CENPU, ERCC6L, ESPL1, FBXO5, INCENP, ITGB3BP, KIF18A, KIF2C, KNTC1, LMNA, LMNB1, NDC80, NUF2, PLK1, SGOL1, SGOL2, SKA1, SKA2, SMC1A, SPC24, SPC25, SPDL1, TMPO, UBE2C, VRK1, ZWILCH, ZWINT]
GO:0150425	Resolution of Sister Chromatid Cohesion	REACTOME_05.05.2015	1.1e-19	3.4e-17	8.5e-46	5.9e-45	[-1]	Group7	38	38	[APITD1, AURKB, BIRC5, BUB1B, CASC5, CCNB1, CCNB2, CDCA5, CDCA8, CENPA, CENPE, CENPF, CENPI, CENPK, CENPM, CENPN, CENPO, CENPP, CENPU, ERCC6L, INCENP, ITGB3BP, KIF18A, KIF2C, KNTC1, NDC80, NUF2, PLK1, SGOL1, SGOL2, SKA1, SKA2, SMC1A, SPC24, SPC25, SPDL1, ZWILCH, ZWINT]
GO:0150471	Separation of Sister Chromatids	REACTOME_05.05.2015	4.9e-12	1.3e-09	8.5e-46	5.9e-45	[-1]	Group7	23.6025	38	[APITD1, AURKB, BIRC5, BUB1B, CASC5, CDCA5, CDCA8, CENPA, CENPE, CENPF, CENPI, CENPK, CENPM, CENPN, CENPO, CENPP, CENPU, ERCC6L, ESPL1, INCENP, ITGB3BP, KIF18A, KIF2C, KNTC1, NDC80, NUF2, PLK1, SGOL1, SGOL2, SKA1, SKA2, SMC1A, SPC24, SPC25, SPDL1, UBE2C, ZWILCH, ZWINT]
GO:0000152	Cell Cycle, Mitotic	REACTOME_05.05.2015	5e-54	1.5e-51	8.5e-46	5.9e-45	[-1]	Group7	28.7815	137	[APITD1, AURKA, AURKB, BIRC5, BORA, BUB1B, CASC5, CCNA2, CCNB1, CCNB2, CCP110, CDC25A, CDC25B, CDC25C, CDC45, CDC6, CDCA5, CDCA8, CDKN1A, CDKN2C, CDT1, CENPA, CENPE, CENPF, CENPI, CENPJ, CENPK, CENPM, CENPN, CENPO, CENPP, CENPU, CEP131, CEP152, CEP290, CEP72, CEP78, CKS1B, DCTN3, DHFR, DNA2, E2F1, E2F2, ERCC6L, ESPL1, FBXO5, FEN1, FOXM1, GINS1, GINS2, GINS4, GMNN, H2AFX, HIST1H2AB, HIST1H2AJ, HIS…
GO:0022186	Deposition of new CENPA-containing nucleosomes at the centromere	REACTOME_05.05.2015	1.6e-22	5.1e-20	8.5e-46	5.9e-45	[-1]	Group7	48.6111	35	[APITD1, CASC5, CENPA, CENPI, CENPK, CENPM, CENPN, CENPO, CENPP, CENPU, CENPW, H2AFX, HIST1H2AB, HIST1H2AJ, HIST1H2BB, HIST1H2BE, HIST1H2BF, HIST1H2BG, HIST1H2BH, HIST1H2BI, HIST1H2BJ, HIST1H2BM, HIST1H2BN, HIST1H2BO, HIST1H4A, HIST1H4B, HIST1H4C, HIST1H4D, HIST1H4F, HIST1H4I, HIST1H4L, HIST2H2BE, HJURP, ITGB3BP, RUVBL1]
GO:0002232	RNA Polymerase I Promoter Opening	REACTOME_05.05.2015	1.2e-19	3.6e-17	8.5e-46	5.9e-45	[-1]	Group7	49.1803	30	[H2AFX, HIST1H2AB, HIST1H2AJ, HIST1H2BB, HIST1H2BE, HIST1H2BF, HIST1H2BG, HIST1H2BH, HIST1H2BI, HIST1H2BJ, HIST1H2BM, HIST1H2BN, HIST1H2BO, HIST1H3A, HIST1H3B, HIST1H3C, HIST1H3D, HIST1H3F, HIST1H3G, HIST1H3H, HIST1H3I, HIST1H4A, HIST1H4B, HIST1H4C, HIST1H4D, HIST1H4F, HIST1H4I, HIST1H4L, HIST2H2BE, HIST2H3D]
GO:0022344	Nucleosome assembly	REACTOME_05.05.2015	1.6e-22	5.1e-20	8.5e-46	5.9e-45	[-1]	Group7	48.6111	35	[APITD1, CASC5, CENPA, CENPI, CENPK, CENPM, CENPN, CENPO, CENPP, CENPU, CENPW, H2AFX, HIST1H2AB, HIST1H2AJ, HIST1H2BB, HIST1H2BE, HIST1H2BF, HIST1H2BG, HIST1H2BH, HIST1H2BI, HIST1H2BJ, HIST1H2BM, HIST1H2BN, HIST1H2BO, HIST1H4A, HIST1H4B, HIST1H4C, HIST1H4D, HIST1H4F, HIST1H4I, HIST1H4L, HIST2H2BE, HJURP, ITGB3BP, RUVBL1]
GO:0264303	Condensation of Prophase Chromosomes	REACTOME_05.05.2015	7.7e-25	2.3e-22	8.5e-46	5.9e-45	[-1]	Group7	51.3889	37	[CCNB1, H2AFX, HIST1H2AB, HIST1H2AJ, HIST1H2BB, HIST1H2BE, HIST1H2BF, HIST1H2BG, HIST1H2BH, HIST1H2BI, HIST1H2BJ, HIST1H2BM, HIST1H2BN, HIST1H2BO, HIST1H3A, HIST1H3B, HIST1H3C, HIST1H3D, HIST1H3F, HIST1H3G, HIST1H3H, HIST1H3I, HIST1H4A, HIST1H4B, HIST1H4C, HIST1H4D, HIST1H4F, HIST1H4I, HIST1H4L, HIST2H2BE, HIST2H3D, NCAPD3, NCAPG2, NCAPH2, PLK1, SMC2, SMC4]
GO:0264541	SIRT1 negatively regulates rRNA Expression	REACTOME_05.05.2015	2.1e-18	6.2e-16	8.5e-46	5.9e-45	[-1]	Group7	45.4545	30	[H2AFX, HIST1H2AB, HIST1H2AJ, HIST1H2BB, HIST1H2BE, HIST1H2BF, HIST1H2BG, HIST1H2BH, HIST1H2BI, HIST1H2BJ, HIST1H2BM, HIST1H2BN, HIST1H2BO, HIST1H3A, HIST1H3B, HIST1H3C, HIST1H3D, HIST1H3F, HIST1H3G, HIST1H3H, HIST1H3I, HIST1H4A, HIST1H4B, HIST1H4C, HIST1H4D, HIST1H4F, HIST1H4I, HIST1H4L, HIST2H2BE, HIST2H3D]
GO:0355252	RHO GTPases Activate Formins	REACTOME_05.05.2015	7.9e-16	2.3e-13	8.5e-46	5.9e-45	[-1]	Group7	31.8584	36	[APITD1, AURKB, BIRC5, BUB1B, CASC5, CDCA8, CENPA, CENPE, CENPF, CENPI, CENPK, CENPM, CENPN, CENPO, CENPP, CENPU, DIAPH3, ERCC6L, INCENP, ITGB3BP, KIF18A, KIF2C, KNTC1, NDC80, NUF2, PLK1, RHOB, SGOL1, SGOL2, SKA1, SKA2, SPC24, SPC25, SPDL1, ZWILCH, ZWINT]
GO:0355391	Activated PKN1 stimulates transcription of AR (androgen receptor) regulated genes KLK2 and KLK3	REACTOME_05.05.2015	1.2e-18	3.6e-16	8.5e-46	5.9e-45	[-1]	Group7	46.1538	30	[H2AFX, HIST1H2AB, HIST1H2AJ, HIST1H2BB, HIST1H2BE, HIST1H2BF, HIST1H2BG, HIST1H2BH, HIST1H2BI, HIST1H2BJ, HIST1H2BM, HIST1H2BN, HIST1H2BO, HIST1H3A, HIST1H3B, HIST1H3C, HIST1H3D, HIST1H3F, HIST1H3G, HIST1H3H, HIST1H3I, HIST1H4A, HIST1H4B, HIST1H4C, HIST1H4D, HIST1H4F, HIST1H4I, HIST1H4L, HIST2H2BE, HIST2H3D]
GO:0355474	RHO GTPase Effectors	REACTOME_05.05.2015	4.2e-24	1.3e-21	8.5e-46	5.9e-45	[-1]	Group7	25.4417	72	[APITD1, AURKB, BIRC5, BUB1B, CASC5, CDC25C, CDCA8, CENPA, CENPE, CENPF, CENPI, CENPK, CENPM, CENPN, CENPO, CENPP, CENPU, CIT, DIAPH3, ERCC6L, H2AFX, HIST1H2AB, HIST1H2AJ, HIST1H2BB, HIST1H2BE, HIST1H2BF, HIST1H2BG, HIST1H2BH, HIST1H2BI, HIST1H2BJ, HIST1H2BM, HIST1H2BN, HIST1H2BO, HIST1H3A, HIST1H3B, HIST1H3C, HIST1H3D, HIST1H3F, HIST1H3G, HIST1H3H, HIST1H3I, HIST1H4A, HIST1H4B, HIST1H4C, HIST1H4…
GO:0000682	Mitotic Prometaphase	REACTOME_05.05.2015	4e-21	1.2e-18	8.5e-46	5.9e-45	[-1]	Group7	37.963	41	[APITD1, AURKB, BIRC5, BUB1B, CASC5, CCNB1, CCNB2, CDCA5, CDCA8, CENPA, CENPE, CENPF, CENPI, CENPK, CENPM, CENPN, CENPO, CENPP, CENPU, ERCC6L, INCENP, ITGB3BP, KIF18A, KIF2C, KNTC1, NCAPD2, NDC80, NUF2, PLK1, SGOL1, SGOL2, SKA1, SKA2, SMC1A, SMC2, SMC4, SPC24, SPC25, SPDL1, ZWILCH, ZWINT]
GO:0000765	Mitotic Prophase	REACTOME_05.05.2015	2.1e-19	6.3e-17	8.5e-46	5.9e-45	[-1]	Group7	32.3529	44	[CCNB1, CCNB2, H2AFX, HIST1H2AB, HIST1H2AJ, HIST1H2BB, HIST1H2BE, HIST1H2BF, HIST1H2BG, HIST1H2BH, HIST1H2BI, HIST1H2BJ, HIST1H2BM, HIST1H2BN, HIST1H2BO, HIST1H3A, HIST1H3B, HIST1H3C, HIST1H3D, HIST1H3F, HIST1H3G, HIST1H3H, HIST1H3I, HIST1H4A, HIST1H4B, HIST1H4C, HIST1H4D, HIST1H4F, HIST1H4I, HIST1H4L, HIST2H2BE, HIST2H3D, LMNA, LMNB1, MASTL, NCAPD3, NCAPG2, NCAPH2, PLK1, PRKCB, SMC2, SMC4, TMPO,…
GO:0000910	M Phase	REACTOME_05.05.2015	1.1e-32	3.6e-30	8.5e-46	5.9e-45	[-1]	Group7	28.7162	85	[APITD1, AURKB, BIRC5, BUB1B, CASC5, CCNB1, CCNB2, CDCA5, CDCA8, CENPA, CENPE, CENPF, CENPI, CENPK, CENPM, CENPN, CENPO, CENPP, CENPU, ERCC6L, ESPL1, FBXO5, H2AFX, HIST1H2AB, HIST1H2AJ, HIST1H2BB, HIST1H2BE, HIST1H2BF, HIST1H2BG, HIST1H2BH, HIST1H2BI, HIST1H2BJ, HIST1H2BM, HIST1H2BN, HIST1H2BO, HIST1H3A, HIST1H3B, HIST1H3C, HIST1H3D, HIST1H3F, HIST1H3G, HIST1H3H, HIST1H3I, HIST1H4A, HIST1H4B, HIS…

## Sheet: HSAneg 36 hpi  specific
GOID	GOTerm	Ontology Source	Term PValue	Term PValue Corrected with Bonferroni step down	Group PValue	Group PValue Corrected with Bonferroni step down	GOLevels	GOGroups	% Associated Genes	Nr. Genes	Associated Genes Found
GO:0263902	O-linked glycosylation	REACTOME_05.05.2015	0.0055	0.0055	N/A	N/A	[-1]	None	3.125	3	[ADAMTSL3, MUC12, SEMA5B]

## Sheet: HSApos & HSAneg 36 hpi Common 
GOID	GOTerm	Ontology Source	Term PValue	Term PValue Corrected with Bonferroni step down	Group PValue	Group PValue Corrected with Bonferroni step down	GOLevels	GOGroups	% Associated Genes	Nr. Genes	Associated Genes Found
GO:0011057	Metabolism of steroid hormones and vitamin D	REACTOME_05.05.2015	0.00097	0.0029	N/A	N/A	[-1]	None	9.09091	3	[HSD11B1, SRD5A2, STARD4]
GO:0160125	Visual phototransduction	REACTOME_05.05.2015	0.019	0.019	N/A	N/A	[-1]	None	3.15789	3	[GPC3, LRP8, MYO7A]
GO:0264068	EPH-Ephrin signaling	REACTOME_05.05.2015	0.018	0.036	N/A	N/A	[-1]	None	3.22581	3	[ARHGEF28, EFNA1, EPHB2]

## Sheet: HSApos 6 dpi specific
GOID	GOTerm	Ontology Source	Term PValue	Term PValue Corrected with Bonferroni step down	Group PValue	Group PValue Corrected with Bonferroni step down	GOLevels	GOGroups	% Associated Genes	Nr. Genes	Associated Genes Found
GO:0001404	Peptide chain elongation	REACTOME_05.05.2015	6.3e-05	0.018	3e-05	3e-05	[-1]	Group0	18.6047	16	[EEF1A1, EEF2, RPL10A, RPL12, RPL34, RPL35A, RPL5, RPL7A, RPS13, RPS18, RPS23, RPS24, RPS29, RPS3A, RPS8, RPS9]
GO:0001477	Eukaryotic Translation Elongation	REACTOME_05.05.2015	3e-05	0.0092	3e-05	3e-05	[-1]	Group0	18.8889	17	[EEF1A1, EEF1B2, EEF2, RPL10A, RPL12, RPL34, RPL35A, RPL5, RPL7A, RPS13, RPS18, RPS23, RPS24, RPS29, RPS3A, RPS8, RPS9]
GO:0120729	Collagen formation	REACTOME_05.05.2015	1.6e-05	0.0049	1.6e-05	3.2e-05	[-1]	Group1	19.7674	17	[COL16A1, COL23A1, COL28A1, COL4A4, COL4A6, COL5A2, COL5A3, COL6A3, COL7A1, COL9A1, CTSS, CTSV, LAMB3, LOXL3, LOXL4, MMP7, MMP9]
GO:0150180	Assembly of collagen fibrils and other multimeric structures	REACTOME_05.05.2015	1.8e-05	0.0054	1.6e-05	3.2e-05	[-1]	Group1	24.0741	13	[COL4A4, COL4A6, COL5A2, COL5A3, COL6A3, COL7A1, CTSS, CTSV, LAMB3, LOXL3, LOXL4, MMP7, MMP9]
GO:0118779	Extracellular matrix organization	REACTOME_05.05.2015	3.4e-05	0.01	N/A	N/A	[-1]	None	12.8788	34	[BMP2, BMP7, CD44, COL16A1, COL23A1, COL28A1, COL4A4, COL4A6, COL5A2, COL5A3, COL6A3, COL7A1, COL9A1, CTSK, CTSS, CTSV, DMD, ITGA4, ITGA9, ITGAE, JAM2, KDR, LAMA5, LAMB3, LOXL3, LOXL4, MFAP4, MMP7, MMP8, MMP9, NID1, TGFB3, TIMP1, VCAN]

## Sheet: HSAneg 6 dpi specific
GOID	GOTerm	Ontology Source	Term PValue	Term PValue Corrected with Bonferroni step down	Group PValue	Group PValue Corrected with Bonferroni step down	GOLevels	GOGroups	% Associated Genes	Nr. Genes	Associated Genes Found
GO:0025162	Interferon alpha/beta signaling	REACTOME_05.05.2015	0.0017	0.0017	N/A	N/A	[-1]	None	4.47761	3	[IFITM2, IFITM3, OAS1]

## Sheet: HSApos & HSAneg 6 dpi Common 
GOID	GOTerm	Ontology Source	Term PValue	Term PValue Corrected with Bonferroni step down	Group PValue	Group PValue Corrected with Bonferroni step down	GOLevels	GOGroups	% Associated Genes	Nr. Genes	Associated Genes Found
GO:0025162	Interferon alpha/beta signaling	REACTOME_05.05.2015	7.4e-24	1.3e-22	8.6e-21	2.5e-20	[-1]	Group0	28.3582	19	[BST2, IFI35, IFI6, IFIT2, IFIT3, IFNB1, IRF4, IRF7, ISG15, ISG20, MX1, MX2, OAS2, OAS3, OASL, RSAD2, STAT1, USP18, XAF1]
GO:0025229	Interferon Signaling	REACTOME_05.05.2015	1.3e-23	2.2e-22	8.6e-21	2.5e-20	[-1]	Group0	13.4021	26	[BST2, DDX58, EIF2AK2, GBP1, GBP4, GBP5, HERC5, IFI35, IFI6, IFIT2, IFIT3, IFNB1, IRF4, IRF7, ISG15, ISG20, MX1, MX2, OAS2, OAS3, OASL, RSAD2, STAT1, TRIM22, USP18, XAF1]
GO:0075790	Cytokine Signaling in Immune system	REACTOME_05.05.2015	8.6e-21	1.3e-19	8.6e-21	2.5e-20	[-1]	Group0	9.12052	28	[BST2, DDX58, EIF2AK2, GBP1, GBP4, GBP5, HERC5, IFI35, IFI6, IFIT2, IFIT3, IFNB1, IRF4, IRF7, ISG15, ISG20, MX1, MX2, OAS2, OAS3, OASL, PIK3R3, RSAD2, STAT1, TRIM22, USP18, XAF1, YES1]
GO:0006932	Complement cascade	REACTOME_05.05.2015	0.0053	0.031	0.0053	0.0053	[-1]	Group1	8.10811	3	[C1R, C1S, CFB]
GO:0008024	Initial triggering of complement	REACTOME_05.05.2015	0.00087	0.007	0.0053	0.0053	[-1]	Group1	15	3	[C1R, C1S, CFB]
GO:0115676	Antiviral mechanism by IFN-stimulated genes	REACTOME_05.05.2015	3e-07	3.9e-06	6.4e-08	1.2e-07	[-1]	Group2	11.4286	8	[DDX58, EIF2AK2, HERC5, ISG15, MX1, MX2, STAT1, USP18]
GO:0115831	ISG15 antiviral mechanism	REACTOME_05.05.2015	3e-07	3.9e-06	6.4e-08	1.2e-07	[-1]	Group2	11.4286	8	[DDX58, EIF2AK2, HERC5, ISG15, MX1, MX2, STAT1, USP18]
GO:0024938	TRAF6 mediated IRF7 activation	REACTOME_05.05.2015	0.00023	0.0023	6.4e-08	1.2e-07	[-1]	Group2	12.5	4	[DDX58, IFIH1, IFNB1, IRF7]
GO:0025026	TRAF3-dependent IRF activation pathway	REACTOME_05.05.2015	7.4e-06	8.9e-05	6.4e-08	1.2e-07	[-1]	Group2	28.5714	4	[DDX58, IFIH1, IFNB1, IRF7]
GO:0025271	Negative regulators of RIG-I/MDA5 signaling	REACTOME_05.05.2015	0.00026	0.0023	6.4e-08	1.2e-07	[-1]	Group2	12.1212	4	[DDX58, HERC5, IFIH1, ISG15]
GO:0025359	RIG-I/MDA5 mediated induction of IFN-alpha/beta pathways	REACTOME_05.05.2015	0.0001	0.0011	6.4e-08	1.2e-07	[-1]	Group2	7.59494	6	[DDX58, HERC5, IFIH1, IFNB1, IRF7, ISG15]
GO:0025078	Interferon gamma signaling	REACTOME_05.05.2015	1.6e-08	2.2e-07	N/A	N/A	[-1]	None	10.7527	10	[GBP1, GBP4, GBP5, IRF4, IRF7, OAS2, OAS3, OASL, STAT1, TRIM22]
GO:0025216	Regulation of IFNA signaling	REACTOME_05.05.2015	0.0019	0.013	N/A	N/A	[-1]	None	11.5385	3	[IFNB1, STAT1, USP18]
GO:0006900	Immune System	REACTOME_05.05.2015	1.6e-15	2.4e-14	N/A	N/A	[-1]	None	3.48048	41	[BST2, C1R, C1S, CD79A, CDKN1A, CFB, DDX58, EIF2AK2, FBXO6, GBP1, GBP4, GBP5, HERC5, HLA-DOB, IFI35, IFI6, IFIH1, IFIT2, IFIT3, IFNB1, IRF4, IRF7, ISG15, ISG20, ITGB7, LILRB1, MDM2, MX1, MX2, OAS2, OAS3, OASL, PIK3R3, RSAD2, STAT1, TAP1, TRIM22, USP18, XAF1, YES1, ZBP1]
