# Supplementary material for: Global Mapping of the Macrophage-HIV-1 Transcriptome Reveals that Productive Infection Induces Remodeling of Host Cell DNA and Chromatin
Source: Sci Rep. 2017 Jul 12;7:5238. doi: 10.1038/s41598-017-05566-9 (PMC5507862; doi:10.1038/s41598-017-05566-9)
Supplement: Supplementary file 7 — Table S6 [file 41598_2017_5566_MOESM7_ESM.xlsx]

## Sheet: Upregulated genes
	Names	Total
	(HSAneg 36 hpi) ∩ (HSAneg 6 dpi) ∩ (HSApos 36 hpi) ∩ (HSApos 6 dpi)	22
	VEPH1
	NAPSB
	PPM1K
	MFAP5
	IL36B
	KLF4
	FLJ21408
	KANK3
	OASL
	LAYN
	PLK2
	LILRB1
	GBP1
	PTPRG
	FAM43A
	CXCL10
	RSAD2
	EPHB2
	MTMR11
	FABP9
	CLIC6
	FAM216B
	(HSAneg 36 hpi) ∩ (HSApos 36 hpi) ∩ (HSApos 6 dpi)	32
	PLIN4
	TMEM45A
	ADAT2
	CXCR2
	LIF
	TDRKH
	PHACTR1
	S100Z
	LARGE
	EFNA1
	FAM71A
	SLC9A2
	TCTEX1D2
	PIP5K1P1
	MYO7B
	ZNF90
	CCDC167
	COL5A3
	ABCG2
	CD5L
	ACOT11
	ENDOD1
	PRR5L
	IL7R
	IL36RN
	TGFBR3
	MORC4
	FOSB
	MLLT11
	LAPTM4B
	GJA5
	CDKL1
	(HSAneg 6 dpi) ∩ (HSApos 36 hpi) ∩ (HSApos 6 dpi)	41
	NCF1C
	NCF1B
	APOBEC3D
	DSP
	CALB1
	CCL22
	ZNF334
	CXCL11
	VTRNA2-1
	ITGB7
	OAS3
	RASAL3
	IL21R
	SULF2
	GCH1
	EDA2R
	TNFRSF10C
	YES1
	TOR1B
	C1S
	PLXNA2
	ZNRF2P1
	SP110
	MDM2
	TMIGD1
	SPATA18
	PATL2
	ROBO3
	CD70
	HERC5
	ARC
	PTGFRN
	CDKN1A
	HIST1H3D
	ZNF323
	SV2A
	FDXR
	ACTA2
	GBP5
	IFNB1
	OR10AD1
	(HSAneg 36 hpi) ∩ (HSAneg 6 dpi) ∩ (HSApos 36 hpi)	5
	OR6K2
	KIF17
	RGNEF
	CYB5R2
	ADD2
	(HSAneg 36 hpi) ∩ (HSAneg 6 dpi) ∩ (HSApos 6 dpi)	3
	CCDC113
	COL11A2
	PLCL1
	(HSApos 36 hpi) ∩ (HSApos 6 dpi)	210
	B3GNT5
	ADAM30
	OTUD1
	AEN
	IER2
	GDF15
	C1RL
	GNAL
	ZAR1L
	POLG2
	NUP210L
	GRM2
	UGT3A1
	ALOX5
	CDH13
	BZRAP1
	UNC45B
	KIAA1683
	EPHA2
	HES1
	CARNS1
	SPDYE7P
	DDB2
	ATP8B2
	C2CD3
	GGT8P
	DNAJA4
	GREB1
	CNKSR3
	PLEKHG7
	FLJ41484
	DNASE1L3
	DNAH6
	FOXD4L1
	TNFRSF10A
	SLC36A3
	TNFSF15
	CDC42EP3
	PHLDA1
	SWT1
	OXTR
	PIGR
	ETS2
	CACNB1
	ARHGAP33
	SIPA1L2
	COL7A1
	HIST1H2BJ
	CCL7
	HSPA4L
	TRIM55
	EGR1
	STON2
	CHRNA2
	ATP10A
	THBD
	GPR133
	GDF9
	OSBPL10
	LAMB3
	RRAD
	GP6
	PRSS22
	ABTB2
	TSPYL2
	TUFT1
	HIST2H3D
	IL1A
	COL5A2
	PGM1
	IL8
	DNAJB4
	MMACHC
	HSPA2
	NFKBIZ
	NYNRIN
	ZNF439
	SPHK1
	MYH10
	ZNF442
	OLR1
	P2RY12
	BAG3
	SPTBN5
	CD79B
	IGFN1
	TMEM106C
	IL1RAP
	CAMK1G
	ADRB2
	TRIM9
	CSRNP1
	TRIM14
	MTBP
	TRIAP1
	GIMAP6
	COX4I2
	HIST1H2AG
	HAVCR1
	SIGLECP3
	EHBP1
	ADA
	CCR7
	TMEM154
	WEE1
	LYPD1
	ZCCHC14
	DNAH2
	CREB5
	TULP2
	SYN2
	ZNF165
	CCDC74A
	ITGA4
	DNAJB13
	MATL2963
	PHACTR4
	DOC2A
	PPP1R15A
	MDC1
	EXT1
	GADD45G
	SHE
	SLC10A1
	FAM83G
	SASH1
	OCIAD2
	SGK223
	SDSL
	HTR1F
	DGKG
	GRASP
	IRAK2
	FLJ10038
	HIST1H1T
	HIST1H2BG
	SORBS1
	CXCL2
	PRKD2
	PPME1
	TRIM66
	ADORA1
	WDR74
	RBM11
	ULBP2
	LIPG
	CD163L1
	ZNF433
	SPTA1
	PMAIP1
	MFSD4
	TNFRSF10B
	KRT18
	SLFN13
	PRKY
	WISP1
	SIGLEC10
	ZNF507
	POLH
	DGKA
	AQP5
	HIST1H2AH
	RARG
	FFAR2
	CCL5
	PIDD
	SLC41A1
	LRRC18
	ANGPTL2
	CLEC2D
	GCNT3
	OR6N1
	CARD17
	MYO1G
	SCRIB
	FZD6
	PLA2G16
	GPR156
	OVOL1
	SHC4
	LRRC28
	TTPAL
	HIST2H2BF
	OR6K6
	SCMH1
	MAP4K4
	SEC61A2
	GABARAPL3
	PVT1
	GAS6
	BCYRN1
	HGFAC
	APBB1IP
	PLEKHA6
	ZFP57
	MAP2K3
	MID2
	ATP10B
	FOSL1
	PRDM7
	NR1D1
	HIST2H2BE
	DPYSL3
	PPM1D
	GPC1
	ZNF788
	SLFN12L
	WDR63
	FAM166A
	HIST1H2BF
	(HSAneg 36 hpi) ∩ (HSApos 36 hpi)	59
	CASS4
	TMEM216
	ARHGAP5-AS1
	XDH
	SLC12A8
	KDELC2
	CD1A
	ALDH18A1
	BOP1
	CRELD2
	ORC1
	PDZD3
	SYPL2
	ATAD3B
	SCD5
	SLC22A16
	HIST1H1A
	SRD5A2
	CD180
	TIPIN
	SNAI1
	TAS2R46
	MANF
	LIMA1
	PLA2G4A
	TNFAIP8L3
	HCG26
	GPN3
	TGM3
	PFKM
	NSUN5P1
	PPM1E
	CWH43
	RHCG
	RPAP1
	INO80C
	ACOT6
	TUBA4A
	PTPRN2
	CLECL1
	LRP8
	STARD4
	CCBL1
	PIWIL2
	MCM4
	LYPD5
	GPR84
	ESCO2
	MYO7A
	CPS1
	VWA5B2
	GPC3
	GSG1
	DKFZP564C196
	PCDHGC3
	FCRLA
	HSD11B1
	NOD2
	ACOX2
	(HSAneg 6 dpi) ∩ (HSApos 36 hpi)	1
	HDX
	(HSAneg 36 hpi) ∩ (HSApos 6 dpi)	10
	GDPD5
	CACNB3
	TNFRSF9
	ARHGAP42
	SNCAIP
	MAGI2-AS3
	TTC39B
	CASZ1
	LYNX1
	MPEG1
	(HSAneg 6 dpi) ∩ (HSApos 6 dpi)	101
	C1R
	TRIM22
	CMPK2
	DCAF4L1
	DPRXP4
	NPY6R
	AGPHD1
	OSMR
	RARRES3
	SGCB
	TAP1
	MYOT
	TTC18
	EPGN
	MTTP
	CNGA1
	SLC3A1
	DLEC1
	IFIT2
	PIK3R3
	F11
	IFI27
	HDGFRP3
	CRYBA1
	GRHL1
	FAM3B
	PSD2
	IRF7
	SAMD9L
	DDX60
	KIAA1244
	HERC6
	XAF1
	ARG1
	APOBEC3A
	EPHX4
	HNRPLL
	USP18
	EPSTI1
	FCRLB
	ANKRD24
	ZBP1
	PRIC285
	GBP4
	STAT1
	MS4A6E
	ISG15
	MX2
	RAB39B
	RNF213
	IRF4
	OR2AT4
	CASQ1
	EIF2AK2
	IDO1
	SLC7A13
	PDGFRL
	BATF2
	BST2
	ABCA10
	IFI6
	AGRN
	KRTCAP3
	KCNS1
	SERPINI1
	TMEM38A
	CD79A
	IFI44L
	CCL8
	OAS2
	PLSCR1
	RDH12
	SYTL2
	ISG20
	GPR113
	HOXB6
	ACER2
	IFI35
	FLJ41278
	FKBP1AP1
	FAM125B
	MX1
	CFB
	DDX58
	GALNT8
	PLEKHA4
	IFIH1
	TMEM232
	HLA-DOB
	FBXO6
	SEMA6B
	CD69
	RNF222
	ABCA5
	PARP9
	PZP
	FBXW4P1
	IFI44
	TFAP2E
	IFIT3
	SHISA5
	(HSAneg 36 hpi) ∩ (HSAneg 6 dpi)	3
	IGF2BP3
	KCNA10
	BAALC
	(HSApos 36 hpi)	820
	ESPL1
	AACS
	CLPB
	DONSON
	PLCE1
	ARHGEF10L
	BCL2L12
	E2F8
	TUBD1
	ITGA5
	UTP20
	MEFV
	EDN1
	FGL2
	ADAM12
	CSPG4
	NAALAD2
	ARHGAP11A
	TAS2R43
	FRMD3
	COL22A1
	TPX2
	HMGCS2
	GPSM2
	FBXO16
	DEPDC1B
	DDX11
	DTNBP1
	MLF1IP
	CCNB1
	KDM4D
	SLC6A4
	HMGB3
	CCDC28B
	SYNE2
	ZNF826P
	SLC22A4
	KLHDC4
	SLC37A3
	SLC16A14
	RAD51B
	NOSTRIN
	LYAR
	PTPRE
	PTK2B
	ZSCAN5A
	HLA-DRB5
	PELP1
	ZNF576
	IFI27L1
	TTTY15
	ANP32E
	SORL1
	MNS1
	GINS3
	WDR34
	FBP2
	GUCY2E
	CAMK1
	RFC3
	TTF2
	SFPQ
	CCDC34
	KIAA1210
	RIOK1
	GEN1
	BRCA1
	URB1
	CDC25B
	FARSB
	ACVRL1
	ASCC3
	GINS1
	PRKCB
	LIPN
	KIAA1919
	CDK20
	LMNB2
	MAML2
	WDR69
	CCR9
	KPNA2
	GSS
	DSCC1
	ANLN
	CARD11
	BIRC5
	ARHGEF26-AS1
	WDR54
	SELL
	PLK1
	FBN2
	SLC16A7
	MRPL52
	DSTNP2
	PPIL1
	RFTN1
	ZRANB3
	OSTalpha
	BBS7
	HIST1H3I
	KNTC1
	ANKRD35
	EXOSC7
	FOXM1
	GSG2
	COL15A1
	RAP1GAP2
	EZH2
	CCDC41
	ZFP37
	IPO4
	PELO
	BORA
	HBEGF
	CTSL2
	HIST1H3B
	DLEU2L
	EIF2B3
	CSF1
	SAMD13
	NEIL3
	SCIN
	FBXL19-AS1
	TONSL
	KIF11
	FAM72B
	QPRT
	DUSP5
	TOMM34
	S100A5
	CLCN4
	NOP2
	TSPYL4
	CCDC99
	ASF1B
	APBB1
	CCHCR1
	RHOH
	FKBP14
	E2F1
	TMEM217
	CDC25C
	PSMC3IP
	PDP1
	SNRPF
	LSG1
	KIAA0748
	CDC6
	WDR62
	SAPCD2
	HIST1H2AL
	CCRN4L
	KIFC1
	DCTN3
	TTLL11
	SMC1A
	ZWILCH
	CCDC18
	IFT80
	PLCXD2
	MYBL2
	HCAR3
	MASTL
	SMC4
	APOBEC3B
	NOP58
	HLA-DQB1
	ZNF441
	CENPO
	AURKA
	FKBP4
	HDAC9
	AHI1
	FUBP1
	HCFC1
	KIAA0586
	LRRC25
	MNDA
	KIF14
	CCDC76
	TUBA1B
	PXMP2
	ZNF425
	DHFR
	ZNF343
	ZNF583
	SERTAD2
	ZNF778
	ZNF275
	TAGAP
	POLA1
	TMPO
	KIAA1524
	GNAT3
	AURKB
	MAP4K1
	FXYD2
	OXCT1
	CCDC138
	ASAP2
	CKS1B
	HIST1H4I
	ZNF502
	SLC25A22
	CHAF1A
	MYBPC3
	ENTPD7
	GTSF1
	IER3
	CENPJ
	SYTL4
	FHDC1
	TTC24
	DNAJC9
	FBXO46
	POC1A
	KIAA1161
	HIST1H2BN
	FANCA
	DDX39A
	SGOL1
	IL23A
	EGR2
	KIF20B
	AMELX
	GLDN
	PLEKHG3
	GAS2L3
	NCAPD3
	GLB1L2
	BLM
	HIST1H2BB
	MPO
	KIF4A
	METTL7B
	NCAPG2
	ANO2
	SPATA12
	ZNF726
	XRCC3
	GPATCH4
	HIST1H4L
	DSE
	PHF19
	CCDC134
	S1PR4
	CD226
	RAD54B
	LRR1
	CCDC86
	BARD1
	PARPBP
	CRISPLD1
	ZNF157
	RUVBL1
	F2
	ADAL
	HCAR2
	INPP1
	ENO2
	XKRX
	KIF2C
	FAM196B
	MGC57346
	PPFIBP1
	SPRED1
	PLEKHA7
	MCM10
	TCF19
	FBXO5
	GPRC5A
	DPYS
	ZDHHC19
	PNPLA1
	DNMT3A
	PPCDC
	FCAR
	ZBTB26
	VWF
	MARCH3
	HIRIP3
	ZNF546
	EAF1
	PRKDC
	CD93
	FAM72D
	KLRG1
	CHTF18
	NET1
	TIE1
	HIST1H3G
	ESR1
	LAT2
	TRAIP
	SCAMP5
	CENPA
	CCDC147
	TYMS
	DNA2
	PIM3
	MELK
	COQ3
	FAM122B
	ALDH7A1
	ARHGAP26
	ASRGL1
	GEMIN6
	DHX37
	ASPHD1
	GNG2
	RNU4ATAC
	CENPN
	ACSL5
	PRUNE2
	PMFBP1
	TEX14
	CTU2
	DEF6
	ZNF480
	ERI2
	G0S2
	ACPP
	ZWINT
	RPSAP58
	THOP1
	NDC80
	MAST4
	FHAD1
	CEP72
	PLK4
	RFC4
	H2AFX
	CCNA2
	S100A16
	FLVCR1-AS1
	RUVBL2
	GTSE1
	CUX2
	AQP6
	E2F7
	AIF1
	POLQ
	PWWP2A
	HIST1H2BE
	PBK
	NUF2
	APOBEC3F
	COCH
	MB21D1
	HIST1H2AI
	NOMO3
	HNRNPH3
	EGR3
	VPS37B
	TNFAIP3
	PSRC1
	DROSHA
	TSPAN5
	MCL1
	CNKSR2
	PRRT3
	PRR11
	ATAD3A
	SKA1
	TRIP13
	DOT1L
	EIF2AK3
	BEND5
	TMEM194B
	RAB17
	TROAP
	HMGB2
	ADAMTS6
	CDCA5
	STMN1
	UBE2T
	FBXO15
	HEATR1
	PRELID2
	RPF2
	CTTNBP2
	CKS2
	XKR3
	CR1
	GAPT
	ZNF215
	ISYNA1
	IDH3A
	ITGB3BP
	UTS2D
	DNAJB11
	ECT2
	ACAP1
	KIF23
	ATL1
	CCT7
	CXCR5
	HRNR
	MAGEF1
	FERMT2
	PHLDB1
	QSOX2
	PPARD
	SCARNA22
	ZNF695
	KIAA1045
	SKA3
	SLC35G6
	TGM1
	FAM111A
	INPP5F
	MYBL1
	SLC25A25
	IQGAP3
	TIGD7
	BLNK
	CCDC162P
	ACYP1
	HIST1H4B
	TK1
	MGAM
	IGHMBP2
	DIAPH3
	GGH
	MDGA1
	SGPP2
	AP1S3
	RGS5
	HNRNPH1
	COL4A2
	GOLGA7B
	CCDC84
	HIST1H1B
	ERAP2
	FLT1
	PFAS
	RARA
	SMC2
	IKBIP
	PCDH12
	TNC
	HIST1H3H
	COMMD4
	RCCD1
	CENPE
	EMB
	ASPM
	AGBL3
	LMNB1
	UBE2S
	TELO2
	RFC2
	BRCA2
	MYH15
	STXBP5L
	PRIM1
	CSTF2
	CABP4
	PRSS12
	GFOD1
	GMPPB
	INHBA
	CEP78
	KLF7
	CDCA3
	AARSD1
	HMGN2
	MFGE8
	MYO1A
	CEP290
	ATAD2
	NUCB2
	HNRNPA2B1
	ALOX5AP
	DNMT1
	HIST1H2AM
	BRIP1
	IL12RB2
	NLRC5
	TACC3
	SCG2
	TIMM10
	RPGRIP1L
	SASS6
	ABCA6
	STIL
	UBE2C
	NDRG1
	MND1
	GBE1
	GINS4
	FCHO1
	CHML
	CYSLTR1
	ATP6V1E2
	RINL
	HIST1H2AJ
	CCNB2
	AQP3
	RTTN
	POLE2
	MCM7
	PRC1
	ERBB2
	HIST1H4D
	FANCM
	CACNA1A
	TLR7
	CASC5
	HOMER1
	CFL2
	ZNF878
	NAP1L5
	FIGNL1
	PIF1
	HSPA5
	CDT1
	CENPW
	RHOB
	CLSTN3
	DOCK10
	CKAP2
	CEP55
	DTYMK
	AKAP12
	HIST1H2BI
	TMEM173
	IPCEF1
	HNRNPM
	TMEM71
	APOLD1
	TNFSF8
	RASSF2
	TOP2A
	SLC20A1
	FEN1
	NRGN
	TRIM54
	SCLT1
	EGFL6
	DGAT2
	HPRT1
	ADORA3
	TUBA1C
	HELLS
	FANCI
	DBF4B
	ZNF367
	LILRA1
	CDC45
	NT5DC2
	RGS13
	SMG5
	VWA7
	SART1
	NCAPD2
	HIST1H4F
	LRRCC1
	MPZL3
	S100A2
	GVINP1
	SPC25
	LIG1
	HRH1
	HIST1H3C
	MXD3
	KLRAP1
	WDHD1
	TMEM97
	CCDC75
	MACC1
	KIAA0922
	FAM72A
	LRWD1
	PKMYT1
	SEMA3D
	ZBBX
	KIF18A
	DCAF13
	BTN2A3P
	SLC25A19
	KIF15
	POP1
	FAM40B
	FAM158A
	STXBP4
	INHBE
	POLR2H
	PSG10P
	LIN9
	ADTRP
	BUB1B
	TIMELESS
	DDX10
	RRM1
	IL1RN
	RPA3
	RUSC2
	DLGAP5
	WDR76
	RRP12
	HIST1H2AB
	HJURP
	RAD51AP1
	E2F2
	H2AFV
	HSPH1
	OTUD7B
	KIF24
	SCN7A
	TNNI1
	TAF3
	CCDC61
	GOSR2
	HAUS5
	RNASEH2A
	CKAP2L
	SERPINE1
	MAP1B
	ICAM3
	CLSPN
	DTL
	ROBO2
	RGS12
	TMEM194A
	FAM83D
	DNAJB5
	CENPV
	NOL9
	NUDT13
	MAMDC4
	CLIP3
	MST4
	EME1
	METTL4
	CDCA2
	LPP-AS2
	ZNF93
	SLC9A7P1
	CASKIN2
	SIGLEC5
	CTNNAL1
	BCCIP
	CIT
	ARHGAP6
	CENPP
	TRAF3IP3
	MPHOSPH9
	HMMR
	NCAPH2
	NEDD9
	CLEC5A
	B3GNTL1
	MEI1
	GJC1
	CCDC150
	EXO1
	SLC35F2
	ZNF462
	CDKN2C
	KCNJ2-AS1
	EBNA1BP2
	CENPI
	LYSMD1
	FPR2
	CCNF
	SCN8A
	HIST1H2BM
	SPRY4
	GMNN
	NES
	ERCC6L
	WDR90
	KIF20A
	ZNF620
	CCDC121
	SIK3
	MLXIPL
	ENC1
	MRPL42
	ORC6
	SGOL2
	ANK3
	CENPK
	FAM54A
	POP5
	IL1B
	CEP152
	DDO
	NEURL1B
	PLEKHG1
	NUDT5
	CD200R1
	SAE1
	PRDM15
	POMC
	PTPLAD2
	TMEM107
	STAC3
	SHOX2
	ITGA7
	NFKBIA
	SDF2L1
	LRRC16A
	HSF5
	CD101
	DDR1
	IL20RB
	PTGS1
	KIF22
	F3
	FICD
	LMNA
	HIST2H2AB
	TMEM48
	NUDT15
	TIMP4
	PDE1B
	TRIM59
	CCP110
	MYOZ1
	SLC30A3
	CEP128
	LOXHD1
	CCDC152
	FAM111B
	DDX12P
	HIP1
	RRP15
	HIST1H3A
	MCF2L2
	CHAC2
	CD300E
	KIAA0101
	RNU12
	RECQL4
	PPA1
	ZSCAN20
	HIST1H2BH
	SPINK8
	HIST1H2BO
	GEM
	HIST1H4A
	CCL3
	APITD1
	SERPINI2
	ATAD5
	DHODH
	AZI1
	HIST1H4C
	TNFSF14
	TTK
	HIST1H3F
	FAM13B
	MCM8
	CDKN3
	NME1
	ITPRIP
	DLEU1
	POLR3D
	FAM101B
	RFC5
	CHCHD4
	TOB2P1
	ZNF682
	ECD
	MAFF
	AMIGO2
	POLA2
	HSD17B6
	PROCR
	MYBBP1A
	ZNF697
	SLC35F4
	VRK1
	ATP8B1
	PKD2L2
	GULP1
	STX4
	REEP2
	MBOAT2
	ARHGAP11B
	NEK2
	SKA2
	CENPM
	FANCB
	ZNF850
	GINS2
	FAM64A
	SPC24
	CENPF
	ABLIM1
	NUSAP1
	INCENP
	ANKRD23
	COLQ
	MGC23284
	PGBD4
	TTC26
	PTCH2
	EAF2
	FANCG
	RDM1
	FANCD2
	SPOCD1
	HMGB1
	DUSP8
	MEF2C
	ZNF519
	ITPR3
	MOB3B
	RPL39L
	OR52K2
	WLS
	DARS2
	DERL3
	CDC25A
	CDCA8
	XRCC2
	(HSApos 6 dpi)	429
	ABCA3
	ERBB4
	CCDC116
	RNF122
	MPL
	RLBP1
	ANKRD13B
	ZNF843
	GDA
	SEMA4D
	BANK1
	KEL
	ENDOU
	TEAD1
	SLC39A14
	DNAJC27-AS1
	RUNX3
	ACSM3
	APOBR
	ZNF702P
	EGOT
	TSPAN13
	TAS2R39
	SCUBE3
	MURC
	FYCO1
	FBLIM1
	PKDREJ
	KCNA2
	ALK
	HIST1H2AE
	TNNT3
	GOLGA2P5
	GSTA4
	ZNF596
	HSPB3
	OR7E37P
	LLGL2
	HSP90AB2P
	SYT12
	CKB
	PA2G4P4
	MYO5B
	NIPSNAP3B
	DNAH12
	MAGI3
	ZNF812
	ZNF774
	RAG1
	MYLK-AS1
	ESYT3
	APOBEC2
	ZNF311
	FLJ14186
	FLNC
	ITGB1BP3
	SPACA3
	HABP4
	PLEKHG2
	TKTL1
	MERTK
	GRIN2C
	TANC1
	RNF144A
	NEAT1
	TP53INP2
	TRPV5
	SLC22A20
	PRO1768
	LIPH
	SHCBP1L
	NRG4
	HSD3BP4
	PLEKHM1P
	IFITM10
	CYP4A22
	FAM22D
	SCUBE1
	NKG7
	ATHL1
	GNAO1
	STRC
	ATP2A1
	AQPEP
	SERINC2
	SH3D19
	RIC3
	PPL
	CASP5
	RALGPS1
	HIST3H2A
	KCNQ1OT1
	PLA2G6
	WDR17
	NPRL3
	VSTM4
	PACSIN3
	OR1K1
	CMYA5
	GSTO2
	GRIP1
	AMMECR1
	EGF
	VWCE
	TIGD2
	RIMS3
	ASTN2
	CXCR2P1
	CERKL
	YSK4
	CDC42BPG
	DCT
	ZFPM1
	ZNF221
	CHST10
	ARHGEF35
	NPM2
	FLJ37201
	SULT1C3
	ANKDD1A
	IL34
	FAM70B
	TNK2
	BMP7
	C1QTNF7
	ADAMTSL4
	SULT1C2P1
	BCL7A
	FLJ33360
	GAMT
	SNTA1
	CDH26
	SLC6A13
	NOX4
	SLC7A5P2
	NEURL3
	MADD
	RUNDC3B
	FAM186B
	TPPP3
	MAP3K10
	HEATR4
	TRIM61
	HHIPL2
	MUC20
	ESRRB
	ICOSLG
	DFNB31
	SLC6A20
	MANEAL
	SLC24A2
	MFAP3L
	LRRC8E
	ABHD16B
	OR6K3
	BHLHB9
	KCNK12
	FRMPD2
	ULBP1
	GGT6
	BTG4
	PFN4
	DPY19L2P2
	SPNS1
	ALMS1P
	LAMA5
	ZDBF2
	HUNK
	AMOTL2
	IFRD1
	PDK4
	TTC3P1
	ELL3
	CA12
	FAM26F
	KIAA0284
	IL6
	OR10A4
	WNT16
	EFCAB4A
	FBXO44
	SEMA6A
	CHMP4C
	CXCL17
	SLCO6A1
	GJC3
	GADD45B
	SLC25A15
	FAM84B
	ASB15
	ZFYVE9
	ENTPD5
	PRKCE
	INSL6
	PTPN23
	MAGEA8
	MTUS2
	P2RY13
	COL9A1
	EPPK1
	MYLIP
	ZDHHC11
	P4HA2
	SLC25A47
	H2AFJ
	TMEM150C
	FSD2
	NPFF
	ARHGEF37
	DOCK9
	TSIX
	PDE2A
	LRP6
	AXL
	NEK5
	CCDC163P
	MGLL
	DNM1P46
	RORA
	PHC1
	GIPC2
	NFASC
	FAHD2B
	TGFB3
	IGSF10
	RSG1
	METAP1D
	USP31
	HIVEP2
	HSD17B3
	ANKRD19P
	TLR10
	CD80
	GADD45A
	MSH4
	HIC1
	GRIK1-AS2
	PRKG1
	ZNF793
	MMP21
	SLX4
	ATP13A2
	MBD6
	RBM14
	COL4A4
	MESTIT1
	KLHL15
	COL28A1
	LRCH2
	CIC
	DPY19L2P1
	TIAM2
	LBX2
	TTC39A
	NUDT8
	GGT7
	KIAA1671
	KCNA3
	LIMCH1
	ZHX2
	ZNRF3
	QRICH2
	NFE2L3
	PALMD
	APOBEC3H
	ERVFRD-1
	AKAP3
	PLEKHM1
	FBXL22
	DBNDD1
	MDK
	TOM1L1
	SIGLEC12
	TCTEX1D4
	KLB
	RAB3IL1
	ITPK1-AS1
	ZFYVE28
	CRIPAK
	SHISA9
	JAM2
	SLC6A8
	TTC21A
	OR52B6
	KIAA1456
	MSI2
	SPARCL1
	RANBP17
	LTF
	IER5
	ST6GAL2
	HSH2D
	EID3
	C1QB
	LRMP
	SLC36A2
	SUSD4
	TGFA
	NXF3
	DNM1P41
	ZNF280B
	DYNC1I1
	FSIP2
	CCDC144NL
	CASR
	METTL24
	NOTCH4
	KLHL29
	GCNT4
	TSPAN9
	ABCA9
	SGCD
	HIP1R
	COL4A6
	CMBL
	COL6A4P2
	GIPC3
	RAVER2
	MED12L
	LEKR1
	DENND1C
	SLC41A3
	LOXL4
	SRGAP3
	ZNF782
	ZNF337
	FAM196A
	MIPOL1
	RAB11FIP5
	ZNF496
	SH2D4B
	TCF7L2
	KIAA0319
	HSPA1B
	MYRIP
	F5
	ITGA9
	FAM190A
	VANGL1
	SEMA4F
	ZNF286B
	NREP
	ZMIZ1
	CELSR2
	CHERP
	PEX11A
	KIAA0226
	SCGB2B3P
	FRZB
	UPP1
	COL6A3
	FLJ44511
	HIST2H2BA
	ANKRD33B
	CDNF
	FZD3
	SOWAHA
	B7H6
	ZNF135
	BOC
	DLG5
	OR6V1
	MANSC1
	KLC2
	YAP1
	LMOD2
	STX1B
	MALAT1
	MTCP1
	KCNMB2
	GFRA1
	FAM65C
	PKD2L1
	AKR7L
	HIST1H2BD
	ADH6
	UST
	PTPRU
	MBOAT7
	POM121C
	SV2C
	GKAP1
	BOLA1
	ALB
	TNFSF9
	CFP
	LRP2BP
	PYGM
	SCN10A
	HES4
	ANP32A-IT1
	CNNM2
	ELK3
	GPA33
	FUT2
	PARD3B
	CHN1
	CCDC67
	B4GALT5
	RASGRF2
	MAMDC2
	TSHR
	ARMCX4
	FBXO39
	CEP112
	SLC26A7
	SYNM
	HAP1
	FAM81A
	SESN2
	PLXDC1
	CYFIP2
	OMG
	ESR2
	LPCAT1
	ADCY9
	SRRM2
	SLC17A8
	TMEM26
	CRB1
	IL7
	GRAMD3
	SCARNA17
	THNSL2
	CEACAM3
	SRSF12
	ASTL
	GRIP2
	SLC44A4
	(HSAneg 36 hpi)	77
	CUBN
	RTN1
	KIAA0895L
	FAM113B
	FAM115C
	MUSK
	FGFBP3
	ALDOC
	CBX3P2
	SSTR2
	ANGPT4
	FAM19A4
	ESRG
	EMILIN1
	ADAM32
	FBXO24
	OR2AE1
	KRTAP5-9
	WDR88
	CCNB3
	DHRS13
	DNAJC30
	ABCC6P1
	TOMM20L
	MYPN
	TRIM78P
	MUC12
	P2RX6
	COL23A1
	PAWR
	KIF21A
	NTN4
	FCRL2
	SLC35G1
	BMP2
	TMEM106A
	RAB36
	SPTLC3
	SEMA4B
	FAS-AS1
	SLC35G5
	MMP12
	COLEC12
	EFR3B
	FN3K
	CCDC102B
	SRCIN1
	SORCS1
	CGNL1
	SEMA5B
	AQP7P1
	GPR77
	AASS
	NFIB
	AK8
	FGF7
	SRPX2
	DNAJC5B
	SLC27A4
	ELOVL2
	THNSL1
	UNC13A
	RGS22
	GSDMB
	TRIM10
	MAP9
	IL16
	GCAT
	TPM2
	KLHL26
	UNC13C
	FREM1
	PRSS36
	PPFIA4
	TREM1
	ZNF341
	ADAMTSL3
	(HSAneg 6 dpi)	64
	NPHP1
	KIAA1958
	HIST1H2AD
	SLC6A7
	PANX3
	TNFSF10
	DTX3L
	SERPING1
	HESX1
	ENDOG
	POM121L1P
	ARHGEF38
	PARP14
	TEKT3
	EMR1
	STAP1
	IFITM2
	OR6N2
	OAS1
	LGALS3BP
	FHIT
	MORN3
	PDK2
	BEGAIN
	IL15RA
	GRTP1
	OTOF
	FMO1
	COL13A1
	ACSS3
	PML
	IFITM3
	YPEL4
	FLJ39653
	GLTSCR1
	TAP2
	ZNF763
	IFIT5
	TNFSF13B
	FAIM2
	AMH
	RTP4
	SOX6
	WFIKKN2
	SHROOM4
	SMTNL1
	JUP
	LY6E
	SCUBE2
	FAM66B
	HOOK1
	LAP3
	PNPLA7
	AIM2
	ANKRD20A8P
	RGPD1
	CES4A
	DHX58
	TBX6
	FANK1
	SPINT2
	SLC25A48
	SLC27A5
	PSMB9

## Sheet: Downregulated genes
	Names	Total
	(HSAneg 36 hpi) ∩ (HSAneg 6 dpi) ∩ (HSApos 36 hpi) ∩ (HSApos 6 dpi)	3
	POGLUT1
	ADAMTS15
	SCN9A
	(HSAneg 36 hpi) ∩ (HSApos 36 hpi) ∩ (HSApos 6 dpi)	9
	NUPR1
	TMOD2
	SLC7A11
	KCNIP1
	H1F0
	EPB41L4A-AS1
	FLJ35282
	KIAA0754
	ME1
	(HSAneg 6 dpi) ∩ (HSApos 36 hpi) ∩ (HSApos 6 dpi)	12
	SEMA3A
	PTRF
	VIT
	TPD52L1
	CLEC6A
	FAM123B
	CADM1
	CDKN1C
	SEMA5A
	KITLG
	TGFBI
	ENPP3
	(HSAneg 36 hpi) ∩ (HSAneg 6 dpi) ∩ (HSApos 36 hpi)	1
	RND3
	(HSAneg 36 hpi) ∩ (HSAneg 6 dpi) ∩ (HSApos 6 dpi)	2
	HIST1H1C
	FAM64A
	(HSApos 36 hpi) ∩ (HSApos 6 dpi)	169
	CD44
	TSPAN32
	KCNMA1
	TMEM130
	GLT1D1
	PELI2
	AMICA1
	SIRPB2
	LDHD
	NINL
	KCTD15
	SOX4
	RAB40B
	OSBPL8
	INTU
	SLC1A7
	MAOA
	VAT1L
	ALDH2
	ZNF154
	ORM1
	CYSLTR2
	MBOAT1
	PPP1R9A
	GPD1
	NUDT7
	HVCN1
	KCNE3
	SLITRK4
	ZNFX1-AS1
	PILRA
	GCA
	DSC2
	RPS13
	TENC1
	TNFSF12
	HK3
	ZNF711
	MPND
	ELOVL7
	PIM1
	ANXA9
	GUCY1B3
	MAP2K6
	TCEA2
	MANSC4
	CEBPD
	CTSS
	DIXDC1
	ATP8B4
	COL23A1
	CLDN23
	CNRIP1
	SLC1A2
	LPCAT2
	LIMD2
	FLJ35390
	RAB6B
	SLAMF8
	KALRN
	KBTBD11
	SIPA1L1
	REPS2
	FCGR3A
	ACCN2
	CRIM1
	CTSK
	SMPDL3A
	ACO1
	EPB41L3
	CD72
	NMT2
	PROS1
	DNAJC12
	MLLT3
	NIPAL2
	TRAPPC6A
	MARC1
	ALDH5A1
	ASGR1
	WFS1
	EIF4B
	VNN3
	GPR155
	IVNS1ABP
	KDR
	SEPT4
	RHPN1
	SIGLEC15
	PNPLA3
	ALOX15B
	PTGDS
	FCGR1C
	PLEK2
	TLN2
	MT1E
	NLN
	CYTL1
	TDRD3
	AKAP6
	TSPAN10
	VNN1
	RNF144B
	FCGR2C
	GLUL
	GJB2
	ABAT
	PKD1L1
	FCGR3B
	SRD5A3
	KAL1
	RASL11B
	CA2
	SLC24A4
	PCMTD1
	SPTBN2
	ANPEP
	LOXL3
	VMO1
	FLRT2
	PADI2
	AFMID
	MS4A7
	MPDZ
	PTAFR
	HSPA7
	DPEP2
	MT1F
	EMR3
	CXCL5
	RARRES1
	AK5
	ACACB
	PDGFRA
	RNF125
	DMD
	FOXP1
	GPR125
	KLHL5
	DLC1
	CRYL1
	PCSK5
	CABLES1
	PIP5K1B
	PDCD1LG2
	ARHGAP24
	GPR68
	GGTA1P
	CDKN2A
	PLEKHA5
	TMTC1
	NANOS1
	CSF1R
	FAM58A
	PGD
	AKT3
	IL1R1
	CES1
	SYNGR1
	CFD
	TUBB4A
	PYCARD
	RNASE4
	YPEL3
	LTA4H
	FAM212A
	CERS4
	TMTC2
	MMP9
	(HSAneg 36 hpi) ∩ (HSApos 36 hpi)	18
	RMRP
	ABCG1
	ACP2
	CPNE2
	SLC4A5
	PECR
	MYLK4
	XXYLT1
	PTP4A3
	LARP6
	RFPL1-AS1
	HMOX1
	GALNTL4
	MKNK2
	EPS8L2
	IL18R1
	NEK3
	PPIL6
	(HSAneg 6 dpi) ∩ (HSApos 36 hpi)	8
	MSC
	ZNF704
	SLC40A1
	DCLK1
	SEPP1
	HEY1
	OLFML2B
	HS3ST2
	(HSAneg 36 hpi) ∩ (HSApos 6 dpi)	2
	HIST1H1E
	CLEC1A
	(HSAneg 6 dpi) ∩ (HSApos 6 dpi)	69
	MYO1B
	COL22A1
	MLF1IP
	ANLN
	BIRC5
	LGI2
	HIST1H3B
	KIF11
	JAKMIP2
	ALCAM
	CDC6
	KIFC1
	MYBL2
	KIF14
	AURKB
	LTBP2
	CKS1B
	CYP19A1
	KIF4A
	SLIT3
	SPP1
	KIF2C
	SQLE
	MCM10
	TCF19
	HIST1H3G
	NDC80
	GREM1
	CCNA2
	PLOD2
	POLQ
	PBK
	NUF2
	HIST1H1B
	TNC
	ASPM
	MND1
	MCM7
	PRC1
	STAB1
	CEP55
	IPCEF1
	TOP2A
	ZNF367
	CCNE2
	HIST1H3C
	BUB1B
	GABRA4
	DLGAP5
	MSMO1
	E2F2
	CD209
	CKAP2L
	CLSPN
	DTL
	FAM83D
	CIT
	HMMR
	CLEC5A
	EXO1
	KIF20A
	CENPK
	KCNIP2
	FAM111B
	KIAA0101
	SCG5
	NEK2
	SPC24
	CENPF
	(HSAneg 36 hpi) ∩ (HSAneg 6 dpi)	1
	IKZF4
	(HSApos 36 hpi)	813
	HYAL3
	ABCA3
	KRTCAP2
	SAMD4A
	PINK1
	PRCP
	RNF135
	ZNF554
	TACC2
	TBCB
	EIF4EBP2
	CCNA1
	KCNG1
	CMTM8
	COX5A
	TMEM151A
	TMSB10
	NHLRC3
	NT5DC1
	HOMEZ
	PCMTD2
	ADD3
	UQCR11
	TAF4B
	SLC28A3
	FAM134B
	MEX3B
	RENBP
	CPXM2
	RAB42
	TPRG1L
	RASSF3
	SLC2A5
	IQCK
	FAM127C
	SOD2
	ARRDC2
	MID1IP1
	KCNF1
	AES
	DIRAS1
	KLF11
	ARL2
	KCNE1
	MMRN2
	MREG
	GABARAP
	UNC5B
	FAM20A
	NUDT17
	THOC5
	SYNGAP1
	OAZ2
	NRP1
	CTAGE5
	CXADR
	STRADB
	UBE2E3
	DIRC2
	MYOM1
	GPNMB
	ARHGAP21
	SLC25A26
	UQCRBP1
	TGM2
	ITM2B
	LAMP1
	BCO2
	C5AR1
	TMEM86A
	NR1H3
	SLC44A2
	BBS12
	ZNF277
	SQSTM1
	DSCAML1
	ABHD4
	CCDC106
	AP1S2
	ASB13
	CA11
	NT5M
	ADAMDEC1
	SEL1L3
	IPW
	TMCO3
	PDCD4
	UCHL1
	C1QL3
	ZNF581
	MPP7
	FAM150B
	GJB6
	CCDC39
	ANO5
	HAGHL
	NOA1
	STAU2
	CLEC4E
	DPP4
	THYN1
	NAT8L
	MIB2
	CTDSP2
	CCNE1
	TLR8-AS1
	HS3ST1
	CTIF
	AP3M2
	APOE
	FAM89B
	CREG2
	LILRB4
	LMBRD1
	SLC6A7
	FABP5
	SLC16A5
	MXD4
	MGAT1
	GAS2L1
	THBS3
	TOR3A
	ZSCAN16
	CKB
	SERPING1
	GCLM
	MCU
	PARVA
	TEAD3
	MYO15B
	SLC35D2
	PLCL2
	SEC14L1
	FAM213B
	RNF180
	PCK2
	MMP15
	GSTM4
	HDDC3
	B4GALT1
	FLJ42289
	CELF6
	FONG
	HMCN1
	BAMBI
	TLCD2
	CD40
	PAQR8
	BDH2
	TSC22D3
	SDC2
	CROCCP3
	CPEB1
	QKI
	ARL4C
	CCNG2
	NECAP2
	CST3
	PLD1
	TMEM72-AS1
	IRF6
	ARL6IP6
	CMTM3
	DCLRE1B
	LYSMD2
	AGPS
	TRIM65
	ANTXR2
	UNG
	LZTFL1
	STAT5A
	ASAH1
	TOM1L2
	PBLD
	CPAMD8
	IL18BP
	PERP
	IL17RE
	ABCC4
	LCA5L
	FBXO33
	VAMP4
	RBM38
	ZCCHC24
	EGFL7
	FTL
	NFE2L2
	IGSF8
	PGM2L1
	CYP4V2
	NEK7
	CORO1B
	PARP11
	PAQR4
	PLAC2
	ACSF2
	IDS
	TMEM140
	TM7SF2
	IL22RA2
	CXCR7
	ZNF667
	CSTA
	RAB38
	NUAK1
	NPHP3-ACAD11
	SYNGR2
	PPM1M
	PGBD1
	FBXW4
	RASSF4
	ZFPM2
	SLC27A1
	FTH1
	SATB2
	FGD5-AS1
	ENDOV
	CTSB
	MOSPD1
	NOXA1
	COL6A2
	RILPL1
	WTH3DI
	GATS
	ERMAP
	TBC1D2B
	SAMD10
	KLHDC8B
	SOX12
	PSTK
	TMEM14A
	TCP11L1
	TXNDC3
	YPEL5
	KLHL21
	ZNF254
	AP4M1
	KIAA1107
	MEPCE
	SUMO3
	ABCC3
	ANGEL1
	BTBD2
	FBXL20
	DCLK2
	CYB5R4
	B4GALT6
	PRKAR1A
	AVPI1
	SLC38A9
	PCDHGA10
	TNNI2
	B4GALT2
	SGTB
	TARSL2
	JAK2
	ATP6AP1
	ISCU
	CAPG
	HBP1
	PLA2G4C
	DGCR5
	SPATA6
	TBXAS1
	SH3BGRL2
	HSF4
	LENG9
	SECTM1
	ARMC7
	SLC29A3
	NUDT14
	SDHD
	TALDO1
	OPN3
	TRIM63
	NPR3
	CPM
	KLK4
	TMEM176A
	ATXN3
	CBS
	LIPA
	GALC
	SLC26A4
	SETD6
	FAM59A
	IER5L
	TLR5
	RNF187
	H2AFY2
	CLIP2
	NCSTN
	PYHIN1
	NINJ2
	OPRL1
	TULP4
	ZNF497
	MEGF9
	SEMA7A
	TRPC1
	PLEKHO2
	MEX3D
	ARRB1
	CCNDBP1
	BLOC1S3
	PFKFB3
	PKNOX1
	GPX4
	GPR157
	IRS2
	ECHDC3
	MAN2A1
	CISD2
	ZBTB47
	CLMN
	MAT2B
	TJP1
	SLC48A1
	CIR1
	JMJD5
	DMGDH
	RASGEF1A
	SLC26A11
	TRANK1
	TYSND1
	XPOT
	HPGD
	CTSD
	NHEJ1
	TUBB3
	MFAP3L
	GCHFR
	DCUN1D2
	CDS2
	SLC31A2
	SLC6A16
	COL25A1
	TFRC
	ZNF713
	THRSP
	OSBPL6
	CPO
	DTWD2
	NUMBL
	FMO1
	RNPC3
	SGCG
	PARK2
	CCDC23
	DYNC2H1
	BEX4
	CHIT1
	TPST2
	RAB31
	DHRS3
	EXOSC5
	GAB2
	SP4
	LCNL1
	CTSF
	SPHAR
	PDK4
	FUT10
	PRNP
	AGA
	ALKBH7
	AMPD3
	PDE6G
	ZNF521
	GCLC
	HYAL2
	RAP2B
	MS4A6E
	EPHB1
	POLD4
	TARBP1
	TK2
	SLAMF6
	PQLC3
	PP2D1
	KLHL32
	PLXND1
	ARHGEF5
	RPS6KA2
	FAM84B
	CREBL2
	ICK
	TBC1D16
	GRIN3A
	ACSS2
	GLCCI1
	BTF3L4
	CPA6
	HLCS
	LGALSL
	RILPL2
	NPAS2
	NEK11
	INPP5K
	ZBTB42
	HES2
	ZDHHC18
	CD37
	GPC4
	DBP
	HEBP1
	DNM3
	OBSL1
	GFPT1
	LSM11
	GRB10
	CITED2
	KIAA0240
	ARHGAP32
	MARCH2
	BMF
	MAN1A1
	TYROBP
	TMEM158
	SERGEF
	B3GALT4
	OSCAR
	ABHD5
	CLDN15
	FCGRT
	IGF2BP2
	YPEL4
	TLE1
	ANO4
	RORA
	CD59
	CYP4X1
	CDC14B
	PLCG2
	FAP
	CDYL2
	ANKMY1
	FLJ39653
	SLC31A1
	TNFSF4
	INSM1
	HERPUD1
	SERINC5
	BCL2L11
	ZNF582
	SYCP2L
	MSL3P1
	CBX4
	SCAMP4
	FOXN3
	ENTHD1
	PXDC1
	IL10
	FAM198B
	ACP5
	AMFR
	LGMN
	SLC36A1
	SRXN1
	RTN2
	SLC24A6
	SDPR
	DCAF4
	TSKU
	SLC2A12
	TMEM70
	STARD10
	MLLT6
	PIWIL4
	PCGF5
	MCOLN1
	SLC8A2
	SH3PXD2B
	USP46
	DCAF6
	UBL3
	SH3YL1
	TREM2
	CD99L2
	GUCY1A2
	BIVM
	GNAI1
	DHRS12
	CYGB
	SUSD3
	ZMAT1
	AXIN2
	ZNF285
	CYP4Z1
	MXI1
	NCAM2
	SIRT5
	IL1R2
	RNF146
	JMY
	CYB5R1
	FAM134A
	SIRPA
	SDC1
	SMAD1
	PLCD1
	NEO1
	FAM46A
	MXRA7
	KIFC2
	PTPN21
	FAM116A
	SLC22A15
	CLEC7A
	AGPAT2
	CCPG1
	CREG1
	SERPINB6
	WIPI1
	TP53INP1
	TSHZ3
	TTC8
	RALA
	H6PD
	HTR6
	ZNF449
	ZDHHC20
	HEXDC
	BLCAP
	IRF5
	IFI30
	ELOVL6
	KLF5
	TRPV4
	EPHX1
	PAOX
	CD52
	ANKRD36BP1
	TSPO2
	IGF1R
	CBX7
	OSBPL1A
	RAB4A
	A1BG
	ANKRD50
	TMEM39B
	THBS1
	ALDH1A1
	NMNAT3
	BRSK2
	FAM69A
	ZDHHC23
	PLBD1
	TXNRD1
	CDC42EP5
	CELSR1
	KIAA1456
	TMCC1
	NFE2L1
	IGLON5
	CYTIP
	GBAS
	ETS1
	PPM1L
	MLST8
	NHLRC4
	LRRC37A3
	RALGPS2
	EIF4EBP1
	GPR146
	EXD3
	CD81
	NUDT16L1
	TBX19
	FUCA1
	KIAA1239
	TMEM74B
	IL17RA
	FZD8
	HTRA1
	RAB32
	OXER1
	MYL5
	ZNRD1-AS1
	TUSC1
	CAMK1D
	HDAC11
	HADHB
	RHOQ
	SLC29A1
	A2LD1
	UBE3D
	CEBPA
	CCDC96
	RBFOX2
	STL
	GRK4
	PHF15
	SDC3
	KLHDC5
	DGCR6
	ABHD11
	LRRN3
	ADIPOR1
	GRINA
	CLIP4
	CLEC12A
	TDRD6
	MBLAC2
	PTGES2
	PDE4DIP
	CLYBL
	CALM3
	APCDD1
	PCBD1
	CLVS1
	GNB5
	MAN1B1
	MSTN
	FECH
	RAP2A
	ACVR2B
	TCF3
	IL10RA
	MB21D2
	DEPTOR
	SUFU
	ISOC1
	TMEM64
	PAR-SN
	BRMS1L
	STS
	DDHD1
	TGIF1
	ICA1
	KIAA1024
	TSPAN6
	ST6GALNAC2
	CTBP2
	FAM162A
	MAP4K2
	CHIC1
	SRGAP3
	ACAP2
	SYPL1
	ZFYVE21
	SLC39A10
	KIAA1211
	PBXIP1
	TNFAIP2
	ATP6V0A1
	IMMP2L
	RAB11FIP5
	TCEB2
	CA5B
	CAT
	LSR
	PTPRM
	PRKCQ
	CCDC146
	SLC6A12
	SPSB1
	CD84
	APH1B
	FAT1
	FLJ27352
	HIPK2
	GPER
	CAB39L
	TBRG1
	UBIAD1
	PCDHGB6
	FAM210B
	TMEM150A
	SLC46A3
	SYT17
	ZC3H10
	HINFP
	CUEDC1
	KIAA1804
	FCGR1A
	SELM
	UNC93B1
	ADCK3
	SERINC1
	KCNH7
	IDH1
	RAB27A
	NUAK2
	TCP11L2
	TMTC4
	L3MBTL3
	MASP1
	MYCL1
	PCDHGB3
	SLFN5
	ZBTB44
	ABLIM3
	CTSA
	CCDC22
	SNX24
	ACOT4
	LY86-AS1
	BTD
	AIG1
	COL6A1
	TMEM141
	DUSP16
	SLC24A3
	CERCAM
	CNNM3
	CTSO
	VIPR1
	KLF13
	TSPAN4
	FAM117B
	FKBP9
	HAMP
	NINJ1
	CTSZ
	ALS2CR12
	ZNF385A
	HTR2A
	ZNF703
	ALDH3B1
	CES4A
	KCNJ5
	BEND3
	DEXI
	IGIP
	CYB5A
	CCDC92
	PGAM2
	NME3
	GPX1
	BCAT1
	P2RX7
	GALNS
	AHNAK2
	DHX58
	ZNF391
	HGSNAT
	GATAD2B
	GLB1
	BRD3
	POPDC3
	NAGK
	ECI1
	NOTCH3
	CTTNBP2NL
	SLC26A7
	NPL
	FAM110B
	FBXL4
	KLHDC9
	CLEC9A
	LBH
	FANK1
	SLC4A11
	GABARAPL2
	SLC25A23
	KDSR
	CCDC78
	KIF3C
	EPB41L5
	RHOBTB1
	CSNK2A1
	ZBTB46
	HORMAD1
	G6PC3
	LY96
	DAPL1
	BCAS3
	TDP2
	FCHO2
	ABTB1
	PVRL4
	ITIH4
	CCDC115
	TYMP
	APOC1
	TMEM106B
	TMEM37
	ZNF487P
	RNF44
	SATB1
	KAT6B
	TMEM176B
	NHLRC1
	FBXO10
	ARMCX2
	PEPD
	TMEM206
	COMT
	EIF2C4
	HNRNPU-AS1
	FLJ43681
	YPEL2
	TMEM178
	DACT1
	HLX
	USP27X
	APC2
	ZNRF1
	BEAN1
	LUST
	ProSAPiP1
	ZADH2
	KLHL24
	CNOT6L
	SLC2A11
	GPLD1
	LIPT2
	PPPDE1
	PIK3IP1
	KLF3
	DPH1
	APBA1
	(HSApos 6 dpi)	278
	RPL10A
	RPS18
	ARHGAP11A
	MPZL2
	TPX2
	TOP1MT
	MMP7
	GUCY1A3
	NID1
	DEPDC1B
	PRKCDBP
	CCNB1
	SYNE2
	ITLN1
	DPYSL2
	HIST1H4E
	SLC12A8
	GIMAP8
	DUSP7
	RPL7A
	RNASE6
	CSF3R
	RFC3
	KIAA1210
	BRCA1
	BASP1
	FCGR2B
	GLUD2
	RPS23
	RFPL2
	MIS18A
	HTR7
	AMN1
	EVI2A
	GIMAP1
	EMP2
	CTSL2
	RPL12
	GLTSCR2
	FNDC1
	NEIL3
	SAMSN1
	FCN1
	HSD17B11
	NCF2
	HMGN3
	NPR1
	ASF1B
	TERC
	GALNT5
	MFI2-AS1
	RAD18
	STAT4
	ARL16
	E2F1
	PRSS21
	CDC25C
	ACOT7
	HIST1H2BL
	HAL
	SPTAN1
	HIST1H1A
	IL31RA
	PRRG1
	FADS2
	IL27RA
	MNDA
	RPS8
	FHL1
	DHFR
	SH3PXD2A
	MT1G
	KIAA1524
	CDCA7L
	USP13
	TEAD2
	NDRG2
	SEMA3G
	HNRNPA0
	TPTEP1
	RRN3P1
	VIM
	NCAPG2
	O3FAR1
	KYNU
	PARPBP
	IGFLR1
	CYP4F35P
	RPS29
	CFHR1
	GLIPR2
	MAP1A
	MRC2
	ZBTB26
	PIK3C2G
	HTRA3
	BMP2
	TRAIP
	LST1
	CDCA7
	JPH4
	MELK
	TMEM183A
	LRRC45
	TRHDE
	PMFBP1
	DHCR7
	SLC4A7
	EEF1B2
	ZWINT
	PPM1E
	TMEM80
	MT1X
	PLK4
	SOCS3
	TIMP1
	S100A8
	RPS24
	TSPAN2
	MRC1
	ABHD14B
	PRR11
	PKP2
	TRIP13
	FLJ22447
	COL13A1
	TROAP
	HMGB2
	SSBP2
	CDCA5
	MEGF6
	STMN1
	EEF1A1
	HSD17B7P2
	CR1
	PDE7B
	NAP1L1
	FPR1
	LGALS2
	PARVG
	TK1
	DIAPH3
	GGH
	CD163
	GIMAP2
	EEF2
	MFAP4
	CECR1
	CLEC4D
	TSPAN15
	COTL1
	IKZF2
	LPAR3
	LMNB1
	SSBP3
	MMP8
	RBP4
	WDR92
	ITGBL1
	IZUMO1
	RPL5
	GINS4
	FSCN1
	SRPX2
	CCNB2
	ABCB9
	CASC5
	RPS3A
	GIMAP4
	CD28
	CENPW
	RPL34
	CAPN11
	TMEM71
	APOD
	KHDRBS3
	FEN1
	NRGN
	FMO5
	CDC45
	CYBB
	MOBP
	AMDHD1
	FBP1
	MCM2
	MCM4
	KIF18A
	KIF15
	EIF3L
	COL16A1
	SPON2
	LIN9
	LILRB5
	HJURP
	RAD51AP1
	HEXIM2
	IL16
	CRIP1
	MOGAT1
	VCAN
	HCG11
	AKAP5
	RPL35A
	RAPGEF5
	ARHGEF6
	EME1
	CDCA2
	SLC45A3
	SARDH
	EMR4P
	FCER2
	MGAT3
	CCDC150
	SOSTDC1
	TMEM55A
	PKI55
	FRG1B
	NES
	DCDC5
	SHISA2
	RPUSD4
	ORC6
	SGOL2
	SLC27A2
	MARCO
	IGSF6
	BMX
	MT1H
	EIF3E
	MT1A
	HSD11B1
	AKR1C3
	TPST1
	HIST1H1D
	TREM1
	TXLNB
	ITGAE
	GNGT2
	FZD4
	RECQL4
	VNN2
	MAGED2
	ACOX2
	TESC
	CYBRD1
	CCDC73
	MT2A
	KRT79
	CES1P1
	CDA
	CRISPLD2
	TTK
	SULT1B1
	MCM8
	RNF128
	RPS9
	USP44
	PTPN13
	GCNT1
	HNRNPA1
	SIK1
	RMI2
	PIM2
	VRK1
	INSIG1
	KCNS3
	VAV1
	GINS2
	MS4A14
	NUSAP1
	RCBTB2
	ASB2
	CKAP4
	FANCD2
	PDE3B
	CDC25A
	CDCA8
	XRCC2
	(HSAneg 36 hpi)	36
	CNGB1
	FDPSL2A
	CN5H6.4
	ZMAT5
	CYP7A1
	SYTL1
	INGX
	BEX2
	EDNRB
	TPGS1
	LINGO1
	SCARNA11
	VWA3A
	DYNLRB2
	TMEM134
	CRNDE
	HIST2H2BC
	SERPINE2
	PLCB1
	RBP2
	CCNB1IP1
	TSNARE1
	MTRNR2L3
	TCEA1
	DDX43
	SUSD4
	SLC12A5
	FLRT3
	CDC42EP4
	FGF13
	FAM157B
	TYRO3P
	NIM1
	FAM127B
	TEX101
	S1PR3
	(HSAneg 6 dpi)	58
	KLHL13
	RTKN2
	ATXN7L2
	SH3GL1P2
	HIST1H3I
	TNFSF15
	PHF16
	ALDH1A2
	PCSK6
	SORBS2
	RGSL1
	TMEM8B
	GLDN
	NOP16
	MGC57346
	HBD
	TGM3
	ITGB8
	PTX3
	RBP7
	DDIT4L
	H2AFX
	B9D2
	CCDC129
	MRO
	ZP3
	FERMT2
	FOXO3B
	TSPAN12
	LIME1
	DGKI
	ITGAD
	PAX6
	FLG2
	TRDMT1
	FXYD7
	HELLS
	NT5DC2
	PRSS23
	PDZRN4
	LGALS9C
	FILIP1L
	PKIA
	ESCO2
	CD1E
	ZNF560
	SLC34A2
	DOK5
	RPSAP9
	P2RY11
	MTL5
	HIST3H2BB
	HIST1H4C
	ACTG1
	HIST1H3F
	GJA5
	ABLIM1
	N4BP3
