# Supplementary material for: Global Mapping of the Macrophage-HIV-1 Transcriptome Reveals that Productive Infection Induces Remodeling of Host Cell DNA and Chromatin
Source: Sci Rep. 2017 Jul 12;7:5238. doi: 10.1038/s41598-017-05566-9 (PMC5507862; doi:10.1038/s41598-017-05566-9)
Supplement: Supplementary file 8 — Table S7 [file 41598_2017_5566_MOESM8_ESM.xlsx]

## Sheet: HSApos 36 hpi
Category	Term	Count	%	PValue	Genes	List Total	Pop Hits	Pop Total	Fold Enrichment	Bonferroni	Benjamini	FDR
UCSC_TFBS	AHR	620	29.135338345864664	0.0069487535497379975	KIFC2, KIFC1, LDHD, SLC9A2, GRIN3A, RORA, MXI1, SART1, HIST1H2BO, HIST1H2BM, INCENP, HIST1H2BI, FAP, BTBD2, HIST1H2BJ, TMEM14A, ARC, PTPRG, TAF4B, EXD3, ESPL1, BCYRN1, SIRPA, BCL2L12, PDCD1LG2, DCAF6, ASCC3, SIPA1L1, F2, MGAM, ABAT, MYBBP1A, CCDC92, ERBB2, FAM212A, SYPL2, MANF, SCRIB, CTIF, SLC29A1, SGK223, WDR54, IL23A, MYO15B, RCCD1, OBSL1, FAM162A, DHX58, KIAA1683, RECQL4, DNMT3A, CCDC86, CCDC…	2085	5674	20726	1.0862049873671735	0.7109615412500441	0.00915190495984941	8.215764724347597
UCSC_TFBS	AHRARNT	995	46.75751879699248	1.5221581050916828E-4	PDP1, MEF2C, AIF1, RMRP, LDHD, RORA, GRIN3A, SART1, DHX37, VNN1, OLFML2B, ZNF507, MYLK4, ESPL1, BCYRN1, LPCAT2, PIK3IP1, NCAPD3, ERMAP, NCAPD2, DCAF4, DCAF6, DOC2A, PTRF, ASCC3, SIPA1L1, F2, MGAM, MYBBP1A, KIF4A, RALGPS2, CACNB1, MYBL1, SCRIB, SLC29A1, SGK223, SLC29A3, VWA5B2, OBSL1, DHX58, RECQL4, FAM213B, ZNF521, KIF3C, TOB2P1, PLCXD2, NUAK2, SLC20A1, NUAK1, EZH2, SIRPB2, IL1RAP, SLC22A4, TMEM1…	2085	9110	20726	1.0857107508285357	0.026732660508656303	4.0434325479121735E-4	0.18698089785521566
UCSC_TFBS	AML1	1473	69.21992481203007	4.6977834304007605E-6	MEF2C, PDP1, BTD, AIF1, RMRP, LDHD, RORA, GRIN3A, HMCN1, SERPINE1, LRRC37A3, VNN1, PCBD1, AIG1, ZNF507, TAF4B, OLFML2B, MYLK4, SIPA1L2, EXD3, ESPL1, BCYRN1, SERPING1, TMEM130, PIK3IP1, LPCAT2, NCAPD3, GATS, ERMAP, NCAPD2, ZNF788, DCAF6, CD163L1, DOC2A, ASCC3, KIAA1524, F3, SIPA1L1, MGAM, F2, HSD11B1, ABAT, EIF2AK3, KIAA1107, KIF4A, RALGPS2, CACNB1, ZSCAN5A, CHCHD4, MYBL1, FAM212A, MYBL2, SCRIB, S…	2085	13742	20726	1.065521548704858	8.358578907802228E-4	2.6974068927709816E-5	0.005775535155072564
UCSC_TFBS	AP1	1166	54.79323308270677	6.024906494687752E-9	MEF2C, BTD, RMRP, LDHD, RORA, GRIN3A, TMEM141, TMEM140, DIRAS1, HMCN1, INCENP, SERPINE1, LRRC37A3, VNN1, RAB27A, TMEM14A, ARC, LIG1, AIG1, NOXA1, TAF4B, ZNF507, MYLK4, SIPA1L2, EXD3, ESPL1, BCYRN1, LPCAT2, PIK3IP1, GATS, NCAPD2, DCAF4, DCAF6, CD163L1, DOC2A, PTRF, ASCC3, KIAA1524, F3, SIPA1L1, MGAM, HSD11B1, ABAT, EIF2AK3, MYBBP1A, ZNF519, RALGPS2, CACNB1, NFKBIA, CHCHD4, FAM212A, MYBL1, SCRIB, S…	2085	10356	20726	1.1192212394626593	1.0724327784705778E-6	1.5320475310609538E-7	7.407319124741463E-6
UCSC_TFBS	AP1FJ	555	26.080827067669173	0.004030230387981431	MEF2C, DLC1, DBF4B, MASP1, PTGS1, PGD, RUSC2, GRIN3A, RORA, MXI1, CTTNBP2, ADTRP, HMCN1, FAP, OSCAR, CDCA3, PTPRM, PTPRG, LIG1, MYLK4, ZNF502, ESPL1, BCYRN1, GATS, NCAPD2, ADAMTS6, ASCC3, SIPA1L1, F2, EIF2AK3, IL1R2, KIF4A, RHPN1, GNAI1, ERBB2, CTIF, SCRIB, SGK223, RILPL1, IL23A, MYO15B, DUSP16, HLA-DRB5, CDC42EP3, ARHGEF10L, CDC42EP5, RECQL4, CCDC86, MAP2K3, EME1, ACACB, KIF3C, SHOX2, KCNJ5, SYN…	2085	5010	20726	1.1011961688134524	0.5126781592895153	0.005600123878387264	4.843737029350992
UCSC_TFBS	AP2REP	831	39.05075187969925	0.0015870549311397693	MEF2C, AIF1, LDHD, GRIN3A, RORA, SART1, TMEM140, SH3YL1, HMCN1, DHX37, INCENP, SERPINE1, FAM150B, RAB27A, PCBD1, TAF4B, OLFML2B, AIG1, SIPA1L2, EXD3, ESPL1, BCYRN1, GEM, LPCAT2, PIK3IP1, GATS, NCAPD2, DCAF6, ASCC3, SIPA1L1, F3, F2, MGAM, EIF2AK3, KIF4A, CACNB1, CHCHD4, SGK223, SLC29A3, VWA5B2, DUSP16, AHNAK2, OBSL1, RECQL4, GGH, FAM213B, NDC80, ZNF521, ACACB, IGIP, KIF3C, POP5, PLCXD2, NUAK2, ATP…	2085	7633	20726	1.0822191035328426	0.24626933526468497	0.0025904022528910886	1.9338114242510196
UCSC_TFBS	AP4	1226	57.61278195488722	6.0212660253286015E-6	MEF2C, BTD, RMRP, PGAM2, RORA, GRIN3A, TMEM141, SART1, HMCN1, DHX37, INCENP, BTBD2, SERPINE1, VNN1, RAB27A, TMEM14A, ARC, PCBD1, LIG1, NOXA1, TAF4B, OLFML2B, ZNF507, MYLK4, EXD3, ESPL1, BCYRN1, SERPING1, PIK3IP1, LPCAT2, GATS, ERMAP, NCAPD2, DCAF4, CD163L1, DOC2A, PTRF, ASCC3, KIAA1524, MGAM, F2, ABAT, EIF2AK3, MYBBP1A, KIAA1107, KIF4A, CACNB1, NFKBIA, CHCHD4, FAM212A, SCRIB, SLC29A1, SGK223, SLC…	2085	11244	20726	1.0838746718740269	0.001071214419040123	3.152269665740448E-5	0.007402591926208846
UCSC_TFBS	AREB6	1580	74.24812030075188	0.001940452470961836	MEF2C, AIF1, RORA, SART1, DHX37, BTBD2, FAM150B, AIG1, NOXA1, SIPA1L2, BCYRN1, GEM, GATS, ERMAP, DCAF4, DCAF6, DOC2A, PTRF, ASCC3, SIPA1L1, HSD11B1, IL36B, EIF2AK3, MYBBP1A, RALGPS2, CACNB1, NFKBIA, MYBL1, MYBL2, DUSP16, DHX58, ACACB, IGIP, GAS6, TOB2P1, RGS5, POP1, POP5, NUAK2, ATP10B, NUAK1, ATP10A, EZH2, GPLD1, GTSE1, IL1RAP, SLC22A4, TARSL2, NFKBIZ, EGFL7, EGFL6, ANP32E, LRRC28, CPXM2, MMP15,…	2085	15152	20726	1.0365650457458742	0.2923007690903249	0.0030281785153465357	2.359719087065504
UCSC_TFBS	ARNT	901	42.34022556390977	2.80857306760782E-4	RORA, DIRAS1, SH3YL1, HMCN1, DHX37, SERPINE1, ARC, NOXA1, ZNF507, AIG1, SIPA1L2, ESPL1, BCYRN1, GEM, LPCAT2, PIK3IP1, GATS, NCAPD2, DCAF4, PTRF, ASCC3, MGAM, KIF4A, CACNB1, NFKBIA, CHCHD4, MYBL2, SCRIB, SGK223, SLC29A3, VWA5B2, DUSP16, RCCD1, AHNAK2, OBSL1, DHX58, RECQL4, ZNF521, KIF3C, PLCXD2, ATP10B, NUAK2, SLC20A1, NUAK1, ATP10A, GPLD1, STAC3, GTSE1, IL1RAP, QKI, TMEM107, GFOD1, SH3PXD2B, HYAL…	2085	8218	20726	1.089853412962013	0.04877021623104927	6.40815388929461E-4	0.3447527858234767
UCSC_TFBS	ARP1	866	40.695488721804516	0.021507250669914883	MEF2C, PGAM2, GRIN3A, RORA, TMEM140, HMCN1, VNN1, AIG1, MYLK4, SIPA1L2, EXD3, ZNF502, ESPL1, BCYRN1, LPCAT2, GATS, NCAPD3, NCAPD2, DOC2A, PTRF, ASCC3, SIPA1L1, MGAM, IL36B, ABAT, MYBBP1A, ZNF519, KIF4A, RALGPS2, CACNB1, FAM212A, CHCHD4, SCRIB, SGK223, SLC29A3, DUSP16, AHNAK2, OBSL1, DHX58, RECQL4, ZNF521, ACACB, KIF3C, TSPO2, ATP10B, NUAK1, STAC3, ASAH1, GTSE1, ZNF343, QKI, TMEM107, GFOD1, RAP2B,…	2085	8167	20726	1.0540586362794178	0.9791428525084548	0.025983396863733854	23.456099617122717
UCSC_TFBS	ATF	590	27.725563909774436	0.007982185152326671	KIFC2, PDP1, DLC1, KIFC1, XRCC2, MASP1, PGAM2, RORA, MXI1, TMEM140, CITED2, BTBD2, HIST1H2BI, CDCA2, FAM150B, CCNA2, ARC, PTPRM, PTPRG, OLFML2B, TAF4B, MYLK4, SERPING1, BCYRN1, GEM, WDR90, NCAPD2, ADAMTS6, DOC2A, PTRF, MGAM, RHPN1, CCDC92, CACNB1, ACP2, CHCHD4, MYBL2, SYPL2, MANF, CTIF, SLC29A1, SGK223, SLC29A3, IL23A, VWA5B2, AHNAK2, OBSL1, MEPCE, KIAA1683, CDC42EP5, RECQL4, DNMT3A, CCDC86, KLF1…	2085	5396	20726	1.0868997907678306	0.7598592273780863	0.010283928776913753	9.38321462362346
UCSC_TFBS	ATF6	870	40.883458646616546	1.5539663645949142E-4	MEF2C, AIF1, GRIN3A, RORA, HMCN1, BTBD2, SERPINE1, LRRC37A3, RAB27A, TAF4B, OLFML2B, AIG1, ESPL1, BCYRN1, LPCAT2, NCAPD3, ERMAP, GLUL, DOC2A, PTRF, ASCC3, KIAA1524, F2, MGAM, ABAT, MYBBP1A, EIF2AK3, KIF4A, CACNB1, NFKBIA, CHCHD4, SCRIB, SLC29A1, SGK223, SLC29A3, VWA5B2, DUSP16, OBSL1, DHX58, LAPTM4B, ZNF521, ACACB, PLCXD2, ATP10B, SLC20A1, EZH2, GPLD1, LRRC18, STAC3, SLC22A4, GFOD1, SH3PXD2B, NFK…	2085	7879	20726	1.097634089707546	0.0272836405930017	4.067224232757738E-4	0.1908847752405629
UCSC_TFBS	BACH1	949	44.59586466165413	6.857848393850337E-5	PDP1, MEF2C, BTD, AIF1, LDHD, GRIN3A, RORA, SART1, TMEM140, DIRAS1, HMCN1, SERPINE1, LRRC37A3, ZNF391, TMEM14A, LIG1, TAF4B, NOXA1, ZNF507, AIG1, MYLK4, SIPA1L2, EXD3, ESPL1, BCYRN1, GATS, NCAPD2, DCAF4, DCAF6, CD163L1, DOC2A, PTRF, KIAA1524, SIPA1L1, F3, MGAM, HSD11B1, EIF2AK3, KIF4A, RALGPS2, CACNB1, NFKBIA, CHCHD4, SCRIB, SGK223, SLC29A3, NCAPG2, RCCD1, AHNAK2, OBSL1, NDC80, ZNF521, ACACB, KIF…	2085	8612	20726	1.09539719826554	0.012133180826659151	2.1796532653339806E-4	0.08428115043128681
UCSC_TFBS	BACH2	830	39.00375939849624	4.45024998105384E-6	PDP1, MEF2C, BTD, RMRP, LDHD, GRIN3A, RORA, DIRAS1, HMCN1, SERPINE1, LRRC37A3, TMEM14A, LIG1, AIG1, MYLK4, SIPA1L2, EXD3, BCYRN1, LPCAT2, GATS, NCAPD2, CD163L1, PTRF, SIPA1L1, F3, HSD11B1, EIF2AK3, CACNB1, NFKBIA, CHCHD4, SLC29A1, SGK223, VWA5B2, NCAPG2, AHNAK2, OBSL1, LAPTM4B, ZNF521, ACACB, KIF3C, GAS6, TSPO2, PLCXD2, SLC20A1, NUAK2, ATP10B, NUAK1, ATP10A, ASAH1, GTSE1, IL1RAP, RAP2B, SH3PXD2B,…	2085	7316	20726	1.1277525819694163	7.918325942384286E-4	2.6404526702994424E-5	0.005471220954422762
UCSC_TFBS	BRACH	1070	50.28195488721805	1.360623648676252E-7	MEF2C, PDP1, AIF1, RMRP, RORA, GRIN3A, FAM210B, TMEM141, HMCN1, DHX37, SERPINE1, AIG1, NOXA1, OLFML2B, ZNF507, MYLK4, SIPA1L2, ZNF502, BCYRN1, SERPING1, GEM, TMEM130, PIK3IP1, NCAPD3, NCAPD2, DCAF6, CD163L1, DOC2A, ASCC3, KIAA1524, F3, SIPA1L1, MGAM, F2, KIF4A, RALGPS2, CACNB1, NFKBIA, FAM212A, SGK223, SLC29A3, NCAPG2, RCCD1, OBSL1, AHNAK2, FGL2, DHX58, RECQL4, LAPTM4B, ZNF521, IGIP, SERPINI2, TO…	2085	9522	20726	1.1170305091780388	2.421880930536524E-5	1.614605535604774E-6	1.672817036224572E-4
UCSC_TFBS	BRN2	905	42.528195488721806	0.04108435912650124	MEF2C, BTD, AIF1, GRIN3A, RORA, SART1, HMCN1, DHX37, SERPINE1, LRRC37A3, FAM150B, TAF4B, OLFML2B, ZNF507, AIG1, MYLK4, SIPA1L2, BCYRN1, GEM, LPCAT2, NCAPD3, NCAPD2, CD163L1, PTRF, ASCC3, HSD11B1, ABAT, EIF2AK3, KIF4A, RALGPS2, CACNB1, MYBL1, CHCHD4, SCRIB, SGK223, SLC29A3, DUSP16, LAPTM4B, RECQL4, GGH, ZNF521, IGIP, SERPINI2, PLCXD2, ATP10B, NUAK1, GPLD1, IL1RAP, ZNRF2P1, QKI, GFOD1, TARSL2, ZNF5…	2085	8617	20726	1.044003418595053	0.9994286376245769	0.047035221865164734	40.29657930080555
UCSC_TFBS	CART1	884	41.54135338345865	0.0014433720603715492	PDP1, MEF2C, AIF1, GRIN3A, RORA, TMEM141, HMCN1, ZNF391, RAB27A, TAF4B, ZNF507, AIG1, MYLK4, EXD3, BCYRN1, LPCAT2, TMEM130, NCAPD3, NCAPD2, ASCC3, SIPA1L1, F3, MGAM, HSD11B1, IL36B, ABAT, EIF2AK3, KIAA1107, KIF4A, RALGPS2, CACNB1, MYBL1, SLC29A3, DUSP16, RCCD1, FGL2, NDC80, ZNF521, IGIP, KIF3C, GAS6, TSPO2, RGS5, POP1, PLCXD2, ATP10B, NUAK1, EZH2, GPLD1, IL1RAP, QKI, NFKBIZ, RAP2A, HYAL2, EGFL6, …	2085	8149	20726	1.078344137795666	0.22671362057498434	0.002445631426198025	1.7601602060218324
UCSC_TFBS	CDC5	853	40.08458646616541	1.4938676065628532E-4	PDP1, MEF2C, GRIN3A, RORA, TMEM140, HMCN1, VNN1, PCBD1, TAF4B, ZNF507, AIG1, MYLK4, ZNF502, BCYRN1, GEM, PIK3IP1, GATS, NCAPD3, ERMAP, NCAPD2, DCAF4, DCAF6, ASCC3, SIPA1L1, KIAA1524, MGAM, HSD11B1, ABAT, KIAA1107, KIF4A, RALGPS2, MYBL1, SGK223, SLC29A3, VWA5B2, NCAPG2, DUSP16, FGL2, GGH, NDC80, ZNF521, IGIP, SERPINI2, POP1, PLCXD2, ATP10B, NUAK1, ATP10A, EZH2, GPLD1, IL1RAP, QKI, GFOD1, TARSL2, R…	2085	7710	20726	1.0997756191933612	0.026242354043535032	4.0284050091643486E-4	0.18350864290855862
UCSC_TFBS	CDP	1125	52.866541353383454	5.431013176418639E-4	PDP1, MEF2C, BTD, RMRP, RORA, GRIN3A, HMCN1, VNN1, FAM150B, TMEM14A, TAF4B, ZNF507, AIG1, MYLK4, SIPA1L2, ZNF502, BCYRN1, GEM, LPCAT2, NCAPD3, GATS, ERMAP, NCAPD2, DCAF6, DOC2A, PTRF, ASCC3, KIAA1524, SIPA1L1, MGAM, F2, EIF2AK3, KIAA1107, KIF4A, RALGPS2, NFKBIA, FAM212A, MYBL1, SLC29A3, DUSP16, FGL2, LAPTM4B, GGH, ZNF521, IGIP, SERPINI2, RGS5, PLCXD2, ATP10B, SLC20A1, NUAK1, EZH2, ATP10A, GPLD1, …	2085	10467	20726	1.0684144000362907	0.09217013873855617	0.0010392262472359581	0.6656716550779485
UCSC_TFBS	CDPCR1	702	32.98872180451128	0.025661230841042305	KIFC2, HGSNAT, PDP1, MEF2C, DLC1, KIFC1, DBF4B, BTD, AIF1, RORA, GRIN3A, SART1, TMEM141, CTTNBP2, HMCN1, DHX37, BTBD2, CDCA2, CCNA2, MAP2K6, HTR1F, RAB27A, H1F0, PTPRM, PTPRG, MPDZ, MYLK4, SIPA1L2, EXD3, ESPL1, BCYRN1, CCDC138, ERMAP, ADAMTS6, GRB10, ASCC3, KIAA1524, F3, MGAM, PELO, EIF2AK3, KIAA1107, CCDC96, KIF4A, RHPN1, GNAI1, ERBB2, CACNB1, ACP2, MYBL1, SYPL2, MANF, SCRIB, CTIF, HADHB, MCF2L2…	2085	6576	20726	1.061169458593709	0.9902191392647253	0.030578610564647835	27.356806514339695
UCSC_TFBS	CDPCR3	1001	47.03947368421053	0.010935581698658499	PDP1, MEF2C, AIF1, RORA, GRIN3A, HMCN1, BTBD2, LRRC37A3, VNN1, RAB27A, LIG1, OLFML2B, ZNF507, AIG1, MYLK4, BCYRN1, GEM, LPCAT2, TMEM130, GATS, DCAF4, GLUL, DCAF6, ASCC3, MGAM, HSD11B1, ABAT, EIF2AK3, KIF4A, CACNB1, FAM212A, MYBL2, SLC29A3, RCCD1, OBSL1, AHNAK2, FGL2, DHX58, RECQL4, ZNF521, ACACB, IGIP, GAS6, SERPINI2, TSPO2, RGS5, POP5, PLCXD2, ATP10B, SLC20A1, NUAK1, ZNF826P, EZH2, ATP10A, STAC3…	2085	9450	20726	1.0529595878852474	0.8587543938018984	0.013688928726271032	12.644833987398151
UCSC_TFBS	CDPCR3HD	848	39.849624060150376	2.3320143332296512E-4	PDP1, MEF2C, LDHD, GRIN3A, RORA, SH3YL1, HMCN1, INCENP, RAB27A, LIG1, TAF4B, ZNF507, AIG1, MYLK4, EXD3, ZNF502, ESPL1, BCYRN1, GATS, ERMAP, NCAPD2, DCAF6, DOC2A, ASCC3, SIPA1L1, KIAA1524, F2, ABAT, EIF2AK3, CACNB1, ZSCAN5A, SLC29A3, VWA5B2, NCAPG2, DUSP16, AHNAK2, LAPTM4B, RECQL4, ZNF521, ACACB, IGIP, KIF3C, PLCXD2, ATP10B, NUAK1, ATP10A, STAC3, IL1RAP, QKI, TMEM107, ZNF546, RAP2B, RAP2A, HYAL3, …	2085	7685	20726	1.0968858017034648	0.04066476311721956	5.46096834328047E-4	0.2863321507782124
UCSC_TFBS	CEBP	1437	67.5281954887218	8.011148799498158E-4	MEF2C, PDP1, BTD, RMRP, LDHD, RORA, GRIN3A, TMEM141, HMCN1, DHX37, INCENP, BTBD2, SERPINE1, LRRC37A3, TMEM14A, AIG1, TAF4B, OLFML2B, ZNF507, MYLK4, SIPA1L2, ESPL1, BCYRN1, SERPING1, GEM, TMEM130, PIK3IP1, LPCAT2, NCAPD3, GATS, NCAPD2, DCAF4, DCAF6, DOC2A, PTRF, ASCC3, KIAA1524, F3, SIPA1L1, MGAM, F2, IL36B, HSD11B1, MYBBP1A, KIAA1107, KIF4A, RALGPS2, CACNB1, NFKBIA, MYBL1, FAM212A, MYBL2, SCRIB, …	2085	13635	20726	1.0476375599190615	0.1329473678812304	0.0014399279441172919	0.9804867482875457
UCSC_TFBS	CEBPA	524	24.62406015037594	0.01613982176183408	MEF2C, PDP1, DLC1, XRCC2, GRIN3A, RORA, FAM210B, CITED2, SH3YL1, HMCN1, FAP, CDCA2, FAM150B, MAP2K6, PTPRM, PTPRG, MPDZ, BCYRN1, CCDC138, LPCAT2, SIRPA, BCL2L12, GATS, ADAMTS6, GRB10, DOC2A, ASCC3, TGIF1, EIF2AK3, KIF4A, GNAI1, NFKBIA, ACP2, MYBL1, FAM212A, PPCDC, MANF, CTIF, RILPL2, OBSL1, MEPCE, SLC28A3, DNMT3A, KLF13, NUF2, ZNF521, IGIP, CCDC152, POP1, TGFBR3, ZNF385A, GPR84, ATP10B, NUAK1, AT…	2085	4807	20726	1.0835940193133615	0.9447741833267178	0.020050284327843726	18.130997794127946
UCSC_TFBS	CEBPB	1071	50.32894736842105	1.4936294815723777E-6	MEF2C, RORA, GRIN3A, FAM210B, TMEM141, HMCN1, INCENP, SERPINE1, VNN1, RAB27A, TAF4B, OLFML2B, ZNF507, AIG1, MYLK4, EXD3, ESPL1, BCYRN1, SERPING1, NCAPD3, GATS, ERMAP, NCAPD2, DCAF6, PTRF, ASCC3, F3, SIPA1L1, MGAM, F2, HSD11B1, IL36B, ABAT, EIF2AK3, KIF4A, RALGPS2, CACNB1, NFKBIA, FAM212A, MYBL2, SGK223, SLC29A3, DUSP16, OBSL1, NDC80, ZNF521, ACACB, IGIP, TSPO2, RGS5, POP5, PLCXD2, ATP10B, NUAK2, …	2085	9630	20726	1.1055353100697012	2.658309069687448E-4	1.2084756354502346E-5	0.0018363268127763455
UCSC_TFBS	CHOP	867	40.74248120300752	0.030717440006108366	MEF2C, AIF1, LDHD, PGAM2, GRIN3A, RORA, HMCN1, BTBD2, SERPINE1, ARC, TAF4B, NOXA1, AIG1, MYLK4, EXD3, ESPL1, BCYRN1, LPCAT2, GATS, ERMAP, DCAF4, GLUL, DOC2A, PTRF, ASCC3, SIPA1L1, KIAA1524, MGAM, ABAT, MYBBP1A, EIF2AK3, KIAA1107, KIF4A, RALGPS2, CACNB1, NFKBIA, CHCHD4, SLC29A1, SGK223, SLC29A3, VWA5B2, RCCD1, FGL2, DHX58, LAPTM4B, GGH, ZNF521, KIF3C, SERPINI2, POP1, POP5, PLCXD2, ATP10B, SLC20A1,…	2085	8214	20726	1.049237571228627	0.9961258987675468	0.03587642223834153	31.858063939807902
UCSC_TFBS	CHX10	790	37.12406015037594	8.098549134997389E-5	MEF2C, GRIN3A, RORA, FAM210B, HMCN1, RAB27A, ARC, TAF4B, ZNF507, AIG1, MYLK4, SIPA1L2, EXD3, BCYRN1, GEM, LPCAT2, ERMAP, ZNF788, DCAF6, ASCC3, SIPA1L1, F3, HSD11B1, ABAT, EIF2AK3, KIF4A, RALGPS2, CACNB1, MYBL1, SGK223, SLC29A3, DHX58, RECQL4, GGH, ZNF521, NDC80, IGIP, SERPINI2, POP5, PLCXD2, SLC20A1, NUAK2, ATP10B, NUAK1, ATP10A, EZH2, STAC3, IL1RAP, QKI, TMEM107, GFOD1, GAPT, ZNF546, RAP2B, NFKB…	2085	7069	20726	1.1109091507385405	0.01431258819663117	2.443091552438714E-4	0.09952206307582978
UCSC_TFBS	CMYB	791	37.17105263157895	0.003401224642537902	PDP1, MEF2C, AIF1, RMRP, LDHD, GRIN3A, RORA, HMCN1, SERPINE1, RAB27A, PCBD1, TAF4B, LIG1, ESPL1, BCYRN1, GEM, TMEM130, NCAPD2, DCAF4, DCAF6, DOC2A, PTRF, HSD11B1, ABAT, MYBBP1A, MYBL1, SCRIB, SGK223, SLC29A3, VWA5B2, RCCD1, AHNAK2, OBSL1, DHX58, RECQL4, FAM213B, ZNF521, ACACB, IGIP, KIF3C, PLCXD2, SLC20A1, NUAK2, ATP10B, NUAK1, ATP10A, LRRC18, STAC3, GTSE1, IL1RAP, QKI, GFOD1, SH3PXD2B, HYAL2, HI…	2085	7291	20726	1.0784470325262214	0.4547167574323061	0.004918352158973516	4.102245640629654
UCSC_TFBS	COMP1	955	44.87781954887218	4.106442254677868E-6	MEF2C, AIF1, LDHD, RORA, GRIN3A, TMEM141, SART1, DIRAS1, SH3YL1, HMCN1, DHX37, BTBD2, VNN1, LRRC37A3, FAM150B, TMEM14A, PCBD1, TAF4B, OLFML2B, ZNF507, AIG1, MYLK4, SIPA1L2, EXD3, ESPL1, SERPING1, BCYRN1, GEM, PIK3IP1, GATS, NCAPD3, ERMAP, NCAPD2, PTRF, ASCC3, KIAA1524, F3, F2, MGAM, ABAT, EIF2AK3, MYBBP1A, KIF4A, RALGPS2, CACNB1, NFKBIA, FAM212A, CHCHD4, MYBL2, SCRIB, SLC29A1, SGK223, SLC29A3, VW…	2085	8537	20726	1.1120070091285528	7.306811445580985E-4	2.6104952907335388E-5	0.005048547076902388
UCSC_TFBS	COUP	766	35.99624060150376	0.005332411762675998	DLC1, PDP1, MEF2C, KIFC1, SLC9A2, PGD, PGAM2, RORA, GRIN3A, MXI1, CITED2, WDR74, CTTNBP2, DIRAS1, FAP, OSCAR, CDCA2, VNN1, CDCA3, PTPRM, PTPRG, MPDZ, NOXA1, AIG1, MYLK4, EXD3, ESPL1, BCYRN1, PIK3IP1, WDR90, BCL2L12, NCAPD3, GATS, NCAPD2, DCAF4, ADAMTS6, GRB10, GLUL, DCAF6, DOC2A, NME1, IFNB1, SIPA1L1, F2, HSD11B1, TGIF1, MYBBP1A, CD226, EIF2AK3, RALGPS2, KIF4A, ERBB2, CACNB1, ACP2, SYPL2, MANF, S…	2085	7081	20726	1.0753345748764638	0.6139193552300913	0.0073504415931604505	6.362078317609332
UCSC_TFBS	CP2	743	34.91541353383459	4.6283516461487195E-4	KIFC2, DLC1, MEF2C, KIFC1, DBF4B, MASP1, AIF1, RMRP, PTGS1, LDHD, RORA, GRIN3A, MXI1, SART1, WDR74, CTTNBP2, HMCN1, DHX37, HIST1H2BI, CDCA3, H1F0, ARC, PTPRM, PTPRG, OLFML2B, LIG1, AIG1, EXD3, ESPL1, BCYRN1, WDR90, BCL2L12, SIRPA, BCL2L11, GATS, ERMAP, DCAF6, NME3, DOC2A, ASCC3, ABAT, TGIF1, MYBBP1A, EIF2AK3, ZNF519, KIF4A, GNAI1, ERBB2, CACNB1, CHCHD4, SYPL2, SCRIB, CTIF, SLC29A1, SGK223, SLC29A…	2085	6703	20726	1.1018666254524354	0.07909991176862552	9.151779739029475E-4	0.5675476029017412
UCSC_TFBS	CREB	797	37.453007518796994	0.0031249541382413256	MEF2C, BTD, AIF1, LDHD, PGAM2, GRIN3A, RORA, TMEM141, SART1, DHX37, LRRC37A3, ARC, OLFML2B, TAF4B, NOXA1, AIG1, MYLK4, ESPL1, BCYRN1, LPCAT2, GATS, NCAPD2, ERMAP, DOC2A, PTRF, ASCC3, MGAM, HSD11B1, ABAT, EIF2AK3, KIF4A, CACNB1, MYBL1, MYBL2, SCRIB, SLC29A1, SGK223, VWA5B2, NCAPG2, AHNAK2, OBSL1, LAPTM4B, RECQL4, NDC80, ZNF521, ACACB, KIF3C, SLC20A1, NUAK2, ATP10B, NUAK1, ATP10A, GPLD1, STAC3, GTS…	2085	7352	20726	1.0776115995125555	0.4271393391412147	0.004670678186678323	3.7748948685120243
UCSC_TFBS	CREBP1	887	41.68233082706767	0.0014648781940310618	PDP1, MEF2C, BTD, AIF1, GRIN3A, RORA, TMEM141, SH3YL1, HMCN1, LRRC37A3, FAM150B, ARC, TAF4B, OLFML2B, ZNF507, AIG1, MYLK4, EXD3, SERPING1, BCYRN1, GEM, DCAF6, DOC2A, PTRF, ASCC3, SIPA1L1, F3, KIAA1524, MGAM, EIF2AK3, KIF4A, RALGPS2, CACNB1, MYBL1, SCRIB, SGK223, SLC29A3, NCAPG2, DUSP16, OBSL1, RECQL4, ZNF521, IGIP, GAS6, TPRG1L, PLCXD2, ATP10B, SLC20A1, NUAK2, NUAK1, EZH2, GPLD1, STAC3, ASAH1, IL…	2085	8178	20726	1.0781667842541813	0.22967246736290148	0.0024586657963094893	1.7861698991480046
UCSC_TFBS	CREBP1CJUN	267	12.546992481203006	5.425814743491551E-4	DLC1, PDP1, CADM1, MASP1, FAM20A, WDR74, MEI1, HMCN1, DNAJB11, HTRA1, WDR76, HIST1H2BI, VNN1, MAP2K6, PTPRM, PTPRG, OLFML2B, MDGA1, EXD3, BCYRN1, GEM, TTPAL, RFC3, ACAP1, TUBA4A, RHPN1, NFKBIA, MYBL1, POMC, EPHB2, LAMB3, DMD, KIAA1683, TYROBP, CDC42EP5, CNKSR2, LAPTM4B, TRPC1, OSBPL8, KLF13, OSBPL6, SPHK1, CNKSR3, KLF11, GGH, EHBP1, NDC80, CELSR1, TMEM39B, ETS1, CCDC152, WDR63, SYTL4, QPRT, CLCN4…	2085	2199	20726	1.2069671956841075	0.09208608581336086	0.0010495109759759425	0.6650364415015764
UCSC_TFBS	CREL	302	14.191729323308271	0.026720710114715992	CTTNBP2NL, DLC1, SLC36A1, KIFC1, RAD51B, CADM1, FAM110B, SLC9A2, RORA, MXI1, SHE, TMEM141, TMEM151A, HMCN1, CD44, LRRC37A3, H2AFX, RARA, PELI2, S100A2, NUDT17, PLD1, PTPRM, RARG, PTPRG, MDGA1, SIPA1L2, EXD3, PARP11, PIM3, CD40, CEP152, GATS, MGAT1, HES1, CCR9, ACAP1, TBRG1, IL1R2, LMNB1, CCDC167, IGF2BP2, ACP2, BOP1, VIT, EPHB1, CTIF, SLC29A3, IL23A, PROCR, DMD, TCTEX1D2, DUSP16, KIAA1683, DHX58,…	2085	2707	20726	1.1089912554625674	0.9919411728467926	0.03142278009169075	28.32201927545096
UCSC_TFBS	E2F	1090	51.221804511278194	1.4689545377670443E-5	PDP1, MEF2C, BTD, PGAM2, RORA, GRIN3A, TMEM141, DIRAS1, HMCN1, SERPINE1, LRRC37A3, ARC, LIG1, AIG1, TAF4B, ZNF507, MYLK4, EXD3, ESPL1, BCYRN1, LPCAT2, NCAPD3, NCAPD2, DCAF6, PTRF, ASCC3, F3, SIPA1L1, HSD11B1, KIF4A, RALGPS2, CACNB1, CHCHD4, MYBL1, MYBL2, SCRIB, SGK223, SLC29A3, NCAPG2, DUSP16, OBSL1, AHNAK2, DHX58, RECQL4, LAPTM4B, FAM213B, NDC80, ZNF521, ACACB, SERPINI2, POP1, POP5, PLCXD2, ATP1…	2085	9926	20726	1.091595311298815	0.002611342779189396	6.536682054814058E-5	0.018058558895206467
UCSC_TFBS	E47	1182	55.545112781954884	5.661872648617774E-8	MEF2C, PDP1, AIF1, RORA, GRIN3A, TMEM141, SART1, DIRAS1, HMCN1, INCENP, LRRC37A3, ARC, LIG1, AIG1, NOXA1, OLFML2B, ZNF507, MYLK4, SIPA1L2, EXD3, ESPL1, BCYRN1, SERPING1, GEM, TMEM130, GATS, ERMAP, NCAPD2, DCAF4, DCAF6, PTRF, ASCC3, KIAA1524, F3, SIPA1L1, MGAM, F2, HSD11B1, EIF2AK3, MYBBP1A, KIF4A, CACNB1, NFKBIA, FAM212A, MYBL1, SCRIB, SLC29A1, SGK223, SLC29A3, VWA5B2, DUSP16, RCCD1, OBSL1, AHNAK…	2085	10601	20726	1.1083580414227245	1.0078082815390133E-5	7.752407455985377E-7	6.960985342585602E-5
UCSC_TFBS	E4BP4	810	38.06390977443609	0.0017121974813774214	PDP1, MEF2C, BTD, GRIN3A, RORA, TMEM141, SH3YL1, HMCN1, LRRC37A3, FAM150B, OLFML2B, ZNF507, AIG1, MYLK4, SIPA1L2, BCYRN1, LPCAT2, GATS, NCAPD3, NCAPD2, ERMAP, DCAF6, ASCC3, F3, KIAA1524, HSD11B1, EIF2AK3, KIAA1107, RALGPS2, KIF4A, SLC29A1, SLC29A3, NCAPG2, DUSP16, LAPTM4B, ZNF521, NDC80, ACACB, IGIP, KIF3C, PLCXD2, SLC20A1, ATP10B, NUAK1, ATP10A, EZH2, ASAH1, IL1RAP, ZNRF2P1, QKI, GFOD1, TARSL2, …	2085	7435	20726	1.0829626547585067	0.26290048155083967	0.002744266912462656	2.084825514463795
UCSC_TFBS	EGR3	327	15.36654135338346	0.0024545611210804695	KIFC2, DLC1, SLC36A1, RAD51B, EFNA1, RMRP, FAM110B, ADORA1, HIST1H2BO, CTTNBP2, HMCN1, CD44, AGPS, PRRT3, HTRA1, S1PR4, SEMA7A, LRRC37A3, RARA, EIF2B3, H1F0, MRPL52, ARC, PTPRM, OLFML2B, MDGA1, NUDT14, ZNF507, BCL2L12, CCDC134, TMEM150A, HES1, NOP2, DOC2A, ACAP1, ACAP2, HSD11B1, CAMK1, EXT1, NEK7, NEK2, NFKBIA, BOP1, CD72, POMC, DEXI, CTIF, RAB40B, TMCC1, SCRIB, MANF, HADHB, LIF, SLC29A3, IL23A, …	2085	2818	20726	1.153496280335561	0.3543185266256669	0.003731899193946453	2.9762790174410414
UCSC_TFBS	ELK1	903	42.43421052631579	0.05835581352468194	MEF2C, BTD, RMRP, GRIN3A, RORA, SART1, HMCN1, DHX37, BTBD2, INCENP, SERPINE1, RAB27A, ARC, PCBD1, LIG1, TAF4B, AIG1, EXD3, ESPL1, BCYRN1, TMEM130, NCAPD2, DCAF4, DOC2A, KIAA1524, SIPA1L1, IL36B, EIF2AK3, MYBBP1A, KIF4A, RALGPS2, CACNB1, ZSCAN5A, MYBL2, SCRIB, SLC29A1, SGK223, SLC29A3, VWA5B2, DUSP16, RCCD1, AHNAK2, OBSL1, DHX58, RECQL4, NDC80, ZNF521, ACACB, RGS5, PLCXD2, ATP10B, NUAK2, SLC20A1, …	2085	8636	20726	1.0394044005184921	0.9999775169280145	0.06393124123945848	52.25238246905486
UCSC_TFBS	EN1	1018	47.838345864661655	3.8368370704546117E-5	MEF2C, PGAM2, RORA, GRIN3A, TMEM141, HMCN1, LRRC37A3, TMEM14A, LIG1, NOXA1, TAF4B, AIG1, SIPA1L2, EXD3, ESPL1, BCYRN1, GEM, LPCAT2, ERMAP, NCAPD2, DCAF4, DOC2A, ASCC3, F3, SIPA1L1, MGAM, EIF2AK3, MYBBP1A, KIF4A, CACNB1, NFKBIA, FAM212A, MYBL1, SCRIB, SLC29A3, NCAPG2, DUSP16, OBSL1, FGL2, DHX58, RECQL4, LAPTM4B, NDC80, ZNF521, IGIP, RGS5, POP1, PLCXD2, ATP10B, SLC20A1, EZH2, ATP10A, LRRC18, STAC3,…	2085	9262	20726	1.092577960952335	0.006806431605064223	1.365846916316915E-4	0.04716176176537967
UCSC_TFBS	ER	956	44.92481203007519	3.1943374718602897E-4	MEF2C, AIF1, LDHD, RORA, GRIN3A, DIRAS1, HMCN1, INCENP, SERPINE1, TMEM14A, PCBD1, LIG1, MYLK4, SIPA1L2, BCYRN1, LPCAT2, PIK3IP1, GATS, ERMAP, NCAPD2, DCAF4, ASCC3, ABAT, MYBBP1A, KIF4A, CACNB1, NFKBIA, FAM212A, CHCHD4, SCRIB, SLC29A3, VWA5B2, RCCD1, AHNAK2, OBSL1, DHX58, RECQL4, FAM213B, ZNF521, ACACB, IGIP, GAS6, SERPINI2, TOB2P1, TSPO2, POP1, PLCXD2, ATP10B, NUAK2, ATP10A, GPLD1, SIRPB2, STAC3,…	2085	8764	20726	1.0843386997385205	0.055281510246296905	6.932753090121979E-4	0.39202004715055416
UCSC_TFBS	EVI1	1582	74.3421052631579	2.0561325553979283E-8	MEF2C, AIF1, RORA, SART1, DHX37, FAM150B, ZNF391, RAB27A, ARC, PCBD1, AIG1, SIPA1L2, BCYRN1, GEM, GATS, ERMAP, DCAF4, DCAF6, CD163L1, ASCC3, SIPA1L1, HSD11B1, EIF2AK3, MYBBP1A, RALGPS2, CACNB1, MYBL1, DUSP16, DHX58, GGH, ACACB, IGIP, GAS6, RGS5, POP1, NUAK2, ATP10B, NUAK1, ATP10A, EZH2, GPLD1, LRRC18, GTSE1, IL1RAP, TARSL2, GAPT, NFKBIZ, EGFL6, ANP32E, LRRC28, CPXM2, MMP15, GLCCI1, RFTN1, ZNF334,…	2085	14661	20726	1.0726358794282358	3.6599092846367753E-6	4.06657248652742E-7	2.5279112347842414E-5
UCSC_TFBS	FAC1	869	40.83646616541353	0.009461837193826176	PDP1, MEF2C, BTD, PGAM2, GRIN3A, RORA, SH3YL1, HMCN1, BTBD2, INCENP, SERPINE1, FAM150B, TMEM14A, TAF4B, AIG1, MYLK4, SIPA1L2, BCYRN1, GEM, NCAPD3, ERMAP, ASCC3, SIPA1L1, F2, MGAM, HSD11B1, ABAT, FAM212A, MYBL1, SCRIB, SGK223, SLC29A3, VWA5B2, NCAPG2, OBSL1, RECQL4, ZNF521, ACACB, IGIP, TSPO2, ATP10B, NUAK2, ATP10A, EZH2, STAC3, ZNF343, IL1RAP, QKI, TMEM107, TARSL2, HYAL2, HYAL3, LRRC28, GLCCI1, M…	2085	8130	20726	1.0625237964609862	0.8158906651144944	0.012014566637975843	11.03101544106957
UCSC_TFBS	FOXD3	630	29.605263157894733	0.006915765977744859	PDP1, MEF2C, DLC1, MASP1, CCDC146, RORA, GRIN3A, MXI1, CITED2, CTTNBP2, ADTRP, HMCN1, FAP, SERPINE1, VNN1, MAP2K6, RAB27A, PTPRM, PTPRG, MPDZ, OLFML2B, TAF4B, ZNF507, AIG1, MYLK4, ZNF502, EXD3, SERPING1, GEM, BCL2L11, PDCD1LG2, GATS, NCAPD3, ADAMTS6, DCAF6, NME1, ASCC3, KIAA1524, F3, IL36B, CD226, EIF2AK3, KIAA1107, CCDC96, RALGPS2, KIF4A, CCDC167, MYBL1, FAM212A, CTIF, HADHB, SLC29A3, SYPL1, DUS…	2085	5772	20726	1.0849848187977684	0.7092474588807784	0.009176167605954855	8.178272689016296
UCSC_TFBS	FOXJ2	1253	58.88157894736842	1.2772311755010161E-5	MEF2C, PDP1, AIF1, PGAM2, RORA, GRIN3A, TMEM141, SART1, SH3YL1, HMCN1, LRRC37A3, FAM150B, ZNF391, TMEM14A, AIG1, TAF4B, OLFML2B, ZNF507, MYLK4, SIPA1L2, EXD3, BCYRN1, GEM, TMEM130, LPCAT2, NCAPD3, GATS, NCAPD2, DCAF6, DOC2A, ASCC3, F3, SIPA1L1, MGAM, HSD11B1, IL36B, ABAT, KIAA1107, KIF4A, RALGPS2, CACNB1, MYBL1, SGK223, SLC29A3, NCAPG2, DUSP16, OBSL1, FGL2, DHX58, GGH, ZNF521, IGIP, SERPINI2, TSP…	2085	11548	20726	1.078583395839615	0.0022709035993326854	5.829281401703579E-5	0.01570178214248541
UCSC_TFBS	FOXO1	784	36.84210526315789	1.6185075364165424E-4	MEF2C, BTD, GRIN3A, RORA, TMEM141, SH3YL1, HMCN1, BTBD2, FAM150B, TAF4B, ZNF507, AIG1, MYLK4, BCYRN1, GEM, LPCAT2, GATS, NCAPD3, DCAF6, DOC2A, CD163L1, ASCC3, SIPA1L1, F3, KIAA1524, HSD11B1, IL36B, ABAT, KIF4A, RALGPS2, CACNB1, MYBL1, CHCHD4, MYBL2, SLC29A3, DUSP16, DHX58, ZNF521, NDC80, IGIP, SERPINI2, PLCXD2, SLC20A1, NUAK2, NUAK1, ATP10A, SLC22A4, QKI, RAP2B, RAP2A, ANP32E, GLCCI1, KLHDC4, RFT…	2085	7043	20726	1.106541760770001	0.0284006645353021	4.115119602047246E-4	0.198805583039674
UCSC_TFBS	FOXO3	514	24.154135338345863	0.004005186402314636	MEF2C, GRIN3A, RORA, MXI1, CITED2, CTTNBP2, ADTRP, HMCN1, WDR76, FAP, CDCA2, MAP2K6, PTPRM, PTPRG, MPDZ, TAF4B, CCDC138, PDCD1LG2, NCAPD3, ADAMTS6, GRB10, PTRF, NME1, ASCC3, TGIF1, EIF2AK3, RALGPS2, GNAI1, CACNB1, CCDC167, SCRIB, HADHB, SLC29A3, SYPL1, TCF3, DNMT3A, PPFIBP1, NUF2, ZNF521, KIF3C, GAS6, CCDC150, RGS5, PARPBP, TGFBR3, ZNF385A, PLCXD2, NUAK2, TTC26, EZH2, GPLD1, STAC3, GTSE1, AP1S3, …	2085	4618	20726	1.1064164519402235	0.5104921098446306	0.0056090503499466315	4.814315374193812
UCSC_TFBS	FOXO4	1054	49.53007518796993	3.625169909735394E-7	PDP1, MEF2C, RORA, GRIN3A, TMEM141, TMEM140, HMCN1, LRRC37A3, VNN1, TMEM14A, LIG1, OLFML2B, ZNF507, AIG1, MYLK4, SIPA1L2, EXD3, ESPL1, BCYRN1, TMEM130, LPCAT2, PIK3IP1, GATS, DCAF6, CD163L1, DOC2A, ASCC3, MGAM, EIF2AK3, KIF4A, RALGPS2, CACNB1, NFKBIA, MYBL1, CHCHD4, MYBL2, SCRIB, SGK223, SLC29A3, NCAPG2, DUSP16, RCCD1, FGL2, DHX58, NDC80, ZNF521, ACACB, IGIP, KIF3C, SERPINI2, RGS5, POP1, PLCXD2, …	2085	9405	20726	1.114015530797053	6.452595420203266E-5	3.5848844682773162E-6	4.4569548950379456E-4
UCSC_TFBS	FREAC2	614	28.853383458646615	9.166594742365846E-4	MEF2C, DLC1, MASP1, BTD, GRIN3A, RORA, CTTNBP2, CDCA8, ADTRP, HMCN1, FAP, WDR76, SERPINE1, CCNA1, MAP2K6, H1F0, PTPRM, GBP5, PTPRG, MPDZ, OLFML2B, TAF4B, ZNF507, AIG1, SIPA1L2, ESPL1, BCYRN1, GEM, PIK3IP1, LPCAT2, BCL2L11, NCAPD3, ADAMTS6, GRB10, GLUL, PTRF, ASCC3, SIPA1L1, ABAT, EIF2AK3, KIAA1107, CCDC96, RALGPS2, KIF4A, GNAI1, ERBB2, NFKBIA, ACP2, MYBL1, MYBL2, SCRIB, CTIF, SLC29A3, UNC45B, SLC…	2085	5491	20726	1.1115432403667305	0.1506128722128639	0.0016310705132394077	1.121171053967207
UCSC_TFBS	FREAC3	760	35.714285714285715	0.05678504212432363	DLC1, MEF2C, KIFC1, BTD, RORA, MXI1, SART1, CITED2, ADTRP, HMCN1, FAP, BTBD2, WDR76, VNN1, FAM150B, TIGD7, PTPRM, PTPRG, OLFML2B, ZNF507, AIG1, MYLK4, BCYRN1, CCDC138, LPCAT2, PDCD1LG2, BCL2L11, ERMAP, NCAPD2, DCAF4, ADAMTS6, GRB10, DCAF6, NME3, DOC2A, ASCC3, KIAA1524, F3, MGAM, TGIF1, PELO, CCDC96, RALGPS2, GNAI1, ERBB2, PPCDC, SCRIB, CTIF, HADHB, SGK223, SLC29A3, SYPL1, NCAPG2, RCCD1, CDC42EP3,…	2085	7222	20726	1.0460815507106915	0.9999697517032345	0.0625894878320089	51.263865948483264
UCSC_TFBS	FREAC4	858	40.31954887218045	5.913222424912957E-4	PDP1, MEF2C, AIF1, PGAM2, GRIN3A, RORA, HMCN1, OLFML2B, TAF4B, ZNF507, AIG1, MYLK4, SIPA1L2, BCYRN1, GEM, NCAPD3, ZNF788, DCAF6, DOC2A, ASCC3, SIPA1L1, F3, HSD11B1, MYBBP1A, EIF2AK3, KIF4A, RALGPS2, NFKBIA, SCRIB, SGK223, SLC29A3, OBSL1, RECQL4, FAM213B, ZNF521, IGIP, KIF3C, SERPINI2, PLCXD2, SLC20A1, ATP10B, NUAK1, EZH2, IL1RAP, QKI, TARSL2, ZNF546, SH3PXD2B, NFKBIZ, HYAL2, EGFL6, LRRC28, CPXM2,…	2085	7840	20726	1.0878791660549112	0.09993337566097082	0.0011076649421666307	0.7245781607029267
UCSC_TFBS	FREAC7	899	42.24624060150376	0.0037760977710649874	PDP1, MEF2C, BTD, LDHD, GRIN3A, RORA, SART1, HMCN1, SERPINE1, VNN1, LRRC37A3, PCBD1, TAF4B, OLFML2B, ZNF507, AIG1, MYLK4, ESPL1, BCYRN1, GATS, DCAF6, DOC2A, ASCC3, MGAM, IL36B, ABAT, EIF2AK3, KIAA1107, RALGPS2, CHCHD4, SCRIB, SLC29A3, NCAPG2, FGL2, DHX58, RECQL4, FAM213B, ZNF521, ACACB, IGIP, SERPINI2, RGS5, PLCXD2, ATP10B, NUAK2, NUAK1, ATP10A, EZH2, GPLD1, STAC3, IL1RAP, QKI, SH3PXD2B, RAP2A, L…	2085	8359	20726	1.069091313861221	0.4900372781729303	0.005330327645382549	4.544794098339045
UCSC_TFBS	GATA	853	40.08458646616541	4.5807715838064474E-5	MEF2C, GRIN3A, RORA, HMCN1, LRRC37A3, RAB27A, ZNF507, MYLK4, SIPA1L2, EXD3, ZNF502, SERPING1, BCYRN1, GEM, LPCAT2, GATS, NCAPD3, ASCC3, SIPA1L1, F3, F2, MGAM, HSD11B1, KIF4A, RALGPS2, CACNB1, NFKBIA, SLC29A1, SLC29A3, NCAPG2, DUSP16, OBSL1, DHX58, RECQL4, ZNF521, IGIP, KIF3C, SERPINI2, POP1, PLCXD2, ATP10B, NUAK2, ATP10A, EZH2, STAC3, IL1RAP, GFOD1, ZNF546, RAP2B, NFKBIZ, RAP2A, HYAL2, HYAL3, FLJ…	2085	7651	20726	1.1082564402013875	0.008120806816049986	1.5679463293161167E-4	0.056303715457417525
UCSC_TFBS	GATA1	1565	73.54323308270678	2.363733284897904E-8	MEF2C, AIF1, RORA, SART1, DHX37, BTBD2, FAM150B, RAB27A, ARC, AIG1, SIPA1L2, BCYRN1, ERMAP, DCAF4, DCAF6, DOC2A, CD163L1, PTRF, ASCC3, SIPA1L1, IL36B, EIF2AK3, MYBBP1A, RALGPS2, CACNB1, MYBL1, MYBL2, DUSP16, ACACB, IGIP, TOB2P1, POP1, NUAK2, ATP10B, NUAK1, ATP10A, EZH2, LRRC18, RNF187, IL1RAP, SLC22A4, TARSL2, GAPT, NFKBIZ, EGFL7, EGFL6, ANP32E, LRRC28, CPXM2, MMP15, GLCCI1, KLHDC4, RFTN1, KLHDC9…	2085	14489	20726	1.0737059603473271	4.207436449132906E-6	4.2074444150941304E-7	2.906090766918723E-5
UCSC_TFBS	GATA2	621	29.18233082706767	0.07185768641683962	KIFC2, MEF2C, DLC1, KIFC1, DBF4B, MASP1, AIF1, PGD, CCDC146, GRIN3A, RORA, SART1, HIST1H2BO, HIST1H2BM, SH3YL1, HIST1H2BN, HIST1H2BI, BTBD2, HIST1H2BJ, SERPINE1, VNN1, CDCA3, H1F0, PTPRM, MPDZ, LIG1, AIG1, BCYRN1, PIK3IP1, BCL2L12, BCL2L11, PDCD1LG2, NCAPD3, ERMAP, NCAPD2, GRB10, NME3, DOC2A, CCDC96, KIF4A, ERBB2, CACNB1, NFKBIA, CCDC167, ACP2, PPCDC, SYPL2, MANF, SCRIB, CTIF, HADHB, IL23A, VWA5B…	2085	5880	20726	1.0498414329760681	0.999998280532827	0.07774724183522763	60.02049054100056
UCSC_TFBS	GATA3	429	20.159774436090224	0.01981795817408774	MEF2C, DLC1, KIFC2, KIFC1, AIF1, PTGS1, RORA, MXI1, DHX37, FAP, MAP2K6, CDCA3, H1F0, ARC, PTPRG, NOXA1, EXD3, CCDC138, GEM, LPCAT2, BCL2L12, WDR90, GATS, BCL2L11, PDCD1LG2, GRB10, DCAF6, F3, SIPA1L1, EIF2AK3, ERBB2, CACNB1, MYBL2, SYPL2, SCRIB, MYO15B, DUSP16, OBSL1, RECQL4, GPD1, KLF13, EME1, SPHK1, ZNF521, KIF3C, KCNJ5, GOLGA7B, POP1, ZNF385A, GPR84, ATP10B, RNF187, STAC3, CREG1, QKI, HSF4, TME…	2085	3901	20726	1.0931777315906823	0.9716469375958687	0.024273105888346413	21.815482659222962
UCSC_TFBS	GATA6	332	15.601503759398497	1.0616549381257029E-4	ITGB3BP, DLC1, RAD51B, S100A5, ADORA3, CADM1, MASP1, BTD, AIF1, FAM20A, PRR11, UQCRBP1, SLC9A2, AQP5, RORA, ZNRF1, TMEM140, HMCN1, GAB2, WDR76, H2AFX, RARA, PELI2, HCAR3, HCAR2, MAP2K6, PLD1, PTPRM, PTPRG, AIG1, MDGA1, APOLD1, BCYRN1, DCTN3, ADAMTS6, NOP2, ASCC3, KIAA1524, SIPA1L1, TBRG1, PGM1, FBXL4, EXT1, MYBBP1A, ADD3, KIF4A, SLC2A11, GNAI1, FAM122B, EPHB1, CTIF, SEMA5A, DAPL1, VRK1, IL23A, DM…	2085	2736	20726	1.206233609603545	0.018721004824472032	2.999305848203626E-4	0.13044690646799584
UCSC_TFBS	GCNF	1104	51.8796992481203	5.22453297721965E-7	MEF2C, AIF1, RORA, GRIN3A, TMEM141, SART1, TMEM140, DIRAS1, HMCN1, DHX37, BTBD2, SERPINE1, NOXA1, TAF4B, OLFML2B, MYLK4, SIPA1L2, EXD3, ESPL1, BCYRN1, GEM, TMEM130, LPCAT2, NCAPD3, NCAPD2, DOC2A, PTRF, ASCC3, KIAA1524, F3, SIPA1L1, MGAM, F2, HSD11B1, ABAT, MYBBP1A, KIF4A, RALGPS2, CHCHD4, MYBL2, SCRIB, SGK223, VWA5B2, AHNAK2, DHX58, RECQL4, GGH, FAM213B, NDC80, ZNF521, ACACB, IGIP, TOB2P1, RGS5, …	2085	9913	20726	1.1070657163364437	9.299238723003977E-5	4.89455177377085E-6	6.423281494472022E-4
UCSC_TFBS	GFI1	856	40.225563909774436	3.3894633715859746E-6	MEF2C, BTD, AIF1, LDHD, GRIN3A, RORA, HMCN1, BTBD2, VNN1, TAF4B, OLFML2B, ZNF507, AIG1, MYLK4, SIPA1L2, EXD3, ZNF502, ESPL1, BCYRN1, GEM, TMEM130, NCAPD2, DCAF4, PTRF, ASCC3, SIPA1L1, F3, KIAA1524, HSD11B1, MYBBP1A, KIF4A, RALGPS2, CACNB1, NFKBIA, MYBL1, CHCHD4, SCRIB, SLC29A3, VWA5B2, NCAPG2, DHX58, RECQL4, GGH, NDC80, ZNF521, ACACB, IGIP, KIF3C, SERPINI2, PLCXD2, ATP10B, SLC20A1, ATP10A, EZH2, …	2085	7562	20726	1.125243534344701	6.031435383925254E-4	2.320455779425412E-5	0.004167094925711101
UCSC_TFBS	GR	999	46.945488721804516	8.623793830844514E-6	PDP1, MEF2C, RMRP, RORA, SART1, TMEM140, HMCN1, DHX37, SERPINE1, TMEM14A, OLFML2B, ZNF507, AIG1, MYLK4, SIPA1L2, EXD3, BCYRN1, GEM, LPCAT2, NCAPD3, DCAF4, DCAF6, DOC2A, PTRF, ASCC3, F3, SIPA1L1, MGAM, F2, HSD11B1, ABAT, EIF2AK3, MYBBP1A, KIAA1107, KIF4A, RALGPS2, FAM212A, MYBL2, SCRIB, SLC29A3, VWA5B2, RCCD1, OBSL1, AHNAK2, FGL2, DHX58, RECQL4, FAM213B, ZNF521, SERPINI2, TSPO2, PLCXD2, ATP10B, NU…	2085	9000	20726	1.103398561151079	0.0015338643466076274	4.263914428248583E-5	0.010602004311199842
UCSC_TFBS	GRE	862	40.50751879699248	0.020690099286964584	MEF2C, PGAM2, GRIN3A, RORA, TMEM140, HMCN1, BTBD2, LRRC37A3, OLFML2B, AIG1, SIPA1L2, EXD3, ESPL1, BCYRN1, LPCAT2, PIK3IP1, GATS, NCAPD3, NCAPD2, DCAF4, DCAF6, CD163L1, ASCC3, SIPA1L1, F2, MGAM, MYBBP1A, KIAA1107, RALGPS2, CACNB1, ZSCAN5A, FAM212A, MYBL2, SGK223, VWA5B2, NCAPG2, DUSP16, AHNAK2, FGL2, DHX58, RECQL4, ZNF521, ACACB, KIF3C, GAS6, TSPO2, RGS5, POP1, PLCXD2, ATP10B, SLC20A1, NUAK1, ATP1…	2085	8128	20726	1.0542242583885648	0.9758016449281448	0.025167409518500605	22.666484476277795
UCSC_TFBS	HAND1E47	936	43.984962406015036	4.4155994111093995E-11	PDP1, MEF2C, BTD, AIF1, LDHD, RORA, GRIN3A, HMCN1, INCENP, LRRC37A3, ARC, PCBD1, NOXA1, TAF4B, OLFML2B, ZNF507, AIG1, MYLK4, SIPA1L2, EXD3, ESPL1, GEM, LPCAT2, PIK3IP1, TMEM130, GATS, NCAPD3, NCAPD2, ZNF788, ASCC3, F2, HSD11B1, ABAT, EIF2AK3, MYBBP1A, KIF4A, FAM212A, MYBL2, SLC29A1, SGK223, VWA5B2, NCAPG2, RCCD1, AHNAK2, LAPTM4B, ZNF521, ACACB, IGIP, RGS5, POP1, POP5, PLCXD2, ATP10B, SLC20A1, EZH…	2085	7926	20726	1.1739003044347263	7.859770168039404E-9	3.929885084019702E-9	5.4287596640278935E-8
UCSC_TFBS	HEN1	1097	51.550751879699256	3.3613309156235976E-4	PDP1, MEF2C, AIF1, RMRP, RORA, GRIN3A, TMEM141, SART1, DIRAS1, HMCN1, BTBD2, SERPINE1, LRRC37A3, VNN1, RAB27A, TMEM14A, ARC, PCBD1, LIG1, AIG1, OLFML2B, MYLK4, SIPA1L2, EXD3, ESPL1, BCYRN1, SERPING1, GEM, TMEM130, PIK3IP1, NCAPD3, GATS, NCAPD2, DCAF4, DCAF6, DOC2A, PTRF, ASCC3, KIAA1524, MGAM, F2, HSD11B1, MYBBP1A, ZNF519, RALGPS2, CACNB1, NFKBIA, MYBL1, SCRIB, SLC29A3, VWA5B2, DUSP16, RCCD1, OBS…	2085	10160	20726	1.073303026869843	0.05808641874411791	7.037728034031687E-4	0.412475170213189
UCSC_TFBS	HFH1	856	40.225563909774436	1.7899232158875697E-5	MEF2C, RORA, TMEM141, HMCN1, SERPINE1, VNN1, LRRC37A3, TAF4B, OLFML2B, ZNF507, AIG1, MYLK4, SIPA1L2, ESPL1, BCYRN1, LPCAT2, TMEM130, NCAPD3, ASCC3, SIPA1L1, F3, KIAA1524, MGAM, HSD11B1, IL36B, EIF2AK3, KIAA1107, KIF4A, RALGPS2, CACNB1, MYBL1, MYBL2, SLC29A1, SGK223, SLC29A3, FGL2, ZNF521, IGIP, TSPO2, RGS5, POP1, PLCXD2, ATP10B, SLC20A1, NUAK1, ATP10A, EZH2, GPLD1, STAC3, ASAH1, QKI, GFOD1, RAP2B…	2085	7637	20726	1.1141929562281823	0.0031810216342059716	7.409241406020062E-5	0.02200398113535451
UCSC_TFBS	HFH3	771	36.2312030075188	2.220410386049185E-4	MEF2C, BTD, AIF1, GRIN3A, RORA, HMCN1, DHX37, TAF4B, AIG1, MYLK4, SIPA1L2, EXD3, BCYRN1, ESPL1, GEM, GLUL, DOC2A, ASCC3, SIPA1L1, F3, MGAM, EIF2AK3, RALGPS2, KIF4A, MYBL1, CHCHD4, SGK223, SLC29A3, NCAPG2, RCCD1, FGL2, DHX58, ZNF521, IGIP, SERPINI2, POP1, PLCXD2, ATP10B, NUAK1, ATP10A, LRRC18, STAC3, IL1RAP, QKI, GAPT, ZNF546, RAP2B, SH3PXD2B, EGFL6, CPXM2, GLCCI1, MMP15, LRRC25, MTMR11, INHBA, EP…	2085	6936	20726	1.104980790454142	0.03875666649253773	5.268970532243955E-4	0.27264624089141654
UCSC_TFBS	HLF	804	37.78195488721804	4.0507699193273226E-8	PDP1, MEF2C, AIF1, LDHD, GRIN3A, RORA, TMEM141, SH3YL1, HMCN1, SERPINE1, OLFML2B, AIG1, MYLK4, SIPA1L2, EXD3, BCYRN1, LPCAT2, PIK3IP1, DCAF6, ASCC3, SIPA1L1, F3, MGAM, KIAA1107, RALGPS2, KIF4A, NFKBIA, SLC29A3, NCAPG2, DUSP16, OBSL1, LAPTM4B, ZNF521, ACACB, PLCXD2, SLC20A1, ATP10B, NUAK1, ATP10A, EZH2, GPLD1, STAC3, ASAH1, SLC22A4, QKI, GFOD1, TARSL2, RAP2B, SH3PXD2B, NFKBIZ, RAP2A, HYAL2, EGFL6,…	2085	6880	20726	1.1616546762589928	7.210344608044039E-6	6.008640364152384E-7	4.9802166801615755E-5
UCSC_TFBS	HMX1	854	40.131578947368425	6.182037253290352E-4	PDP1, LDHD, RORA, SART1, SH3YL1, HMCN1, DHX37, BTBD2, LRRC37A3, FAM150B, ARC, TAF4B, OLFML2B, AIG1, BCYRN1, TMEM130, GATS, NCAPD2, DOC2A, PTRF, ASCC3, HSD11B1, ABAT, KIF4A, CACNB1, MYBL1, MYBL2, SCRIB, SLC29A1, SLC29A3, RCCD1, AHNAK2, OBSL1, DHX58, RECQL4, ZNF521, ACACB, IGIP, KIF3C, GAS6, POP5, ATP10B, SLC20A1, NUAK1, ATP10A, EZH2, STAC3, IL1RAP, QKI, TMEM107, GFOD1, RAP2B, HYAL2, LRRC28, GLCCI1…	2085	7806	20726	1.0875237703764735	0.10423241445132381	0.0011459500928023836	0.7574025490106884
UCSC_TFBS	HNF1	1048	49.24812030075188	3.257873499477671E-4	PDP1, MEF2C, BTD, RORA, GRIN3A, TMEM141, SH3YL1, HMCN1, VNN1, LRRC37A3, LIG1, TAF4B, ZNF507, AIG1, MYLK4, ZNF502, BCYRN1, GEM, LPCAT2, NCAPD3, GATS, DCAF6, PTRF, ASCC3, KIAA1524, SIPA1L1, MGAM, F2, ABAT, EIF2AK3, MYBBP1A, KIAA1107, RALGPS2, MYBL1, CHCHD4, SGK223, SLC29A3, VWA5B2, NCAPG2, DUSP16, RCCD1, FGL2, NDC80, ZNF521, IGIP, TSPO2, RGS5, POP1, PLCXD2, ATP10B, SLC20A1, NUAK1, EZH2, ATP10A, STA…	2085	9675	20726	1.0767620570210499	0.056349671867578555	6.902330672382551E-4	0.3998030665987362
UCSC_TFBS	HNF3B	773	36.32518796992481	3.732574610956372E-4	MEF2C, BTD, GRIN3A, RORA, FAM210B, HMCN1, SERPINE1, VNN1, OLFML2B, TAF4B, ZNF507, AIG1, MYLK4, SIPA1L2, ESPL1, BCYRN1, GATS, DCAF6, ASCC3, SIPA1L1, KIAA1524, HSD11B1, RALGPS2, KIF4A, SGK223, SLC29A3, LAPTM4B, GGH, FAM213B, ZNF521, NDC80, IGIP, KIF3C, SERPINI2, POP1, PLCXD2, NUAK2, ATP10B, NUAK1, ATP10A, STAC3, IL1RAP, GFOD1, ZNF546, NFKBIZ, EGFL6, HIST1H1B, FLJ10038, LRRC28, CPXM2, GLCCI1, RFTN1,…	2085	6985	20726	1.1000755644589553	0.06429238715301555	7.635271088825002E-4	0.4579351997554104
UCSC_TFBS	HNF4	868	40.78947368421053	0.0456306382402012	MEF2C, BTD, AIF1, RMRP, LDHD, PGAM2, GRIN3A, RORA, TMEM141, HMCN1, DHX37, RAB27A, LIG1, TAF4B, NOXA1, OLFML2B, MYLK4, EXD3, ZNF502, ESPL1, SERPING1, BCYRN1, PIK3IP1, GATS, NCAPD3, ERMAP, NCAPD2, DOC2A, ASCC3, F2, ABAT, MYBBP1A, EIF2AK3, KIF4A, RALGPS2, CACNB1, FAM212A, SCRIB, SLC29A3, VWA5B2, DUSP16, OBSL1, RECQL4, FAM213B, NDC80, ZNF521, IGIP, KIF3C, TSPO2, POP5, PLCXD2, ATP10B, SLC20A1, NUAK2, …	2085	8255	20726	1.0452305194003488	0.9997547918028725	0.051895968032112605	43.68495531756075
UCSC_TFBS	HOX13	842	39.56766917293233	0.002694639113472492	PDP1, MEF2C, AIF1, RMRP, GRIN3A, RORA, TMEM141, HMCN1, DHX37, LIG1, OLFML2B, ZNF507, SIPA1L2, ESPL1, BCYRN1, ERMAP, DOC2A, PTRF, ASCC3, SIPA1L1, ABAT, MYBBP1A, KIF4A, CACNB1, FAM212A, MYBL1, MYBL2, SCRIB, SGK223, SLC29A3, DUSP16, RCCD1, AHNAK2, OBSL1, DHX58, RECQL4, FAM213B, ZNF521, KIF3C, PLCXD2, NUAK2, ATP10B, NUAK1, EZH2, STAC3, ASAH1, ZNF343, IL1RAP, QKI, TMEM107, ZNF546, RAP2B, SH3PXD2B, NFK…	2085	7776	20726	1.0763791435987013	0.3813979851233007	0.00406200866393458	3.2629727382923246
UCSC_TFBS	HOXA3	818	38.43984962406015	2.5683392527226323E-7	PDP1, MEF2C, GRIN3A, RORA, TMEM141, HMCN1, SERPINE1, TMEM14A, TAF4B, AIG1, MYLK4, ESPL1, BCYRN1, PIK3IP1, DCAF4, DOC2A, PTRF, SIPA1L1, F3, MGAM, ABAT, EIF2AK3, KIF4A, NFKBIA, FAM212A, MYBL2, SLC29A3, VWA5B2, DUSP16, OBSL1, RECQL4, ZNF521, IGIP, KIF3C, GAS6, PLCXD2, SLC20A1, ATP10B, NUAK1, EZH2, STAC3, ASAH1, ZNF343, IL1RAP, QKI, TMEM107, NFKBIZ, RAP2A, HYAL3, LRRC28, CPXM2, GLCCI1, MMP15, RFTN1, …	2085	7087	20726	1.1473615858265835	4.5715399582535454E-5	2.689199005478926E-6	3.157639316131444E-4
UCSC_TFBS	HSF1	574	26.973684210526315	6.518004329247516E-4	MEF2C, DLC1, KIFC1, RMRP, SLC9A2, PGAM2, CCDC146, GRIN3A, RORA, SART1, CTTNBP2, SH3YL1, HMCN1, FAP, WDR76, OSCAR, MAP2K6, PTPRM, PTPRG, LIG1, EXD3, ESPL1, CCDC138, TMEM130, LPCAT2, WDR90, SIRPA, BCL2L11, PDCD1LG2, GATS, NCAPD2, ZNF788, GRB10, PTRF, ASCC3, SIPA1L1, TGIF1, PELO, EIF2AK3, IL1R2, RALGPS2, MYBL1, MYBL2, SYPL2, CTIF, SLC29A3, MYO15B, CDC42EP3, TCF3, DHX58, KIAA1683, SLC28A3, MAP2K3, KL…	2085	5094	20726	1.1201144149462527	0.10957669398842018	0.0011957618733247077	0.7984127333566571
UCSC_TFBS	HSF2	755	35.47932330827068	0.030897525240596434	DLC1, MEF2C, PTGS1, SLC9A2, RORA, GRIN3A, FAM210B, MXI1, SART1, CTTNBP2, CDCA8, SH3YL1, ADTRP, HMCN1, DHX37, FAP, BTBD2, WDR76, SERPINE1, VNN1, FAM150B, MAP2K6, TMEM14A, PTPRM, PTPRG, PCBD1, OLFML2B, LIG1, TAF4B, MYLK4, SIPA1L2, BCYRN1, GEM, LPCAT2, TMEM130, SIRPA, NCAPD3, NCAPD2, ADAMTS6, GRB10, PTRF, ASCC3, SIPA1L1, F3, HSD11B1, IL36B, ABAT, PELO, EIF2AK3, CCDC96, RALGPS2, KIF4A, ERBB2, CACNB1,…	2085	7109	20726	1.0557178676808168	0.9962519354218831	0.03585460823406261	32.01355209838012
UCSC_TFBS	HTF	1014	47.650375939849624	1.46328693426407E-4	MEF2C, AIF1, RMRP, PGAM2, RORA, GRIN3A, SART1, SH3YL1, DIRAS1, HMCN1, INCENP, BTBD2, VNN1, LRRC37A3, ZNF391, RAB27A, LIG1, TAF4B, OLFML2B, ZNF507, AIG1, MYLK4, SIPA1L2, ZNF502, ESPL1, BCYRN1, GEM, TMEM130, GATS, NCAPD3, ERMAP, NCAPD2, GLUL, DCAF6, DOC2A, PTRF, ASCC3, SIPA1L1, MGAM, HSD11B1, IL36B, ABAT, MYBBP1A, RALGPS2, CACNB1, NFKBIA, FAM212A, MYBL1, CHCHD4, SCRIB, SGK223, SLC29A3, VWA5B2, DUSP…	2085	9294	20726	1.0845378700267674	0.02571208001816727	4.0692364178784857E-4	0.17975517701167565
UCSC_TFBS	IK1	674	31.67293233082707	1.6367705752748206E-4	DLC1, PTGS1, PGD, SLC9A2, PGAM2, RORA, GRIN3A, CITED2, CTTNBP2, HMCN1, DHX37, FAP, CDCA2, VNN1, MAP2K6, RAB27A, PTPRM, PTPRG, OLFML2B, AIG1, MYLK4, EXD3, ESPL1, BCYRN1, LPCAT2, PIK3IP1, WDR90, BCL2L12, ERMAP, DCAF4, NME3, SIPA1L1, F2, MGAM, ABAT, CD226, IL1R2, RALGPS2, KIF4A, ACP5, ACP2, FAM212A, SYPL2, SCRIB, CTIF, SLC29A1, DAPL1, RILPL1, RILPL2, AHNAK2, OBSL1, FAM162A, ARHGEF10L, RECQL4, GPD1, …	2085	5978	20726	1.1207620588039438	0.028716514147167804	4.1029469097686455E-4	0.20104680753486592
UCSC_TFBS	IK2	533	25.046992481203006	0.0953214565043043	MEF2C, PDP1, DLC1, MASP1, AIF1, PGAM2, RORA, MXI1, WDR74, CTTNBP2, SH3YL1, HMCN1, DHX37, TIGD7, CDCA3, ARC, PTPRG, AIG1, EXD3, GEM, LPCAT2, WDR90, GATS, CCDC134, CWH43, GRB10, NME3, CD163L1, MGAM, HSD11B1, MYBBP1A, CD226, EIF2AK3, IL1R2, CCDC96, RALGPS2, KIF4A, CCDC92, CACNB1, ACP2, MYBL1, NAGK, SYPL2, MANF, CTIF, SCRIB, DAPL1, IL23A, NCAPG2, MYO15B, AHNAK2, FAM162A, MEPCE, ARHGEF10L, DHX58, UNC4…	2085	5043	20726	1.0506248659608899	0.9999999819705014	0.1012712297841808	70.81772232566543
UCSC_TFBS	IK3	835	39.23872180451128	1.4665171671737298E-4	MEF2C, AIF1, RORA, HMCN1, BTBD2, NOXA1, AIG1, ZNF502, ESPL1, BCYRN1, GEM, LPCAT2, TMEM130, NCAPD3, NCAPD2, DOC2A, PTRF, ASCC3, SIPA1L1, F3, MGAM, HSD11B1, ABAT, MYBBP1A, KIF4A, RALGPS2, CACNB1, NFKBIA, FAM212A, CHCHD4, MYBL2, SCRIB, SLC29A1, SGK223, SLC29A3, AHNAK2, OBSL1, FGL2, DHX58, RECQL4, ZNF521, GAS6, PLCXD2, SLC20A1, ATP10B, ATP10A, GPLD1, GTSE1, IL1RAP, TARSL2, NFKBIZ, HYAL2, HYAL3, EGFL7…	2085	7539	20726	1.1009869382647484	0.025768106363611043	4.0154889398447136E-4	0.18015166130876947
UCSC_TFBS	IRF1	486	22.838345864661655	2.8474438673714743E-4	MEF2C, PDP1, SLC9A2, CCDC146, GRIN3A, RORA, MXI1, TMEM141, CDCA8, HMCN1, SERPINE1, CCNA2, PTPRM, PTPRG, MPDZ, TAF4B, AIG1, ZNF507, BCYRN1, CCDC138, GRB10, NME3, PTRF, F3, SIPA1L1, F2, EIF2AK3, KIF4A, CCDC92, RHPN1, NFKBIA, SLC29A3, AHNAK2, FGL2, DHX58, KIAA1683, LAPTM4B, DNMT3A, KLF13, MAOA, FAM213B, ZNF521, IGIP, KIF3C, TOB2P1, SHOX2, HMGCS2, WDR62, WDR63, TGFBR3, ZNF385A, PLCXD2, GAS2L3, GPR84,…	2085	4212	20726	1.1469839513004982	0.04942833075703279	6.334457668769611E-4	0.3495165128198474
UCSC_TFBS	IRF2	742	34.868421052631575	0.05248422114263101	DLC1, PDP1, MEF2C, RMRP, SLC9A2, RORA, GRIN3A, TMEM140, WDR74, CTTNBP2, HIST1H2BM, HIST1H2BN, HMCN1, HIST1H2BI, WDR76, OSCAR, CDCA2, VNN1, MAP2K6, RAB27A, CDCA3, PTPRM, PTPRG, MPDZ, TAF4B, ZNF507, AIG1, EXD3, SERPING1, BCYRN1, CCDC138, PIK3IP1, BCL2L11, NCAPD3, CCDC134, ADAMTS6, DCAF6, ASCC3, IFNB1, SIPA1L1, KIAA1524, F3, F2, HSD11B1, ABAT, TGIF1, IL1R1, RHPN1, GNAI1, NFKBIA, FAM212A, PPCDC, NAGK…	2085	7039	20726	1.0478578580522426	0.9999320188872438	0.058928306292243327	48.460263490579656
UCSC_TFBS	ISRE	850	39.943609022556394	3.6564014460963667E-6	MEF2C, AIF1, LDHD, PGAM2, GRIN3A, RORA, HMCN1, BTBD2, INCENP, SERPINE1, VNN1, LRRC37A3, RAB27A, LIG1, TAF4B, MYLK4, ESPL1, SERPING1, GEM, PIK3IP1, TMEM130, NCAPD3, ERMAP, DCAF6, ASCC3, SIPA1L1, F3, F2, MGAM, HSD11B1, ABAT, MYBBP1A, EIF2AK3, KIAA1107, KIF4A, NFKBIA, FAM212A, MYBL1, SLC29A1, SLC29A3, VWA5B2, DUSP16, AHNAK2, OBSL1, FGL2, LAPTM4B, GGH, NDC80, ZNF521, ACACB, IGIP, KIF3C, TSPO2, PLCXD2…	2085	7505	20726	1.1258425637904068	6.506288964341911E-4	2.4104918629808125E-5	0.00449526880014206
UCSC_TFBS	LHX3	688	32.33082706766917	0.0015037126466747699	MEF2C, DLC1, DBF4B, AIF1, SLC9A2, RORA, GRIN3A, MXI1, CTTNBP2, ADTRP, HMCN1, FAP, FAM150B, MAP2K6, HTR1F, PTPRM, PTPRG, MPDZ, TAF4B, ZNF507, AIG1, MYLK4, SIPA1L2, BCYRN1, SIRPA, BCL2L11, ERMAP, CWH43, ADAMTS6, DCAF6, ASCC3, SIPA1L1, KIAA1524, F3, MGAM, CD226, KIAA1107, CCDC96, KIF4A, RHPN1, GNAI1, CACNB1, CCDC167, MYBL1, MYBL2, CTIF, SLC29A3, VWA5B2, DUSP16, CDC42EP3, DNMT3A, CCDC84, MAOA, MAP2K3…	2085	6235	20726	1.096885801703465	0.2349868804621107	0.002500255082543479	1.8331205774528292
UCSC_TFBS	LMO2COM	1105	51.9266917293233	2.144619067479478E-4	PDP1, MEF2C, AIF1, RMRP, LDHD, RORA, GRIN3A, HMCN1, BTBD2, LRRC37A3, VNN1, FAM150B, TMEM14A, ARC, AIG1, ZNF507, MYLK4, SIPA1L2, EXD3, BCYRN1, SERPING1, LPCAT2, ERMAP, NCAPD2, DCAF6, DOC2A, ASCC3, SIPA1L1, MGAM, F2, IL36B, ABAT, EIF2AK3, MYBBP1A, KIF4A, RALGPS2, CACNB1, NFKBIA, FAM212A, MYBL1, SCRIB, SLC29A1, SLC29A3, VWA5B2, DUSP16, RCCD1, OBSL1, AHNAK2, DHX58, RECQL4, FAM213B, ZNF521, ACACB, TSP…	2085	10216	20726	1.0752038932675316	0.037458708465130885	5.157900891884504E-4	0.26335102344104966
UCSC_TFBS	LUN1	983	46.193609022556394	4.117215717831253E-9	MEF2C, BTD, AIF1, RMRP, RORA, GRIN3A, TMEM141, SART1, HMCN1, INCENP, SERPINE1, ARC, OLFML2B, ZNF507, AIG1, SIPA1L2, ESPL1, BCYRN1, GEM, PIK3IP1, GATS, NCAPD3, NCAPD2, DCAF6, PTRF, ASCC3, SIPA1L1, MGAM, ABAT, MYBBP1A, KIF4A, CACNB1, NFKBIA, FAM212A, MYBL1, CHCHD4, MYBL2, SCRIB, SGK223, SLC29A3, VWA5B2, RCCD1, OBSL1, DHX58, RECQL4, GGH, FAM213B, NDC80, ZNF521, ACACB, IGIP, KIF3C, POP1, PLCXD2, ATP1…	2085	8534	20726	1.1450127266361272	7.328641239423561E-7	1.221440579790567E-7	5.06190942495266E-6
UCSC_TFBS	LYF1	715	33.599624060150376	0.005855531472789387	KIFC2, PDP1, MEF2C, DLC1, KIFC1, DBF4B, MASP1, AIF1, RORA, GRIN3A, TMEM141, CTTNBP2, CDCA8, HMCN1, FAP, CDCA2, VNN1, CCNA1, CCNA2, MAP2K6, RAB27A, PTPRM, PTPRG, LIG1, NOXA1, AIG1, SIPA1L2, EXD3, BCYRN1, CCDC138, LPCAT2, WDR90, PDCD1LG2, BCL2L11, NCAPD2, CCDC134, ADAMTS6, DCAF6, NME3, PTRF, NME1, SIPA1L1, F2, MGAM, HSD11B1, MYBBP1A, CD226, ZNF519, RALGPS2, KIF4A, GNAI1, CACNB1, CCDC167, MYBL1, SYP…	2085	6589	20726	1.0786883014456548	0.648430594566624	0.007888028957196092	6.9657435894012965
UCSC_TFBS	MAX	331	15.554511278195488	0.0032621496191223374	KIFC2, DLC1, LYPD1, KIFC1, S100A5, HMGN2, SLC36A3, CADM1, STAT5A, B3GALT4, FAM110B, AURKA, RORA, ADORA1, SLC26A11, AQP3, MEI1, SH3YL1, DDX11, CDCA2, LRRC37A3, H2AFX, MAP2K6, FHAD1, PTPRM, PTPRG, AIG1, MYLK4, APOLD1, BCYRN1, AP4M1, GEM, TMEM130, WDR90, NCAPD2, BTF3L4, CCR7, ACAP1, SIPA1L1, ASPHD1, TUBA4A, PDE4DIP, AMFR, EPS8L2, SLC2A12, ZNF519, SLC2A11, TDRD6, AKAP12, NFKBIA, CCDC167, BOP1, SYPL2,…	2085	2866	20726	1.1480511613040343	0.44100335139167024	0.0047951753616393145	3.93758481992309
UCSC_TFBS	MAZR	388	18.23308270676692	0.04055692423165453	DLC1, KIFC1, XRCC3, DBF4B, MASP1, PTGS1, MXI1, CITED2, WDR74, CTTNBP2, BTBD2, FAP, CDCA3, H1F0, PTPRM, LIG1, EXD3, BCYRN1, LPCAT2, BCL2L12, SIRPA, WDR90, BCL2L11, NCAPD3, NCAPD2, DCAF4, DCAF6, DOC2A, PTRF, MGAM, TGIF1, KIF4A, CCDC92, ERBB2, CACNB1, SYPL2, CTIF, SCRIB, SLC29A1, WDR54, VWA5B2, MYO15B, OBSL1, DHX58, UNC45B, MEPCE, CDC42EP5, RECQL4, DNMT3A, GPD1, KLF13, EME1, SPHK1, ZNF521, ACACB, IG…	2085	3558	20726	1.0840148117593615	0.9993698848791573	0.04672761486533028	39.89158596538487
UCSC_TFBS	MEF2	1439	67.62218045112782	6.611013162938394E-9	MEF2C, PDP1, BTD, LDHD, RORA, GRIN3A, FAM210B, TMEM141, DIRAS1, HMCN1, DHX37, VNN1, RAB27A, TMEM14A, ARC, AIG1, TAF4B, OLFML2B, ZNF507, MYLK4, SIPA1L2, BCYRN1, SERPING1, GEM, TMEM130, PIK3IP1, LPCAT2, NCAPD3, GATS, ERMAP, ZNF788, DCAF4, DCAF6, PTRF, ASCC3, KIAA1524, SIPA1L1, MGAM, F2, HSD11B1, ABAT, EIF2AK3, MYBBP1A, KIAA1107, KIF4A, RALGPS2, CACNB1, NFKBIA, CHCHD4, MYBL1, FAM212A, MYBL2, SCRIB, …	2085	13131	20726	1.0893625150142623	1.1767596578282635E-6	1.4709503293186543E-7	8.127907802357726E-6
UCSC_TFBS	MEIS1	879	41.306390977443606	9.491334588317631E-5	MEF2C, RMRP, GRIN3A, RORA, TMEM141, SH3YL1, HMCN1, DHX37, LRRC37A3, FAM150B, TAF4B, AIG1, MYLK4, BCYRN1, LPCAT2, PIK3IP1, NCAPD3, NCAPD2, DCAF6, ASCC3, SIPA1L1, MGAM, HSD11B1, ABAT, MYBBP1A, EIF2AK3, ZNF519, KIF4A, FAM212A, MYBL1, MYBL2, SCRIB, SLC29A3, VWA5B2, NCAPG2, DUSP16, RCCD1, OBSL1, DHX58, RECQL4, ZNF521, IGIP, KIF3C, PLCXD2, ATP10B, NUAK1, EZH2, GPLD1, SIRPB2, STAC3, GTSE1, IL1RAP, QKI, …	2085	7941	20726	1.1003304043580397	0.016753450914405388	2.7693504605308394E-4	0.11662865758975682
UCSC_TFBS	MEIS1AHOXA9	632	29.69924812030075	0.026648628188441874	MEF2C, DLC1, DBF4B, XRCC2, AIF1, RORA, GRIN3A, MXI1, CTTNBP2, HMCN1, FAP, SERPINE1, FAM150B, CCNA2, PTPRM, PTPRG, PCBD1, MPDZ, TAF4B, SIPA1L2, ESPL1, BCYRN1, GEM, CCDC138, PIK3IP1, SIRPA, BCL2L11, NCAPD2, ADAMTS6, NME3, NME1, SIPA1L1, KIAA1524, F3, F2, HSD11B1, TGIF1, EIF2AK3, IL1R2, CCDC96, RALGPS2, RHPN1, GNAI1, CCDC167, ACP2, SYPL2, CTIF, HADHB, MCF2L2, SGK223, DAPL1, IL23A, RILPL2, MYO15B, RC…	2085	5889	20726	1.0668047935569018	0.991834235274907	0.031543810577150944	28.256726207876127
UCSC_TFBS	MEIS1BHOXA9	938	44.07894736842105	0.0010704868506534258	PDP1, MEF2C, BTD, LDHD, GRIN3A, RORA, HMCN1, DHX37, LRRC37A3, TMEM14A, ARC, ZNF507, AIG1, MYLK4, SIPA1L2, EXD3, ESPL1, BCYRN1, LPCAT2, TMEM130, NCAPD3, ERMAP, NCAPD2, ASCC3, KIAA1524, SIPA1L1, MGAM, ABAT, EIF2AK3, KIF4A, RALGPS2, FAM212A, MYBL1, CHCHD4, SCRIB, SGK223, SLC29A3, DUSP16, RCCD1, LAPTM4B, NDC80, ZNF521, IGIP, KIF3C, GAS6, TPRG1L, PLCXD2, ATP10B, SLC20A1, NUAK1, EZH2, GPLD1, STAC3, ASA…	2085	8659	20726	1.0768235209730357	0.17357715793040385	0.0018858306826544657	1.3081825948389803
UCSC_TFBS	MIF1	815	38.29887218045113	7.229525274312526E-6	PDP1, MEF2C, BTD, LDHD, GRIN3A, RORA, SART1, DIRAS1, HMCN1, DHX37, INCENP, LRRC37A3, TAF4B, AIG1, LIG1, MYLK4, ESPL1, PIK3IP1, NCAPD2, DOC2A, PTRF, SIPA1L1, ABAT, MYBBP1A, EIF2AK3, NFKBIA, FAM212A, MYBL2, SCRIB, SLC29A3, VWA5B2, OBSL1, RECQL4, ZNF521, ACACB, PLCXD2, NUAK2, ATP10B, NUAK1, ATP10A, RNF187, QKI, TMEM107, GFOD1, TARSL2, RAP2B, HYAL2, HYAL3, CPXM2, MMP15, RFTN1, KLHDC9, MTMR11, EPB41L3…	2085	7192	20726	1.1264641234731902	0.001286032501066403	3.676675695851728E-5	0.008887974728033488
UCSC_TFBS	MRF2	962	45.20676691729324	1.7597123829465132E-4	PDP1, MEF2C, AIF1, RMRP, PGAM2, RORA, GRIN3A, TMEM141, VNN1, LRRC37A3, RAB27A, ZNF507, AIG1, BCYRN1, PIK3IP1, GATS, NCAPD3, DCAF6, PTRF, ASCC3, SIPA1L1, MGAM, HSD11B1, IL36B, MYBBP1A, KIAA1107, ZNF519, KIF4A, RALGPS2, CACNB1, MYBL1, SCRIB, VWA5B2, NCAPG2, DUSP16, AHNAK2, OBSL1, DHX58, ZNF521, ACACB, IGIP, KIF3C, PLCXD2, ATP10B, SLC20A1, GPLD1, STAC3, IL1RAP, QKI, GFOD1, RAP2B, NFKBIZ, HYAL2, EGFL…	2085	8789	20726	1.0880404516982614	0.030840072357399162	4.3498365470573397E-4	0.2161329176990412
UCSC_TFBS	MSX1	778	36.56015037593985	0.0011285238371116228	PDP1, MEF2C, BTD, GRIN3A, RORA, SART1, SH3YL1, HMCN1, FAM150B, ARC, OLFML2B, TAF4B, ZNF507, AIG1, MYLK4, SERPING1, BCYRN1, GEM, TMEM130, NCAPD3, NCAPD2, PTRF, ASCC3, SIPA1L1, MGAM, KIF4A, CACNB1, MYBL1, SCRIB, SGK223, SLC29A3, OBSL1, RECQL4, ZNF521, NDC80, ACACB, IGIP, KIF3C, SERPINI2, POP1, PLCXD2, SLC20A1, ATP10B, NUAK1, ATP10A, STAC3, GTSE1, IL1RAP, QKI, TMEM107, GFOD1, TARSL2, HIST1H1A, LRRC2…	2085	7097	20726	1.0897182549859787	0.18207994197706012	0.0019494631074158386	1.3786550545927145
UCSC_TFBS	MYB	847	39.80263157894737	4.432236725742531E-4	PDP1, MEF2C, BTD, AIF1, PGAM2, RORA, SH3YL1, HMCN1, DHX37, VNN1, LIG1, NOXA1, ZNF507, MYLK4, EXD3, BCYRN1, PIK3IP1, GATS, NCAPD2, DCAF4, DCAF6, DOC2A, PTRF, ASCC3, MGAM, HSD11B1, EIF2AK3, ZSCAN5A, NFKBIA, CHCHD4, MYBL2, SCRIB, SLC29A3, DUSP16, RCCD1, AHNAK2, OBSL1, DHX58, LAPTM4B, RECQL4, NDC80, ZNF521, ACACB, TOB2P1, POP5, ATP10B, SLC20A1, NUAK2, NUAK1, ATP10A, LRRC18, GTSE1, IL1RAP, QKI, TARSL2…	2085	7715	20726	1.0913320620237446	0.07587811206345452	8.963174160928622E-4	0.5435593442360664
UCSC_TFBS	MYCMAX	1196	56.20300751879699	2.405095021592951E-5	MEF2C, AIF1, PGAM2, RORA, GRIN3A, SART1, SH3YL1, DIRAS1, HMCN1, DHX37, BTBD2, SERPINE1, LRRC37A3, FAM150B, ARC, LIG1, AIG1, TAF4B, OLFML2B, ZNF507, SIPA1L2, EXD3, ESPL1, BCYRN1, GEM, TMEM130, LPCAT2, PIK3IP1, NCAPD3, NCAPD2, DCAF4, DCAF6, GLUL, DOC2A, PTRF, ASCC3, SIPA1L1, HSD11B1, EIF2AK3, MYBBP1A, ZNF519, KIF4A, RALGPS2, CACNB1, NFKBIA, CHCHD4, MYBL2, SCRIB, SLC29A1, SLC29A3, VWA5B2, DUSP16, RC…	2085	11009	20726	1.0799228797541494	0.004271969687677624	9.108352443443213E-5	0.029565417432153573
UCSC_TFBS	MYOD	1031	48.44924812030075	0.0021173477348365747	MEF2C, BTD, RMRP, LDHD, PGAM2, RORA, SART1, HMCN1, DHX37, LRRC37A3, ARC, PCBD1, LIG1, OLFML2B, ZNF507, AIG1, MYLK4, SIPA1L2, EXD3, ESPL1, BCYRN1, TMEM130, GATS, NCAPD3, NCAPD2, DCAF6, DOC2A, ASCC3, KIAA1524, SIPA1L1, F2, ABAT, EIF2AK3, MYBBP1A, KIAA1107, KIF4A, RALGPS2, CACNB1, FAM212A, MYBL2, SCRIB, SLC29A1, SGK223, SLC29A3, VWA5B2, DUSP16, RCCD1, OBSL1, AHNAK2, DHX58, RECQL4, LAPTM4B, ZNF521, A…	2085	9623	20726	1.0650196334670807	0.31428107276537454	0.003275384727231212	2.572270937025334
UCSC_TFBS	MYOGNF1	904	42.4812030075188	1.1436720908021372E-5	PDP1, MEF2C, AIF1, PGAM2, GRIN3A, RORA, TMEM141, TMEM140, DIRAS1, SH3YL1, HMCN1, DHX37, INCENP, BTBD2, SERPINE1, LRRC37A3, FAM150B, ARC, PCBD1, AIG1, MYLK4, EXD3, ESPL1, GEM, LPCAT2, NCAPD3, NCAPD2, PTRF, ASCC3, KIAA1524, SIPA1L1, F2, HSD11B1, ABAT, EIF2AK3, KIF4A, RALGPS2, CACNB1, ZSCAN5A, NFKBIA, FAM212A, SCRIB, SLC29A1, SGK223, SLC29A3, VWA5B2, RCCD1, AHNAK2, OBSL1, DHX58, RECQL4, ZNF521, ACAC…	2085	8081	20726	1.1120204096591555	0.002033677233297948	5.357087983925979E-5	0.014059964867318975
UCSC_TFBS	MZF1	896	42.10526315789473	0.0034489941086110845	MEF2C, AIF1, GRIN3A, RORA, SART1, DIRAS1, SH3YL1, LRRC37A3, ARC, TAF4B, MYLK4, SIPA1L2, EXD3, ZNF502, ESPL1, BCYRN1, GATS, NCAPD3, ERMAP, NCAPD2, DCAF6, CD163L1, DOC2A, PTRF, ASCC3, F2, MYBBP1A, KIF4A, RALGPS2, CACNB1, NFKBIA, FAM212A, SCRIB, SLC29A1, SLC29A3, VWA5B2, DUSP16, OBSL1, DHX58, GGH, ZNF521, ACACB, IGIP, KIF3C, PLCXD2, ATP10B, NUAK2, NUAK1, ATP10A, STAC3, GTSE1, ZNF343, TMEM107, GFOD1,…	2085	8328	20726	1.0694899987790747	0.4593494254184727	0.004947254861369155	4.158743459582793
UCSC_TFBS	NF1	748	35.150375939849624	2.7909309216218786E-8	KIFC2, DLC1, PDP1, MEF2C, MASP1, AIF1, RMRP, PTGS1, RORA, MXI1, TMEM140, CITED2, HIST1H2BO, CTTNBP2, DIRAS1, HIST1H2BM, HIST1H2BN, HMCN1, HIST1H2BI, BTBD2, HIST1H2BJ, CDCA2, MAP2K6, H1F0, ARC, PTPRM, PTPRG, OLFML2B, MYLK4, EXD3, ESPL1, BCYRN1, PIK3IP1, PDCD1LG2, BCL2L11, GATS, ERMAP, NCAPD2, ADAMTS6, GRB10, NME3, PTRF, SIPA1L1, F2, HSD11B1, TGIF1, PELO, MYBBP1A, KIAA1107, RALGPS2, NFKBIA, PPCDC, …	2085	6332	20726	1.1742758414872652	4.967844766667895E-6	4.516232713358548E-7	3.431308611689943E-5
UCSC_TFBS	NFAT	800	37.59398496240601	1.6859228696983503E-5	MEF2C, GRIN3A, RORA, TMEM141, HMCN1, ARC, OLFML2B, TAF4B, AIG1, MYLK4, SIPA1L2, BCYRN1, TMEM130, NCAPD2, ERMAP, DCAF4, PTRF, SIPA1L1, F3, KIAA1524, ABAT, MYBBP1A, KIF4A, MYBL1, SLC29A1, SGK223, SLC29A3, RECQL4, GGH, NDC80, ZNF521, ACACB, IGIP, KIF3C, SERPINI2, SLC20A1, NUAK2, ATP10B, NUAK1, ATP10A, EZH2, GPLD1, ASAH1, IL1RAP, ZNRF2P1, TMEM107, GFOD1, TARSL2, SH3PXD2B, NFKBIZ, RAP2A, EGFL7, EGFL6,…	2085	7085	20726	1.1224307780310685	0.002996469601633689	7.144906656375571E-5	0.02072560016198599
UCSC_TFBS	NFE2	686	32.23684210526316	1.903200540176029E-5	KIFC2, MEF2C, KIFC1, PTGS1, PGD, PGAM2, RORA, GRIN3A, TMEM140, CTTNBP2, HMCN1, OSCAR, CDCA2, VNN1, H1F0, ARC, PTPRM, PTPRG, MPDZ, AIG1, SIPA1L2, ESPL1, BCYRN1, GEM, SIRPA, BCL2L11, NCAPD2, DCAF4, ADAMTS6, GRB10, NME3, DOC2A, OR52K2, SIPA1L1, F3, F2, MGAM, ABAT, PELO, EIF2AK3, IL1R2, KIF4A, ERBB2, CACNB1, NFKBIA, SYPL2, CTIF, HADHB, SLC29A1, WDR54, SLC29A3, IL23A, PROCR, VWA5B2, NCAPG2, TCF3, TUBB…	2085	5995	20726	1.1374815543728487	0.003381997319205521	7.699088148760413E-5	0.023396378415729835
UCSC_TFBS	NFKAPPAB	674	31.67293233082707	3.0001798302560327E-4	KIFC2, DLC1, AIF1, RMRP, PTGS1, RORA, WDR74, ADTRP, HMCN1, BTBD2, CDCA2, VNN1, FAM150B, ARC, PTPRM, PTPRG, LIG1, SIPA1L2, SERPING1, LPCAT2, PIK3IP1, WDR90, BCL2L12, PDCD1LG2, ERMAP, NCAPD2, GRB10, DCAF6, DOC2A, PTRF, ASCC3, IFNB1, SIPA1L1, ABAT, TGIF1, PELO, MYBBP1A, IL1R2, ZNF519, KIF4A, CACNB1, NFKBIA, CCDC167, MYBL2, NAGK, SYPL2, MANF, SCRIB, CTIF, SLC29A1, MCF2L2, SGK223, DAPL1, WDR54, IL23A,…	2085	6011	20726	1.1146091478173308	0.05200989404843037	6.591803431584831E-4	0.3682327133427532
UCSC_TFBS	NFKAPPAB50	417	19.595864661654137	0.005772747929718242	MEF2C, KIFC1, AIF1, RMRP, PGAM2, RORA, CTTNBP2, ADTRP, DIRAS1, HMCN1, FAP, OSCAR, CDCA3, ARC, PTPRM, PTPRG, NOXA1, SIPA1L2, ZNF502, EXD3, ESPL1, SIRPA, BCL2L12, GATS, CCDC134, NCAPD2, DCAF6, NME3, PTRF, MYBBP1A, CCDC96, CACNB1, CCDC167, FAM212A, SYPL2, CTIF, MANF, NCAPG2, OBSL1, TCF3, MEPCE, TUBB4A, ARHGEF10L, CDC42EP5, RECQL4, GPD1, KLF13, SPHK1, TNNI1, GOLGA7B, WDR63, DEPTOR, ZNF385A, SLC20A1, …	2085	3713	20726	1.1164018314031783	0.6431809492793092	0.00789579000716023	6.870452476208233
UCSC_TFBS	NFKAPPAB65	446	20.958646616541355	2.9121001483700163E-6	DLC1, KIFC1, BTD, AIF1, GRIN3A, RORA, MXI1, SART1, ADTRP, HMCN1, CDCA2, TIGD7, CDCA3, TMEM14A, H1F0, PTPRG, ZNF507, CCDC138, SIRPA, BCL2L12, WDR90, BCL2L11, GATS, CCDC134, GRB10, ASCC3, F3, SIPA1L1, ABAT, MYBBP1A, EIF2AK3, CD226, ERBB2, NFKBIA, SLC29A3, DUSP16, OBSL1, FAM162A, ARHGEF10L, CDC42EP5, RECQL4, DNMT3A, MAP2K3, NUF2, PPFIBP1, PCDH12, ZNF521, IGIP, KIF3C, TNNI1, SHOX2, TGFBR3, ZNF385A, P…	2085	3661	20726	1.211001174476971	5.182202586319073E-4	2.1597874310774756E-5	0.0035802217443037243
UCSC_TFBS	NFKB	933	43.84398496240601	3.2232935691907583E-4	MEF2C, BTD, AIF1, RMRP, PGAM2, RORA, SART1, HMCN1, SERPINE1, FAM150B, LIG1, TAF4B, OLFML2B, ZNF507, MYLK4, EXD3, ZNF502, SERPING1, BCYRN1, GEM, PIK3IP1, TMEM130, GATS, NCAPD3, ERMAP, NCAPD2, DCAF6, PTRF, ASCC3, SIPA1L1, F2, IL36B, ABAT, EIF2AK3, KIAA1107, ZNF519, KIF4A, RALGPS2, NFKBIA, FAM212A, MYBL2, SCRIB, SLC29A1, SGK223, VWA5B2, DUSP16, OBSL1, DHX58, FAM213B, ZNF521, ACACB, KIF3C, SERPINI2, …	2085	8539	20726	1.08613564002996	0.05576846641525457	6.9113303676549E-4	0.3955671727660759
UCSC_TFBS	NFY	981	46.099624060150376	1.539661974343739E-10	PDP1, MEF2C, BTD, AIF1, RORA, GRIN3A, HMCN1, ARC, TAF4B, AIG1, MYLK4, SIPA1L2, ESPL1, BCYRN1, GEM, PIK3IP1, NCAPD3, NCAPD2, DCAF6, DOC2A, PTRF, SIPA1L1, MGAM, ABAT, EIF2AK3, MYBBP1A, KIAA1107, KIF4A, CACNB1, NFKBIA, FAM212A, CHCHD4, SCRIB, SGK223, SLC29A3, VWA5B2, RCCD1, AHNAK2, DHX58, RECQL4, GGH, ZNF521, TSPO2, PLCXD2, SLC20A1, NUAK1, EZH2, ASAH1, GTSE1, IL1RAP, QKI, TMEM107, DPEP2, RAP2B, RAP2…	2085	8403	20726	1.1604971502983261	2.740597848660542E-8	9.135326273224109E-9	1.8929365852571323E-7
UCSC_TFBS	NGFIC	555	26.080827067669173	0.007340262877410946	KIFC2, MEF2C, PDP1, DLC1, AIF1, CCDC146, RORA, SART1, CTTNBP2, ADTRP, HIST1H2BM, HMCN1, HIST1H2BI, INCENP, HIST1H2BJ, ARC, PTPRG, NOXA1, EXD3, BCYRN1, GEM, TMEM130, BCL2L12, CCDC134, DCAF6, DOC2A, PTRF, ABAT, RALGPS2, IL1R1, CCDC92, ERBB2, CACNB1, PPCDC, SYPL2, MANF, CTIF, HADHB, SLC29A1, RILPL1, SLC29A3, VWA5B2, DUSP16, OBSL1, MEPCE, DHX58, KIAA1683, CCDC84, KLF13, IL1RN, EME1, FAM213B, ACACB, K…	2085	5054	20726	1.0916091819856344	0.7305535634763632	0.00952649082220991	8.659662140846791
UCSC_TFBS	NKX22	844	39.661654135338345	8.092139328462234E-5	PDP1, MEF2C, GRIN3A, RORA, TMEM141, HMCN1, LRRC37A3, TAF4B, NOXA1, AIG1, SIPA1L2, BCYRN1, LPCAT2, PIK3IP1, NCAPD2, GLUL, DCAF6, ASCC3, SIPA1L1, KIAA1524, MGAM, HSD11B1, ABAT, MYBBP1A, EIF2AK3, KIF4A, RALGPS2, MYBL1, SCRIB, SGK223, SLC29A3, NCAPG2, FGL2, ZNF521, IGIP, RGS5, PLCXD2, ATP10B, NUAK1, ATP10A, EZH2, RNF187, STAC3, ASAH1, GTSE1, IL1RAP, QKI, TMEM107, GFOD1, TARSL2, GAPT, NFKBIZ, RAP2A, H…	2085	7591	20726	1.1052305724910259	0.014301341065191986	2.483241767964328E-4	0.0994433297533015
UCSC_TFBS	NKX25	1220	57.330827067669176	1.6504717553890446E-6	MEF2C, BTD, RMRP, RORA, GRIN3A, TMEM141, SH3YL1, HMCN1, LRRC37A3, RAB27A, LIG1, AIG1, TAF4B, OLFML2B, ZNF507, MYLK4, SIPA1L2, EXD3, BCYRN1, LPCAT2, GATS, DCAF4, DCAF6, GLUL, ASCC3, KIAA1524, SIPA1L1, MGAM, HSD11B1, EIF2AK3, MYBBP1A, ZNF519, KIF4A, RALGPS2, CACNB1, MYBL1, MYBL2, SCRIB, SLC29A3, NCAPG2, DUSP16, RCCD1, DHX58, LAPTM4B, ZNF521, IGIP, KIF3C, RGS5, PLCXD2, ATP10B, SLC20A1, NUAK1, EZH2, …	2085	11123	20726	1.0903033035227847	2.9374106454171933E-4	1.2773145157352062E-5	0.002029153073856982
UCSC_TFBS	NKX3A	829	38.95676691729324	0.06900827035443245	MEF2C, BTD, GRIN3A, RORA, SH3YL1, HMCN1, FAM150B, RAB27A, PCBD1, TAF4B, NOXA1, ZNF507, AIG1, MYLK4, SIPA1L2, ZNF502, ESPL1, BCYRN1, LPCAT2, GATS, ERMAP, DCAF6, ASCC3, SIPA1L1, F3, KIAA1524, MGAM, EIF2AK3, KIF4A, RALGPS2, NFKBIA, MYBL1, SGK223, SLC29A3, NCAPG2, DUSP16, DHX58, LAPTM4B, GGH, NDC80, ZNF521, IGIP, KIF3C, SERPINI2, RGS5, PLCXD2, SLC20A1, ATP10B, ATP10A, EZH2, STAC3, IL1RAP, QKI, TARSL2…	2085	7919	20726	1.0406234830294623	0.9999970327339125	0.07511427458400155	58.485050182931445
UCSC_TFBS	NKX61	826	38.81578947368421	4.050234385139123E-5	PDP1, MEF2C, GRIN3A, RORA, HMCN1, TMEM14A, ARC, PCBD1, TAF4B, ZNF507, AIG1, MYLK4, SIPA1L2, BCYRN1, LPCAT2, GATS, NCAPD2, ASCC3, SIPA1L1, F3, F2, HSD11B1, EIF2AK3, KIAA1107, KIF4A, RALGPS2, MYBL1, CHCHD4, SGK223, SLC29A3, NCAPG2, DUSP16, RECQL4, GGH, ZNF521, ACACB, IGIP, TSPO2, RGS5, PLCXD2, NUAK2, ATP10B, NUAK1, ATP10A, EZH2, LRRC18, STAC3, ASAH1, IL1RAP, SLC22A4, ZNRF2P1, QKI, GFOD1, RAP2B, NFK…	2085	7383	20726	1.112132707486997	0.007183636651616476	1.4135399306602903E-4	0.04978420606138734
UCSC_TFBS	NMYC	590	27.725563909774436	0.001587400029696677	KIFC2, HGSNAT, MEF2C, DLC1, KIFC1, RMRP, PTGS1, SLC9A2, GRIN3A, RORA, DHX37, SERPINE1, LRRC37A3, MAP2K6, CDCA3, ARC, PTPRG, MPDZ, OLFML2B, TAF4B, SIPA1L2, BCYRN1, GEM, PIK3IP1, LPCAT2, BCL2L12, BCL2L11, NCAPD2, CCDC134, ADAMTS6, NME3, PTRF, NME1, TGIF1, MYBBP1A, CCDC96, GNAI1, CACNB1, NFKBIA, CCDC167, CHCHD4, PPCDC, MYBL2, SYPL2, MANF, CTIF, SCRIB, SLC29A1, WDR54, VWA5B2, AHNAK2, OBSL1, MEPCE, UN…	2085	5293	20726	1.1080504951791448	0.24631570726624874	0.002567441275538207	1.9342281613366263
UCSC_TFBS	NRSF	1025	48.16729323308271	5.1354521290982114E-6	MEF2C, BTD, AIF1, RMRP, PGAM2, RORA, GRIN3A, TMEM141, TMEM140, DIRAS1, HMCN1, DHX37, SERPINE1, LIG1, TAF4B, ZNF507, AIG1, SIPA1L2, EXD3, ESPL1, BCYRN1, PIK3IP1, NCAPD3, GATS, ERMAP, NCAPD2, DCAF4, DCAF6, DOC2A, PTRF, ASCC3, SIPA1L1, MGAM, ABAT, MYBBP1A, KIAA1107, ZNF519, KIF4A, RALGPS2, CACNB1, NFKBIA, FAM212A, CHCHD4, SCRIB, SLC29A1, SGK223, SLC29A3, VWA5B2, DUSP16, RCCD1, OBSL1, FGL2, DHX58, RE…	2085	9234	20726	1.1034265505074823	9.136951523206482E-4	2.856561781283684E-5	0.006313596920892728
UCSC_TFBS	OCT	895	42.05827067669173	1.463132779891855E-6	PDP1, MEF2C, AIF1, RMRP, GRIN3A, RORA, HMCN1, VNN1, TMEM14A, PCBD1, OLFML2B, ZNF507, MYLK4, SIPA1L2, EXD3, BCYRN1, NCAPD3, DCAF6, PTRF, ASCC3, SIPA1L1, F2, MGAM, EIF2AK3, KIAA1107, KIF4A, RALGPS2, CACNB1, NFKBIA, MYBL1, SGK223, SLC29A3, RCCD1, AHNAK2, FGL2, LAPTM4B, RECQL4, ZNF521, IGIP, POP5, PLCXD2, ATP10B, SLC20A1, NUAK2, NUAK1, EZH2, ATP10A, GPLD1, STAC3, IL1RAP, QKI, TMEM107, GAPT, NFKBIZ, R…	2085	7903	20726	1.1257461954010117	2.604039143692116E-4	1.2401724305388662E-5	0.0017988332785212613
UCSC_TFBS	OCT1	1650	77.5375939849624	0.010130286249411887	MEF2C, BTD, AIF1, RORA, VNN1, FAM150B, ZNF391, RAB27A, AIG1, SIPA1L2, BCYRN1, GEM, GATS, DCAF4, DCAF6, DOC2A, PTRF, ASCC3, SIPA1L1, HSD11B1, IL36B, EIF2AK3, MYBBP1A, RALGPS2, CACNB1, NFKBIA, MYBL1, DUSP16, DHX58, GGH, NDC80, ACACB, IGIP, GAS6, RGS5, POP1, POP5, ATP10B, NUAK2, NUAK1, ATP10A, EZH2, GPLD1, LRRC18, ZNF343, IL1RAP, SLC22A4, TARSL2, CCDC28B, GAPT, NFKBIZ, EGFL7, EGFL6, ANP32E, FLJ10038…	2085	15978	20726	1.026528383001447	0.8367359626844573	0.012771547825975449	11.766362058639967
UCSC_TFBS	OLF1	857	40.27255639097744	1.8382048988029604E-4	AIF1, RORA, HMCN1, INCENP, SERPINE1, LRRC37A3, ARC, LIG1, TAF4B, NOXA1, OLFML2B, EXD3, BCYRN1, GEM, PIK3IP1, TMEM130, NCAPD3, DOC2A, PTRF, ASCC3, F2, ABAT, MYBBP1A, KIF4A, CACNB1, FAM212A, SCRIB, SLC29A3, VWA5B2, RCCD1, AHNAK2, OBSL1, FGL2, DHX58, RECQL4, NDC80, ZNF521, ACACB, IGIP, KIF3C, GAS6, POP1, PLCXD2, ATP10B, SLC20A1, NUAK2, NUAK1, GPLD1, STAC3, GTSE1, SLC22A4, TMEM107, GFOD1, RAP2B, HYAL…	2085	7761	20726	1.097671966794558	0.03219344821562642	4.481605717194803E-4	0.22576358805220798
UCSC_TFBS	P300	670	31.484962406015036	0.05667793665040884	PDP1, KIFC1, DBF4B, BTD, AIF1, RMRP, PTGS1, PGD, RORA, GRIN3A, WDR74, CTTNBP2, HMCN1, BTBD2, WDR76, FAM150B, H1F0, PTPRM, PTPRG, MPDZ, NOXA1, ZNF507, SIPA1L2, EXD3, ESPL1, BCYRN1, GEM, PIK3IP1, TMEM130, WDR90, SIRPA, CCDC134, DOC2A, NME1, PELO, CCDC92, ERBB2, CACNB1, NFKBIA, ACP2, SYPL2, MANF, SLC29A1, SLC29A3, IL23A, NCAPG2, OBSL1, CDC42EP3, MEPCE, DHX58, SLC28A3, CDC42EP5, RECQL4, DNMT3A, KLF13…	2085	6339	20726	1.05066311361701	0.9999691341228412	0.06284971542833229	51.195782531686305
UCSC_TFBS	P53	1229	57.75375939849624	6.763775954669907E-4	MEF2C, AIF1, RMRP, LDHD, RORA, GRIN3A, SART1, TMEM140, HMCN1, BTBD2, SERPINE1, ARC, AIG1, NOXA1, ZNF507, MYLK4, SIPA1L2, ZNF502, ESPL1, BCYRN1, GEM, TMEM130, ERMAP, NCAPD2, DCAF4, DCAF6, DOC2A, PTRF, ASCC3, SIPA1L1, MGAM, F2, HSD11B1, ABAT, EIF2AK3, MYBBP1A, KIF4A, CACNB1, ZSCAN5A, NFKBIA, CHCHD4, FAM212A, MYBL1, SCRIB, SLC29A1, SGK223, SLC29A3, DUSP16, OBSL1, AHNAK2, RECQL4, LAPTM4B, FAM213B, ZN…	2085	11523	20726	1.0602194214427987	0.11346612903034181	0.0012281833960279265	0.8284032518664275
UCSC_TFBS	PAX2	1135	53.33646616541353	1.565349627668962E-7	MEF2C, BTD, AIF1, LDHD, RORA, GRIN3A, SART1, TMEM140, SH3YL1, HMCN1, BTBD2, SERPINE1, LRRC37A3, FAM150B, TMEM14A, ARC, AIG1, TAF4B, OLFML2B, ZNF507, MYLK4, SIPA1L2, EXD3, BCYRN1, PIK3IP1, NCAPD3, ERMAP, NCAPD2, DCAF4, DCAF6, DOC2A, ASCC3, F3, SIPA1L1, MGAM, ABAT, EIF2AK3, MYBBP1A, KIF4A, CACNB1, NFKBIA, FAM212A, MYBL1, MYBL2, SCRIB, SLC29A1, SLC29A3, VWA5B2, NCAPG2, RCCD1, OBSL1, DHX58, RECQL4, L…	2085	10171	20726	1.1092811720538032	2.7862837377767846E-5	1.7414500808055067E-6	1.9245169121662187E-4
UCSC_TFBS	PAX3	811	38.1109022556391	0.0022106551009763603	MEF2C, BTD, AIF1, GRIN3A, RORA, FAM210B, TMEM141, HMCN1, BTBD2, INCENP, SERPINE1, TAF4B, OLFML2B, MYLK4, EXD3, ZNF502, BCYRN1, GATS, DCAF6, CD163L1, PTRF, ASCC3, SIPA1L1, F2, MGAM, EIF2AK3, KIAA1107, KIF4A, FAM212A, MYBL1, SLC29A3, VWA5B2, OBSL1, DHX58, LAPTM4B, RECQL4, ZNF521, ACACB, KIF3C, POP1, PLCXD2, SLC20A1, NUAK2, NUAK1, ATP10A, EZH2, GTSE1, ZNF343, IL1RAP, SLC22A4, QKI, TMEM107, GFOD1, CC…	2085	7458	20726	1.0809557342058775	0.3256002160718149	0.003390207403633716	2.6842148500640484
UCSC_TFBS	PAX4	1492	70.11278195488721	8.938628772766518E-7	MEF2C, PDP1, BTD, AIF1, RMRP, LDHD, RORA, GRIN3A, FAM210B, SART1, SH3YL1, HMCN1, DHX37, INCENP, SERPINE1, VNN1, RAB27A, ARC, LIG1, AIG1, ZNF507, TAF4B, OLFML2B, MYLK4, SIPA1L2, EXD3, ESPL1, BCYRN1, GEM, PIK3IP1, LPCAT2, NCAPD3, GATS, ERMAP, NCAPD2, DCAF6, DOC2A, PTRF, ASCC3, KIAA1524, SIPA1L1, MGAM, F2, EIF2AK3, MYBBP1A, KIAA1107, KIF4A, RALGPS2, CACNB1, NFKBIA, CHCHD4, MYBL1, MYBL2, SCRIB, SLC29…	2085	13868	20726	1.069459701924068	1.5909500631161588E-4	7.955351519206566E-6	0.001098953889389076
UCSC_TFBS	PAX5	1074	50.46992481203007	5.077235856599426E-5	AIF1, RMRP, LDHD, PGAM2, RORA, GRIN3A, FAM210B, TMEM141, SART1, TMEM140, SH3YL1, DIRAS1, HMCN1, DHX37, SERPINE1, LRRC37A3, ARC, PCBD1, LIG1, AIG1, TAF4B, OLFML2B, SIPA1L2, EXD3, ESPL1, BCYRN1, TMEM130, LPCAT2, ERMAP, NCAPD2, DCAF4, DCAF6, DOC2A, PTRF, F3, F2, ABAT, EIF2AK3, MYBBP1A, CACNB1, FAM212A, MYBL2, SCRIB, SGK223, SLC29A3, VWA5B2, OBSL1, AHNAK2, DHX58, RECQL4, NDC80, ZNF521, ACACB, IGIP, K…	2085	9829	20726	1.0861864501683829	0.008996991921413344	1.6735098155074013E-4	0.06240416567294682
UCSC_TFBS	PAX6	1003	47.133458646616546	0.003270529036872866	MEF2C, RORA, FAM210B, TMEM141, SART1, HMCN1, DHX37, SERPINE1, VNN1, LRRC37A3, NOXA1, TAF4B, AIG1, MYLK4, SIPA1L2, EXD3, ZNF502, ESPL1, BCYRN1, TMEM130, NCAPD3, NCAPD2, DCAF4, DCAF6, DOC2A, PTRF, ASCC3, SIPA1L1, F2, MGAM, ABAT, EIF2AK3, MYBBP1A, KIF4A, RALGPS2, NFKBIA, FAM212A, MYBL1, SCRIB, SGK223, SLC29A3, VWA5B2, NCAPG2, DUSP16, OBSL1, DHX58, RECQL4, ZNF521, IGIP, SERPINI2, RGS5, POP5, PLCXD2, …	2085	9378	20726	1.0631636980882344	0.44183922193367065	0.004768171622212658	3.947513157526983
UCSC_TFBS	PBX1	1089	51.17481203007519	8.140520669142111E-5	MEF2C, BTD, AIF1, RORA, GRIN3A, FAM210B, SH3YL1, HMCN1, INCENP, VNN1, ZNF391, TMEM14A, ARC, AIG1, OLFML2B, ZNF507, MYLK4, SIPA1L2, BCYRN1, SERPING1, LPCAT2, PIK3IP1, NCAPD3, NCAPD2, DCAF6, DOC2A, PTRF, ASCC3, KIAA1524, F3, SIPA1L1, MGAM, F2, HSD11B1, EIF2AK3, KIAA1107, KIF4A, RALGPS2, NFKBIA, SCRIB, SLC29A1, SLC29A3, AHNAK2, FGL2, DHX58, FAM213B, ZNF521, IGIP, SERPINI2, RGS5, POP1, PLCXD2, ATP10B…	2085	10004	20726	1.082090616990614	0.014386231472066302	2.414827818210119E-4	0.10003760894913283
UCSC_TFBS	POU3F2	1131	53.1484962406015	1.654152775571159E-5	PDP1, MEF2C, RMRP, LDHD, RORA, GRIN3A, FAM210B, HMCN1, INCENP, SERPINE1, ARC, AIG1, TAF4B, OLFML2B, ZNF507, MYLK4, EXD3, ZNF502, ESPL1, BCYRN1, GEM, LPCAT2, NCAPD3, NCAPD2, DCAF6, GLUL, ASCC3, KIAA1524, SIPA1L1, MGAM, F2, HSD11B1, ABAT, EIF2AK3, KIAA1107, KIF4A, RALGPS2, NFKBIA, CHCHD4, MYBL1, SGK223, SLC29A3, VWA5B2, NCAPG2, DUSP16, OBSL1, FGL2, RECQL4, GGH, NDC80, ZNF521, ACACB, IGIP, GAS6, RGS…	2085	10338	20726	1.0875156404185995	0.002940085750860577	7.181245290299731E-5	0.0203350765075605
UCSC_TFBS	POU6F1	790	37.12406015037594	0.0014330575122861787	PDP1, MEF2C, AIF1, GRIN3A, RORA, TMEM141, HMCN1, VNN1, TMEM14A, OLFML2B, TAF4B, ZNF507, AIG1, MYLK4, SIPA1L2, ZNF502, BCYRN1, GEM, LPCAT2, PIK3IP1, NCAPD2, DCAF6, PTRF, ASCC3, SIPA1L1, F2, HSD11B1, ABAT, EIF2AK3, KIF4A, RALGPS2, MYBL1, SLC29A3, NCAPG2, DUSP16, AHNAK2, LAPTM4B, GGH, FAM213B, ZNF521, NDC80, IGIP, SERPINI2, PLCXD2, ATP10B, NUAK1, ATP10A, ASAH1, IL1RAP, QKI, GFOD1, RAP2B, NFKBIZ, RAP…	2085	7227	20726	1.086621943624013	0.22529052213825296	0.0024514823815383613	1.7476834625125393
UCSC_TFBS	PPARA	1000	46.99248120300752	0.005808962931123097	MEF2C, BTD, AIF1, RMRP, LDHD, PGAM2, RORA, GRIN3A, TMEM141, HMCN1, DHX37, INCENP, BTBD2, VNN1, FAM150B, TMEM14A, ARC, PCBD1, ZNF507, AIG1, SIPA1L2, EXD3, ESPL1, SERPING1, BCYRN1, PIK3IP1, TMEM130, NCAPD3, NCAPD2, DCAF6, PTRF, ASCC3, SIPA1L1, MGAM, F2, EIF2AK3, MYBBP1A, KIF4A, CACNB1, FAM212A, SCRIB, SGK223, SLC29A3, VWA5B2, RCCD1, OBSL1, DHX58, RECQL4, LAPTM4B, NDC80, ZNF521, IGIP, TSPO2, RGS5, P…	2085	9391	20726	1.0585164069787723	0.6454870146095479	0.007884859308395775	6.912150143928331
UCSC_TFBS	PPARG	1569	73.7312030075188	6.896648039955835E-8	MEF2C, BTD, AIF1, RORA, SART1, DIRAS1, DHX37, BTBD2, VNN1, RAB27A, ARC, PCBD1, AIG1, NOXA1, SIPA1L2, BCYRN1, GEM, GATS, DCAF4, DCAF6, DOC2A, ASCC3, SIPA1L1, HSD11B1, IL36B, EIF2AK3, MYBBP1A, RALGPS2, CACNB1, NFKBIA, MYBL1, DUSP16, DHX58, NDC80, ACACB, IGIP, GAS6, TOB2P1, RGS5, POP1, POP5, NUAK2, ATP10B, NUAK1, ATP10A, EZH2, GPLD1, RNF187, GTSE1, IL1RAP, SLC22A4, TARSL2, GAPT, NFKBIZ, EGFL6, FLJ10…	2085	14568	20726	1.0706128342795287	1.2275958587104618E-5	8.768591824859229E-7	8.479078489331826E-5
UCSC_TFBS	RFX1	1140	53.57142857142857	0.001080751831945936	MEF2C, AIF1, RMRP, PGAM2, RORA, GRIN3A, TMEM140, DIRAS1, HMCN1, INCENP, SERPINE1, VNN1, FAM150B, ZNF391, RAB27A, ARC, PCBD1, LIG1, AIG1, TAF4B, OLFML2B, ZNF507, MYLK4, SIPA1L2, EXD3, ZNF502, ESPL1, BCYRN1, GEM, TMEM130, LPCAT2, PIK3IP1, NCAPD3, GATS, NCAPD2, DCAF4, DCAF6, DOC2A, PTRF, ASCC3, KIAA1524, SIPA1L1, MGAM, HSD11B1, ABAT, MYBBP1A, KIAA1107, KIF4A, CACNB1, NFKBIA, CHCHD4, MYBL2, SCRIB, SL…	2085	10661	20726	1.0629585816385818	0.17508741449813459	0.001885258459938588	1.320650400479495
UCSC_TFBS	ROAZ	845	39.70864661654135	0.003170521242792144	AIF1, RMRP, LDHD, PGAM2, RORA, FAM210B, TMEM141, HMCN1, INCENP, ARC, PCBD1, NOXA1, OLFML2B, MYLK4, EXD3, ESPL1, SERPING1, BCYRN1, PIK3IP1, TMEM130, PTRF, MGAM, KIF4A, RALGPS2, FAM212A, CHCHD4, SCRIB, SGK223, SLC29A3, VWA5B2, RCCD1, AHNAK2, OBSL1, RECQL4, ZNF521, ACACB, IGIP, TSPO2, PLCXD2, NUAK1, ATP10A, STAC3, GTSE1, TARSL2, DPEP2, RAP2B, SH3PXD2B, HYAL2, HYAL3, EGFL7, EGFL6, CPXM2, MMP15, RFTN1…	2085	7816	20726	1.074686003500168	0.4317815408141682	0.004699334437259339	3.828957572154301
UCSC_TFBS	RORA1	812	38.15789473684211	0.022815145112996385	PDP1, MEF2C, PGAM2, GRIN3A, RORA, SART1, DIRAS1, SH3YL1, HMCN1, RAB27A, TAF4B, OLFML2B, ZNF507, MYLK4, SIPA1L2, EXD3, BCYRN1, GEM, LPCAT2, NCAPD3, NCAPD2, DCAF6, DOC2A, PTRF, ASCC3, SIPA1L1, F2, MGAM, IL36B, EIF2AK3, KIAA1107, KIF4A, CACNB1, NFKBIA, MYBL1, CHCHD4, SCRIB, SGK223, SLC29A3, OBSL1, DHX58, ZNF521, ACACB, GAS6, RGS5, POP1, PLCXD2, SLC20A1, ATP10B, ATP10A, GPLD1, ASAH1, IL1RAP, QKI, TME…	2085	7648	20726	1.0554012020509116	0.9835616785978328	0.027375997573580335	24.704520125568298
UCSC_TFBS	RORA2	889	41.776315789473685	3.550568021608355E-4	MEF2C, BTD, GRIN3A, RORA, TMEM140, HMCN1, FAM150B, PCBD1, LIG1, TAF4B, ZNF507, AIG1, MYLK4, SIPA1L2, ESPL1, SERPING1, BCYRN1, TMEM130, GATS, ERMAP, DCAF6, ASCC3, F3, KIAA1524, MGAM, IL36B, ABAT, KIF4A, RALGPS2, CACNB1, NFKBIA, FAM212A, SGK223, NCAPG2, DUSP16, DHX58, LAPTM4B, ZNF521, KIF3C, TSPO2, RGS5, PLCXD2, ATP10B, SLC20A1, NUAK2, ATP10A, EZH2, STAC3, ASAH1, IL1RAP, GFOD1, TARSL2, SH3PXD2B, NF…	2085	8114	20726	1.0891211507008345	0.06125493532616433	7.347454452484303E-4	0.4356502680498142
UCSC_TFBS	RP58	972	45.67669172932331	4.8503146186125787E-4	MEF2C, BTD, RMRP, LDHD, PGAM2, RORA, GRIN3A, HMCN1, LRRC37A3, LIG1, TAF4B, ZNF507, AIG1, MYLK4, ESPL1, BCYRN1, GEM, LPCAT2, GATS, NCAPD2, DCAF4, DCAF6, DOC2A, PTRF, ASCC3, SIPA1L1, F3, MGAM, HSD11B1, MYBBP1A, KIF4A, RALGPS2, CACNB1, FAM212A, MYBL2, SCRIB, SLC29A1, SGK223, SLC29A3, VWA5B2, RCCD1, AHNAK2, OBSL1, RECQL4, FAM213B, ZNF521, IGIP, POP1, PLCXD2, ATP10B, NUAK1, ATP10A, GPLD1, STAC3, IL1RA…	2085	8944	20726	1.0802988378527947	0.08273287384567418	9.485228864628548E-4	0.5946911146999634
UCSC_TFBS	RREB1	717	33.693609022556394	0.0018882569067282988	DLC1, KIFC1, XRCC3, AIF1, PTGS1, PGD, LDHD, SLC9A2, RORA, MXI1, SART1, DIRAS1, ADTRP, HMCN1, FAP, BTBD2, SERPINE1, VNN1, CCNA1, TIGD7, CDCA3, H1F0, PTPRG, MPDZ, OLFML2B, NOXA1, BCYRN1, TMEM130, BCL2L12, GATS, NCAPD3, NCAPD2, CCDC134, CWH43, NME3, DOC2A, ASCC3, MGAM, TGIF1, RALGPS2, KIF4A, CCDC92, ERBB2, CACNB1, CHCHD4, MYBL2, SYPL2, MANF, SCRIB, CTIF, SGK223, RILPL1, WDR54, RILPL2, VWA5B2, MYO15B…	2085	6534	20726	1.0908108774688239	0.28568230183393306	0.0029993096655466234	2.2969211769147346
UCSC_TFBS	RSRFC4	910	42.76315789473684	3.3174732212716263E-6	PDP1, MEF2C, LDHD, GRIN3A, RORA, DIRAS1, HMCN1, SERPINE1, RAB27A, ARC, TAF4B, AIG1, MYLK4, SIPA1L2, EXD3, SERPING1, BCYRN1, GEM, GATS, NCAPD3, ERMAP, CD163L1, DOC2A, PTRF, ASCC3, KIAA1524, SIPA1L1, F2, HSD11B1, ABAT, KIAA1107, KIF4A, RALGPS2, CACNB1, NFKBIA, SGK223, VWA5B2, DUSP16, OBSL1, DHX58, LAPTM4B, NDC80, ZNF521, IGIP, SERPINI2, TSPO2, POP5, PLCXD2, ATP10B, NUAK2, NUAK1, ATP10A, STAC3, IL1R…	2085	8084	20726	1.1189856625338028	5.903368954518484E-4	2.3620169554816606E-5	0.004078590009926053
UCSC_TFBS	S8	868	40.78947368421053	2.3542365690950817E-5	MEF2C, RMRP, GRIN3A, RORA, FAM210B, HMCN1, RAB27A, TAF4B, ZNF507, AIG1, MYLK4, SIPA1L2, EXD3, BCYRN1, ERMAP, DCAF6, PTRF, ASCC3, SIPA1L1, F3, KIAA1524, HSD11B1, EIF2AK3, KIAA1107, KIF4A, RALGPS2, CACNB1, MYBL1, SGK223, SLC29A3, NCAPG2, DUSP16, DHX58, RECQL4, NDC80, ZNF521, IGIP, SERPINI2, RGS5, PLCXD2, ATP10B, SLC20A1, ATP10A, EZH2, SIRPB2, STAC3, IL1RAP, QKI, GFOD1, TARSL2, GAPT, RAP2B, SH3PXD2B…	2085	7765	20726	1.1111884015003066	0.0041818221496960906	9.10956423091358E-5	0.028940306382307934
UCSC_TFBS	SEF1	969	45.535714285714285	2.9791621299221313E-5	PDP1, MEF2C, LDHD, PGAM2, RORA, SART1, TMEM140, DIRAS1, HMCN1, DHX37, BTBD2, SERPINE1, RAB27A, ARC, PCBD1, OLFML2B, AIG1, MYLK4, ESPL1, BCYRN1, TMEM130, NCAPD3, ERMAP, NCAPD2, DCAF4, SIPA1L1, F2, MGAM, HSD11B1, EIF2AK3, MYBBP1A, KIF4A, RALGPS2, CACNB1, FAM212A, MYBL2, SCRIB, SLC29A1, SGK223, VWA5B2, RCCD1, OBSL1, AHNAK2, DHX58, FAM213B, NDC80, ZNF521, ACACB, IGIP, GAS6, PLCXD2, ATP10B, NUAK2, NUA…	2085	8765	20726	1.0989584966368036	0.005288951567198663	1.0821838037577969E-4	0.036621137978909424
UCSC_TFBS	SOX5	874	41.07142857142857	0.01645973536199899	MEF2C, AIF1, GRIN3A, RORA, SH3YL1, HMCN1, SERPINE1, RAB27A, TAF4B, ZNF507, AIG1, EXD3, ESPL1, LPCAT2, PIK3IP1, TMEM130, GATS, ASCC3, SIPA1L1, F3, KIAA1524, MGAM, HSD11B1, ABAT, KIAA1107, KIF4A, RALGPS2, CACNB1, MYBL1, CHCHD4, SLC29A1, SLC29A3, VWA5B2, NCAPG2, GGH, ZNF521, IGIP, RGS5, PLCXD2, ATP10B, SLC20A1, ATP10A, EZH2, STAC3, ZNRF2P1, QKI, TARSL2, GAPT, SH3PXD2B, RAP2A, HYAL2, EGFL7, GLCCI1, M…	2085	8229	20726	1.055780909359279	0.9478803336135777	0.020306359135036978	18.457685097190634
UCSC_TFBS	SOX9	813	38.204887218045116	0.008350875639880392	MEF2C, AIF1, PGAM2, GRIN3A, RORA, HMCN1, INCENP, SERPINE1, RAB27A, TMEM14A, OLFML2B, AIG1, LIG1, EXD3, ZNF502, ESPL1, LPCAT2, TMEM130, GATS, NCAPD3, NCAPD2, ASCC3, MGAM, HSD11B1, MYBBP1A, KIAA1107, KIF4A, CACNB1, NFKBIA, MYBL1, MYBL2, SCRIB, SGK223, SLC29A3, VWA5B2, DUSP16, ZNF521, IGIP, RGS5, POP5, PLCXD2, SLC20A1, NUAK2, ATP10B, EZH2, GPLD1, STAC3, IL1RAP, ZNRF2P1, QKI, GFOD1, TARSL2, RAP2B, SH…	2085	7575	20726	1.0668843459885557	0.7752344094261294	0.01068137368822708	9.7964053500737
UCSC_TFBS	SREBP1	1197	56.25	4.082463658654317E-11	MEF2C, AIF1, LDHD, RORA, GRIN3A, SART1, TMEM140, DIRAS1, HMCN1, DHX37, BTBD2, SERPINE1, LRRC37A3, VNN1, TMEM14A, ARC, PCBD1, AIG1, TAF4B, OLFML2B, ZNF507, MYLK4, SIPA1L2, EXD3, ESPL1, BCYRN1, GEM, NCAPD3, GATS, NCAPD2, ZNF788, DCAF4, DCAF6, DOC2A, PTRF, ASCC3, KIAA1524, SIPA1L1, MGAM, F2, ZNF519, KIF4A, RALGPS2, CACNB1, NFKBIA, CHCHD4, FAM212A, MYBL1, MYBL2, SCRIB, SLC29A1, SGK223, SLC29A3, VWA5B…	2085	10495	20726	1.1337600296132793	7.26679250107054E-9	7.26679250107054E-9	5.0191883982364516E-8
UCSC_TFBS	SRF	1319	61.983082706766915	0.0015427953465705722	MEF2C, PDP1, BTD, AIF1, RMRP, LDHD, PGAM2, RORA, GRIN3A, SART1, SH3YL1, HMCN1, VNN1, RAB27A, ARC, PCBD1, AIG1, TAF4B, OLFML2B, ZNF507, MYLK4, SIPA1L2, EXD3, ESPL1, BCYRN1, GEM, PIK3IP1, LPCAT2, NCAPD3, ERMAP, NCAPD2, DCAF4, DCAF6, CD163L1, DOC2A, PTRF, ASCC3, KIAA1524, F3, SIPA1L1, MGAM, F2, EIF2AK3, KIAA1107, KIF4A, RALGPS2, CACNB1, CHCHD4, MYBL1, FAM212A, SCRIB, SLC29A1, SLC29A3, VWA5B2, RCCD1,…	2085	12483	20726	1.0503529500360298	0.24029845682593354	0.0025414837365373977	1.880350567663125
UCSC_TFBS	SRY	846	39.755639097744364	2.1529090933929764E-10	MEF2C, BTD, LDHD, GRIN3A, RORA, SH3YL1, HMCN1, SERPINE1, FAM150B, RAB27A, TMEM14A, TAF4B, ZNF507, AIG1, EXD3, ESPL1, SERPING1, BCYRN1, LPCAT2, PIK3IP1, GATS, DCAF6, ASCC3, HSD11B1, EIF2AK3, KIF4A, RALGPS2, CACNB1, NFKBIA, MYBL1, SCRIB, SLC29A3, VWA5B2, NCAPG2, DUSP16, LAPTM4B, ZNF521, IGIP, KIF3C, RGS5, PLCXD2, ATP10B, SLC20A1, NUAK2, ATP10A, EZH2, GPLD1, IL1RAP, ZNRF2P1, QKI, GFOD1, GAPT, SH3PXD…	2085	7110	20726	1.1827969523115687	3.83217787502943E-8	9.580444881862604E-9	2.6468932601275696E-7
UCSC_TFBS	STAT	671	31.531954887218046	9.933564400191741E-5	MEF2C, DLC1, XRCC3, DBF4B, AIF1, CCDC146, RORA, GRIN3A, MXI1, TMEM141, CTTNBP2, CDCA8, ADTRP, HMCN1, FAP, OSCAR, CCNA2, MAP2K6, RAB27A, CDCA3, PTPRM, PTPRG, PCBD1, MPDZ, AIG1, MYLK4, ESPL1, SERPING1, BCYRN1, CCDC138, LPCAT2, SIRPA, BCL2L12, ADAMTS6, GRB10, ASCC3, F3, KIF4A, ERBB2, FAM212A, MYBL1, CHCHD4, MYBL2, SYPL2, CTIF, SLC29A3, IL23A, NCAPG2, DHX58, LAPTM4B, CCDC86, CROCCP3, KLF13, MAOA, MAP…	2085	5930	20726	1.1248050598307189	0.017527202754784144	2.851629285505197E-4	0.1220596893883985
UCSC_TFBS	STAT1	761	35.76127819548872	6.774692135260201E-5	KIFC2, DLC1, MEF2C, KIFC1, AIF1, RMRP, SLC9A2, CCDC146, RORA, GRIN3A, MXI1, SART1, CITED2, CTTNBP2, CDCA8, HMCN1, INCENP, FAP, WDR76, SERPINE1, CDCA2, CCNA2, MAP2K6, RAB27A, CDCA3, H1F0, PTPRM, PTPRG, PCBD1, MPDZ, OLFML2B, TAF4B, NOXA1, ZNF507, AIG1, MYLK4, SIPA1L2, SERPING1, BCYRN1, LPCAT2, WDR90, NCAPD3, BCL2L11, GATS, NCAPD2, ADAMTS6, GRB10, ASCC3, SIPA1L1, F2, IL36B, ABAT, TGIF1, MYBBP1A, CD2…	2085	6771	20726	1.1172266263196797	0.011986937825870903	2.1923706399895604E-4	0.08325957287323993
UCSC_TFBS	STAT3	877	41.212406015037594	0.0019141776728711136	PDP1, MEF2C, BTD, AIF1, LDHD, GRIN3A, RORA, SART1, HMCN1, DHX37, INCENP, SERPINE1, LRRC37A3, FAM150B, RAB27A, PCBD1, LIG1, TAF4B, OLFML2B, AIG1, ESPL1, BCYRN1, GEM, LPCAT2, GATS, ERMAP, NCAPD2, PTRF, SIPA1L1, KIAA1524, MGAM, HSD11B1, ABAT, KIAA1107, KIF4A, RALGPS2, CACNB1, NFKBIA, FAM212A, MYBL1, CHCHD4, SCRIB, SGK223, SLC29A3, DUSP16, AHNAK2, OBSL1, DHX58, ZNF521, ACACB, KIF3C, PLCXD2, ATP10B, S…	2085	8098	20726	1.076542687805794	0.28897674715741517	0.0030135928641698007	2.328111795497001
UCSC_TFBS	STAT5A	1099	51.64473684210527	4.249475544928015E-6	MEF2C, PDP1, AIF1, LDHD, PGAM2, RORA, GRIN3A, HMCN1, SERPINE1, LRRC37A3, ARC, AIG1, TAF4B, OLFML2B, MYLK4, SIPA1L2, EXD3, ZNF502, ESPL1, BCYRN1, GEM, LPCAT2, NCAPD3, GATS, NCAPD2, CD163L1, DOC2A, PTRF, ASCC3, SIPA1L1, MGAM, HSD11B1, EIF2AK3, KIAA1107, KIF4A, RALGPS2, CACNB1, NFKBIA, MYBL1, MYBL2, SCRIB, SLC29A3, VWA5B2, NCAPG2, RCCD1, OBSL1, AHNAK2, RECQL4, LAPTM4B, ZNF521, ACACB, KIF3C, GAS6, TO…	2085	9959	20726	1.0969615230598933	7.561222495544584E-4	2.6082703087348946E-5	0.0052243910131921645
UCSC_TFBS	STAT5B	638	29.981203007518797	4.9586858442882245E-5	PDP1, MEF2C, DLC1, DBF4B, SLC9A2, RORA, GRIN3A, SH3YL1, HMCN1, HIST1H2BI, FAP, CCNA2, MAP2K6, RAB27A, CDCA3, H1F0, PTPRM, PTPRG, MPDZ, OLFML2B, AIG1, MYLK4, BCYRN1, GEM, TMEM130, LPCAT2, SIRPA, CCDC134, ADAMTS6, GRB10, IFNB1, RPS13, TGIF1, PELO, MYBBP1A, CD226, EIF2AK3, KIAA1107, IL1R2, KIF4A, ERBB2, CTIF, DAPL1, IL23A, NCAPG2, DUSP16, UNC45B, SLC28A3, RECQL4, MAOA, IL1RN, SPHK1, PPFIBP1, ZNF521,…	2085	5579	20726	1.136773004969389	0.008787838873864806	1.665272582362931E-4	0.060947478751971484
UCSC_TFBS	TAL1ALPHAE47	383	17.99812030075188	0.007111684747960808	MEF2C, DLC1, RAD51B, RARRES1, CADM1, EFNA1, STAT5A, RMRP, FAM110B, GRIN3A, RORA, MXI1, TMEM151A, CD44, DNAJB11, GAB2, PRRT3, RARA, SCD5, DDX10, MAP2K6, CDCA3, MRPL52, SLC12A8, PTPRM, PTPRG, MPDZ, OLFML2B, AIG1, ZNF507, MYLK4, BCYRN1, DCTN3, SIRPA, BCL2L11, CARNS1, ADAMTS6, CCR7, NOP2, COLQ, ASCC3, SIPA1L1, PGM1, HSD11B1, ASPHD1, PDE4DIP, KIAA1107, CCDC96, TDRD3, NEK3, LMNB2, ERBB2, FAM122B, CACNB…	2085	3397	20726	1.1207601007801353	0.7192814210902565	0.009297702226004456	8.40073804364333
UCSC_TFBS	TAL1BETAE47	543	25.51691729323308	0.003518478337360931	KIFC2, MEF2C, DLC1, DBF4B, PGD, RUSC2, CCDC146, RORA, MXI1, CTTNBP2, HMCN1, DHX37, FAP, WDR76, CDCA2, H1F0, PTPRM, MPDZ, AIG1, MYLK4, SIPA1L2, ESPL1, GEM, PIK3IP1, WDR90, BCL2L12, PDCD1LG2, CCDC134, ADAMTS6, ASCC3, SIPA1L1, F2, MGAM, HSD11B1, PELO, CD226, RALGPS2, KIF4A, NFKBIA, FAM212A, PPCDC, WDR54, DUSP16, OBSL1, MEPCE, ARHGEF10L, UNC45B, TUBB4A, RECQL4, SPHK1, EME1, PPFIBP1, CD300E, ZNF521, A…	2085	4889	20726	1.1040512323215677	0.46601820251215775	0.005006573344386922	4.240869138465064
UCSC_TFBS	TAL1BETAITF2	1021	47.97932330827068	1.006336399846241E-5	PDP1, MEF2C, AIF1, RMRP, LDHD, RORA, GRIN3A, SH3YL1, HMCN1, INCENP, SERPINE1, FAM150B, RAB27A, ARC, PCBD1, OLFML2B, AIG1, MYLK4, SIPA1L2, SERPING1, BCYRN1, GEM, PIK3IP1, NCAPD3, GATS, DOC2A, PTRF, F3, SIPA1L1, F2, HSD11B1, ABAT, EIF2AK3, MYBBP1A, KIF4A, RALGPS2, MYBL2, SCRIB, SLC29A1, SLC29A3, VWA5B2, RCCD1, OBSL1, AHNAK2, RECQL4, GGH, ZNF521, IGIP, SERPINI2, TSPO2, RGS5, PLCXD2, ATP10B, NUAK2, N…	2085	9226	20726	1.1000735591886344	0.0017896844064548834	4.841201201777334E-5	0.012371696638413532
UCSC_TFBS	TATA	1026	48.214285714285715	1.601238720535296E-4	PDP1, MEF2C, BTD, AIF1, RORA, GRIN3A, SH3YL1, HMCN1, SERPINE1, FAM150B, ARC, TAF4B, ZNF507, AIG1, MYLK4, SIPA1L2, EXD3, ZNF502, ESPL1, BCYRN1, TMEM130, NCAPD3, ERMAP, NCAPD2, DCAF4, DCAF6, GLUL, PTRF, ASCC3, F3, SIPA1L1, MGAM, EIF2AK3, KIF4A, RALGPS2, CACNB1, NFKBIA, SLC29A1, SGK223, SLC29A3, NCAPG2, RCCD1, ZNF521, ACACB, IGIP, TSPO2, RGS5, PLCXD2, ATP10B, SLC20A1, NUAK1, EZH2, ATP10A, GPLD1, IL1…	2085	9417	20726	1.0830393219670837	0.028101915540786004	4.130209355115433E-4	0.1966863262064522
UCSC_TFBS	TAXCREB	1074	50.46992481203007	2.9996857355436836E-9	MEF2C, AIF1, RMRP, LDHD, RORA, TMEM141, SART1, HMCN1, INCENP, BTBD2, FAM150B, ARC, PCBD1, LIG1, AIG1, OLFML2B, ZNF507, MYLK4, SIPA1L2, BCYRN1, SERPING1, GEM, GATS, NCAPD2, DCAF4, DCAF6, DOC2A, SIPA1L1, MGAM, F2, ABAT, EIF2AK3, MYBBP1A, KIF4A, RALGPS2, CACNB1, ZSCAN5A, NFKBIA, CHCHD4, MYBL1, MYBL2, SCRIB, SLC29A1, SLC29A3, AHNAK2, DHX58, FAM213B, ZNF521, ACACB, IGIP, KIF3C, GAS6, TSPO2, POP5, PLCX…	2085	9417	20726	1.1337078282579416	5.339439167473259E-7	1.0678880613124164E-7	3.6879626130748022E-6
UCSC_TFBS	TBP	685	32.18984962406015	2.9070353569647828E-5	PDP1, MEF2C, DLC1, MASP1, SLC9A2, CCDC146, RORA, GRIN3A, ZNF254, TMEM141, CITED2, HIST1H2BO, CTTNBP2, HIST1H2BM, ADTRP, HMCN1, CDCA2, LRRC37A3, PTPRM, PTPRG, MPDZ, BCYRN1, LPCAT2, CWH43, ADAMTS6, GRB10, DCAF6, NME1, ASCC3, IFNB1, SIPA1L1, KIAA1524, F3, F2, MGAM, EIF2AK3, KIAA1107, RALGPS2, KIF4A, IL1R1, NFKBIA, MYBL1, CHCHD4, PPCDC, SYPL2, CTIF, HADHB, DAPL1, SLC29A3, IL23A, VWA5B2, MYO15B, RCCD1…	2085	6005	20726	1.1339319551852274	0.005161232979529862	1.0779831745777457E-4	0.03573467031533495
UCSC_TFBS	TCF11	916	43.045112781954884	0.053834605589120926	PDP1, MEF2C, BTD, LDHD, GRIN3A, RORA, TMEM141, SART1, HMCN1, DHX37, SERPINE1, VNN1, OLFML2B, ZNF507, AIG1, SIPA1L2, ZNF502, ESPL1, BCYRN1, GEM, GATS, NCAPD3, NCAPD2, ZNF788, DCAF6, PTRF, ASCC3, SIPA1L1, F3, MGAM, MYBBP1A, KIAA1107, KIF4A, RALGPS2, CACNB1, NFKBIA, FAM212A, MYBL2, SCRIB, SGK223, SLC29A3, VWA5B2, OBSL1, DHX58, RECQL4, ZNF521, ACACB, IGIP, KIF3C, GAS6, PLCXD2, ATP10B, NUAK2, ATP10A, …	2085	8757	20726	1.0397993903609555	0.9999472604212057	0.0600706757203453	49.35610586900042
UCSC_TFBS	TCF11MAFG	964	45.30075187969925	0.006915535698628333	PDP1, MEF2C, RMRP, LDHD, RORA, GRIN3A, DIRAS1, HMCN1, DHX37, INCENP, SERPINE1, VNN1, ARC, OLFML2B, ZNF507, MYLK4, EXD3, ZNF502, BCYRN1, GEM, LPCAT2, PIK3IP1, GATS, ERMAP, NCAPD2, DCAF4, DCAF6, DOC2A, ASCC3, KIAA1524, SIPA1L1, F3, F2, MGAM, HSD11B1, ABAT, MYBBP1A, NFKBIA, SGK223, SLC29A3, VWA5B2, AHNAK2, OBSL1, DHX58, RECQL4, LAPTM4B, GGH, NDC80, ZNF521, ACACB, KIF3C, PLCXD2, ATP10B, NUAK2, NUAK1,…	2085	9047	20726	1.059209526376909	0.7092354577850135	0.009244533975274916	8.178010915771694
UCSC_TFBS	TGIF	798	37.5	2.645175593609581E-4	MEF2C, GRIN3A, RORA, HMCN1, VNN1, LRRC37A3, FAM150B, OLFML2B, TAF4B, ZNF507, SIPA1L2, ESPL1, BCYRN1, GEM, PIK3IP1, TMEM130, GATS, NCAPD3, NCAPD2, DCAF4, DCAF6, ASCC3, SIPA1L1, F3, KIAA1524, ABAT, EIF2AK3, ZNF519, KIF4A, RALGPS2, CACNB1, FAM212A, MYBL1, SCRIB, SLC29A1, SGK223, SLC29A3, VWA5B2, DUSP16, RCCD1, OBSL1, DHX58, GGH, ZNF521, TSPO2, POP5, PLCXD2, ATP10B, ATP10A, EZH2, SIRPB2, ASAH1, IL1RA…	2085	7207	20726	1.1006717090598368	0.04599880408370205	6.113760717995076E-4	0.3247256728041492
UCSC_TFBS	TST1	822	38.62781954887218	5.443965307539853E-4	PDP1, MEF2C, RMRP, GRIN3A, RORA, SH3YL1, HMCN1, DHX37, RAB27A, PCBD1, OLFML2B, TAF4B, ZNF507, AIG1, ESPL1, BCYRN1, GEM, PIK3IP1, TMEM130, NCAPD2, DCAF4, DCAF6, DOC2A, PTRF, ASCC3, SIPA1L1, HSD11B1, EIF2AK3, KIF4A, MYBL1, CHCHD4, MYBL2, SGK223, SLC29A3, DUSP16, OBSL1, FGL2, LAPTM4B, ZNF521, NDC80, ACACB, IGIP, KIF3C, GAS6, POP1, PLCXD2, SLC20A1, NUAK2, STAC3, GTSE1, IL1RAP, QKI, GFOD1, RAP2B, NFKB…	2085	7479	20726	1.0925409371660313	0.09237952675404393	0.0010306277801888086	0.6672543022467003
UCSC_TFBS	USF	1123	52.77255639097744	5.511624342861072E-6	MEF2C, AIF1, RMRP, PGAM2, RORA, DIRAS1, HMCN1, DHX37, SERPINE1, VNN1, ARC, AIG1, NOXA1, TAF4B, OLFML2B, ZNF507, SIPA1L2, EXD3, ESPL1, BCYRN1, GEM, LPCAT2, PIK3IP1, NCAPD3, GATS, NCAPD2, ZNF788, DCAF4, DCAF6, DOC2A, PTRF, ASCC3, SIPA1L1, MYBBP1A, KIF4A, RALGPS2, CACNB1, NFKBIA, CHCHD4, MYBL2, SCRIB, SLC29A1, SLC29A3, VWA5B2, DUSP16, RCCD1, OBSL1, AHNAK2, DHX58, RECQL4, ZNF521, ACACB, KIF3C, RGS5, …	2085	10207	20726	1.0936820290020555	9.80590743040577E-4	2.9729007680390218E-5	0.006776053925261483
UCSC_TFBS	XBP1	930	43.703007518796994	4.5775726145564315E-4	MEF2C, BTD, AIF1, PGAM2, RORA, DIRAS1, SH3YL1, HMCN1, DHX37, INCENP, BTBD2, RAB27A, OLFML2B, MYLK4, SIPA1L2, EXD3, BCYRN1, GEM, LPCAT2, GATS, NCAPD3, ERMAP, NCAPD2, GLUL, DCAF6, DOC2A, PTRF, ASCC3, SIPA1L1, MGAM, EIF2AK3, KIF4A, FAM212A, SCRIB, SGK223, SLC29A3, VWA5B2, AHNAK2, OBSL1, DHX58, RECQL4, FAM213B, ZNF521, ACACB, IGIP, KIF3C, POP1, PLCXD2, ATP10B, NUAK2, SLC20A1, NUAK1, EZH2, GPLD1, STAC…	2085	8532	20726	1.0835314870466497	0.07826678083749672	9.153049812009595E-4	0.5613369559858472
UCSC_TFBS	YY1	1335	62.734962406015036	2.2568944561779373E-5	MEF2C, AIF1, PGAM2, RORA, GRIN3A, SART1, TMEM141, DIRAS1, HMCN1, DHX37, BTBD2, LRRC37A3, RAB27A, ARC, LIG1, AIG1, TAF4B, OLFML2B, ZNF507, MYLK4, SIPA1L2, EXD3, ESPL1, BCYRN1, SERPING1, GEM, TMEM130, PIK3IP1, NCAPD3, GATS, NCAPD2, DCAF4, DOC2A, ASCC3, F3, SIPA1L1, F2, HSD11B1, IL36B, ABAT, MYBBP1A, RALGPS2, CACNB1, CHCHD4, FAM212A, SCRIB, SLC29A1, SLC29A3, VWA5B2, RCCD1, DUSP16, OBSL1, AHNAK2, DHX…	2085	12406	20726	1.0696924324155055	0.004009258840625862	8.926973667489069E-5	0.027743845682426382
UCSC_TFBS	ZIC1	256	12.030075187969924	0.08017743929102616	KIFC2, CTTNBP2NL, DLC1, RAD51B, CADM1, B3GALT4, AURKB, RORA, DNAJB13, TMEM151A, CTTNBP2, CDCA8, HMCN1, GAB2, DYNC2H1, RARA, NUDT14, APOLD1, ESPL1, AP4M1, NCAPD2, ERMAP, ADAMTS6, DCLRE1B, NME1, PDE4DIP, TDRD3, ACP2, MYBL2, EPHB1, TMCC1, CTIF, MANF, EPHB2, LAMB3, MYO15B, FBXO5, AHNAK2, RAP1GAP2, NR1H3, MAOA, FAM213B, EHBP1, PCDH12, KIF3C, NOTCH3, PLA2G4A, TULP4, HEBP1, KAT6B, ZNF385A, TM7SF2, LIMA1…	2085	2336	20726	1.0893728852534412	0.9999996538038614	0.08571782170844788	64.21016908386808
UCSC_TFBS	ZIC2	422	19.830827067669173	0.07811207949795347	MEF2C, PDP1, DLC1, AIF1, GRIN3A, RORA, SART1, CTTNBP2, BTBD2, VNN1, H1F0, ARC, MYLK4, LPCAT2, BCL2L12, WDR90, NCAPD2, DCAF6, NME3, ASCC3, KIF4A, ERBB2, FAM212A, PPCDC, CTIF, MANF, SGK223, OBSL1, MEPCE, DHX58, TUBB4A, CDC42EP5, DNMT3A, CCDC84, KLF13, MAP2K3, SPHK1, PPFIBP1, FAM213B, ZNF521, NDC80, ACACB, IGIP, KCNJ5, SYNE2, ZNF385A, GAS2L3, NUAK2, NUAK1, TTC24, STAC3, RTN2, AP1S2, IL1RAP, GFOD1, S…	2085	3944	20726	1.0636162874973856	0.9999994839329244	0.08400060082703087	63.209532133450594
UCSC_TFBS	ZIC3	733	34.445488721804516	2.8363269666785993E-4	HGSNAT, DLC1, MASP1, BTD, AIF1, CCDC146, RORA, FAM210B, MXI1, CITED2, HMCN1, INCENP, SERPINE1, CDCA2, CDCA3, H1F0, ARC, PTPRM, PTPRG, PCBD1, MPDZ, OLFML2B, NOXA1, ESPL1, BCYRN1, LPCAT2, PIK3IP1, WDR90, BCL2L12, BCL2L11, NCAPD3, ERMAP, ADAMTS6, GRB10, GLUL, DCAF6, NME3, DOC2A, PTRF, SIPA1L1, F3, MGAM, EIF2AK3, ZNF519, KIF4A, ERBB2, CACNB1, MYBL1, PPCDC, MYBL2, NAGK, SYPL2, MANF, SCRIB, CTIF, SLC29…	2085	6578	20726	1.1076933284627999	0.04924015875039234	6.389575668209746E-4	0.3481541264009569
UCSC_TFBS	ZID	857	40.27255639097744	0.05168755867005303	PDP1, MEF2C, AIF1, RMRP, LDHD, GRIN3A, RORA, HMCN1, BTBD2, SERPINE1, VNN1, LIG1, MYLK4, ESPL1, BCYRN1, GEM, NCAPD3, DCAF6, DOC2A, PTRF, ABAT, MYBBP1A, EIF2AK3, RALGPS2, CACNB1, FAM212A, MYBL1, MYBL2, SCRIB, SLC29A3, VWA5B2, RCCD1, OBSL1, DHX58, RECQL4, GGH, FAM213B, ZNF521, PLCXD2, ATP10B, NUAK2, ATP10A, LRRC18, RNF187, STAC3, TMEM107, GFOD1, SH3PXD2B, HYAL2, HYAL3, HIST1H1B, KLHDC4, CARD11, MTMR…	2085	8168	20726	1.042976510074996	0.9999210489705819	0.058395509467841666	47.92495514484254

## Sheet: HSApos 6 dpi
Category	Term	Count	%	PValue	Genes	List Total	Pop Hits	Pop Total	Fold Enrichment	Bonferroni	Benjamini	FDR
UCSC_TFBS	AML1	895	66.99101796407186	0.013505497250254843	OSMR, LDHD, MYLIP, RORA, GRIN2C, VNN1, CDH26, VNN2, ZNF507, SIPA1L2, BCYRN1, LPCAT2, TMEM130, ZNF788, CD163L1, DOC2A, F5, KIAA1524, SIPA1L1, HSD11B1, ABAT, EIF2AK2, HSD17B11, KIF4A, RALGPS1, DNAH12, CACNB1, CACNB3, FAM212A, MYBL2, SCRIB, ALCAM, ARG1, SGK223, LPCAT1, PFN4, NCAPG2, CASZ1, SPP1, ARHGEF35, LAPTM4B, RECQL4, ESRRB, ACER2, NXF3, NDC80, ACACB, COL16A1, GNGT2, CDC42BPG, PARP9, SPNS1, OR2A…	1294	13742	20726	1.043168125695501	0.9123108545579812	0.034659839084323796	15.40808287880202
UCSC_TFBS	AP1	737	55.16467065868264	1.359490627092122E-7	DLC1, KIFC1, GDA, LTBP2, PLEKHM1, OSMR, STRC, PGD, LDHD, SLC9A2, RORA, AMOTL2, ISG20, GRIN2C, CDCA2, VNN1, CDH26, VNN2, MAP2K6, ARC, PTPRG, MPDZ, ZNF507, SIPA1L2, ZHX2, BCYRN1, PTPRU, LPCAT2, RPS18, CD163L1, DOC2A, F5, PTRF, SIPA1L1, KIAA1524, HSD11B1, ABAT, RPS13, KIAA1671, TPPP3, RALGPS1, ERBB4, RHPN1, MIPOL1, CACNB1, FAM212A, HSPA1B, RIC3, SCRIB, DNM1P46, ALCAM, SGK223, HEXIM2, LPCAT1, NCAPG2,…	1294	10356	20726	1.1398735167152911	2.433458778194897E-5	2.433458778194897E-5	1.6729909900758955E-4
UCSC_TFBS	AP1FJ	339	25.37425149700599	0.04926598363767002	DLC1, GDA, RARRES1, CADM1, EFNA1, PLEKHM1, STRC, PGD, LPAR3, MYLIP, RORA, PRKG1, ADORA1, ZNRF3, ISG20, CFP, RAPGEF5, HTRA3, CHRNA2, NCF2, POLH, PTPRG, TANC1, BCYRN1, PIM2, MAGED2, CARNS1, RPS18, MGAT3, SULT1B1, SIPA1L1, PDGFRA, KIAA1671, EXT1, TDRD3, KIF4A, RALGPS1, ERBB4, NEK2, MIPOL1, RHPN1, ENPP3, CD72, MANSC1, IFI35, SCRIB, ITGBL1, RIMS3, SEMA5A, METTL24, ARG1, SGK223, LAMB3, FAM65C, RPS29, P…	1294	5010	20726	1.0837851345223002	0.9998818137706202	0.08177577966763361	46.29756773265288
UCSC_TFBS	AP4	727	54.41616766467065	0.07900419710881235	DLC1, KIFC1, GDA, LTBP2, PLEKHM1, OSMR, STRC, SLC9A2, RORA, MYLIP, AMOTL2, WDR74, CDCA8, GRIN2C, HIST1H2BL, ZNF774, HIST1H2BJ, VNN1, RPL12, VNN2, MAP2K6, H1F0, ARC, MAGI3, NCF2, PTPRG, MPDZ, ZNF507, ZHX2, BCYRN1, PTPRU, LPCAT2, MAGED2, PDCD1LG2, CD163L1, DOC2A, F5, PTRF, KIAA1524, ABAT, KIAA1671, TPPP3, KIF4A, RALGPS1, DNAH12, ERBB4, CACNB1, CCDC167, CACNB3, FAM212A, SCRIB, DNM1P46, ALCAM, SGK223…	1294	11244	20726	1.0356065567100323	0.9999995999451502	0.11552750994583438	63.67933126514278
UCSC_TFBS	ARP1	539	40.3443113772455	0.051173092291267555	DLC1, KIFC1, LTBP2, PLEKHM1, STRC, SLC9A2, MYLIP, RORA, WDR74, CDCA8, VNN1, CDH26, MAP2K6, H1F0, PTPRG, SIPA1L2, ZHX2, BCYRN1, MAGED2, LPCAT2, RPS18, DOC2A, F5, PTRF, SIPA1L1, IL36B, ABAT, TPPP3, KIF4A, RALGPS1, ERBB4, MIPOL1, CACNB1, CACNB3, HSPA1B, FAM212A, RIC3, SCRIB, ALCAM, SGK223, HEXIM2, CASZ1, RLBP1, UNC45B, KIAA1683, RECQL4, RANBP17, ESRRB, ARHGEF37, EME1, ACACB, COL16A1, SYNE2, PARP9, C…	1294	8167	20726	1.0570789559294398	0.9999174966420574	0.08264710273447373	47.608286141098276
UCSC_TFBS	ATF6	516	38.622754491017965	0.08702748827288649	DLC1, KIFC1, LTBP2, SLC9A2, MYLIP, RORA, AMOTL2, WDR74, GRIN2C, HIST1H2BL, HIST1H2BJ, CDCA2, MAP2K6, H1F0, MAGI3, NCF2, PTPRG, ZHX2, BCYRN1, PTPRU, LPCAT2, PDCD1LG2, RPS18, GLUL, DOC2A, F5, PTRF, KIAA1524, ABAT, KIAA1671, TPPP3, KIF4A, RALGPS1, DNAH12, RHPN1, CACNB1, CACNB3, HSPA1B, RIC3, SCRIB, DNM1P46, SGK223, LPCAT1, CASZ1, RLBP1, RPS23, UNC45B, KIAA1683, LAPTM4B, MOBP, ESRRB, ARHGEF37, MAP2K3…	1294	7879	20726	1.0489621522435648	0.999999916453432	0.12409964132604201	67.38693822686808
UCSC_TFBS	BACH1	566	42.365269461077844	0.05613723054240686	DLC1, GDA, LTBP2, PLEKHM1, OSMR, PGD, SLC9A2, LDHD, RORA, HSD17B7P2, AMOTL2, ISG20, WDR74, CDCA8, BHLHB9, CDCA2, MAP2K6, MAGI3, PTPRG, MPDZ, ZNF507, SIPA1L2, ZHX2, BCYRN1, PTPRU, WDR92, CD163L1, DOC2A, F5, PTRF, SIPA1L1, KIAA1524, HSD11B1, KIAA1671, TPPP3, KIF4A, RALGPS1, ERBB4, CACNB1, RUNDC3B, RIC3, SCRIB, ALCAM, SGK223, HEXIM2, PFN4, RPS29, LPCAT1, NCAPG2, CASZ1, FAHD2B, CDC42EP3, UNC45B, KIAA…	1294	8612	20726	1.0526733482125872	0.999967738453852	0.08895945703347063	50.88345557102952
UCSC_TFBS	BACH2	497	37.200598802395206	0.01000892741183494	DLC1, KIFC1, LTBP2, OSMR, STRC, SLC9A2, LDHD, RORA, AMOTL2, MAP2K6, PTPRG, MPDZ, SIPA1L2, ZHX2, BCYRN1, LPCAT2, CD163L1, F5, PTRF, SIPA1L1, HSD11B1, IL1R1, RALGPS1, ERBB4, CACNB1, ALCAM, SGK223, RPS29, HEXIM2, NCAPG2, CASZ1, UNC45B, TUBB4A, KIAA1683, LAPTM4B, MOBP, ARHGEF37, MAP2K3, SPHK1, EME1, ACACB, COL16A1, SERPINI1, RPS8, GAS6, CDC42BPG, SYNE2, PARP9, WDR63, CMYA5, TGFBR3, TNK2, SPNS1, ATP10…	1294	7316	20726	1.0880877211810747	0.8348042712502306	0.029087017138460736	11.643519014912751
UCSC_TFBS	BRACH	638	47.75449101796407	0.00699410842321838	DLC1, KIFC1, GDA, LTBP2, OSMR, STRC, SLC9A2, RORA, AMOTL2, CDCA8, RPL12, CDH26, CCNA2, VNN2, MAP2K6, H1F0, NCF2, PTPRG, MPDZ, ZNF507, SIPA1L2, ZHX2, BCYRN1, MAGED2, TMEM130, PDCD1LG2, CD163L1, DOC2A, F5, SIPA1L1, KIAA1524, KIAA1671, HSD17B11, TPPP3, KIF4A, RALGPS1, ERBB4, MIPOL1, CACNB1, CACNB3, FAM212A, RIC3, DNM1P46, ALCAM, SGK223, HEXIM2, RPS29, LPCAT1, NCAPG2, CASZ1, MTCP1, FAHD2B, CDC42EP3, …	1294	9522	20726	1.0731828382786857	0.7153070507189041	0.024333251483732332	8.274710482551628
UCSC_TFBS	CART1	535	40.044910179640716	0.06909499256334832	DLC1, GDA, XRCC2, PLEKHM1, OSMR, SLC9A2, MYLIP, RORA, CDCA7, GRIN2C, CDCA2, CCNA2, MAGI3, GBP5, PTPRG, MPDZ, ZNF507, ZHX2, BCYRN1, PTPRU, TMEM130, LPCAT2, PDCD1LG2, WDR92, F5, SIPA1L1, HSD11B1, IL36B, ABAT, TPPP3, KIF4A, RALGPS1, DNAH12, ERBB4, MIPOL1, CACNB1, RUNDC3B, RIC3, DNM1P46, ALCAM, RPS29, CASZ1, UNC45B, RPS24, RANBP17, GPD1, ESRRB, MAOA, NUF2, NDC80, COL16A1, SERPINI1, RPS8, GAS6, SYNE2,…	1294	8149	20726	1.051551825609689	0.9999972831817227	0.10545843099295571	58.56677601288007
UCSC_TFBS	CDC5	525	39.29640718562874	0.005905391111543569	DLC1, KIFC1, GDA, LTBP2, OSMR, SLC9A2, MYLIP, RORA, HSD17B7P2, WDR74, HIST1H2BJ, CDCA2, VNN1, CDH26, CCNA2, MAP2K6, VNN2, HTR1F, MAGI3, NCF2, PTPRG, MPDZ, ZNF507, ZHX2, BCYRN1, WDR92, F5, IFNB1, SIPA1L1, KIAA1524, HSD11B1, ABAT, RPS13, EIF2AK2, TPPP3, KIF4A, RALGPS1, DNAH12, ERBB4, RHPN1, MIPOL1, RUNDC3B, CCDC167, CACNB3, NPY6R, RIC3, ALCAM, ARG1, SGK223, PFN4, RPS29, NCAPG2, CASZ1, CDC42EP3, RLB…	1294	7710	20726	1.090651856217562	0.6536129691157966	0.022784222791101927	7.029440233877926
UCSC_TFBS	CDP	690	51.646706586826355	0.021102388668356037	DLC1, GDA, LTBP2, OSMR, SLC9A2, RORA, MYLIP, HSD17B7P2, CDCA8, CDCA7, BHLHB9, ZNF774, CDCA2, VNN1, CDH26, CCNA2, MAP2K6, HTR1F, MAGI3, NCF2, PTPRG, MPDZ, ZNF507, SIPA1L2, ZHX2, BCYRN1, PTPRU, LPCAT2, DOC2A, F5, PTRF, SIPA1L1, KIAA1524, RPS13, EIF2AK2, DBNDD1, HSD17B11, KIF4A, RALGPS1, DNAH12, ERBB4, RHPN1, MIPOL1, RUNDC3B, CACNB3, FAM212A, HSPA1B, RIC3, DNM1P46, ALCAM, ARG1, PFN4, RPS29, CASZ1, C…	1294	10467	20726	1.0558642463418924	0.9780228633750517	0.04392100308863034	23.084721407513907
UCSC_TFBS	CDPCR3	616	46.10778443113773	0.0745826674046108	DLC1, KIFC1, GDA, LTBP2, PLEKHM1, STRC, SLC9A2, MYLIP, RORA, HSD17B7P2, BHLHB9, GRIN2C, CDCA2, VNN1, CDH26, CCNA2, H1F0, MAGI3, NCF2, PTPRG, MPDZ, ZNF507, ZHX2, BCYRN1, PTPRU, MAGED2, TMEM130, LPCAT2, WDR92, RPS18, GLUL, F5, HSD11B1, ABAT, RPS13, KIAA1671, EIF2AK2, DBNDD1, TPPP3, KIF4A, RALGPS1, ERBB4, MIPOL1, CACNB1, CCDC167, CACNB3, HSPA1B, FAM212A, RIC3, MYBL2, MANSC1, ALCAM, HEXIM2, CASZ1, FA…	1294	9450	20726	1.044071211861011	0.9999990571650903	0.11093012418693926	61.474339194412565
UCSC_TFBS	CDPCR3HD	516	38.622754491017965	0.019326424886736106	DLC1, GDA, OSMR, STRC, LDHD, MYLIP, RORA, AMOTL2, GRIN2C, CDCA2, CDH26, CCNA2, VNN2, MAGI3, PTPRG, MPDZ, ZNF507, ZHX2, BCYRN1, MAGED2, RPS18, DOC2A, F5, SIPA1L1, KIAA1524, ABAT, KIAA1671, EIF2AK2, DBNDD1, RALGPS1, DNAH12, ERBB4, MIPOL1, CACNB1, CACNB3, HSPA1B, MANSC1, RPS29, NCAPG2, CASZ1, CDC42EP3, RPS24, LAPTM4B, RECQL4, RANBP17, GPD1, MOBP, ESRRB, ACACB, COL16A1, SERPINI1, SYNE2, CCDC150, TGFB…	1294	7685	20726	1.0754421337055364	0.969599502781926	0.04121450747950106	21.34977449311355
UCSC_TFBS	CEBP	894	66.91616766467065	0.005366486080021184	GDA, OSMR, LDHD, MYLIP, RORA, AMOTL2, ISG20, ZNF774, GRIN2C, ZNF507, SIPA1L2, BCYRN1, LPCAT2, TMEM130, DOC2A, PTRF, F5, SIPA1L1, KIAA1524, HSD11B1, IL36B, KIF4A, RALGPS1, DNAH12, CACNB1, CACNB3, FAM212A, RIC3, MYBL2, SCRIB, ALCAM, ARG1, SGK223, LPCAT1, NCAPG2, CASZ1, ARHGEF35, LAPTM4B, RECQL4, MOBP, ESRRB, ACER2, ARHGEF37, NXF3, NDC80, ACACB, COL16A1, SERPINI1, GNGT2, CDC42BPG, PARP9, PKP2, SPNS1…	1294	13635	20726	1.050179639293141	0.6183257538969484	0.02165277058812154	6.407313258248815
UCSC_TFBS	CEBPA	327	24.476047904191617	0.04186942168753597	DLC1, HMGN3, XRCC2, CADM1, LTBP2, PRR11, MYLIP, RORA, PRKG1, SHE, APOD, BHLHB9, RAVER2, TTC3P1, CDCA2, RAPGEF5, IZUMO1, CLEC4D, MAP2K6, VNN2, RPUSD4, MAGI3, PTPRG, MPDZ, TANC1, ZHX2, BCYRN1, H2AFJ, PIM2, PTPRU, LPCAT2, CARNS1, CCR7, DOC2A, F5, LRCH2, ALOX15B, HTR7, PDGFRA, EXT1, GCNT4, GCNT3, KIF4A, RALGPS1, LMNB1, ERBB4, MIPOL1, FAM212A, VIT, RAB40B, ITGBL1, KCNMB2, DNM1P46, SEMA5A, ALCAM, ARG1,…	1294	4807	20726	1.089569275100808	0.9995268253976649	0.07300067041729497	40.92388301396955
UCSC_TFBS	CEBPB	638	47.75449101796407	0.01994980539928487	DLC1, KIFC1, GDA, LTBP2, PLEKHM1, STRC, PGD, SLC9A2, RORA, AMOTL2, ISG20, WDR74, CDCA7, BHLHB9, CDCA2, TIGD2, VNN1, RPL12, CCNA2, MAP2K6, HTR1F, NCF2, PTPRG, MPDZ, ZNF507, ZHX2, BCYRN1, PTPRU, MAGED2, PDCD1LG2, WDR92, RPS18, F5, PTRF, SIPA1L1, HSD11B1, IL36B, ABAT, EIF2AK2, KIF4A, RALGPS1, DNAH12, ERBB4, RHPN1, MIPOL1, CACNB1, CACNB3, FAM212A, MYBL2, DNM1P46, ALCAM, SGK223, ARG1, HEXIM2, CASZ1, C…	1294	9630	20726	1.0611471428961208	0.9728700405547608	0.04203291998893721	21.962811142284533
UCSC_TFBS	CMYB	487	36.452095808383234	0.03430126814710984	LTBP2, OSMR, STRC, LDHD, MYLIP, RORA, AMOTL2, WDR74, CDCA7, BHLHB9, GRIN2C, CCNA2, MAGI3, NCF2, PTPRG, MPDZ, ZHX2, BCYRN1, PTPRU, TMEM130, RPS18, DOC2A, PTRF, HSD11B1, ABAT, TPPP3, RALGPS1, ERBB4, MIPOL1, RHPN1, CACNB3, HSPA1B, MANSC1, SCRIB, ALCAM, SGK223, HEXIM2, CASZ1, UNC45B, RPS24, RECQL4, RANBP17, GPD1, ARHGEF37, ACER2, SPHK1, RPS9, ACACB, COL16A1, CDC42BPG, SYNE2, WDR63, CMYA5, TGFBR3, ATP…	1294	7291	20726	1.0698504666993267	0.998065105296419	0.06364938887915728	34.91796342725216
UCSC_TFBS	COMP1	577	43.18862275449102	0.00596460661499557	DLC1, PLEKHM1, STRC, LDHD, MYLIP, RORA, HSD17B7P2, AMOTL2, CDCA8, GRIN2C, HIST1H2BL, HIST1H2BJ, TIGD2, VNN1, CDH26, CCNA2, H1F0, MAGI3, NCF2, PTPRG, MPDZ, ZNF507, SIPA1L2, ZHX2, BCYRN1, PTPRU, MAGED2, RPS18, F5, PTRF, KIAA1524, ABAT, KIAA1671, TPPP3, KIF4A, RALGPS1, ERBB4, MIPOL1, CACNB1, RUNDC3B, CACNB3, HSPA1B, FAM212A, RIC3, MYBL2, MANSC1, SCRIB, SGK223, ARG1, HEXIM2, CASZ1, UNC45B, TUBB4A, KI…	1294	8537	20726	1.0825594344393048	0.6572868235424012	0.02252668345410269	7.097568076241833
UCSC_TFBS	COUP	475	35.55389221556886	0.026978953186915587	DLC1, KIFC1, LTBP2, PLEKHM1, STRC, PGD, SLC9A2, ZNF782, RORA, AMOTL2, WDR74, CDCA7, GRIN2C, CDCA2, VNN1, MAGI3, NCF2, PTPRG, MPDZ, BCYRN1, PTPRU, RPS18, GLUL, DOC2A, F5, IFNB1, SIPA1L1, HSD11B1, KIAA1671, TPPP3, KIF4A, RALGPS1, ERBB4, MIPOL1, CACNB1, CACNB3, SCRIB, ALCAM, CASZ1, UNC45B, SPP1, RECQL4, ARHGEF35, RANBP17, ESRRB, MAOA, ARHGEF37, EME1, RPS9, NXF3, COL16A1, CDC42BPG, CCDC150, CMYA5, TG…	1294	7081	20726	1.0744352117155276	0.9925203729432577	0.051821727173439136	28.578010454793656
UCSC_TFBS	CP2	460	34.4311377245509	0.0069490242888506065	DLC1, KIFC1, LTBP2, PLEKHM1, STRC, LDHD, MYLIP, RORA, WDR74, CDCA7, BHLHB9, GRIN2C, VNN2, H1F0, ARC, MAGI3, PTPRG, BCYRN1, PTPRU, RPS18, DOC2A, ABAT, KIAA1671, DBNDD1, TPPP3, KIF4A, DNAH12, MIPOL1, CACNB1, CACNB3, HSPA1B, SCRIB, DNM1P46, SGK223, LPCAT1, HEXIM2, CASZ1, UNC45B, KIAA1683, SPP1, RPS24, LAPTM4B, RECQL4, RANBP17, GPD1, ESRRB, MAOA, MAP2K3, EME1, RPS9, ACACB, COL16A1, RPS8, CDC42BPG, GN…	1294	6703	20726	1.099182561684876	0.7129840053952484	0.024655314324065536	8.223449115111048
UCSC_TFBS	CREBP1CJUN	162	12.125748502994012	0.016577570835686194	DLC1, CADM1, SLC44A4, TGFB3, TTK, TNFSF12, TSPAN9, PRKG1, AMOTL2, IL31RA, WDR74, TGFBI, VNN1, ELOVL7, PARD3B, HTRA3, ASPM, MAP2K6, PTPRG, SOCS3, ZHX2, ANKRD33B, EEF2, BCYRN1, PTPRU, PNPLA3, TTPAL, RFC3, ANKRD13B, THBD, RASGRF2, KIAA1671, NFE2L3, TFAP2E, KALRN, DNAH12, RALGPS1, RHPN1, DIAPH3, ASTN2, ASB15, EPHB2, ALCAM, TRIM66, LAMB3, HEXIM2, DMD, HIST1H4E, SCN9A, ENTPD5, DNAJA4, RUNX3, KIAA1683, …	1294	2199	20726	1.179970100221191	0.9498259065334608	0.0381150916863805	18.593399937779008
UCSC_TFBS	CREL	194	14.520958083832337	0.023728528073563383	DLC1, KIFC1, MPZL2, CHERP, SNCAIP, CADM1, PLEKHM1, MMP8, SLC9A2, PMAIP1, TNFSF12, RORA, CXCL11, SHE, AMOTL2, RNF213, CXCL10, CFP, CD44, GRIN2C, PLOD2, CDNF, CSF3R, PELI2, HTRA3, PARD3B, ROBO3, RARG, PTPRG, SOCS3, MADD, SCUBE1, ANKRD33B, TANC1, SIPA1L2, ZHX2, MND1, NAPSB, ELL3, HES1, ZNF433, NEURL3, KALRN, EEF1B2, RALGPS1, DNAH12, EID3, LMNB1, ERBB4, DIAPH3, CCDC167, CACNB3, ASTN2, SP110, RIC3, VI…	1294	2707	20726	1.1478752492964317	0.986412574322799	0.04767398163617387	25.58584578763877
UCSC_TFBS	E47	706	52.84431137724551	0.006450130068868591	DLC1, KIFC1, LTBP2, PLEKHM1, STRC, PGD, SLC9A2, RORA, MYLIP, AMOTL2, WDR74, GRIN2C, HIST1H2BL, ZNF774, CDH26, MAP2K6, ARC, MAGI3, NCF2, PTPRG, MPDZ, ZNF507, SIPA1L2, ZHX2, BCYRN1, PTPRU, TMEM130, RPS18, PTRF, SIPA1L1, KIAA1524, HSD11B1, KIAA1671, DBNDD1, TPPP3, KIF4A, RALGPS1, DNAH12, ERBB4, RHPN1, MIPOL1, CACNB1, RUNDC3B, CCDC167, CACNB3, FAM212A, MANSC1, SCRIB, ALCAM, SGK223, HEXIM2, CASZ1, MTC…	1294	10601	20726	1.0666921131204705	0.6859845045739035	0.02336182626046379	7.6544387871014035
UCSC_TFBS	EGR2	103	7.709580838323353	0.07366568305847462	SEPT4, LTBP2, IL16, PLXNA2, RORA, WDR74, MARCO, SRRM2, LGI2, SLC12A8, RARG, PRKCDBP, TPTEP1, GRHL1, NAPSB, ANKRD13B, NFE2L3, KIF4A, RALGPS1, LST1, ERBB4, MIPOL1, CACNB1, SOX4, CACNB3, ASTN2, CD72, TCTEX1D2, CASZ1, TCTEX1D4, KIAA1683, CYP19A1, PVT1, CFB, UST, TEAD1, ABHD14B, CELSR2, COL16A1, QRICH2, TRIM55, CDC42BPG, PDE7B, SEMA6B, GGT7, HOXB6, TMOD2, TNK2, FAM43A, SLC45A3, E2F1, AMMECR1, KCNIP1, …	1294	1422	20726	1.1601625592097684	0.9999988742866317	0.11047634285177277	61.001921372830516
UCSC_TFBS	EN1	621	46.48203592814371	0.007987072976119019	DLC1, PLEKHM1, RORA, HSD17B7P2, ISG20, BHLHB9, GRIN2C, CDH26, MAP2K6, HTR1F, H1F0, MAGI3, NCF2, PTPRG, MPDZ, SIPA1L2, ZHX2, BCYRN1, PTPRU, MAGED2, LPCAT2, PDCD1LG2, WDR92, RPS18, DOC2A, SIPA1L1, KIAA1671, KIF4A, RALGPS1, ERBB4, MIPOL1, CACNB1, CCDC167, FAM212A, RIC3, SCRIB, ALCAM, HEXIM2, RPS29, NCAPG2, CASZ1, RLBP1, RECQL4, LAPTM4B, RANBP17, ESRRB, ACER2, MAOA, NDC80, SERPINI1, CDC42BPG, SYNE2, …	1294	9262	20726	1.0739103821868416	0.7619860874553898	0.027226830705477267	9.39707843226908
UCSC_TFBS	ER	593	44.38622754491018	0.0048267327229743005	DLC1, KIFC1, GDA, LTBP2, PLEKHM1, STRC, LDHD, MYLIP, RORA, HSD17B7P2, CDCA8, CDCA7, GRIN2C, HIST1H2BJ, MAP2K6, MAGI3, PTPRG, SIPA1L2, ZHX2, BCYRN1, PTPRU, MAGED2, LPCAT2, RPS18, F5, ABAT, KIAA1671, DBNDD1, TPPP3, KIF4A, RALGPS1, DNAH12, ERBB4, MIPOL1, CACNB1, HSPA1B, FAM212A, SCRIB, DNM1P46, HEXIM2, RPS29, LPCAT1, CASZ1, CDC42EP3, UNC45B, RECQL4, RANBP17, GPD1, MOBP, ESRRB, ARHGEF37, MAP2K3, EME1…	1294	8764	20726	1.0837610584821846	0.5794016774835145	0.02196234013326459	5.780375222087097
UCSC_TFBS	EVI1	946	70.80838323353294	0.029000258624852053	GDA, OSMR, LDHD, ZNF782, RORA, MYLIP, AMOTL2, CDH26, VNN2, ARC, ZNF507, SIPA1L2, BCYRN1, LPCAT2, TMEM130, CD163L1, F5, KIAA1524, SIPA1L1, HSD11B1, ABAT, EIF2AK2, KIF4A, RALGPS1, DNAH12, CACNB1, CACNB3, FAM212A, RIC3, ALCAM, ARG1, SGK223, LPCAT1, PFN4, NCAPG2, CASZ1, MTCP1, ARHGEF35, LAPTM4B, ESRRB, ACER2, GGH, NXF3, ACACB, COL16A1, SERPINI1, GAS6, CDC42BPG, PARP9, PKP2, OR2AT4, ATP10B, GRIP1, ATP…	1294	14661	20726	1.0334959049268755	0.9948450857197952	0.054499135441113844	30.382547474464427
UCSC_TFBS	FAC1	545	40.793413173652695	0.016714769959982615	DLC1, GDA, LTBP2, OSMR, STRC, SLC9A2, RORA, HSD17B7P2, AMOTL2, BHLHB9, GRIN2C, CDCA2, TIGD2, RPL12, CDH26, CCNA2, MAP2K6, MAGI3, PTPRG, MPDZ, SIPA1L2, ZHX2, BCYRN1, MAGED2, WDR92, SIPA1L1, HSD11B1, ABAT, RPS13, EIF2AK2, RALGPS1, DNAH12, ERBB4, MIPOL1, RUNDC3B, HSPA1B, FAM212A, SCRIB, DNM1P46, ALCAM, ARG1, SGK223, NCAPG2, CASZ1, CDC42EP3, RECQL4, ARHGEF35, RANBP17, MOBP, ESRRB, MAP2K3, SPHK1, EME1…	1294	8130	20726	1.0737104357133216	0.9510634551326368	0.03794383500153542	18.733051591463536
UCSC_TFBS	FOXJ2	756	56.58682634730538	0.024694292148110888	DLC1, GDA, LTBP2, PGD, SLC9A2, RORA, MYLIP, AMOTL2, ISG20, WDR74, CDCA8, CDCA7, BHLHB9, CDCA2, CDH26, CCNA2, VNN2, MAP2K6, HTR1F, MAGI3, PTPRG, MPDZ, ZNF507, SIPA1L2, ZHX2, BCYRN1, LPCAT2, TMEM130, WDR92, RPS18, DOC2A, F5, IFNB1, SIPA1L1, HSD11B1, IL36B, ABAT, HSD17B11, TPPP3, KIF4A, RALGPS1, DNAH12, ERBB4, MIPOL1, CACNB1, RUNDC3B, CACNB3, RIC3, MANSC1, DNM1P46, ALCAM, SGK223, HEXIM2, NCAPG2, CAS…	1294	11548	20726	1.048567125776746	0.9886185631819726	0.04851446583997876	26.486683443391744
UCSC_TFBS	FOXO1	474	35.47904191616767	0.022476870667444925	DLC1, LTBP2, SLC9A2, ZNF782, MYLIP, RORA, HSD17B7P2, CDCA8, GRIN2C, CDCA2, CDH26, CDCA5, MAP2K6, MAGI3, PTPRG, MPDZ, ZNF507, ZHX2, BCYRN1, MAGED2, LPCAT2, WDR92, CD163L1, DOC2A, KIAA1524, SIPA1L1, HSD11B1, IL36B, ABAT, HSD17B11, KIF4A, RALGPS1, DNAH12, ERBB4, MIPOL1, RUNDC3B, CACNB1, MYBL2, ALCAM, RPS29, HEXIM2, CASZ1, SPP1, RANBP17, GPD1, MOBP, MAOA, ARHGEF37, NUF2, NXF3, NDC80, COL16A1, SERPINI…	1294	7043	20726	1.0779580764748056	0.9829100600728176	0.0456961568102906	24.403244922845204
UCSC_TFBS	FOXO3	314	23.502994011976046	0.04651679235118353	GDA, HMGN3, CADM1, S100A8, OSMR, MYLIP, RORA, PRKG1, RNF213, ZNRF3, CD44, SOSTDC1, CDCA2, GDF9, PELI2, DEPDC1B, BCL7A, CDH26, MAP2K6, VNN2, F11, MAGI3, VANGL1, POLH, PTPRG, MPDZ, PIM1, TANC1, ZHX2, IFI44, PTPRU, PDCD1LG2, HES1, PTRF, HTR7, PDGFRL, PGM1, EXT1, RALGPS1, DNAH12, ERBB4, MIPOL1, CACNB1, CCDC167, RIC3, VIT, SCRIB, ITGBL1, EPHB2, KCNMB2, SEMA5A, ALCAM, VRK1, DMD, CASZ1, RPS24, SPP1, RAN…	1294	4618	20726	1.0890728638624614	0.9998018309892315	0.07799415609916105	44.35503089330638
UCSC_TFBS	FOXO4	648	48.50299401197605	2.8664390299980346E-4	DLC1, GDA, XRCC2, LTBP2, PLEKHM1, OSMR, STRC, SLC9A2, RORA, MYLIP, HSD17B7P2, AMOTL2, ISG20, CDCA8, HIST1H2BL, ZNF774, HIST1H2BJ, CDCA2, VNN1, CDH26, CCNA2, MAP2K6, MAGI3, PTPRG, MPDZ, ZNF507, SIPA1L2, ZHX2, BCYRN1, PTPRU, MAGED2, TMEM130, LPCAT2, CD163L1, DOC2A, F5, EIF2AK2, KIF4A, RALGPS1, DNAH12, ERBB4, MIPOL1, CACNB1, RUNDC3B, CCDC167, CACNB3, HSPA1B, RIC3, MYBL2, MANSC1, SCRIB, DNM1P46, ALCA…	1294	9405	20726	1.103563742854396	0.05002215316986347	0.003658762769760071	0.35217361750105036
UCSC_TFBS	FREAC2	378	28.29341317365269	0.014671077326009927	DLC1, LYPD1, CADM1, S100A8, OSMR, PRR11, PTPN23, RORA, PRKG1, AMOTL2, ZNRF3, CDCA8, CDCA7, PLOD2, INSIG1, TTC3P1, PELI2, BCL7A, MAP2K6, H1F0, F11, TMEM150C, MAGI3, GBP5, VANGL1, PTPRG, MPDZ, ZNF507, TANC1, SIPA1L2, BCYRN1, LPCAT2, TMEM26, RNF222, HES1, GLUL, CCR7, PTRF, SIPA1L1, PDGFRA, ABAT, EIF2AK2, EXT1, NEK5, KIF4A, DNAH12, ERBB4, MIPOL1, SRSF12, CACNB3, MYBL2, ASB15, SCRIB, SOWAHA, ITGBL1, E…	1294	5491	20726	1.102609102938432	0.9290356315574025	0.03465947580732687	16.629869492049608
UCSC_TFBS	FREAC4	535	40.044910179640716	0.004529224603386476	DLC1, KIFC1, GDA, LTBP2, STRC, PGD, SLC9A2, MYLIP, RORA, CDCA7, ZNF774, CDCA2, CDH26, MAP2K6, MAGI3, PTPRG, MPDZ, ZNF507, SIPA1L2, ZHX2, BCYRN1, MAGED2, ZNF788, RPS18, DOC2A, F5, SIPA1L1, HSD11B1, EIF2AK2, KIF4A, RALGPS1, ERBB4, MIPOL1, RUNDC3B, MANSC1, SCRIB, ALCAM, SGK223, CASZ1, CDC42EP3, RLBP1, UNC45B, RPS24, RECQL4, RANBP17, ESRRB, ACER2, ARHGEF37, MAP2K3, EME1, NUF2, COL16A1, SYNE2, CMYA5, …	1294	7840	20726	1.0929969166955809	0.5562849751377625	0.021722029489906425	5.43316437038931
UCSC_TFBS	FREAC7	567	42.44011976047904	0.005107824555387669	DLC1, GDA, XRCC2, LTBP2, OSMR, LDHD, SLC9A2, ZNF782, MYLIP, RORA, HSD17B7P2, AMOTL2, CDCA7, VNN1, CDH26, CCNA2, HTR1F, MAGI3, PTPRG, MPDZ, ZNF507, ZHX2, BCYRN1, MAGED2, DOC2A, F5, IL36B, ABAT, RPS13, EIF2AK2, HSD17B11, TPPP3, RALGPS1, DNAH12, ERBB4, MIPOL1, RUNDC3B, CCDC167, CACNB3, SCRIB, DNM1P46, ALCAM, PFN4, NCAPG2, CASZ1, CDC42EP3, KIAA1683, SPP1, RPS24, RECQL4, RANBP17, MOBP, ESRRB, MAOA, AR…	1294	8359	20726	1.0864505175681773	0.600141130684916	0.021091685964613527	6.1073507770321385
UCSC_TFBS	GATA	514	38.47305389221557	0.018122330794374614	DLC1, GDA, XRCC2, LTBP2, OSMR, PGD, SLC9A2, RORA, AMOTL2, MAP2K6, MAGI3, PTPRG, MPDZ, ZNF507, SIPA1L2, BCYRN1, PTPRU, MAGED2, LPCAT2, F5, SIPA1L1, HSD11B1, RPS13, EIF2AK2, KIF4A, RALGPS1, DNAH12, ERBB4, MIPOL1, CACNB1, RUNDC3B, CCDC167, RIC3, ALCAM, RPS29, NCAPG2, CASZ1, CDC42EP3, UNC45B, KIAA1683, RECQL4, RANBP17, MOBP, ESRRB, ACER2, MAOA, EME1, NUF2, SERPINI1, SYNE2, CCDC150, PKP2, CMYA5, TGFBR…	1294	7651	20726	1.0760343477239391	0.9621320707150084	0.040094689207935796	20.15311583452598
UCSC_TFBS	GATA3	275	20.58383233532934	0.01405772091420399	DLC1, KIFC1, CADM1, PTPN23, AURKB, RORA, PRKG1, ADORA1, ZNRF3, CD44, RAVER2, RAPGEF5, GDF9, PELI2, IZUMO1, MAP2K6, H1F0, TMEM150C, ARC, MAGI3, RARG, VANGL1, POLH, PTPRG, TANC1, PTPRU, LPCAT2, RNF222, PDCD1LG2, MGAT3, CCR7, SIPA1L1, PDGFRA, RBP4, RALGPS1, ERBB4, CACNB1, CD70, CACNB3, MYBL2, SCRIB, KCNMB2, METTL24, SEMA5A, HEXIM2, DMD, CASZ1, FBXO6, POLQ, RECQL4, GPR156, RANBP17, GPD1, BMP2, CRIP1,…	1294	3901	20726	1.1291144386153908	0.9206737764209246	0.035063292465693396	15.988971793494445
UCSC_TFBS	GATA6	199	14.895209580838323	0.012391373350039469	DLC1, CADM1, PRR11, SLC9A2, AQP5, RORA, PRKG1, ZNRF3, RAVER2, SOSTDC1, RAPGEF5, PELI2, CDH26, MAP2K6, VANGL1, PTPRG, TANC1, BCYRN1, F5, KIAA1524, SIPA1L1, PGM1, EXT1, KIF4A, DNAH12, ERBB4, KEL, NPRL3, ITGBL1, SEMA5A, VRK1, DMD, CASZ1, POLQ, CDC42EP3, UNC45B, SASH1, GPR155, RANBP17, BMP2, IKZF2, OSBPL8, ESRRB, MAOA, ACER2, SPHK1, CNKSR3, LGALS2, EME1, EHBP1, HNRNPA1, SEMA6A, LAMA5, TNK2, CLSPN, IL…	1294	2736	20726	1.1649792790838505	0.8926770535345945	0.032763392377858636	14.224877836829464
UCSC_TFBS	GCNF	669	50.0748502994012	0.0024034678873673665	DLC1, GDA, LTBP2, STRC, PGD, SLC9A2, RORA, MYLIP, WDR74, CDCA8, CDCA7, GRIN2C, ZNF774, HIST1H2BJ, CDH26, CCNA2, MAGI3, NCF2, PTPRG, SIPA1L2, ZHX2, BCYRN1, PTPRU, MAGED2, TMEM130, LPCAT2, DOC2A, PTRF, IFNB1, SIPA1L1, KIAA1524, HSD11B1, ABAT, KIAA1671, DBNDD1, KIF4A, RALGPS1, DNAH12, ERBB4, RUNDC3B, CACNB3, HSPA1B, MYBL2, SCRIB, SGK223, PFN4, LPCAT1, CASZ1, KIAA1683, UNC45B, RECQL4, RANBP17, ESRRB,…	1294	9913	20726	1.0809415952792385	0.34997118910986336	0.015826701631582063	2.917857088934872
UCSC_TFBS	GFI1	535	40.044910179640716	1.2542198524504846E-4	DLC1, KIFC1, LTBP2, PLEKHM1, STRC, SLC9A2, LDHD, MYLIP, RORA, HSD17B7P2, AMOTL2, VNN1, CCNA2, MAP2K6, MAGI3, NCF2, PTPRG, MPDZ, ZNF507, SIPA1L2, ZHX2, BCYRN1, PTPRU, TMEM130, PDCD1LG2, RPS18, F5, PTRF, SIPA1L1, KIAA1524, HSD11B1, KIAA1671, DBNDD1, TPPP3, KIF4A, IL1R1, RALGPS1, DNAH12, ERBB4, MIPOL1, CACNB1, RUNDC3B, CCDC167, CACNB3, HSPA1B, NPY6R, SCRIB, ALCAM, ARG1, LPCAT1, NCAPG2, CASZ1, CDC42E…	1294	7562	20726	1.1331785013082987	0.02220177425008174	0.002039004162025515	0.15423519700328292
UCSC_TFBS	GR	601	44.98502994011976	0.01375999543099715	DLC1, KIFC1, GDA, LTBP2, PLEKHM1, OSMR, STRC, SLC9A2, MYLIP, RORA, AMOTL2, WDR74, CDCA2, RPL12, MAP2K6, MAGI3, PTPRG, MPDZ, ZNF507, SIPA1L2, ZHX2, BCYRN1, PTPRU, MAGED2, LPCAT2, WDR92, DOC2A, PTRF, SIPA1L1, HSD11B1, ABAT, DBNDD1, KIF4A, RALGPS1, ERBB4, MIPOL1, CCDC167, HSPA1B, FAM212A, MYBL2, MANSC1, SCRIB, ALCAM, ARG1, HEXIM2, RPS29, LPCAT1, CASZ1, FAHD2B, CDC42EP3, RPS24, RECQL4, RANBP17, GPD1,…	1294	9000	20726	1.0695797698780698	0.9162686614782518	0.03481028333133096	15.676248643393498
UCSC_TFBS	GRE	538	40.26946107784431	0.04239939362761838	DLC1, KIFC1, LTBP2, STRC, PGD, RORA, AMOTL2, GRIN2C, CDCA2, MAGI3, PTPRG, MPDZ, SIPA1L2, ZHX2, BCYRN1, PTPRU, MAGED2, LPCAT2, RPS18, CD163L1, F5, SIPA1L1, KIAA1671, DBNDD1, TPPP3, IL1R1, RALGPS1, DNAH12, ERBB4, MIPOL1, CACNB1, RUNDC3B, CCDC167, FAM212A, RIC3, MYBL2, ALCAM, SGK223, ARG1, RPS29, NCAPG2, CASZ1, CDC42EP3, UNC45B, RPS24, RECQL4, RANBP17, ESRRB, ACER2, ARHGEF37, SPHK1, NXF3, ACACB, COL…	1294	8128	20726	1.0601804664776253	0.9995714417893471	0.07321181541089716	41.32475002349849
UCSC_TFBS	HAND1E47	564	42.21556886227545	3.16914450476813E-5	DLC1, KIFC1, LTBP2, PLEKHM1, OSMR, STRC, LDHD, RORA, AMOTL2, ISG20, CDCA7, BHLHB9, GRIN2C, HIST1H2BL, HIST1H2BJ, RPL12, CCNA2, VNN2, MAP2K6, H1F0, ARC, MAGI3, GBP5, PTPRG, MPDZ, ZNF507, SIPA1L2, ZHX2, PTPRU, TMEM130, LPCAT2, ZNF788, F5, HSD11B1, ABAT, RPS13, TPPP3, KIF4A, IL1R1, RALGPS1, ERBB4, MIPOL1, CCDC167, FAM212A, MYBL2, SGK223, NCAPG2, CASZ1, RLBP1, UNC45B, RPS24, ARHGEF35, LAPTM4B, RANBP1…	1294	7926	20726	1.1397412152050985	0.005656798276040265	8.100800727662838E-4	0.038992578693908264
UCSC_TFBS	HFH1	529	39.59580838323353	0.0012212401579548063	DLC1, GDA, LTBP2, OSMR, SLC9A2, RORA, HSD17B7P2, ISG20, CDCA8, CDCA7, BHLHB9, CDCA2, VNN1, CDH26, CCNA2, HTR1F, H1F0, MAGI3, PTPRG, MPDZ, ZNF507, SIPA1L2, BCYRN1, MAGED2, TMEM130, LPCAT2, RPS18, F5, SIPA1L1, KIAA1524, HSD11B1, IL36B, RPS13, HSD17B11, KIF4A, RALGPS1, ERBB4, MIPOL1, CACNB1, RUNDC3B, MYBL2, DNM1P46, ALCAM, SGK223, CASZ1, CDC42EP3, UNC45B, ARHGEF35, RANBP17, MAOA, MAP2K3, NUF2, SERPI…	1294	7637	20726	1.109466258690557	0.19646583928180672	0.009465163261747067	1.4925290595579233
UCSC_TFBS	HFH3	478	35.778443113772454	0.003972912816904689	DLC1, KIFC1, GDA, XRCC2, LTBP2, OSMR, MYLIP, RORA, WDR74, BHLHB9, CDCA2, CDH26, CCNA2, MAP2K6, HTR1F, MAGI3, PTPRG, MPDZ, ZHX2, SIPA1L2, BCYRN1, MAGED2, GLUL, DOC2A, F5, SIPA1L1, KIAA1671, KIF4A, RALGPS1, DNAH12, ERBB4, MIPOL1, RUNDC3B, RIC3, ALCAM, SGK223, NCAPG2, CASZ1, CDC42EP3, RPS24, RANBP17, MOBP, ESRRB, MAOA, ARHGEF37, EME1, COL16A1, RPS8, SYNE2, WDR63, PARPBP, TGFBR3, SYTL2, ATP10B, GRIP1…	1294	6936	20726	1.10382450097959	0.5096166360021823	0.021361505094766198	4.780757106545741
UCSC_TFBS	HLF	470	35.17964071856288	0.008979927794465863	DLC1, LTBP2, OSMR, SLC9A2, LDHD, MYLIP, RORA, CDCA2, TIGD2, CCNA2, MAP2K6, VNN2, MAGI3, NCF2, PTPRG, MPDZ, ZHX2, SIPA1L2, BCYRN1, PTPRU, LPCAT2, WDR92, RPS18, F5, SIPA1L1, KIF4A, RALGPS1, DNAH12, ERBB4, MIPOL1, ALCAM, ARG1, HEXIM2, NCAPG2, CASZ1, FAHD2B, UNC45B, LAPTM4B, RANBP17, MOBP, ESRRB, MAOA, MAP2K3, ACER2, NUF2, ACACB, COL16A1, SERPINI1, SYNE2, CCDC150, CMYA5, TGFBR3, SPNS1, OR2AT4, ATP10B…	1294	6880	20726	1.0941846986089645	0.8010432420626834	0.028421638520057635	10.506694356062084
UCSC_TFBS	HMX1	511	38.24850299401197	0.08939051003083351	DLC1, STRC, LDHD, MYLIP, RORA, AMOTL2, ISG20, WDR74, CDCA8, BHLHB9, GRIN2C, MAP2K6, ARC, PTPRG, MPDZ, ZHX2, BCYRN1, PTPRU, TMEM130, PDCD1LG2, WDR92, DOC2A, PTRF, HSD11B1, ABAT, TPPP3, KIF4A, RALGPS1, DNAH12, ERBB4, RHPN1, MIPOL1, CACNB1, HSPA1B, MYBL2, SCRIB, RPS29, CASZ1, CDC42EP3, UNC45B, KIAA1683, RECQL4, ARHGEF35, RANBP17, GPD1, ESRRB, ACER2, MAOA, ARHGEF37, SPHK1, EME1, ACACB, COL16A1, RPS8,…	1294	7806	20726	1.048512399410591	0.9999999474637836	0.12549223443792024	68.41064355016309
UCSC_TFBS	HNF1	642	48.05389221556886	0.016940356612586846	DLC1, GDA, XRCC2, LTBP2, OSMR, STRC, SLC9A2, RORA, MYLIP, AMOTL2, ISG20, GRIN2C, CDCA2, VNN1, RPL12, CDH26, CCNA2, VNN2, MAP2K6, MAGI3, PTPRG, MPDZ, ZNF507, ZHX2, BCYRN1, LPCAT2, PDCD1LG2, F5, PTRF, SIPA1L1, KIAA1524, ABAT, KIAA1671, RALGPS1, DNAH12, ERBB4, MIPOL1, RUNDC3B, CCDC167, RIC3, DNM1P46, ALCAM, SGK223, NCAPG2, CASZ1, RPS24, ARHGEF35, RANBP17, ESRRB, MAOA, ARHGEF37, SPHK1, NUF2, NXF3, ND…	1294	9675	20726	1.062833590932509	0.9530326200096196	0.03797292387313955	18.9621923716757
UCSC_TFBS	HNF3B	484	36.227544910179645	0.0023024994063426544	DLC1, GDA, LTBP2, OSMR, RORA, BHLHB9, GRIN2C, CDCA2, TIGD2, VNN1, CDH26, MAP2K6, H1F0, MAGI3, PTPRG, MPDZ, ZNF507, ZHX2, SIPA1L2, BCYRN1, MAGED2, PDCD1LG2, RPS18, F5, KIAA1524, SIPA1L1, HSD11B1, HSD17B11, KIF4A, RALGPS1, ERBB4, MIPOL1, RUNDC3B, ALCAM, SGK223, PFN4, CASZ1, CDC42EP3, RLBP1, KIAA1683, LAPTM4B, ARHGEF35, RANBP17, ESRRB, MAOA, ARHGEF37, GGH, NUF2, NDC80, COL16A1, SYNE2, CCDC150, PKP2,…	1294	6985	20726	1.1098394771750903	0.33808796392509766	0.015744833801217273	2.796870714750077
UCSC_TFBS	HNF4	550	41.16766467065868	0.024458829016676016	DLC1, KIFC1, GDA, OSMR, STRC, LDHD, RORA, AMOTL2, WDR74, GRIN2C, H1F0, NCF2, PTPRG, MPDZ, ZHX2, BCYRN1, PTPRU, MAGED2, RPS18, DOC2A, ABAT, KIAA1671, EIF2AK2, HSD17B11, KIF4A, RALGPS1, ERBB4, CACNB1, CACNB3, HSPA1B, FAM212A, SCRIB, RPS29, LPCAT1, HEXIM2, CASZ1, CDC42EP3, HLA-DOB, UNC45B, TUBB4A, KIAA1683, SPP1, RECQL4, RANBP17, GPD1, ESRRB, ACER2, ARHGEF37, MAP2K3, EME1, NXF3, NDC80, COL16A1, CDC4…	1294	8255	20726	1.0671533434375868	0.9881159932078631	0.04858417772590373	26.267978456025066
UCSC_TFBS	HOX13	513	38.398203592814376	0.05933310129899742	DLC1, KIFC1, PGD, RORA, AMOTL2, ISG20, WDR74, GRIN2C, CCNA2, H1F0, NCF2, PTPRG, MPDZ, ZNF507, SIPA1L2, ZHX2, BCYRN1, PTPRU, RPS18, DOC2A, F5, PTRF, SIPA1L1, ABAT, KIAA1671, DBNDD1, TPPP3, KIF4A, DNAH12, ERBB4, MIPOL1, CACNB1, RUNDC3B, CACNB3, HSPA1B, FAM212A, MYBL2, SCRIB, ALCAM, SGK223, HEXIM2, CASZ1, FAHD2B, UNC45B, RPS24, RECQL4, RANBP17, GPD1, ESRRB, ARHGEF37, MAP2K3, EME1, NXF3, COL16A1, CDC…	1294	7776	20726	1.0566771852996737	0.9999824199839646	0.09313046030284344	52.891301289679895
UCSC_TFBS	HOXA3	483	36.15269461077844	0.008841259185667328	KIFC1, GDA, LTBP2, OSMR, STRC, MYLIP, RORA, HSD17B7P2, AMOTL2, BHLHB9, MAP2K6, MAGI3, NCF2, PTPRG, ZHX2, BCYRN1, PTPRU, MAGED2, DOC2A, PTRF, SIPA1L1, RPS13, ABAT, DBNDD1, KIF4A, RALGPS1, ERBB4, MIPOL1, RHPN1, RUNDC3B, CACNB3, HSPA1B, FAM212A, RIC3, MANSC1, MYBL2, ALCAM, CASZ1, FAHD2B, CDC42EP3, RLBP1, RECQL4, ARHGEF35, RANBP17, ESRRB, MAP2K3, COL16A1, GAS6, CDC42BPG, SYNE2, PARP9, TGFBR3, SYTL2, …	1294	7087	20726	1.0916060034601962	0.7959974793761811	0.028488560434653976	10.352471929736096
UCSC_TFBS	HSF1	376	28.143712574850298	9.987497141370471E-5	DLC1, KIFC1, CADM1, LTBP2, EFNA1, PLEKHM1, STRC, SLC9A2, RORA, DNAJB13, HSD17B7P2, PRKG1, AMOTL2, DNASE1L3, ZNRF3, BHLHB9, GRIN2C, INSIG1, RAPGEF5, DEPDC1B, BCL7A, MAP2K6, CHRNA2, HCG11, SLC12A8, PTPRG, PIM1, TANC1, ZHX2, LPCAT2, TMEM130, PDCD1LG2, CARNS1, ZNF788, PRDM7, RPS18, PTRF, SIPA1L1, PDGFRL, MLLT11, CDCA7L, EIF2AK2, EXT1, GCNT4, TDRD3, RALGPS1, DNAH12, ERBB4, NEK2, MIPOL1, FCER2, HSPA1B,…	1294	5094	20726	1.182252175332497	0.017719640307269136	0.0017862540165323182	0.1228369999020984
UCSC_TFBS	HSF2	487	36.452095808383234	0.005686391144918826	DLC1, GDA, PLEKHM1, OSMR, SLC9A2, RORA, CDCA8, CDCA7, BHLHB9, GRIN2C, TIGD2, VNN1, MAP2K6, NCF2, PTPRG, ZHX2, SIPA1L2, BCYRN1, PTPRU, TMEM130, LPCAT2, F5, PTRF, SIPA1L1, HSD11B1, IL36B, ABAT, KIAA1671, EIF2AK2, KIF4A, RALGPS1, DNAH12, ERBB4, MIPOL1, CACNB1, RUNDC3B, CCDC167, HSPA1B, RIC3, MYBL2, ARG1, SGK223, CASZ1, MTCP1, CDC42EP3, HLA-DOB, RANBP17, MOBP, ESRRB, MAP2K3, NDC80, ACACB, COL16A1, SE…	1294	7109	20726	1.097240083373863	0.6396822576951211	0.022428413941222858	6.7770802905373735
UCSC_TFBS	HTF	605	45.28443113772455	0.08362300274455346	DLC1, KIFC1, XRCC2, LTBP2, PLEKHM1, STRC, MYLIP, RORA, AMOTL2, ISG20, WDR74, CDCA8, GRIN2C, HIST1H2BJ, CDCA2, VNN1, RPL12, CCNA2, MAP2K6, H1F0, MAGI3, NCF2, PTPRG, MPDZ, ZNF507, SIPA1L2, ZHX2, BCYRN1, PTPRU, TMEM130, PDCD1LG2, RPS18, GLUL, DOC2A, F5, PTRF, IFNB1, SIPA1L1, HSD11B1, IL36B, ABAT, KIAA1671, TPPP3, RALGPS1, DNAH12, ERBB4, MIPOL1, CACNB1, RUNDC3B, CACNB3, FAM212A, MANSC1, SCRIB, DNM1P4…	1294	9294	20726	1.0426388998369924	0.9999998373410169	0.12025919129897655	65.85839135727944
UCSC_TFBS	IK1	420	31.437125748502993	0.0022021727176224407	DLC1, PGD, SLC9A2, RORA, AMOTL2, CDCA7, ZNF774, TIGD2, CDCA2, VNN1, MAP2K6, VNN2, PTPRG, ZHX2, BCYRN1, LPCAT2, RPS18, SIPA1L1, ABAT, TPPP3, KIF4A, DNAH12, RALGPS1, ERBB4, FAM212A, SCRIB, ALCAM, CASZ1, RPS24, RECQL4, GPD1, RANBP17, NUF2, ACACB, CDC42BPG, GNGT2, PKP2, PARPBP, TGFBR3, SYTL2, TNK2, OR2AT4, ATP10B, NAP1L1, CYP4F35P, GUCY1A3, SIK1, USP13, DPEP2, CDC6, NFKBIZ, HIST1H1E, PIK3C2G, SH3PXD2…	1294	5978	20726	1.1253162678404018	0.326066333630308	0.01566101433692757	2.6765161818055216
UCSC_TFBS	IK2	335	25.0748502994012	0.09920787496040362	DLC1, GDA, CADM1, LTBP2, STRC, PRR11, PTPN23, RORA, DNAJB13, PRKG1, RNF213, ADORA1, ZNRF3, ISG20, WDR74, RAVER2, SOSTDC1, RAPGEF5, CFD, CHRNA2, ARC, RPUSD4, SLC12A8, NCF2, PTPRG, TANC1, ZHX2, LPCAT2, TMEM26, WDR92, HES1, PRDM7, C1QB, CD163L1, HTR7, HSD11B1, EXT1, KIF4A, DNAH12, ERBB4, MIPOL1, CACNB1, CACNB3, SCRIB, SOWAHA, EPHB2, RIMS3, SEMA5A, LAMB3, VRK1, FAM65C, LPCAT1, NCAPG2, DMD, CASZ1, POL…	1294	5043	20726	1.0639887998759356	0.9999999924525549	0.13693069940940017	72.35548002208118
UCSC_TFBS	IK3	501	37.5	0.04098507236158773	DLC1, KIFC1, LTBP2, PLEKHM1, OSMR, STRC, PGD, SLC9A2, MYLIP, RORA, AMOTL2, BHLHB9, GRIN2C, MAP2K6, MAGI3, NCF2, PTPRG, MPDZ, ZHX2, BCYRN1, PTPRU, TMEM130, LPCAT2, WDR92, DOC2A, F5, PTRF, SIPA1L1, HSD11B1, ABAT, KIAA1671, EIF2AK2, KIF4A, RALGPS1, DNAH12, ERBB4, MIPOL1, CACNB1, CCDC167, FAM212A, MYBL2, SCRIB, ALCAM, ARG1, SGK223, CASZ1, RLBP1, UNC45B, RPS24, RECQL4, ARHGEF35, RANBP17, ESRRB, ACER2,…	1294	7539	20726	1.064400818987017	0.9994418630917513	0.07287392544068516	40.249361046303655
UCSC_TFBS	IRF1	304	22.75449101796407	0.002623200130487018	LYPD1, CADM1, PRR11, SLC9A2, RORA, PRKG1, AMOTL2, ADORA1, ZNRF3, CDCA8, CD44, ISG15, APOD, BHLHB9, INSIG1, RAPGEF5, PELI2, CDH26, CCNA2, HCG11, SLC12A8, MAGI3, POLH, VANGL1, PTPRG, MPDZ, ZNF507, TANC1, IFI44, BCYRN1, PTPRU, PTRF, HES4, SIPA1L1, MLLT11, PDGFRA, EXT1, HSD17B11, TDRD3, KIF4A, RALGPS1, LMNB1, ERBB4, MIPOL1, RHPN1, SRSF12, RUNDC3B, CACNB3, VIT, ASB15, ITGBL1, KCNMB2, SEMA5A, METTL24, …	1294	4212	20726	1.1560229035757115	0.37510382810872966	0.016651581345311417	3.180675173092107
UCSC_TFBS	IRF2	477	35.70359281437126	0.013346278997589394	DLC1, GDA, PLEKHM1, SLC9A2, MYLIP, RORA, HSD17B7P2, AMOTL2, WDR74, BHLHB9, HIST1H2BL, CDCA2, VNN1, MAP2K6, MAGI3, NCF2, PTPRG, MPDZ, ZNF507, ZHX2, BCYRN1, IFNB1, KIAA1524, SIPA1L1, HSD11B1, ABAT, KIAA1671, EIF2AK2, DBNDD1, HSD17B11, TPPP3, IL1R1, RALGPS1, ERBB4, RHPN1, RUNDC3B, FAM212A, CASZ1, CDC42EP3, RLBP1, LAPTM4B, RANBP17, NDC80, ACACB, COL16A1, RPS8, GNGT2, SYNE2, PARP9, CMYA5, TGFBR3, OR2A…	1294	7039	20726	1.085397036120023	0.9097407544523433	0.034750503382073084	15.239915772046853
UCSC_TFBS	IRF7	861	40.46052631578947	7.427095649382648E-5	DLC1, KIFC1, SLC9A2, RORA, PTPRG, VNN1, MAP2K6, CD44, KCNMA1, GLT1D1, AEN, CCNB1, NINL, OSBPL8, SLC12A8, KIAA1210, HES1, MAOA, PLEKHG7, ALCAM, PPP1R9A, PTRF, PHLDA1, CACNB1, CDC6, TDRKH, SLC3A1, HK3, DHFR, SEPT4, CHRNA2, ATP10A, PHACTR1, OSBPL10, LAMB3, RRAD, VIT, CYP19A1, CRYBA1, DIXDC1, ATP8B4, HIST2H3D, IL1A, PSD2, COL5A2, KIF4A, PGM1, IRF7, LIMD2, KALRN, SQLE, REPS2, FAM71A, FCGR3A, BAG3, SUL…	1294	7751	20726	1.1042180679401774	0.013133711351478783	2.319155809631379E-4	0.09127411530072127
UCSC_TFBS	ISRE	529	39.59580838323353	2.1579811965408822E-4	DLC1, KIFC1, GDA, PLEKHM1, LDHD, MYLIP, RORA, HSD17B7P2, AMOTL2, ISG20, BHLHB9, ZNF774, VNN1, CDCA5, MAP2K6, MAGI3, PTPRG, MPDZ, ZHX2, TMEM130, F5, IFNB1, SIPA1L1, HSD11B1, ABAT, EIF2AK2, TPPP3, KIF4A, DNAH12, ERBB4, RHPN1, MIPOL1, CACNB3, FAM212A, RIC3, MANSC1, CASZ1, CDC42EP3, HLA-DOB, RLBP1, RPS24, LAPTM4B, RANBP17, ESRRB, ACER2, MAOA, ARHGEF37, SPHK1, GGH, NUF2, NDC80, ACACB, COL16A1, SERPINI…	1294	7505	20726	1.1289798557787851	0.03789533218064134	0.002967283649380925	0.26523793872582635
UCSC_TFBS	LHX3	424	31.736526946107784	0.019099099087052988	DLC1, GDA, SLC9A2, RORA, HTR1F, MAP2K6, MAGI3, NCF2, PTPRG, MPDZ, ZNF507, ZHX2, SIPA1L2, BCYRN1, F5, KIAA1524, SIPA1L1, KIF4A, DNAH12, RALGPS1, ERBB4, MIPOL1, RHPN1, RUNDC3B, CACNB1, CCDC167, RIC3, MYBL2, ALCAM, DNM1P46, CASZ1, CDC42EP3, SPP1, RPS24, RANBP17, ESRRB, MAOA, MAP2K3, SPHK1, GGH, NUF2, SERPINI1, SYNE2, CMYA5, PARPBP, TGFBR3, ATP10B, GRIP1, ATP10A, KCNK12, IL1RAP, GUCY1A3, GKAP1, CDC6,…	1294	6235	20726	1.0892074828119171	0.9683117043689851	0.041719658921180014	21.12512206088225
UCSC_TFBS	LMO2COM	680	50.898203592814376	0.009064091584505402	DLC1, GDA, XRCC2, LTBP2, PLEKHM1, OSMR, STRC, SLC9A2, LDHD, RORA, MYLIP, HSD17B7P2, AMOTL2, WDR74, GRIN2C, HIST1H2BL, VNN1, CDH26, CCNA2, MAP2K6, H1F0, ARC, GBP5, NCF2, PTPRG, MPDZ, ZNF507, SIPA1L2, ZHX2, BCYRN1, PTPRU, MAGED2, LPCAT2, WDR92, DOC2A, F5, SIPA1L1, IL36B, ABAT, RPS13, KIAA1671, DBNDD1, KIF4A, RALGPS1, DNAH12, ERBB4, RHPN1, MIPOL1, CACNB1, CCDC167, CACNB3, FAM212A, SCRIB, ARG1, HEXIM…	1294	10216	20726	1.06612774579137	0.8040450023562534	0.02818926922940701	10.600179502374019
UCSC_TFBS	LUN1	575	43.038922155688624	0.008370194918317055	DLC1, KIFC1, LTBP2, OSMR, MYLIP, RORA, HSD17B7P2, AMOTL2, CDCA8, BHLHB9, GRIN2C, TIGD2, RPL12, CDH26, MAP2K6, ARC, MAGI3, PTPRG, MPDZ, ZNF507, SIPA1L2, ZHX2, BCYRN1, PTPRU, RPS18, PTRF, SIPA1L1, ABAT, KIAA1671, TPPP3, KIF4A, RALGPS1, ERBB4, RHPN1, CACNB1, CACNB3, FAM212A, MYBL2, SCRIB, DNM1P46, SGK223, ARG1, HEXIM2, CASZ1, RLBP1, HLA-DOB, UNC45B, KIAA1683, ARHGEF35, RECQL4, RANBP17, MOBP, ESRRB, …	1294	8534	20726	1.079186300529313	0.777887326074231	0.027477839303995055	9.826745108815727
UCSC_TFBS	LYF1	462	34.58083832335329	0.0012234330792354718	DLC1, KIFC1, LTBP2, PLEKHM1, STRC, RORA, AMOTL2, CDCA8, BHLHB9, GRIN2C, CDCA2, VNN1, CCNA2, MAP2K6, MAGI3, NCF2, PTPRG, SIPA1L2, BCYRN1, MAGED2, LPCAT2, PDCD1LG2, F5, PTRF, SIPA1L1, HSD11B1, DBNDD1, HSD17B11, KIF4A, RALGPS1, DNAH12, ERBB4, MIPOL1, CACNB1, CCDC167, CACNB3, NPY6R, RIC3, MANSC1, SCRIB, ALCAM, ARG1, SGK223, NCAPG2, CASZ1, CDC42EP3, TUBB4A, KIAA1683, RANBP17, GPD1, MOBP, ESRRB, MAP2K3…	1294	6589	20726	1.1230618779883008	0.19678157684842557	0.009088802894820058	1.4951906133080173
UCSC_TFBS	MEF2	901	67.44011976047905	6.285178360310449E-7	GDA, OSMR, LDHD, MYLIP, RORA, GRIN2C, VNN1, VNN2, ARC, ZNF507, SIPA1L2, BCYRN1, LPCAT2, TMEM130, ZNF788, PTRF, F5, KIAA1524, SIPA1L1, HSD11B1, ABAT, EIF2AK2, HSD17B11, KIF4A, RALGPS1, DNAH12, CACNB1, CACNB3, FAM212A, RIC3, MYBL2, SCRIB, ALCAM, SGK223, LPCAT1, CASZ1, MTCP1, HLA-DOB, SPP1, LAPTM4B, RECQL4, ESRRB, ARHGEF37, NXF3, NDC80, COL16A1, SERPINI1, GAS6, GNGT2, CDC42BPG, PKP2, SPNS1, OR2AT4, …	1294	13131	20726	1.0990266082233753	1.124983995798301E-4	3.7500872824502984E-5	7.734527389668955E-4
UCSC_TFBS	MEIS1	530	39.67065868263473	0.025944532849797405	DLC1, KIFC1, LTBP2, STRC, SLC9A2, RORA, AMOTL2, CDCA8, BHLHB9, GRIN2C, CCNA2, VNN2, MAP2K6, H1F0, MAGI3, NCF2, PTPRG, MPDZ, ZHX2, BCYRN1, PTPRU, LPCAT2, PDCD1LG2, RPS18, SIPA1L1, HSD11B1, ABAT, KIF4A, RALGPS1, DNAH12, ERBB4, RHPN1, MIPOL1, RUNDC3B, CCDC167, FAM212A, RIC3, MYBL2, SCRIB, ALCAM, ARG1, LPCAT1, NCAPG2, CASZ1, CDC42EP3, HLA-DOB, RLBP1, UNC45B, RECQL4, RANBP17, MAP2K3, EME1, RPS9, SERPI…	1294	7941	20726	1.0690103033831226	0.9909535080035403	0.050393369197927584	27.637992484620966
UCSC_TFBS	MEIS1AHOXA9	397	29.71556886227545	0.038428586428290744	DLC1, XRCC2, STRC, MYLIP, RORA, CDCA7, BHLHB9, GRIN2C, ZNF774, CCNA2, MAGI3, MPDZ, PTPRG, ZHX2, SIPA1L2, BCYRN1, WDR92, RPS18, KIAA1524, SIPA1L1, HSD11B1, DNAH12, ERBB4, RHPN1, CCDC167, RIC3, ALCAM, SGK223, CASZ1, RPS24, RANBP17, ESRRB, ACER2, NUF2, NDC80, ACACB, RPS8, CMYA5, TGFBR3, SYTL2, ATP10B, GRIP1, NAP1L1, P4HA2, IL1RAP, TRPV5, GKAP1, SCN10A, USP13, DPEP2, PARVG, NFKBIZ, PIK3C2G, SH3PXD2A,…	1294	5889	20726	1.0797672972662993	0.9991011311415392	0.06907376687586331	38.25945081729502
UCSC_TFBS	MEIS1BHOXA9	581	43.48802395209581	0.011114116548480798	DLC1, GDA, LTBP2, PLEKHM1, OSMR, STRC, LDHD, SLC9A2, MYLIP, RORA, HSD17B7P2, AMOTL2, CDCA7, ISG15, ZNF774, CDCA2, CCNA2, VNN2, MAP2K6, ARC, MAGI3, NCF2, PTPRG, MPDZ, ZNF507, SIPA1L2, ZHX2, BCYRN1, TMEM130, LPCAT2, SIPA1L1, KIAA1524, ABAT, EIF2AK2, DBNDD1, TPPP3, KIF4A, RALGPS1, ERBB4, MIPOL1, RUNDC3B, CACNB3, FAM212A, SCRIB, ALCAM, SGK223, HEXIM2, CASZ1, SPP1, ARHGEF35, LAPTM4B, RANBP17, GPD1, ES…	1294	8659	20726	1.0747058433988599	0.8647411360424331	0.03125610206023033	12.849728038299979
UCSC_TFBS	MRF2	607	45.43413173652694	4.7415525325285204E-4	DLC1, GDA, LTBP2, OSMR, STRC, SLC9A2, MYLIP, RORA, WDR74, CDCA8, HIST1H2BL, HIST1H2BJ, TIGD2, VNN1, CCNA2, VNN2, MAP2K6, MAGI3, PTPRG, ZNF507, ZHX2, BCYRN1, PTPRU, MAGED2, RPS18, F5, PTRF, IFNB1, SIPA1L1, HSD11B1, IL36B, DBNDD1, KIF4A, RALGPS1, DNAH12, ERBB4, MIPOL1, CACNB1, CCDC167, CACNB3, RIC3, SCRIB, ALCAM, HEXIM2, LPCAT1, NCAPG2, CASZ1, MTCP1, UNC45B, RPS24, RANBP17, GPD1, MAOA, ARHGEF37, MA…	1294	8789	20726	1.106191823663238	0.08139027315159142	0.00564360922389584	0.5819350772401699
UCSC_TFBS	MSX1	474	35.47904191616767	0.03523196442713012	DLC1, KIFC1, LTBP2, STRC, PGD, RORA, AMOTL2, CDCA7, H1F0, ARC, NCF2, PTPRG, MPDZ, ZNF507, ZHX2, BCYRN1, TMEM130, PTRF, SIPA1L1, TPPP3, KIF4A, RALGPS1, DNAH12, ERBB4, MIPOL1, CACNB1, CACNB3, SCRIB, ALCAM, ARG1, SGK223, CASZ1, CDC42EP3, RECQL4, ARHGEF35, RANBP17, ESRRB, MAOA, MAP2K3, NDC80, ACACB, COL16A1, RPS8, WDR63, SYTL2, ATP10B, ATP10A, NAP1L1, KCNK12, CFHR1, IL1RAP, IGFLR1, GUCY1A3, GKAP1, HI…	1294	7097	20726	1.0697560564480844	0.9983718283303769	0.06469079111550358	35.68564386512967
UCSC_TFBS	MYB	508	38.02395209580838	0.06673951727640867	DLC1, XRCC2, LTBP2, STRC, ZNF782, MYLIP, RORA, AMOTL2, WDR74, BHLHB9, VNN1, CCNA2, MAGI3, NCF2, PTPRG, MPDZ, ZNF507, ZHX2, BCYRN1, PTPRU, MAGED2, PDCD1LG2, RPS18, DOC2A, PTRF, HSD11B1, IL1R1, RALGPS1, DNAH12, ERBB4, MIPOL1, RUNDC3B, CACNB3, HSPA1B, MANSC1, MYBL2, SCRIB, DNM1P46, HEXIM2, CASZ1, CDC42EP3, KIAA1683, RPS24, LAPTM4B, RECQL4, ARHGEF35, RANBP17, GPD1, ESRRB, NUF2, NDC80, ACACB, RPS8, CC…	1294	7715	20726	1.0546515599691884	0.9999957291438516	0.1036400718368371	57.25801226927809
UCSC_TFBS	MYCMAX	716	53.59281437125748	0.05539711806167716	DLC1, KIFC1, GDA, LTBP2, PLEKHM1, STRC, RORA, MYLIP, AMOTL2, ISG20, WDR74, CDCA8, GRIN2C, HIST1H2BL, HIST1H2BJ, VNN2, MAP2K6, ARC, MAGI3, PTPRG, ZNF507, SIPA1L2, ZHX2, BCYRN1, PTPRU, TMEM130, LPCAT2, WDR92, GLUL, RPS18, DOC2A, PTRF, SIPA1L1, HSD11B1, KIAA1671, DBNDD1, TPPP3, KIF4A, RALGPS1, DNAH12, ERBB4, MIPOL1, CACNB1, CCDC167, CACNB3, HSPA1B, MYBL2, SCRIB, ALCAM, HEXIM2, PFN4, RPS29, LPCAT1, C…	1294	11009	20726	1.041708884244351	0.9999628790861227	0.08856897884667414	50.40739697434417
UCSC_TFBS	MYOGNF1	552	41.31736526946108	0.0032929952229130252	DLC1, LTBP2, PLEKHM1, STRC, MYLIP, RORA, AMOTL2, GRIN2C, MAP2K6, ARC, NCF2, PTPRG, MPDZ, PTPRU, MAGED2, LPCAT2, WDR92, PTRF, SIPA1L1, KIAA1524, HSD11B1, ABAT, KIAA1671, DBNDD1, TPPP3, KIF4A, RALGPS1, DNAH12, ERBB4, CACNB1, CCDC167, CACNB3, FAM212A, RIC3, SCRIB, DNM1P46, SGK223, CASZ1, HLA-DOB, UNC45B, KIAA1683, RPS24, RECQL4, RANBP17, GPD1, ESRRB, SPHK1, EME1, ACACB, COL16A1, RPS8, CDC42BPG, WDR6…	1294	8081	20726	1.0940953908140663	0.4459048202909327	0.018281417512755693	3.9777781335671225
UCSC_TFBS	NF1	455	34.05688622754491	1.573499408411313E-4	DLC1, GDA, LTBP2, STRC, MYLIP, RORA, HIST1H2BL, HIST1H2BJ, CDCA2, CDH26, MAP2K6, H1F0, ARC, MAGI3, NCF2, PTPRG, ZHX2, BCYRN1, PTPRU, PDCD1LG2, F5, PTRF, SIPA1L1, HSD11B1, KIAA1671, DBNDD1, RALGPS1, MIPOL1, CACNB3, HSPA1B, MANSC1, ARG1, SGK223, NCAPG2, CASZ1, KIAA1683, LAPTM4B, RECQL4, ESRRB, ARHGEF37, MAP2K3, SPHK1, ACACB, COL16A1, SERPINI1, GAS6, CDC42BPG, SYNE2, TGFBR3, SYTL2, TNK2, ATP10B, GRI…	1294	6332	20726	1.150937413652203	0.027774840308114612	0.002344568493513499	0.19346305158881583
UCSC_TFBS	NFAT	514	38.47305389221557	1.2153830735208597E-5	DLC1, LTBP2, PLEKHM1, PGD, SLC9A2, RORA, AMOTL2, CDCA8, CCNA2, MAP2K6, ARC, MAGI3, NCF2, PTPRG, SIPA1L2, ZHX2, BCYRN1, TMEM130, PTRF, IFNB1, SIPA1L1, KIAA1524, ABAT, RPS13, KIF4A, RALGPS1, DNAH12, ERBB4, RHPN1, RUNDC3B, CCDC167, RIC3, ALCAM, SGK223, CASZ1, RPS24, RECQL4, RANBP17, ESRRB, MAOA, ARHGEF37, MAP2K3, SPHK1, EME1, GGH, RPS9, NDC80, ACACB, COL16A1, RPS8, CDC42BPG, GNGT2, PARP9, CMYA5, PAR…	1294	7085	20726	1.1619955955449341	0.002173184130908168	4.350151379149958E-4	0.014955504354519089
UCSC_TFBS	NFE2	436	32.634730538922156	7.463897882531037E-5	KIFC1, LTBP2, OSMR, PGD, ZNF782, MYLIP, RORA, ISG20, CDCA2, VNN1, RPL12, H1F0, ARC, MAGI3, PTPRG, MPDZ, ZHX2, SIPA1L2, BCYRN1, PTPRU, DOC2A, SIPA1L1, ABAT, KIAA1671, KIF4A, RALGPS1, ERBB4, RUNDC3B, CACNB1, ALCAM, ARG1, PFN4, NCAPG2, CASZ1, FAHD2B, TUBB4A, RANBP17, ESRRB, MAP2K3, SPHK1, GGH, NXF3, COL16A1, SERPINI1, CDC42BPG, SYNE2, WDR63, TGFBR3, SYTL2, TNK2, ATP10B, GRIP1, ATP10A, NAP1L1, KCNK12…	1294	5995	20726	1.1648728396796404	0.0132720155261975	0.0014834403726341483	0.09181215294686851
UCSC_TFBS	NFKAPPAB	458	34.2814371257485	2.0691049719578848E-7	DLC1, LTBP2, STRC, RORA, ISG20, WDR74, CDCA2, VNN1, CDH26, VNN2, ARC, NCF2, PTPRG, ZHX2, SIPA1L2, LPCAT2, PDCD1LG2, RPS18, DOC2A, PTRF, IFNB1, SIPA1L1, ABAT, KIF4A, DNAH12, ERBB4, CACNB1, CCDC167, CACNB3, MYBL2, SCRIB, ALCAM, ARG1, SGK223, CASZ1, KIAA1683, RECQL4, ARHGEF35, RANBP17, ESRRB, MAP2K3, ACACB, COL16A1, GNGT2, TGFBR3, TNK2, OR2AT4, ATP10B, ATP10A, KCNK12, IL1RAP, SCN10A, CDC6, NFKBIZ, S…	1294	6011	20726	1.2203937294763822	3.703629696638622E-5	1.8518319947258277E-5	2.546242334311444E-4
UCSC_TFBS	NFKAPPAB50	268	20.059880239520957	0.004879981849541726	LYPD1, KIFC1, CADM1, LTBP2, STRC, RORA, SHE, AMOTL2, ADORA1, ZNRF3, BHLHB9, ZNF774, RAPGEF5, PELI2, HTRA3, IZUMO1, ARC, MAGI3, RARG, PTPRG, TANC1, SIPA1L2, PTPRU, CARNS1, PTRF, EXT1, RALGPS1, DNAH12, FCER2, CACNB1, CCDC167, FAM212A, CD72, SOWAHA, EPHB2, RIMS3, LIF, SEMA5A, DNM1P46, NCAPG2, DMD, CASZ1, TUBB4A, RECQL4, GPD1, ESRRB, CNKSR3, SPHK1, EHBP1, NXF3, CELSR2, COL16A1, EPHA2, DENND1C, SEMA6B…	1294	3713	20726	1.1560884498301844	0.5834109703403245	0.021653499874811466	5.8423966149947155
UCSC_TFBS	NFKAPPAB65	265	19.835329341317365	0.004647054109701527	DLC1, KIFC1, SLC36A2, CADM1, LPAR3, AURKB, RORA, PRKG1, RNF213, ZNRF3, RAVER2, CDCA2, RAPGEF5, H1F0, RARG, NCF2, PTPRG, ZNF507, TANC1, RNF222, F5, SIPA1L1, MLLT11, PDGFRL, ABAT, EIF2AK2, RALGPS1, ERBB4, ENPP3, HSPA1B, CD72, NPRL3, RIMS3, LIF, METTL24, SEMA5A, LAMB3, CD69, DMD, CASZ1, FBXO6, POLQ, RLBP1, RPS24, RECQL4, GPR156, RANBP17, IKZF2, ESRRB, CFB, MAP2K3, LGALS2, CNKSR3, NUF2, TPD52L1, COL1…	1294	3661	20726	1.1593841599515675	0.5655878133904315	0.021702136068188937	5.570819228625079
UCSC_TFBS	NFKB	588	44.01197604790419	8.885118685442123E-4	DLC1, KIFC1, GDA, LTBP2, STRC, MYLIP, RORA, WDR74, BHLHB9, CDCA2, CDH26, VNN2, H1F0, MAGI3, NCF2, PTPRG, ZNF507, ZHX2, BCYRN1, PTPRU, TMEM130, PDCD1LG2, RPS18, F5, PTRF, SIPA1L1, IL36B, ABAT, EIF2AK2, DBNDD1, TPPP3, KIF4A, RALGPS1, ERBB4, MIPOL1, CCDC167, CACNB3, FAM212A, MYBL2, SCRIB, ALCAM, SGK223, LPCAT1, CASZ1, CDC42EP3, RLBP1, RPS24, ARHGEF35, RANBP17, GPD1, ESRRB, MAP2K3, SPHK1, NUF2, RPS9,…	1294	8539	20726	1.1029390922602051	0.14710115206817176	0.007548240357616698	1.0879295489317653
UCSC_TFBS	NFY	571	42.73952095808383	0.004246281892675323	DLC1, KIFC1, LTBP2, STRC, PGD, SLC9A2, MYLIP, RORA, HSD17B7P2, WDR74, CDCA8, GRIN2C, HIST1H2BL, HIST1H2BJ, CDCA2, CCNA2, H1F0, ARC, MAGI3, PTPRG, MPDZ, SIPA1L2, ZHX2, BCYRN1, PTPRU, PDCD1LG2, RPS18, DOC2A, PTRF, SIPA1L1, ABAT, TPPP3, KIF4A, RALGPS1, ERBB4, RHPN1, MIPOL1, CACNB1, CCDC167, CACNB3, HSPA1B, FAM212A, RIC3, SCRIB, DNM1P46, ALCAM, SGK223, ARG1, HEXIM2, CASZ1, UNC45B, RPS24, RECQL4, RANB…	1294	8403	20726	1.0883860386212991	0.5331292415716316	0.022153939579576454	5.101862035716209
UCSC_TFBS	NKX22	530	39.67065868263473	5.70793742105425E-4	DLC1, GDA, LTBP2, OSMR, SLC9A2, RORA, CDCA8, CDCA7, CDCA2, CDH26, CCNA2, VNN2, MAP2K6, MAGI3, NCF2, PTPRG, MPDZ, SIPA1L2, ZHX2, BCYRN1, PTPRU, LPCAT2, GLUL, SIPA1L1, KIAA1524, HSD11B1, ABAT, TPPP3, KIF4A, RALGPS1, DNAH12, ERBB4, RHPN1, MIPOL1, RUNDC3B, RIC3, SCRIB, ALCAM, ARG1, SGK223, PFN4, LPCAT1, NCAPG2, CASZ1, CDC42EP3, HLA-DOB, RPS23, SPP1, RANBP17, MOBP, ACER2, MAOA, SPHK1, EME1, COL16A1, S…	1294	7591	20726	1.1182994097174783	0.09715216522071457	0.005661758740708733	0.7001580220758474
UCSC_TFBS	NKX25	731	54.715568862275454	0.019234285360728638	DLC1, GDA, LTBP2, OSMR, PGD, SLC9A2, RORA, MYLIP, HSD17B7P2, WDR74, BHLHB9, TIGD2, MAP2K6, H1F0, MAGI3, NCF2, PTPRG, MPDZ, ZNF507, SIPA1L2, ZHX2, BCYRN1, PTPRU, LPCAT2, PDCD1LG2, WDR92, GLUL, F5, IFNB1, SIPA1L1, KIAA1524, HSD11B1, TPPP3, KIF4A, RALGPS1, DNAH12, ERBB4, MIPOL1, CACNB1, CCDC167, CACNB3, MYBL2, SCRIB, DNM1P46, ALCAM, ARG1, HEXIM2, RPS29, NCAPG2, CASZ1, FAHD2B, CDC42EP3, RPS23, UNC45B…	1294	11123	20726	1.0526322152144192	0.9690839279045291	0.041509939652527916	21.258789478035833
UCSC_TFBS	NKX3A	526	39.37125748502994	0.03550003730328034	DLC1, GDA, OSMR, STRC, SLC9A2, RORA, CDCA2, CDH26, CCNA2, VNN2, MAP2K6, H1F0, MAGI3, PTPRG, MPDZ, ZNF507, SIPA1L2, BCYRN1, LPCAT2, WDR92, F5, SIPA1L1, KIAA1524, RPS13, EIF2AK2, KIF4A, RALGPS1, DNAH12, ERBB4, MIPOL1, RUNDC3B, RIC3, DNM1P46, ALCAM, ARG1, SGK223, PFN4, NCAPG2, CASZ1, CDC42EP3, LAPTM4B, RANBP17, ESRRB, ACER2, MAOA, GGH, NUF2, NDC80, COL16A1, SERPINI1, SYNE2, CCDC150, CMYA5, PARPBP, T…	1294	7919	20726	1.0638897351916907	0.9984508391332882	0.06452556622880756	35.90521414490616
UCSC_TFBS	NKX61	500	37.4251497005988	0.011850210840002923	DLC1, GDA, XRCC2, SLC9A2, MYLIP, RORA, CDCA7, CDCA2, CCNA2, HTR1F, ARC, MAGI3, PTPRG, MPDZ, ZNF507, SIPA1L2, ZHX2, BCYRN1, LPCAT2, WDR92, F5, IFNB1, SIPA1L1, HSD11B1, DBNDD1, KIF4A, RALGPS1, DNAH12, ERBB4, MIPOL1, RIC3, MANSC1, DNM1P46, ALCAM, SGK223, HEXIM2, NCAPG2, CASZ1, MTCP1, RLBP1, RPS24, RECQL4, RANBP17, ESRRB, MAOA, GGH, NUF2, ACACB, COL16A1, SERPINI1, SYNE2, CCDC150, CMYA5, PARPBP, TGFBR…	1294	7383	20726	1.08472176253522	0.8816200821036783	0.03229554815423785	13.644691359803184
UCSC_TFBS	NRSF	601	44.98502994011976	0.0884051064629152	DLC1, XRCC2, LTBP2, PLEKHM1, STRC, SLC9A2, RORA, AMOTL2, ISG20, BHLHB9, GRIN2C, HIST1H2BL, HIST1H2BJ, CDH26, CCNA2, H1F0, PTPRG, ZNF507, SIPA1L2, ZHX2, BCYRN1, PTPRU, MAGED2, RPS18, DOC2A, F5, PTRF, SIPA1L1, ABAT, KIAA1671, DBNDD1, TPPP3, KIF4A, RALGPS1, ERBB4, RHPN1, CACNB1, CACNB3, HSPA1B, FAM212A, RIC3, SCRIB, SGK223, CASZ1, CDC42EP3, UNC45B, KIAA1683, ARHGEF35, RECQL4, RANBP17, ESRRB, ARHGEF3…	1294	9234	20726	1.0424754092378847	0.9999999362416325	0.12507248595451437	67.98739164163966
UCSC_TFBS	OCT	539	40.3443113772455	0.004343228785255081	DLC1, GDA, OSMR, STRC, SLC9A2, MYLIP, RORA, AMOTL2, CDCA8, CDCA7, HIST1H2BJ, CDCA2, VNN1, MAP2K6, H1F0, MAGI3, NCF2, PTPRG, MPDZ, ZNF507, SIPA1L2, ZHX2, BCYRN1, MAGED2, PDCD1LG2, PTRF, SIPA1L1, KIF4A, RALGPS1, DNAH12, ERBB4, RHPN1, MIPOL1, CACNB1, RIC3, MANSC1, DNM1P46, ALCAM, SGK223, CASZ1, RLBP1, KIAA1683, RPS24, LAPTM4B, RECQL4, RANBP17, ESRRB, MAOA, NUF2, NXF3, COL16A1, GNGT2, SYNE2, CCDC150,…	1294	7903	20726	1.0923907165729132	0.5411955306678206	0.022014944823029237	5.2154986677099835
UCSC_TFBS	OCT1	1030	77.09580838323353	0.01433243783762328	GDA, OSMR, ZNF782, RORA, MYLIP, GRIN2C, VNN1, CDH26, VNN2, ZNF507, SIPA1L2, BCYRN1, LPCAT2, GLUL, DOC2A, PTRF, F5, KIAA1524, SIPA1L1, HSD11B1, IL36B, ABAT, EIF2AK2, HSD17B11, KIF4A, RALGPS1, DNAH12, CACNB1, CACNB3, RIC3, SCRIB, ALCAM, ARG1, SGK223, LPCAT1, PFN4, NCAPG2, CASZ1, MTCP1, HLA-DOB, SPP1, ARHGEF35, LAPTM4B, MOBP, ESRRB, ACER2, ARHGEF37, GGH, NXF3, NDC80, ACACB, SERPINI1, COL16A1, GAS6, …	1294	15978	20726	1.0325141814972403	0.9245336887704946	0.03477901565363073	16.276581800037672
UCSC_TFBS	OLF1	539	40.3443113772455	8.336574392208153E-4	DLC1, KIFC1, LTBP2, PLEKHM1, OSMR, SLC9A2, RORA, AMOTL2, CDCA8, GRIN2C, HIST1H2BL, HIST1H2BJ, CDH26, CCNA2, H1F0, ARC, MAGI3, PTPRG, MPDZ, ZHX2, BCYRN1, PTPRU, MAGED2, TMEM130, PDCD1LG2, RPS18, DOC2A, PTRF, ABAT, KIAA1671, TPPP3, KIF4A, ERBB4, CACNB1, CCDC167, CACNB3, HSPA1B, FAM212A, MANSC1, SCRIB, ALCAM, ARG1, RPS29, CASZ1, RLBP1, UNC45B, RPS24, RECQL4, ARHGEF35, RANBP17, GPD1, ESRRB, ARHGEF37,…	1294	7761	20726	1.1123777648596487	0.13867804876434364	0.007436556822957852	1.0210798346595107
UCSC_TFBS	PAX2	659	49.32634730538922	0.09616180922641122	DLC1, KIFC1, LTBP2, PLEKHM1, LDHD, SLC9A2, RORA, AMOTL2, CDCA8, CDCA7, BHLHB9, GRIN2C, CCNA2, HTR1F, ARC, MAGI3, NCF2, PTPRG, MPDZ, ZNF507, SIPA1L2, ZHX2, BCYRN1, PTPRU, MAGED2, WDR92, RPS18, DOC2A, SIPA1L1, ABAT, KIAA1671, TPPP3, KIF4A, RALGPS1, DNAH12, ERBB4, RHPN1, MIPOL1, CACNB1, CACNB3, HSPA1B, FAM212A, RIC3, MYBL2, SCRIB, ALCAM, HEXIM2, NCAPG2, CASZ1, CDC42EP3, HLA-DOB, UNC45B, KIAA1683, RP…	1294	10171	20726	1.0377744586124413	0.9999999861887444	0.1337945774936269	71.18285162761815
UCSC_TFBS	PAX4	891	66.69161676646706	0.06818958169582204	GDA, LDHD, MYLIP, RORA, GRIN2C, VNN1, ARC, ZNF507, SIPA1L2, BCYRN1, LPCAT2, DOC2A, PTRF, F5, KIAA1524, SIPA1L1, KIF4A, RALGPS1, DNAH12, CACNB1, CACNB3, RIC3, MYBL2, SCRIB, ALCAM, SGK223, NCAPG2, CASZ1, SPP1, ARHGEF35, LAPTM4B, RECQL4, ESRRB, ARHGEF37, NXF3, NDC80, ACACB, COL16A1, SERPINI1, GAS6, GNGT2, CDC42BPG, SPNS1, ATP10B, GRIP1, ATP10A, SIRPB2, IGFLR1, USP13, DPEP2, HIST1H1E, SH3PXD2A, HIST1…	1294	13868	20726	1.0290704050421973	0.999996766792533	0.10496732380914298	58.068125774628655
UCSC_TFBS	PAX6	616	46.10778443113773	0.04568978529294059	DLC1, GDA, SLC9A2, MYLIP, RORA, HSD17B7P2, AMOTL2, ISG20, HIST1H2BL, HIST1H2BJ, TIGD2, VNN1, CDH26, MAP2K6, HTR1F, H1F0, MAGI3, NCF2, PTPRG, MPDZ, SIPA1L2, BCYRN1, PTPRU, MAGED2, TMEM130, RPS18, DOC2A, F5, PTRF, SIPA1L1, ABAT, KIAA1671, DBNDD1, KIF4A, IL1R1, RALGPS1, DNAH12, ERBB4, RHPN1, MIPOL1, CACNB3, HSPA1B, FAM212A, SCRIB, ALCAM, SGK223, HEXIM2, NCAPG2, CASZ1, CDC42EP3, UNC45B, TUBB4A, KIAA1…	1294	9378	20726	1.0520871136795216	0.9997685626403777	0.07733801062859735	43.75817384121955
UCSC_TFBS	PBX1	659	49.32634730538922	0.027216012726477893	DLC1, KIFC1, GDA, XRCC2, LTBP2, PLEKHM1, OSMR, STRC, PGD, SLC9A2, RORA, MYLIP, HSD17B7P2, AMOTL2, ISG20, WDR74, CDCA7, GRIN2C, HIST1H2BL, CDCA2, VNN1, CDH26, CCNA2, MAP2K6, HTR1F, H1F0, ARC, MAGI3, NCF2, PTPRG, MPDZ, ZNF507, SIPA1L2, ZHX2, BCYRN1, LPCAT2, WDR92, DOC2A, F5, PTRF, SIPA1L1, KIAA1524, HSD11B1, KIAA1671, DBNDD1, KIF4A, DNAH12, ERBB4, RHPN1, MIPOL1, RUNDC3B, CACNB3, SCRIB, ALCAM, ARG1,…	1294	10004	20726	1.0550983625097101	0.9928395888452037	0.05172387406158285	28.79184940702547
UCSC_TFBS	POU3F2	690	51.646706586826355	0.006344792497324973	DLC1, GDA, LTBP2, OSMR, LDHD, SLC9A2, ZNF782, RORA, MYLIP, CDCA7, BHLHB9, GRIN2C, HIST1H2BL, CDCA2, CDH26, VNN2, MAP2K6, HTR1F, ARC, MAGI3, NCF2, PTPRG, MPDZ, ZNF507, ZHX2, BCYRN1, PTPRU, LPCAT2, WDR92, GLUL, F5, SIPA1L1, KIAA1524, HSD11B1, ABAT, RPS13, EIF2AK2, KIF4A, RALGPS1, DNAH12, ERBB4, MIPOL1, RUNDC3B, CCDC167, RIC3, MANSC1, DNM1P46, ALCAM, SGK223, ARG1, HEXIM2, PFN4, RPS29, NCAPG2, CASZ1,…	1294	10338	20726	1.0690395692068668	0.6799685852614638	0.023456681926634526	7.533883105929185
UCSC_TFBS	POU6F1	489	36.601796407185624	0.014229866746091488	DLC1, GDA, STRC, PGD, SLC9A2, RORA, GRIN2C, TIGD2, VNN1, CDH26, CCNA2, MAP2K6, HTR1F, MAGI3, PTPRG, MPDZ, ZNF507, ZHX2, SIPA1L2, BCYRN1, LPCAT2, WDR92, PTRF, SIPA1L1, HSD11B1, RPS13, ABAT, KIAA1671, EIF2AK2, IL1R1, KIF4A, RALGPS1, DNAH12, ERBB4, MIPOL1, RUNDC3B, NPY6R, RIC3, DNM1P46, ALCAM, NCAPG2, CASZ1, FAHD2B, RPS23, RPS24, LAPTM4B, ARHGEF35, RANBP17, ESRRB, MAOA, GGH, NUF2, NDC80, SERPINI1, S…	1294	7227	20726	1.0837572652270624	0.923114863279472	0.03500383200018198	16.169302809233155
UCSC_TFBS	PPARA	617	46.18263473053892	0.043276999261335956	DLC1, KIFC1, GDA, XRCC2, LTBP2, PLEKHM1, OSMR, STRC, PGD, LDHD, SLC9A2, RORA, HSD17B7P2, AMOTL2, WDR74, CDCA8, CDCA7, BHLHB9, GRIN2C, HIST1H2BJ, CDCA2, VNN1, MAP2K6, HTR1F, ARC, PTPRG, MPDZ, ZNF507, SIPA1L2, ZHX2, BCYRN1, PTPRU, MAGED2, TMEM130, RPS18, F5, PTRF, SIPA1L1, EIF2AK2, TPPP3, KIF4A, IL1R1, RALGPS1, ERBB4, MIPOL1, CACNB1, CACNB3, HSPA1B, FAM212A, RIC3, SCRIB, ALCAM, SGK223, HEXIM2, PFN4…	1294	9391	20726	1.052336274478985	0.9996363090525696	0.0740041223080703	41.98307287599524
UCSC_TFBS	PPARG	961	71.9311377245509	6.377515042777827E-4	GDA, OSMR, LDHD, ZNF782, RORA, MYLIP, AMOTL2, ISG20, ZNF774, GRIN2C, VNN1, VNN2, ARC, ZNF507, SIPA1L2, BCYRN1, LPCAT2, TMEM130, GLUL, DOC2A, F5, SIPA1L1, HSD11B1, IL36B, KIF4A, RALGPS1, DNAH12, CACNB1, CACNB3, FAM212A, SCRIB, ALCAM, SGK223, LPCAT1, NCAPG2, CASZ1, HLA-DOB, SPP1, RECQL4, ARHGEF35, LAPTM4B, ESRRB, ARHGEF37, NXF3, NDC80, ACACB, COL16A1, SERPINI1, GAS6, GNGT2, CDC42BPG, PARP9, SPNS1, …	1294	14568	20726	1.0565855632425072	0.10791506900516412	0.0059921820352270005	0.7819952096860039
UCSC_TFBS	RFX1	724	54.191616766467064	4.750025691719291E-4	DLC1, KIFC1, GDA, XRCC2, LTBP2, OSMR, STRC, RORA, MYLIP, AMOTL2, GRIN2C, VNN1, RPL12, MAP2K6, ARC, MAGI3, NCF2, PTPRG, MPDZ, ZNF507, SIPA1L2, ZHX2, BCYRN1, PTPRU, LPCAT2, TMEM130, WDR92, DOC2A, F5, PTRF, SIPA1L1, KIAA1524, HSD11B1, ABAT, KIAA1671, DBNDD1, TPPP3, KIF4A, RALGPS1, ERBB4, RHPN1, MIPOL1, CACNB1, RUNDC3B, CCDC167, CACNB3, HSPA1B, MYBL2, MANSC1, SCRIB, ALCAM, SGK223, LPCAT1, NCAPG2, CAS…	1294	10661	20726	1.0877318374459075	0.08152965385199673	0.005301252249073185	0.5829722050517461
UCSC_TFBS	ROAZ	514	38.47305389221557	0.06931022793442343	GDA, LTBP2, PLEKHM1, STRC, SLC9A2, LDHD, MYLIP, RORA, AMOTL2, GRIN2C, TIGD2, MAP2K6, ARC, MAGI3, NCF2, PTPRG, ZHX2, BCYRN1, PTPRU, MAGED2, TMEM130, PTRF, KIAA1671, TPPP3, KIF4A, RALGPS1, DNAH12, ERBB4, RHPN1, CCDC167, CACNB3, HSPA1B, FAM212A, RIC3, SCRIB, ALCAM, ARG1, SGK223, RPS29, CASZ1, CDC42EP3, HLA-DOB, RLBP1, RECQL4, RANBP17, GPD1, ESRRB, MAP2K3, EME1, RPS9, NXF3, ACACB, CDC42BPG, GNGT2, SY…	1294	7816	20726	1.0533186789196338	0.9999973933394721	0.10491805440852953	58.6845114399832
UCSC_TFBS	RORA1	502	37.5748502994012	0.08272615342287357	DLC1, KIFC1, GDA, LTBP2, STRC, RORA, WDR74, CDCA7, CDCA2, MAP2K6, MAGI3, PTPRG, ZNF507, SIPA1L2, ZHX2, BCYRN1, PTPRU, MAGED2, LPCAT2, PDCD1LG2, RPS18, DOC2A, F5, PTRF, IFNB1, SIPA1L1, IL36B, DBNDD1, TPPP3, KIF4A, RALGPS1, DNAH12, ERBB4, CACNB1, RUNDC3B, CCDC167, RIC3, SCRIB, DNM1P46, ALCAM, SGK223, LPCAT1, CASZ1, SPP1, RPS24, RANBP17, MAOA, ARHGEF37, ACER2, EME1, ACACB, GAS6, CDC42BPG, GNGT2, SYN…	1294	7648	20726	1.0513251537511399	0.9999998062137432	0.11991761142864577	65.44491451790118
UCSC_TFBS	RP58	588	44.01197604790419	0.050365498291211626	DLC1, KIFC1, GDA, LTBP2, PLEKHM1, OSMR, STRC, SLC9A2, LDHD, RORA, HSD17B7P2, AMOTL2, CDCA8, GRIN2C, CDCA2, RPL12, CCNA2, VNN2, MAP2K6, H1F0, MAGI3, NCF2, PTPRG, MPDZ, ZNF507, ZHX2, BCYRN1, PTPRU, MAGED2, LPCAT2, DOC2A, F5, PTRF, SIPA1L1, HSD11B1, TPPP3, KIF4A, RALGPS1, DNAH12, ERBB4, CACNB1, CACNB3, FAM212A, RIC3, MYBL2, MANSC1, SCRIB, ALCAM, SGK223, ARG1, CASZ1, RLBP1, HLA-DOB, UNC45B, RECQL4, R…	1294	8944	20726	1.052996076566401	0.9999039249133314	0.08208608886217372	47.05687297564732
UCSC_TFBS	RSRFC4	546	40.86826347305389	0.009116261497552836	DLC1, GDA, LTBP2, SLC9A2, LDHD, ZNF782, RORA, CDCA7, GRIN2C, CDCA2, TIGD2, CCNA2, MAP2K6, HTR1F, ARC, MAGI3, PTPRG, MPDZ, SIPA1L2, ZHX2, BCYRN1, CD163L1, DOC2A, F5, PTRF, SIPA1L1, KIAA1524, HSD11B1, ABAT, KIAA1671, KIF4A, RALGPS1, DNAH12, ERBB4, MIPOL1, CACNB1, RUNDC3B, CACNB3, MANSC1, ALCAM, SGK223, LPCAT1, HEXIM2, CASZ1, MTCP1, CDC42EP3, SPP1, LAPTM4B, RANBP17, ESRRB, ARHGEF37, EME1, NUF2, NDC8…	1294	8084	20726	1.0818014403630505	0.8058830236915989	0.027868013696057847	10.658082315450123
UCSC_TFBS	S8	551	41.24251497005988	6.31661980269792E-5	DLC1, GDA, LTBP2, PLEKHM1, OSMR, SLC9A2, MYLIP, RORA, CDCA7, CDCA2, CDH26, HTR1F, MAGI3, PTPRG, MPDZ, ZNF507, SIPA1L2, ZHX2, BCYRN1, PTPRU, PDCD1LG2, WDR92, RPS18, PTRF, IFNB1, SIPA1L1, KIAA1524, HSD11B1, KIAA1671, TPPP3, KIF4A, RALGPS1, DNAH12, ERBB4, RHPN1, MIPOL1, CACNB1, RUNDC3B, CCDC167, CACNB3, RIC3, MANSC1, DNM1P46, ALCAM, SGK223, RPS29, NCAPG2, CASZ1, FAHD2B, SPP1, RPS24, RECQL4, RANBP17,…	1294	7765	20726	1.1365573537183356	0.011243421491921257	0.0014123899576470311	0.07770471719109606
UCSC_TFBS	SEF1	602	45.05988023952096	9.203439104398667E-4	DLC1, KIFC1, GDA, LTBP2, PLEKHM1, STRC, LDHD, RORA, AMOTL2, ISG20, WDR74, CDCA8, CDCA7, GRIN2C, CDH26, MAP2K6, HTR1F, H1F0, ARC, MAGI3, PTPRG, MPDZ, ZHX2, BCYRN1, PTPRU, MAGED2, TMEM130, PDCD1LG2, WDR92, RPS18, F5, SIPA1L1, HSD11B1, HSD17B11, TPPP3, KIF4A, RALGPS1, ERBB4, RHPN1, MIPOL1, CACNB1, CCDC167, CACNB3, HSPA1B, FAM212A, MYBL2, SCRIB, SGK223, PFN4, RPS29, CASZ1, FAHD2B, CDC42EP3, UNC45B, K…	1294	8765	20726	1.1000838483112634	0.1519514699205412	0.0074637078838794	1.126703435734866
UCSC_TFBS	SOX5	539	40.3443113772455	0.07600751948447401	DLC1, PLEKHM1, OSMR, STRC, RORA, CDCA2, MAP2K6, HTR1F, MAGI3, PTPRG, MPDZ, ZNF507, ZHX2, PTPRU, TMEM130, LPCAT2, IFNB1, SIPA1L1, KIAA1524, HSD11B1, ABAT, KIAA1671, TPPP3, KIF4A, RALGPS1, DNAH12, ERBB4, RHPN1, MIPOL1, CACNB1, RUNDC3B, CACNB3, RIC3, MANSC1, ALCAM, NCAPG2, CASZ1, CDC42EP3, RLBP1, RANBP17, ACER2, MAOA, ARHGEF37, GGH, NUF2, NXF3, SERPINI1, RPS8, PARP9, CCDC150, WDR63, CMYA5, PARPBP, T…	1294	8229	20726	1.0491145744410906	0.9999992844331539	0.11211155290819175	62.197980714394774
UCSC_TFBS	SOX9	521	38.99700598802395	0.0026511478699911915	DLC1, GDA, PLEKHM1, STRC, MYLIP, RORA, AMOTL2, CDCA7, BHLHB9, MAP2K6, MAGI3, PTPRG, MPDZ, ZHX2, PTPRU, TMEM130, LPCAT2, PDCD1LG2, WDR92, F5, HSD11B1, KIAA1671, KIF4A, DNAH12, ERBB4, RHPN1, MIPOL1, CACNB1, RUNDC3B, CACNB3, RIC3, MYBL2, SCRIB, ALCAM, SGK223, HEXIM2, CASZ1, CDC42EP3, RLBP1, UNC45B, SPP1, RPS24, RANBP17, ESRRB, ACER2, MAOA, SPHK1, RPS9, NXF3, COL16A1, SERPINI1, GNGT2, PKP2, CMYA5, PA…	1294	7575	20726	1.1016313934330064	0.3782303802591962	0.016252196231516747	3.2140561006132273
UCSC_TFBS	SREBP1	685	51.272455089820355	0.04944339998702562	DLC1, KIFC1, LTBP2, PLEKHM1, OSMR, STRC, LDHD, SLC9A2, RORA, HSD17B7P2, AMOTL2, ISG20, WDR74, BHLHB9, GRIN2C, VNN1, CCNA2, MAP2K6, H1F0, ARC, NCF2, PTPRG, MPDZ, ZNF507, SIPA1L2, ZHX2, BCYRN1, PTPRU, ZNF788, RPS18, DOC2A, PTRF, SIPA1L1, KIAA1524, KIAA1671, EIF2AK2, DBNDD1, KIF4A, RALGPS1, DNAH12, ERBB4, MIPOL1, CACNB1, RUNDC3B, CCDC167, CACNB3, FAM212A, MYBL2, SCRIB, DNM1P46, ALCAM, SGK223, ARG1, …	1294	10495	20726	1.045416489636266	0.999885696714831	0.08133022656615174	46.420761345431096
UCSC_TFBS	SRF	820	61.377245508982035	0.00962494928044676	GDA, LDHD, MYLIP, RORA, AMOTL2, ISG20, GRIN2C, VNN1, CDH26, ARC, ZNF507, SIPA1L2, BCYRN1, LPCAT2, CD163L1, DOC2A, PTRF, SIPA1L1, KIAA1524, HSD17B11, KIF4A, RALGPS1, DNAH12, CACNB1, CACNB3, FAM212A, RIC3, SCRIB, ALCAM, ARG1, LPCAT1, CASZ1, HLA-DOB, ARHGEF35, RECQL4, ESRRB, ARHGEF37, NXF3, ACACB, COL16A1, SERPINI1, GAS6, GNGT2, CDC42BPG, SPNS1, OR2AT4, ATP10B, GRIP1, IL1RAP, IGFLR1, USP13, PARVG, N…	1294	12483	20726	1.0521462202505762	0.8229301087773199	0.028916242337175047	11.220866175666465
UCSC_TFBS	SRY	485	36.30239520958084	0.008052919693511185	DLC1, KIFC1, GDA, STRC, SLC9A2, LDHD, RORA, AMOTL2, CDCA2, CDH26, MAP2K6, MAGI3, PTPRG, MPDZ, ZNF507, ZHX2, BCYRN1, PTPRU, LPCAT2, PDCD1LG2, WDR92, F5, HSD11B1, HSD17B11, KIF4A, RALGPS1, DNAH12, ERBB4, MIPOL1, RHPN1, CACNB1, RUNDC3B, CACNB3, RIC3, MANSC1, SCRIB, HEXIM2, NCAPG2, CASZ1, CDC42EP3, RLBP1, LAPTM4B, ARHGEF35, RANBP17, ESRRB, ACER2, NUF2, NXF3, RPS8, SYNE2, WDR63, PARPBP, TGFBR3, SYTL2,…	1294	7110	20726	1.0925802742072577	0.7647973993419596	0.026938213926336774	9.471058336483784
UCSC_TFBS	STAT	438	32.78443113772455	1.4829053609044643E-5	DLC1, OSMR, RORA, AMOTL2, CDCA8, CDH26, CCNA2, MAP2K6, NCF2, PTPRG, MPDZ, BCYRN1, LPCAT2, F5, EIF2AK2, DBNDD1, TPPP3, KIF4A, RALGPS1, ERBB4, MIPOL1, RUNDC3B, HSPA1B, FAM212A, MYBL2, ALCAM, NCAPG2, CASZ1, HLA-DOB, RPS23, SPP1, LAPTM4B, RANBP17, ESRRB, MAOA, MAP2K3, SPHK1, NDC80, COL16A1, CDC42BPG, SYNE2, PARP9, PARPBP, TGFBR3, SYTL2, ATP10B, GRIP1, ATP10A, CCNE2, IGFLR1, SCN10A, USP13, SH3PXD2A, P…	1294	5930	20726	1.1830432844807137	0.0026509004189188	4.4230553361113145E-4	0.0182471376148019
UCSC_TFBS	STAT1	460	34.4311377245509	0.014480332787539078	DLC1, KIFC1, OSMR, STRC, SLC9A2, RORA, CDCA8, BHLHB9, GRIN2C, CDCA2, CDH26, CCNA2, VNN2, MAP2K6, H1F0, MAGI3, PTPRG, MPDZ, ZNF507, ZHX2, SIPA1L2, BCYRN1, PTPRU, LPCAT2, SIPA1L1, IL36B, ABAT, KIF4A, RALGPS1, DNAH12, ERBB4, MIPOL1, RUNDC3B, CCDC167, CACNB3, FAM212A, MYBL2, SCRIB, ALCAM, SGK223, HEXIM2, NCAPG2, CASZ1, UNC45B, RPS24, LAPTM4B, ARHGEF35, RANBP17, SPHK1, ACACB, COL16A1, SERPINI1, CDC42B…	1294	6771	20726	1.0881436583922206	0.9265337443507918	0.03466764293510627	16.43104293116764
UCSC_TFBS	STAT3	545	40.793413173652695	0.01205828977681348	DLC1, KIFC1, GDA, LTBP2, OSMR, STRC, PGD, LDHD, RORA, HSD17B7P2, ISG15, VNN2, H1F0, NCF2, PTPRG, MPDZ, ZHX2, BCYRN1, PTPRU, LPCAT2, WDR92, PTRF, SIPA1L1, KIAA1524, HSD11B1, ABAT, KIAA1671, EIF2AK2, KIF4A, RALGPS1, DNAH12, ERBB4, CACNB1, CACNB3, FAM212A, RIC3, MANSC1, SCRIB, ALCAM, SGK223, CASZ1, CDC42EP3, RPS23, SPP1, ESRRB, ARHGEF37, SPHK1, NUF2, ACACB, COL16A1, RPS8, CDC42BPG, GNGT2, SYNE2, CCD…	1294	8098	20726	1.077953302339998	0.8859995575766262	0.032366924131532526	13.868200448643353
UCSC_TFBS	STAT5A	671	50.22455089820359	0.0028026872677961515	DLC1, KIFC1, LTBP2, PLEKHM1, OSMR, STRC, PGD, LDHD, SLC9A2, RORA, HSD17B7P2, CDCA8, GRIN2C, HIST1H2BL, HIST1H2BJ, CDH26, CCNA2, MAP2K6, ARC, NCF2, PTPRG, MPDZ, SIPA1L2, ZHX2, BCYRN1, PTPRU, MAGED2, LPCAT2, WDR92, RPS18, CD163L1, DOC2A, F5, PTRF, SIPA1L1, HSD11B1, RPS13, EIF2AK2, DBNDD1, TPPP3, KIF4A, RALGPS1, DNAH12, ERBB4, MIPOL1, CACNB1, RUNDC3B, CACNB3, MYBL2, MANSC1, SCRIB, ALCAM, HEXIM2, NCA…	1294	9959	20726	1.0791653817747044	0.394914412966316	0.016075369131467454	3.3948715264361495
UCSC_TFBS	STAT5B	422	31.58682634730539	2.005729491153465E-6	DLC1, STRC, SLC9A2, MYLIP, RORA, CCNA2, MAP2K6, VNN2, H1F0, MAGI3, NCF2, PTPRG, MPDZ, BCYRN1, PTPRU, MAGED2, TMEM130, LPCAT2, IFNB1, RPS13, KIAA1671, EIF2AK2, KIF4A, DNAH12, ERBB4, MIPOL1, RUNDC3B, NPY6R, RIC3, MANSC1, ALCAM, NCAPG2, CASZ1, RPS23, UNC45B, SPP1, RECQL4, RANBP17, ESRRB, MAOA, ARHGEF37, ACER2, SPHK1, NDC80, ACACB, SERPINI1, SYNE2, WDR63, CMYA5, TGFBR3, SYTL2, TNK2, ATP10B, IL1RAP, I…	1294	5579	20726	1.211538743904125	3.5896149687242307E-4	8.975245675035826E-5	0.002468227315133298
UCSC_TFBS	TAL1ALPHAE47	240	17.964071856287426	0.02191402612135424	DLC1, SLC36A2, RARRES1, CADM1, LTBP2, EFNA1, STRC, RORA, PRKG1, RNF213, ZNRF3, ISG20, CFP, CD44, MAP2K6, SLC12A8, PTPRG, MPDZ, ZNF507, TANC1, BCYRN1, IFI44, PTPRU, RNF222, CARNS1, CCR7, SIPA1L1, PGM1, HSD11B1, TDRD3, ERBB4, MIPOL1, FCER2, CACNB1, CD72, MYBL2, SCRIB, EPHB2, KCNMB2, ALCAM, SEMA5A, SERINC2, DMD, CASZ1, FBXO6, POLQ, UNC45B, TUBB4A, SASH1, GPR155, IKZF2, ESRRB, CNKSR3, RPS9, EHBP1, CE…	1294	3397	20726	1.131610353530413	0.9810552643426487	0.045071627606760756	23.86584650359238
UCSC_TFBS	TAL1BETAE47	339	25.37425149700599	0.014841773901704165	DLC1, CADM1, S100A8, EFNA1, PGD, AQP5, LPAR3, MYLIP, RORA, PRKG1, ADORA1, CFP, ISG15, GRIN2C, CDCA2, RAPGEF5, F11, H1F0, TMEM150C, RPUSD4, MAGI3, RARG, POLH, VANGL1, MPDZ, TANC1, ZHX2, SIPA1L2, H2AFJ, MAGED2, PDCD1LG2, CARNS1, HES1, TTPAL, CCR7, HES4, SIPA1L1, PDGFRL, PDGFRA, HSD11B1, KIAA1671, EXT1, KIF4A, RALGPS1, DNAH12, ERBB4, KEL, CACNB3, FAM212A, RIC3, ASB15, ADA, SOWAHA, RIMS3, ITGBL1, EPH…	1294	4889	20726	1.1106082069864438	0.931202625693652	0.03460533841206903	16.807430053779715
UCSC_TFBS	TAL1BETAITF2	617	46.18263473053892	0.010099083940800358	DLC1, LTBP2, OSMR, SLC9A2, LDHD, RORA, MYLIP, GRIN2C, ZNF774, CDCA2, MAP2K6, ARC, MAGI3, NCF2, PTPRG, MPDZ, SIPA1L2, ZHX2, BCYRN1, WDR92, RPS18, DOC2A, F5, PTRF, SIPA1L1, HSD11B1, ABAT, KIAA1671, TPPP3, KIF4A, RALGPS1, DNAH12, ERBB4, MIPOL1, CCDC167, CACNB3, MYBL2, MANSC1, SCRIB, DNM1P46, ALCAM, ARG1, HEXIM2, CASZ1, FAHD2B, CDC42EP3, UNC45B, TUBB4A, KIAA1683, RPS24, RECQL4, RANBP17, GPD1, MAOA, M…	1294	9226	20726	1.0711565091732222	0.837475446721835	0.028880025988258673	11.742487852065587
UCSC_TFBS	TATA	646	48.35329341317365	5.063871085764981E-4	DLC1, OSMR, SLC9A2, RORA, MYLIP, HSD17B7P2, CDCA7, GRIN2C, HIST1H2BJ, CDCA2, CCNA2, VNN2, MAP2K6, ARC, MAGI3, NCF2, PTPRG, MPDZ, ZNF507, SIPA1L2, ZHX2, BCYRN1, TMEM130, PDCD1LG2, GLUL, PTRF, SIPA1L1, KIAA1671, EIF2AK2, KIF4A, RALGPS1, DNAH12, ERBB4, MIPOL1, CACNB1, RUNDC3B, CCDC167, NPY6R, MANSC1, DNM1P46, ALCAM, SGK223, HEXIM2, PFN4, NCAPG2, CASZ1, KIAA1683, RPS23, RPS24, ARHGEF35, RANBP17, MOBP…	1294	9417	20726	1.0987557606938947	0.08667751902542542	0.0053191120102336065	0.6213803654256722
UCSC_TFBS	TBP	417	31.2125748502994	0.005092863167384623	DLC1, GDA, OSMR, STRC, SLC9A2, RORA, BHLHB9, HIST1H2BL, CDCA2, MAGI3, PTPRG, MPDZ, ZHX2, BCYRN1, LPCAT2, WDR92, F5, IFNB1, KIAA1524, SIPA1L1, EIF2AK2, IL1R1, KIF4A, DNAH12, RALGPS1, ERBB4, MIPOL1, CACNB3, RIC3, ALCAM, RPS29, CASZ1, MTCP1, CDC42EP3, RLBP1, RECQL4, RANBP17, GPD1, MAOA, MAP2K3, NXF3, ACACB, SERPINI1, CDC42BPG, SYNE2, CCDC150, CD209, TGFBR3, SYTL2, OR2AT4, ATP10B, ATP10A, KCNK12, USP…	1294	6005	20726	1.1122547284784576	0.5990633335578335	0.021525700036374884	6.0899734849017895
UCSC_TFBS	TCF11	587	43.93712574850299	0.011580652430216169	DLC1, LTBP2, OSMR, STRC, SLC9A2, LDHD, MYLIP, RORA, HSD17B7P2, WDR74, GRIN2C, VNN1, RPL12, MAP2K6, H1F0, MAGI3, NCF2, PTPRG, ZNF507, SIPA1L2, ZHX2, BCYRN1, PTPRU, MAGED2, WDR92, ZNF788, RPS18, F5, PTRF, SIPA1L1, KIAA1671, DBNDD1, KIF4A, RALGPS1, DNAH12, ERBB4, MIPOL1, CACNB1, CACNB3, NPY6R, FAM212A, RIC3, MYBL2, MANSC1, SCRIB, ALCAM, SGK223, ARG1, RPS29, CASZ1, RLBP1, UNC45B, RECQL4, RANBP17, ACE…	1294	8757	20726	1.0736530669480753	0.8756970124605822	0.03205367678412352	13.354351478432946
UCSC_TFBS	TGIF	494	36.97604790419162	0.005086811239804372	DLC1, KIFC1, GDA, LTBP2, OSMR, STRC, SLC9A2, MYLIP, RORA, AMOTL2, CDCA7, CDCA2, TIGD2, VNN1, RPL12, CCNA2, MAP2K6, MAGI3, NCF2, PTPRG, MPDZ, ZNF507, SIPA1L2, ZHX2, BCYRN1, PTPRU, MAGED2, TMEM130, RPS18, F5, SIPA1L1, KIAA1524, ABAT, TPPP3, KIF4A, RALGPS1, DNAH12, ERBB4, MIPOL1, RHPN1, CACNB1, RUNDC3B, CCDC167, CACNB3, FAM212A, RIC3, MANSC1, SCRIB, ALCAM, SGK223, RPS29, CASZ1, UNC45B, ARHGEF35, RAN…	1294	7207	20726	1.0978768923996056	0.598626541109912	0.02201891575197301	6.082943477348413
UCSC_TFBS	TST1	515	38.547904191616766	0.0026809689210299057	DLC1, KIFC1, LTBP2, OSMR, SLC9A2, MYLIP, RORA, HSD17B7P2, CDCA8, ISG15, BHLHB9, GRIN2C, CDCA2, VNN2, MAP2K6, MAGI3, NCF2, PTPRG, MPDZ, ZNF507, ZHX2, BCYRN1, PTPRU, TMEM130, DOC2A, PTRF, SIPA1L1, HSD11B1, RPS13, EIF2AK2, KIF4A, DNAH12, ERBB4, MIPOL1, RUNDC3B, MYBL2, ALCAM, SGK223, HEXIM2, CASZ1, RLBP1, LAPTM4B, RANBP17, MOBP, ARHGEF37, SPHK1, NDC80, ACACB, GAS6, SYNE2, CCDC150, PKP2, PARPBP, TGFBR…	1294	7479	20726	1.1029222885387688	0.38154934906535853	0.015890324488548657	3.249662860494529
UCSC_TFBS	USF	684	51.19760479041916	0.004345832315957349	DLC1, KIFC1, GDA, PLEKHM1, STRC, SLC9A2, RORA, MYLIP, AMOTL2, ISG20, WDR74, CDCA7, ISG15, GRIN2C, VNN1, CCNA2, MAP2K6, ARC, MAGI3, PTPRG, MPDZ, ZNF507, SIPA1L2, ZHX2, BCYRN1, PTPRU, MAGED2, LPCAT2, WDR92, ZNF788, RPS18, DOC2A, PTRF, SIPA1L1, DBNDD1, KIF4A, RALGPS1, DNAH12, ERBB4, MIPOL1, CACNB1, CCDC167, MYBL2, SCRIB, DNM1P46, ALCAM, LPCAT1, CASZ1, RPS23, UNC45B, SPP1, RPS24, RECQL4, RANBP17, GPD…	1294	10207	20726	1.0733446710284136	0.5414102309698142	0.02142273623924007	5.218548680636282
UCSC_TFBS	YY1	805	60.25449101796407	0.04139281815150082	GDA, OSMR, RORA, AMOTL2, ISG20, GRIN2C, VNN2, ARC, ZNF507, SIPA1L2, BCYRN1, TMEM130, DOC2A, SIPA1L1, HSD11B1, IL36B, ABAT, EIF2AK2, HSD17B11, RALGPS1, DNAH12, CACNB1, CACNB3, FAM212A, SCRIB, CASZ1, ARHGEF35, LAPTM4B, RECQL4, ESRRB, NXF3, NDC80, ACACB, COL16A1, CDC42BPG, PARP9, PKP2, SPNS1, ATP10B, GRIP1, ATP10A, MMP21, IL1RAP, IGFLR1, USP13, DPEP2, NFKBIZ, CES1P1, SH3PXD2A, LRRC28, SLC3A1, MTMR11…	1294	12406	20726	1.0393105146061596	0.9994827727100802	0.07287815458551128	40.561236241110045
UCSC_TFBS	ZIC3	450	33.68263473053892	0.009768144496852678	DLC1, LTBP2, OSMR, STRC, MYLIP, RORA, AMOTL2, GRIN2C, CDCA2, H1F0, ARC, PTPRG, MPDZ, BCYRN1, LPCAT2, GLUL, DOC2A, PTRF, SIPA1L1, KIF4A, RALGPS1, DNAH12, CACNB1, MYBL2, SCRIB, ALCAM, DNM1P46, HEXIM2, CASZ1, MTCP1, RECQL4, MOBP, SPHK1, ACACB, COL16A1, GAS6, GNGT2, SYNE2, PARP9, PKP2, CMYA5, TGFBR3, SYTL2, TNK2, SPNS1, GRIP1, IL1RAP, ZNRF2P1, IGFLR1, ARHGAP11A, SIK1, DPEP2, CES1P1, SH3PXD2A, HIST1H1…	1294	6578	20726	1.0957206894979894	0.8274543909897173	0.02886024744237814	11.37870087992624

## Sheet: HSAneg 36 hpi
Category	Term	Count	%	PValue	Genes	List Total	Pop Hits	Pop Total	Fold Enrichment	Bonferroni	Benjamini	FDR
UCSC_TFBS	AP1	152	56.2962962962963	0.0022048841324032024	DNAJC5B, SNCAIP, IL16, SRCIN1, EFNA1, LYPD5, RMRP, SLC9A2, GCAT, FGF13, CNGB1, TOMM20L, TSNARE1, SERPINE2, FBXO24, ORC1, SLC4A5, SLC12A8, PTPRG, PTPRN2, MYLK4, COLEC12, KIAA0754, TMEM134, RND3, SSTR2, LYNX1, CDKL1, XXYLT1, MLLT11, HSD11B1, TUBA4A, UNC13C, MFAP5, EPS8L2, UNC13A, ADD2, XDH, CGNL1, ADAMTSL3, ALDOC, RBP2, SORCS1, IGF2BP3, FAM19A4, SYPL2, MANF, EPHB2, LIF, SEMA5B, MUSK, KDELC2, CCDC10…	257	10356	20726	1.18367892896165	0.32191867538990104	0.015419406628470078	2.672299509352005
UCSC_TFBS	AP2REP	106	39.25925925925926	0.09198147112159184	SNCAIP, SRCIN1, EFNA1, FGF13, CNGB1, NSUN5P1, S1PR3, SERPINE2, SLC4A5, SPTLC3, PTPRG, PTPRN2, COLEC12, NAPSB, TMEM134, SSTR2, LYNX1, RHCG, MLLT11, UNC13C, MFAP5, EPS8L2, ADD2, UNC13A, ME1, XDH, CGNL1, GPN3, GSDMB, ADAMTSL3, TMEM216, RBP2, FN3K, SORCS1, ACP2, CACNB3, IGF2BP3, BOP1, FAM19A4, SYPL2, EPHB2, LIF, SEMA5B, VWA5B2, CCDC102B, TDRKH, CASZ1, CDC42EP4, IKZF4, PHACTR1, VWA3A, CUBN, NTN4, ENDO…	257	7633	20726	1.1199354023411552	0.9999999578624682	0.17732920216177572	69.39658239544386
UCSC_TFBS	AP4	152	56.2962962962963	0.07088776475708976	IL16, SRCIN1, EFNA1, RMRP, SLC9A2, GCAT, FGF13, NSUN5P1, TSNARE1, S1PR3, SERPINE2, ELOVL2, FBXO24, SLC4A5, H1F0, SLC12A8, PTPRG, PTPRN2, MYLK4, COLEC12, ARHGAP5-AS1, KIAA0754, RND3, SSTR2, LYNX1, RHCG, WDR88, XXYLT1, TUBA4A, UNC13C, EPS8L2, UNC13A, ADD2, XDH, CGNL1, GPN3, CRELD2, NEK3, ADAMTSL3, GSDMB, ALDOC, FN3K, SORCS1, CCDC167, CACNB3, BOP1, SYPL2, MANF, EPHB2, LIF, SEMA5B, MUSK, VWA5B2, ADAM…	257	11244	20726	1.0901973486594494	0.9999976011695992	0.1565630450590738	59.43450276181821
UCSC_TFBS	AREB6	206	76.29629629629629	0.005808622394232537	RMRP, SLC9A2, GCAT, TOMM20L, SERPINE2, CYP7A1, SCD5, HCG26, H1F0, SLC12A8, PTPRG, MYLK4, COLEC12, ESCO2, CWH43, LILRB1, RND3, RHCG, XXYLT1, MLLT11, HSD11B1, IL36B, TUBA4A, UNC13C, EPS8L2, UNC13A, ADD2, CRELD2, NEK3, GSDMB, ALDOC, RBP2, CCDC167, SORCS1, ACP2, CACNB3, IGF2BP3, BOP1, FAM19A4, SYPL2, MANF, EPHB2, LIF, SEMA5B, MUSK, TPGS1, VWA5B2, CCDC102B, TCTEX1D2, CASZ1, IKZF4, VWA3A, BMP2, CD5L, A…	257	15152	20726	1.0964267664835503	0.6413105180931913	0.029705679130937357	6.899147990643373
UCSC_TFBS	ARP1	118	43.7037037037037	0.022773603637057414	SNCAIP, IL16, SRCIN1, SLC9A2, GCAT, FGF13, CNGB1, NSUN5P1, TSNARE1, S1PR3, FBXO24, H1F0, PTPRG, SPTLC3, PTPRN2, MYLK4, COLEC12, KIAA0754, NAPSB, CWH43, RND3, TMEM134, SSTR2, LYNX1, WDR88, TMEM106A, IL36B, TUBA4A, ADD2, ME1, XDH, TNFAIP8L3, ADAMTSL3, ALDOC, FN3K, SORCS1, ACP2, CACNB3, BOP1, FAM19A4, SYPL2, MANF, EPHB2, SEMA5B, TPGS1, TDRKH, SCN9A, CASZ1, ADAM32, PPIL6, PHACTR1, VWA3A, CUBN, NTN4, …	257	8167	20726	1.1652036119545346	0.9826558374031641	0.07364707310843088	24.62479297006225
UCSC_TFBS	ATF	86	31.851851851851855	0.00612862841209548	GPR84, ZMAT5, SRCIN1, MYO7B, MYO7A, FGF13, CNGB1, KCNIP1, PECR, GPC3, KLHL26, ACOT11, PIWIL2, SCD5, COL11A2, ORC1, TTC39B, EFR3B, ANGPT4, SLC12A8, PTPRG, KIF17, MYLK4, PFKM, FOSB, NAPSB, POGLUT1, TNFRSF9, RND3, XXYLT1, KIAA0895L, SEMA4B, UNC13C, ADD2, UNC13A, ME1, GPN3, ALDH18A1, GSDMB, ADAMTSL3, ADAMTS15, MKNK2, SORCS1, CACNB3, ACP2, PCDHGC3, IGF2BP3, SYPL2, MANF, EPHB2, LIF, SEMA5B, MUSK, MORC4…	257	5396	20726	1.2853129425745544	0.661068567164326	0.029607231781973553	7.266212835563579
UCSC_TFBS	ATF6	113	41.85185185185185	0.033853565779329235	SNCAIP, SRCIN1, SLC9A2, GCAT, NSUN5P1, PECR, SERPINE2, FBXO24, ORC1, SLC4A5, H1F0, PTPRG, PTPRN2, KIAA0754, NAPSB, CWH43, TMEM134, CDKL1, XXYLT1, TMEM106A, TUBA4A, TNFAIP8L3, GPN3, CRELD2, ADAMTSL3, ALDOC, TMEM216, TIPIN, SORCS1, ACP2, CACNB3, IGF2BP3, BOP1, FAM19A4, SYPL2, MANF, EPHB2, LIF, SEMA5B, MUSK, VWA5B2, TDRKH, CASZ1, PPIL6, CDC42EP4, LAPTM4B, IKZF4, PHACTR1, BMP2, NTN4, CPS1, AK8, EMILI…	257	7879	20726	1.1566173787090048	0.9976689040907187	0.09172943407730327	34.467242817486934
UCSC_TFBS	BACH1	134	49.629629629629626	4.6653951384131994E-4	DNAJC5B, IL16, SRCIN1, EFNA1, LYPD5, SLC9A2, GCAT, FGF13, CNGB1, S1PR3, CYP7A1, ELOVL2, FBXO24, ORC1, SLC4A5, SLC12A8, PTPRG, SPTLC3, PTPRN2, MYLK4, COLEC12, KIAA0754, NAPSB, ESCO2, RND3, TMEM134, LYNX1, MLLT11, HSD11B1, TUBA4A, UNC13C, EPS8L2, ME1, XDH, CGNL1, TNFAIP8L3, GPN3, CRELD2, ADAMTSL3, ALDOC, TMEM216, SORCS1, ACP2, BOP1, IGF2BP3, FAM19A4, MANF, EPHB2, LIF, SEMA5B, MUSK, TDRKH, TCTEX1D2,…	257	8612	20726	1.2548249569418113	0.07884790425178245	0.016291851404830693	0.5709992240640616
UCSC_TFBS	BACH2	121	44.81481481481481	8.238409240091522E-5	DNAJC5B, IL16, SRCIN1, EFNA1, LYPD5, RMRP, SLC9A2, GCAT, FGF13, CNGB1, CYP7A1, ELOVL2, FBXO24, ORC1, SLC12A8, PTPRG, MYLK4, COLEC12, NAPSB, TMEM134, SSTR2, CDKL1, MLLT11, HSD11B1, TUBA4A, EPS8L2, UNC13A, ADD2, XDH, CGNL1, NEK3, ADAMTSL3, ALDOC, RBP2, SORCS1, IGF2BP3, FAM19A4, SYPL2, EPHB2, LIF, SEMA5B, MUSK, VWA5B2, SCN9A, CASZ1, PPIL6, CDC42EP4, LAPTM4B, PHACTR1, BMP2, CUBN, NTN4, ENDOD1, CD5L, …	257	7316	20726	1.3338102299102441	0.014395575987165343	0.014395575987165343	0.10104861428326117
UCSC_TFBS	BRACH	143	52.96296296296297	0.001311302723531505	TEX101, SNCAIP, IL16, SRCIN1, EFNA1, LYPD5, RMRP, SLC9A2, GCAT, FGF13, CNGB1, SERPINE2, CYP7A1, ELOVL2, SCD5, FBXO24, SLC4A5, H1F0, PTPRG, SPTLC3, PTPRN2, MYLK4, COLEC12, ARHGAP5-AS1, KIAA0754, NAPSB, CWH43, RND3, LYNX1, CDKL1, RHCG, XXYLT1, MLLT11, TUBA4A, UNC13C, MFAP5, UNC13A, ADD2, CGNL1, CRELD2, ADAMTSL3, ALDOC, TMEM216, FN3K, TIPIN, SORCS1, ACP2, CACNB3, BOP1, FAM19A4, SYPL2, EPHB2, LIF, SE…	257	9522	20726	1.2111285190878875	0.20621348688538899	0.01527813535591005	1.5972934309348097
UCSC_TFBS	CDC5	120	44.44444444444444	0.001383746752314058	DNAJC5B, FAM157B, SNCAIP, SRCIN1, SLC9A2, FGF13, CNGB1, TSNARE1, CXCL10, SERPINE2, ELOVL2, ORC1, SLC4A5, PTPRG, SPTLC3, PTPRN2, MYLK4, ARHGAP5-AS1, COLEC12, KIAA0754, NAPSB, CWH43, RND3, SSTR2, XXYLT1, WDR88, HSD11B1, DYNLRB2, UNC13C, MFAP5, XDH, CGNL1, TNFAIP8L3, ADAMTSL3, ALDOC, SORCS1, CCDC167, CACNB3, IGF2BP3, FAM19A4, EPHB2, LIF, MUSK, VWA5B2, TDRKH, SCN9A, CASZ1, ADAM32, PHACTR1, VWA3A, BMP…	257	7710	20726	1.2551893291344305	0.2162836185641951	0.01423350169122195	1.6848503754786082
UCSC_TFBS	CDPCR3	135	50.0	0.01723618057277682	DNAJC5B, SNCAIP, IL16, SRCIN1, SLC9A2, GCAT, FGF13, CNGB1, NSUN5P1, SERPINE2, ELOVL2, FBXO24, SLC4A5, H1F0, SLC12A8, PTPRG, SPTLC3, PTPRN2, MYLK4, COLEC12, ARHGAP5-AS1, NAPSB, TMEM134, SSTR2, RHCG, TMEM106A, HSD11B1, UNC13C, MFAP5, EPS8L2, UNC13A, ADD2, ME1, XDH, NEK3, ADAMTSL3, ALDOC, TMEM216, FN3K, SORCS1, CCDC167, CACNB3, BOP1, IGF2BP3, FAM19A4, MANF, EPHB2, SEMA5B, MUSK, TPGS1, CASZ1, SCN9A, …	257	9450	20726	1.1520844913841024	0.9531130404279827	0.060539307539311804	19.212943239196612
UCSC_TFBS	CDPCR3HD	111	41.11111111111111	0.02966642697910078	SNCAIP, SRCIN1, FGF13, NSUN5P1, TSNARE1, S1PR3, SCD5, ORC1, SLC4A5, PTPRG, SPTLC3, PTPRN2, MYLK4, ESCO2, TUBA4A, UNC13C, ADD2, ME1, XDH, GPN3, ADAMTSL3, ALDOC, SORCS1, CACNB3, IGF2BP3, BOP1, FAM19A4, SYPL2, EPHB2, SEMA5B, KDELC2, VWA5B2, TDRKH, SCN9A, CASZ1, PPIL6, CDC42EP4, LAPTM4B, PHACTR1, VWA3A, BMP2, CUBN, NTN4, ENDOD1, CPS1, AK8, EMILIN1, ABCG2, PLA2G4A, OASL, TMOD2, TGFBR3, THNSL1, CPNE2, …	257	7685	20726	1.1648271305210767	0.9950099349461311	0.08591864400164417	30.895695839127146
UCSC_TFBS	CEBP	187	69.25925925925925	0.010792254763716244	DNAJC5B, SNCAIP, IL16, SRCIN1, EFNA1, LYPD5, RMRP, SLC9A2, FGF13, TSNARE1, S1PR3, PECR, SERPINE2, CYP7A1, ELOVL2, SCD5, SLC4A5, H1F0, SLC12A8, PTPRG, SPTLC3, PTPRN2, MYLK4, COLEC12, ARHGAP5-AS1, KIAA0754, ESCO2, RND3, SSTR2, LYNX1, CDKL1, RHCG, WDR88, XXYLT1, MLLT11, HSD11B1, IL36B, TUBA4A, UNC13C, DYNLRB2, EPS8L2, MFAP5, UNC13A, ADD2, XDH, ME1, CGNL1, TNFAIP8L3, GPN3, ADAMTSL3, ALDOC, TMEM216, S…	257	13635	20726	1.106034909586938	0.8518841865422857	0.0444522043577249	12.466991077644495
UCSC_TFBS	CEBPB	138	51.11111111111111	0.013533936190999258	DNAJC5B, SNCAIP, SRCIN1, LYPD5, SLC9A2, FGF13, NSUN5P1, STARD4, SERPINE2, CYP7A1, ELOVL2, ORC1, SLC4A5, PTPRG, SPTLC3, PTPRN2, MYLK4, ARHGAP5-AS1, COLEC12, KIAA0754, CWH43, TMEM134, RND3, LYNX1, CDKL1, XXYLT1, MLLT11, HSD11B1, IL36B, TUBA4A, UNC13C, ADD2, ME1, XDH, CGNL1, TNFAIP8L3, GSDMB, ALDOC, TMEM216, RBP2, TIPIN, SORCS1, ACP2, CACNB3, BOP1, IGF2BP3, FAM19A4, SYPL2, MANF, EPHB2, SEMA5B, MUSK,…	257	9630	20726	1.1556735396438658	0.9091220997579517	0.05304662254593373	15.39800492465594
UCSC_TFBS	CETS1P54	72	26.666666666666668	0.0022002996866027622	ACOX2, GPR84, LIMA1, CYB5R2, FGF7, IL16, ZMAT5, SRCIN1, MYO7B, MYO7A, GJA5, TSNARE1, VEPH1, ELOVL2, ACOT11, PRSS36, PLCB1, COL11A2, EFR3B, ANGPT4, SLC12A8, COL23A1, PTPRG, PTPRN2, PFKM, KIAA0754, NAPSB, MCM4, TNFRSF9, LARP6, ZNF341, WDR88, MLLT11, KIAA0895L, IL36B, EPS8L2, GPN3, CRELD2, TMEM216, SORCS1, RSAD2, BOP1, IL7R, TRIM10, EPHB2, LIF, LINGO1, PLCL1, SEMA5B, MORC4, CASZ1, TGM3, CDC42EP4, IK…	257	4185	20726	1.3874565917744026	0.32137012752504823	0.016023543580582333	2.66681191747985
UCSC_TFBS	CHX10	99	36.666666666666664	0.08911902477709438	DNAJC5B, SNCAIP, SRCIN1, SLC9A2, FGF13, S1PR3, SERPINE2, SCD5, SPTLC3, PTPRG, PTPRN2, MYLK4, COLEC12, ARHGAP5-AS1, KIAA0754, ESCO2, RND3, TMEM134, RHCG, MLLT11, HSD11B1, UNC13C, ADD2, ME1, TNFAIP8L3, CGNL1, ADAMTSL3, ALDOC, RBP2, TIPIN, CCDC167, SORCS1, CACNB3, FAM19A4, SYPL2, EPHB2, SEMA5B, MUSK, TDRKH, SCN9A, CASZ1, PHACTR1, BMP2, VWA3A, CUBN, NTN4, CPS1, AK8, PLA2G4A, PLK2, SRPX2, FREM1, TMOD2…	257	7069	20726	1.1294306868428108	0.9999999266758338	0.1738902319377127	68.19145915078285
UCSC_TFBS	COMP1	118	43.7037037037037	0.0793676008018017	SNCAIP, IL16, SRCIN1, EFNA1, GCAT, FGF13, S1PR3, FBXO24, SLC4A5, H1F0, SLC12A8, PTPRG, SPTLC3, PTPRN2, MYLK4, COLEC12, NAPSB, RND3, TMEM134, LYNX1, TMEM106A, TUBA4A, DYNLRB2, UNC13C, UNC13A, XDH, TNFAIP8L3, NEK3, GSDMB, ADAMTSL3, TMEM216, SORCS1, ACP2, CACNB3, IGF2BP3, FAM19A4, SYPL2, MANF, EPHB2, LIF, SEMA5B, MUSK, TPGS1, VWA5B2, TDRKH, TCTEX1D2, SCN9A, CASZ1, CDC42EP4, BMP2, NTN4, AK8, EMILIN1,…	257	8537	20726	1.114702811155287	0.9999995222718636	0.166338471587967	63.75120018354945
UCSC_TFBS	COUP	115	42.592592592592595	3.4554814982512604E-4	DNAJC5B, SNCAIP, SRCIN1, LYPD5, SLC9A2, FGF13, CNGB1, NSUN5P1, TSNARE1, CYP7A1, ELOVL2, FBXO24, SCD5, SLC4A5, PTPRG, SPTLC3, PTPRN2, MYLK4, NAPSB, LYNX1, HSD11B1, TUBA4A, UNC13C, EPS8L2, ME1, XDH, CGNL1, CRELD2, NEK3, GSDMB, ADAMTSL3, ALDOC, RBP2, SORCS1, ACP2, CACNB3, IGF2BP3, FAM19A4, SYPL2, MANF, EPHB2, LIF, SEMA5B, MUSK, TPGS1, SCN9A, CASZ1, PPIL6, CDC42EP4, IKZF4, PHACTR1, VWA3A, CUBN, NTN4,…	257	7081	20726	1.3097415839065136	0.05901396895075206	0.015091707371681085	0.42320582870332135
UCSC_TFBS	CREB	103	38.148148148148145	0.08077591536203824	SRCIN1, GCAT, FGF13, CNGB1, SCD5, ORC1, SLC4A5, H1F0, PTPRG, PTPRN2, MYLK4, NAPSB, LILRB1, SSTR2, MLLT11, HSD11B1, TUBA4A, UNC13C, ADD2, UNC13A, GSDMB, ALDOC, TIPIN, SORCS1, BOP1, MANF, EPHB2, LIF, SEMA5B, VWA5B2, TDRKH, CASZ1, PPIL6, LAPTM4B, PHACTR1, VWA3A, CUBN, CPS1, ABCG1, EMILIN1, PLA2G4A, CASS4, P2RX6, PLK2, SRPX2, FREM1, SLC35G5, TGFBR3, FAM43A, MAP9, SYTL1, PDZD3, KLF4, GPR84, LIMA1, CYB…	257	7352	20726	1.1298325874427881	0.9999996351070395	0.16723864810749334	64.42581382429796
UCSC_TFBS	CREL	42	15.555555555555555	0.0960887211241677	DNAJC5B, CGNL1, GPR84, PPFIA4, SNCAIP, SLC9A2, CCDC167, ACP2, CACNB3, PCDHGC3, CNGB1, BOP1, CXCL10, MUSK, NOD2, TPGS1, HMOX1, TDRKH, TCTEX1D2, CASZ1, PPIL6, COL11A2, CDC42EP4, FLRT3, PHACTR1, COL23A1, DHRS13, PTPRG, SLC12A5, PRR5L, NAPSB, CPS1, COL5A3, EMILIN1, AK8, TMEM134, TNFRSF9, MTMR11, LRP8, UNC13C, PDZD3, TRIM78P	257	2707	20726	1.2512480253672924	0.9999999810267484	0.17748388599651976	71.0526368342963
UCSC_TFBS	E2F	135	50.0	0.08510289805455205	SNCAIP, IL16, SRCIN1, GCAT, FGF13, NSUN5P1, CYP7A1, FBXO24, ORC1, SLC4A5, H1F0, SLC12A8, PTPRG, PTPRN2, MYLK4, ARHGAP5-AS1, KIAA0754, RND3, SSTR2, LYNX1, RHCG, MLLT11, HSD11B1, TUBA4A, EPS8L2, UNC13A, ME1, XDH, CGNL1, TNFAIP8L3, GPN3, CRELD2, ADAMTSL3, ALDOC, FN3K, TIPIN, SORCS1, CACNB3, BOP1, IGF2BP3, FAM19A4, SYPL2, MANF, EPHB2, SEMA5B, MUSK, TPGS1, CCDC102B, TDRKH, TCTEX1D2, CASZ1, LAPTM4B, IK…	257	9926	20726	1.09683643396935	0.9999998409563491	0.17378768759803853	66.42705498712812
UCSC_TFBS	E47	144	53.333333333333336	0.07276927217552204	DNAJC5B, SNCAIP, IL16, SRCIN1, EFNA1, SLC9A2, GCAT, FGF13, CNGB1, TSNARE1, PECR, S1PR3, SCD5, FBXO24, SLC12A8, PTPRG, SPTLC3, PTPRN2, MYLK4, COLEC12, KIAA0754, NAPSB, CWH43, SSTR2, XXYLT1, MLLT11, HSD11B1, TUBA4A, UNC13C, UNC13A, ADD2, XDH, CGNL1, TNFAIP8L3, GPN3, CRELD2, NEK3, ADAMTSL3, RBP2, SORCS1, CCDC167, CACNB3, BOP1, IGF2BP3, FAM19A4, SYPL2, MANF, EPHB2, LIF, SEMA5B, TPGS1, VWA5B2, TDRKH, …	257	10601	20726	1.0954637933356997	0.9999983209813665	0.15860346152747762	60.431130365115514
UCSC_TFBS	EN1	134	49.629629629629626	0.011205707594174752	SNCAIP, IL16, EFNA1, GCAT, FGF13, S1PR3, STARD4, SERPINE2, FBXO24, SCD5, ORC1, SLC4A5, H1F0, SLC12A8, PTPRG, SPTLC3, PTPRN2, COLEC12, KIAA0754, NAPSB, ESCO2, CWH43, RND3, SSTR2, TMEM106A, MLLT11, TUBA4A, UNC13C, MFAP5, UNC13A, GBP1, CGNL1, TNFAIP8L3, CRELD2, NEK3, GSDMB, ADAMTSL3, ALDOC, SORCS1, CCDC167, ACP2, IGF2BP3, FAM19A4, SYPL2, MANF, EPHB2, SEMA5B, KDELC2, CCDC102B, TDRKH, SCN9A, CASZ1, PP…	257	9262	20726	1.1667623115075447	0.8623908362673205	0.04507658355935107	12.914886094991274
UCSC_TFBS	ER	135	50.0	7.003774655830698E-4	DNAJC5B, SRCIN1, FGF13, CNGB1, NSUN5P1, S1PR3, FBXO24, SLC4A5, SLC12A8, PTPRG, SPTLC3, PTPRN2, MYLK4, TMEM134, RND3, SSTR2, LYNX1, CDKL1, XXYLT1, WDR88, TMEM106A, MLLT11, TUBA4A, UNC13C, UNC13A, ADD2, XDH, CGNL1, TNFAIP8L3, GPN3, NEK3, ADAMTSL3, ALDOC, TMEM216, RBP2, SORCS1, BEX2, BOP1, FAM19A4, SYPL2, MANF, EPHB2, LIF, SEMA5B, MUSK, TPGS1, VWA5B2, TCTEX1D2, CASZ1, SCN9A, PPIL6, PHACTR1, VWA3A, B…	257	8764	20726	1.2422636288886086	0.11601008132625634	0.01360763650790442	0.8560661643602252
UCSC_TFBS	EVI1	192	71.11111111111111	0.09539573380464139	DNAJC5B, TEX101, SNCAIP, IL16, SRCIN1, EFNA1, SLC9A2, FGF13, CNGB1, TOMM20L, STARD4, SERPINE2, CYP7A1, ELOVL2, SCD5, FBXO24, ORC1, SLC4A5, SLC12A8, PTPRG, SPTLC3, PTPRN2, MYLK4, COLEC12, ARHGAP5-AS1, KIAA0754, ESCO2, CWH43, RND3, SSTR2, CDKL1, RHCG, XXYLT1, TMEM106A, MLLT11, HSD11B1, TUBA4A, UNC13C, EPS8L2, MFAP5, UNC13A, ADD2, XDH, ME1, CGNL1, TNFAIP8L3, NEK3, ADAMTSL3, ALDOC, TMEM216, RBP2, TIP…	257	14661	20726	1.056136386617716	0.9999999782870337	0.1780366848037307	70.77912609003027
UCSC_TFBS	FAC1	127	47.03703703703704	6.905976229947984E-4	DNAJC5B, SNCAIP, SRCIN1, LYPD5, SLC9A2, FGF13, CNGB1, S1PR3, SERPINE2, CYP7A1, ELOVL2, FBXO24, SLC4A5, PTPRG, PTPRN2, MYLK4, COLEC12, KIAA0754, NAPSB, SSTR2, CDKL1, TMEM106A, HSD11B1, TUBA4A, UNC13C, EPS8L2, UNC13A, ADD2, ME1, XDH, TNFAIP8L3, ADAMTSL3, ALDOC, SORCS1, ACP2, BOP1, IGF2BP3, FAM19A4, SYPL2, MANF, EPHB2, LIF, SEMA5B, TPGS1, VWA5B2, TDRKH, ADAM32, SCN9A, CASZ1, PPIL6, IKZF4, PHACTR1, V…	257	8130	20726	1.2597824266180406	0.11448614060098905	0.015083483572922107	0.8441588212307449
UCSC_TFBS	FOXO3	75	27.77777777777778	0.007625404408772128	DNAJC5B, FGF7, SNCAIP, IL16, SRCIN1, PAWR, RTN1, KCNIP1, TSNARE1, PECR, EDNRB, VEPH1, GPC3, ELOVL2, PRSS36, PLCB1, TTC39B, INO80C, ANGPT4, HIST1H1E, COL23A1, PTPRG, PTPRN2, COLEC12, FAM216B, KIAA0754, MCM4, MMP12, POGLUT1, SLC7A11, MTMR11, LARP6, ZNF341, PPM1E, SCARNA11, UNC13C, CRELD2, ADAMTS15, SORCS1, CCDC167, PCDHGC3, IGF2BP3, DNAJC30, EPHB2, PLCL1, MORC4, TAS2R46, ADAT2, SCN9A, CASZ1, TCEA1,…	257	4618	20726	1.3097539150642132	0.7400365554490498	0.03483191043088363	8.965515130157831
UCSC_TFBS	FOXO4	142	52.59259259259259	0.0010847728959627943	DNAJC5B, FAM157B, SNCAIP, IL16, SRCIN1, SLC9A2, FGF13, CNGB1, NSUN5P1, TSNARE1, CYP7A1, SCD5, FBXO24, SLC4A5, PTPRG, SPTLC3, PTPRN2, MYLK4, COLEC12, ARHGAP5-AS1, NAPSB, RND3, CDKL1, WDR88, XXYLT1, TUBA4A, UNC13C, DYNLRB2, ME1, XDH, CGNL1, TNFAIP8L3, CRELD2, ADAMTSL3, GSDMB, ALDOC, RBP2, TIPIN, SORCS1, CCDC167, ACP2, CACNB3, BOP1, IGF2BP3, FAM19A4, SYPL2, MANF, EPHB2, LIF, SEMA5B, CCDC102B, TDRKH,…	257	9405	20726	1.2176203981241869	0.173886955497758	0.014586695625688817	1.3230437245204452
UCSC_TFBS	FREAC2	84	31.11111111111111	0.019739380421444006	DNAJC5B, FAM157B, GPR84, LIMA1, FGF7, SNCAIP, SRCIN1, LYPD5, MYO7A, GCAT, FGF13, PAWR, ACOT6, RTN1, KCNIP1, GJA5, S1PR3, EDNRB, NOD2, GPC3, SERPINE2, PIWIL2, PLCB1, COL11A2, TTC39B, H1F0, HIST1H1E, INGX, COL23A1, PTPRG, SPTLC3, PTPRN2, FAM216B, COLEC12, PFKM, CLEC1A, CDKL1, SUSD4, UNC13C, ME1, NEK3, GSDMB, ADAMTSL3, ALDOC, TIPIN, SORCS1, AASS, CACNB3, ACP2, IGF2BP3, FAM19A4, EPHB2, LINGO1, PLCL1,…	257	5491	20726	1.2337018410742162	0.9700695092787438	0.06525210273797799	21.70210057041999
UCSC_TFBS	FREAC4	110	40.74074074074074	0.06594895101676	TEX101, DNAJC5B, SNCAIP, SRCIN1, EFNA1, SLC9A2, FGF13, TSNARE1, SERPINE2, CYP7A1, ELOVL2, SLC12A8, PTPRG, SPTLC3, PTPRN2, MYLK4, ARHGAP5-AS1, COLEC12, KIAA0754, ESCO2, RND3, RHCG, XXYLT1, HSD11B1, TUBA4A, UNC13C, UNC13A, CGNL1, TNFAIP8L3, ADAMTSL3, ALDOC, SORCS1, ACP2, IGF2BP3, FAM19A4, SYPL2, EPHB2, SEMA5B, MUSK, KDELC2, TDRKH, SCN9A, CASZ1, PPIL6, IKZF4, PHACTR1, VWA3A, CUBN, NTN4, ENDOD1, CPS1…	257	7840	20726	1.1315115540379574	0.999993901432966	0.1497823715014056	56.70771321641127
UCSC_TFBS	FREAC7	120	44.44444444444444	0.025831061415174134	TEX101, DNAJC5B, SNCAIP, IL16, EFNA1, SLC9A2, FGF13, CXCL10, STARD4, SERPINE2, CYP7A1, SCD5, ORC1, SLC4A5, SLC12A8, PTPRG, SPTLC3, PTPRN2, MYLK4, ARHGAP5-AS1, COLEC12, KIAA0754, ESCO2, CDKL1, XXYLT1, WDR88, TMEM106A, IL36B, TUBA4A, UNC13C, MFAP5, ME1, CGNL1, TNFAIP8L3, CRELD2, ADAMTSL3, RBP2, TIPIN, SORCS1, CCDC167, BEX2, CACNB3, IGF2BP3, FAM19A4, MANF, EPHB2, LIF, SEMA5B, MUSK, TDRKH, SCN9A, CAS…	257	8359	20726	1.157735342460397	0.9900084487371527	0.08033493485615117	27.46820253688841
UCSC_TFBS	GATA3	60	22.22222222222222	0.051091570480332665	DNAJC5B, TEX101, GPR84, SRCIN1, MYO7A, GCAT, FGF13, KCNIP1, GJA5, TSNARE1, GPC3, COL11A2, PLCB1, TTC39B, H1F0, COL23A1, PTPRG, SPTLC3, COLEC12, MMP12, MTMR11, RND3, LARP6, CDKL1, KIAA0895L, SUSD4, ADD2, UNC13A, XDH, PPFIA4, ALDH18A1, ADAMTSL3, GSDMB, ADAMTS15, RBP2, MKNK2, SORCS1, CACNB3, BOP1, TPM2, TRIM10, SYPL2, SEMA5B, MUSK, TDRKH, ARHGAP42, CASZ1, FLRT3, PHACTR1, BMP2, SLC12A5, NTN4, GDPD5, …	257	3901	20726	1.240388327047739	0.9999019432217908	0.12353335212026484	47.457121398944466
UCSC_TFBS	GCNF	147	54.44444444444444	0.001846621748935066	DNAJC5B, TEX101, SNCAIP, SRCIN1, EFNA1, SLC9A2, FGF13, CNGB1, TSNARE1, S1PR3, SERPINE2, SCD5, FBXO24, ORC1, SLC4A5, PTPRG, SPTLC3, PTPRN2, MYLK4, COLEC12, TMEM134, RND3, SSTR2, XXYLT1, TMEM106A, HSD11B1, UNC13C, EPS8L2, UNC13A, ADD2, ME1, CGNL1, GPN3, CRELD2, ADAMTSL3, ALDOC, TMEM216, FN3K, RBP2, SORCS1, ACP2, CACNB3, BOP1, IGF2BP3, FAM19A4, SYPL2, EPHB2, LIF, SEMA5B, MUSK, TPGS1, VWA5B2, CCDC102…	257	9913	20726	1.1958992652418452	0.27769361835705453	0.015371391514519939	2.2426009377041534
UCSC_TFBS	GFI1	113	41.85185185185185	0.009589681560298295	SNCAIP, IL16, SRCIN1, SLC9A2, FGF13, CXCL10, STARD4, FBXO24, ORC1, SLC4A5, PTPRG, SPTLC3, PTPRN2, MYLK4, ARHGAP5-AS1, COLEC12, KIAA0754, RND3, SSTR2, XXYLT1, TMEM106A, MLLT11, HSD11B1, DYNLRB2, UNC13C, MFAP5, CGNL1, CRELD2, NEK3, GSDMB, ADAMTSL3, SORCS1, CCDC167, ACP2, CACNB3, IGF2BP3, BOP1, FAM19A4, MANF, EPHB2, LIF, SEMA5B, VWA5B2, TCTEX1D2, SCN9A, CASZ1, IKZF4, PHACTR1, BMP2, CUBN, NTN4, CPS1,…	257	7562	20726	1.2051029260576895	0.8165712045077468	0.04151198267035405	11.152183735116704
UCSC_TFBS	GR	135	50.0	0.0023912125726132747	IL16, SRCIN1, RMRP, SLC9A2, FGF13, CNGB1, NSUN5P1, TSNARE1, SERPINE2, CYP7A1, SCD5, FBXO24, SLC4A5, PTPRG, SPTLC3, PTPRN2, MYLK4, COLEC12, KIAA0754, NAPSB, TMEM134, RND3, LYNX1, CDKL1, RHCG, XXYLT1, TMEM106A, HSD11B1, UNC13C, MFAP5, UNC13A, ME1, XDH, CGNL1, TNFAIP8L3, ADAMTSL3, GSDMB, ALDOC, FN3K, SORCS1, CCDC167, ACP2, BOP1, IGF2BP3, FAM19A4, SYPL2, MANF, EPHB2, SEMA5B, MUSK, VWA5B2, ADAM32, CAS…	257	9000	20726	1.2096887159533074	0.3438444448134639	0.01548468933656677	2.8950947278629457
UCSC_TFBS	GRE	118	43.7037037037037	0.019596662263820928	SNCAIP, IL16, SRCIN1, FGF13, CNGB1, NSUN5P1, TSNARE1, SERPINE2, FBXO24, ORC1, SLC4A5, SLC12A8, PTPRG, PTPRN2, KIAA0754, RND3, TMEM134, RHCG, XXYLT1, MLLT11, UNC13C, UNC13A, ADD2, XDH, CGNL1, GPN3, ADAMTSL3, RBP2, TIPIN, SORCS1, CCDC167, ACP2, BOP1, FAM19A4, MANF, EPHB2, SEMA5B, MUSK, TPGS1, KDELC2, VWA5B2, TDRKH, SCN9A, CASZ1, PPIL6, CDC42EP4, IKZF4, PHACTR1, BMP2, CUBN, CPS1, S100Z, ABCG2, OASL,…	257	8128	20726	1.1707945249548086	0.9692927109789355	0.06601894255046337	21.562099039755733
UCSC_TFBS	HAND1E47	112	41.48148148148148	0.052241716796997885	DNAJC5B, SNCAIP, SRCIN1, LYPD5, EFNA1, GCAT, FGF13, CNGB1, S1PR3, SERPINE2, ELOVL2, FBXO24, SCD5, ORC1, H1F0, SLC12A8, PTPRG, SPTLC3, PTPRN2, MYLK4, KIAA0754, NAPSB, RND3, CDKL1, LYNX1, WDR88, HSD11B1, TUBA4A, MFAP5, UNC13A, GBP1, CGNL1, GSDMB, ADAMTSL3, ALDOC, FN3K, SORCS1, CCDC167, ACP2, IGF2BP3, FAM19A4, SYPL2, EPHB2, LIF, MUSK, TPGS1, KDELC2, VWA5B2, TDRKH, CASZ1, PPIL6, LAPTM4B, IKZF4, PHACT…	257	7926	20726	1.1395839531228062	0.9999207908011123	0.1245400634815439	48.233309332976404
UCSC_TFBS	HEN1	139	51.48148148148148	0.06543646086405694	SNCAIP, SRCIN1, RMRP, SLC9A2, GCAT, FGF13, CNGB1, NSUN5P1, TSNARE1, PECR, SERPINE2, FBXO24, H1F0, SLC12A8, PTPRG, SPTLC3, PTPRN2, MYLK4, ARHGAP5-AS1, TMEM134, SSTR2, WDR88, XXYLT1, TMEM106A, MLLT11, HSD11B1, TUBA4A, EPS8L2, UNC13A, ADD2, XDH, GPN3, CRELD2, ADAMTSL3, GSDMB, FN3K, SORCS1, BEX2, ACP2, CACNB3, BOP1, IGF2BP3, SYPL2, MANF, EPHB2, LIF, SEMA5B, TPGS1, KDELC2, VWA5B2, CASZ1, PPIL6, CDC42E…	257	10160	20726	1.1033250099574128	0.9999932833192857	0.15054748691270747	56.41532665706952
UCSC_TFBS	HNF3B	104	38.51851851851852	0.01633552614559382	DNAJC5B, SNCAIP, GCAT, FGF13, CXCL10, SERPINE2, ELOVL2, H1F0, SLC12A8, SPTLC3, PTPRG, PTPRN2, MYLK4, COLEC12, RND3, SSTR2, CDKL1, RHCG, XXYLT1, HSD11B1, TUBA4A, DYNLRB2, UNC13C, EPS8L2, ADD2, UNC13A, ME1, XDH, CGNL1, ADAMTSL3, RBP2, SORCS1, FAM19A4, SYPL2, EPHB2, SEMA5B, MUSK, KDELC2, TDRKH, SCN9A, CASZ1, PPIL6, LAPTM4B, IKZF4, PHACTR1, BMP2, VWA3A, CUBN, FABP9, CPS1, ABCG1, AK8, PLA2G4A, SLC35G1…	257	6985	20726	1.20074088722638	0.944910396242022	0.05981298710744842	18.299705780119304
UCSC_TFBS	HOX13	113	41.85185185185185	0.023095735686408533	SLC22A16, IL16, SRCIN1, LYPD5, RMRP, GCAT, FGF13, TSNARE1, FBXO24, ORC1, SLC4A5, H1F0, PTPRG, SPTLC3, PTPRN2, ARHGAP5-AS1, TMEM134, SSTR2, RHCG, TMEM106A, TUBA4A, UNC13C, ADD2, UNC13A, TNFAIP8L3, ADAMTSL3, ALDOC, TIPIN, SORCS1, CACNB3, IGF2BP3, BOP1, FAM19A4, SYPL2, MANF, EPHB2, LIF, SEMA5B, TDRKH, SCN9A, CASZ1, PPIL6, CDC42EP4, IKZF4, PHACTR1, VWA3A, BMP2, CUBN, NTN4, CPS1, ABCG1, AK8, EMILIN1, …	257	7776	20726	1.1719377992345998	0.9836336082186411	0.07333010434546672	24.929126115279622
UCSC_TFBS	HOXA3	99	36.666666666666664	0.09401576598104412	SNCAIP, SRCIN1, FGF13, CNGB1, ELOVL2, SLC12A8, PTPRG, PTPRN2, MYLK4, COLEC12, NAPSB, RND3, XXYLT1, TUBA4A, UNC13C, UNC13A, XDH, CGNL1, NEK3, ADAMTSL3, SORCS1, ACP2, CACNB3, IGF2BP3, BOP1, FAM19A4, SYPL2, MANF, EPHB2, SEMA5B, MUSK, KDELC2, VWA5B2, SCN9A, CASZ1, ADAM32, IKZF4, PHACTR1, BMP2, CUBN, NTN4, CPS1, AK8, EMILIN1, PLA2G4A, CASS4, FREM1, TGFBR3, THNSL1, SYTL1, PDZD3, GPR84, LIMA1, ZMAT5, MY…	257	7087	20726	1.1265620890774415	0.9999999716056022	0.1773693978561831	70.22739268948145
UCSC_TFBS	HSF1	87	32.22222222222222	6.904346454561349E-4	DNAJC5B, GPR84, LIMA1, CYB5R2, SNCAIP, IL16, ZMAT5, EFNA1, RMRP, SLC9A2, FGF13, CXCR2, PAWR, KCNIP1, S1PR3, VEPH1, STARD4, GPC3, SERPINE2, KLHL26, HMOX1, ACOT11, PIWIL2, SCD5, PLCB1, SLC4A5, SLC12A8, PTPRG, PTPRN2, KIAA0754, PFKM, FOSB, MCM4, SLC7A11, ESCO2, LARP6, SSTR2, CDKL1, PPM1E, PPM1K, MLLT11, SCARNA11, UNC13C, EPS8L2, ADD2, SLC27A4, XDH, CGNL1, GPN3, ADAMTSL3, ADAMTS15, MKNK2, SORCS1, BEX…	257	5094	20726	1.3773448277442448	0.11446072256388706	0.017215584019993124	0.8439603785383554
UCSC_TFBS	HSF2	100	37.03703703703704	0.07921421711133804	DNAJC5B, SNCAIP, SLC9A2, FGF13, CNGB1, NSUN5P1, CXCL10, S1PR3, FBXO24, SLC4A5, SPTLC3, PTPRG, MYLK4, ARHGAP5-AS1, KIAA0754, XXYLT1, TMEM106A, MLLT11, IL36B, HSD11B1, UNC13C, EPS8L2, ADD2, ME1, CGNL1, ALDOC, FN3K, CCDC167, SORCS1, BOP1, FAM19A4, EPHB2, SEMA5B, MUSK, KDELC2, VWA5B2, CASZ1, CDC42EP4, PHACTR1, BMP2, VWA3A, CUBN, NTN4, CPS1, S100Z, ABCG1, AK8, P2RX6, FREM1, TGFBR3, CPNE2, MAP9, KLF4, …	257	7109	20726	1.1344199521295142	0.9999995080573294	0.16794733416126983	63.677020837205724
UCSC_TFBS	HTF	136	50.37037037037037	0.006481900695104858	SNCAIP, SRCIN1, RMRP, GCAT, FGF13, TOMM20L, NSUN5P1, TSNARE1, S1PR3, STARD4, ELOVL2, FBXO24, ORC1, SLC4A5, H1F0, SLC12A8, PTPRG, SPTLC3, PTPRN2, MYLK4, KIAA0754, NAPSB, LYNX1, RHCG, XXYLT1, MLLT11, HSD11B1, IL36B, UNC13C, MFAP5, EPS8L2, UNC13A, ADD2, ME1, CGNL1, TNFAIP8L3, GPN3, ADAMTSL3, GSDMB, RBP2, SORCS1, ACP2, CACNB3, BOP1, IGF2BP3, SYPL2, MANF, EPHB2, LIF, SEMA5B, MUSK, VWA5B2, CCDC102B, TC…	257	9294	20726	1.18009945749695	0.6816258134714301	0.030459650710619735	7.669891896105597
UCSC_TFBS	IK1	88	32.592592592592595	0.0409429751581981	LIMA1, FGF7, SNCAIP, SRCIN1, MYO7B, SLC9A2, FGF13, CNGB1, PAWR, RTN1, KCNIP1, EDNRB, VEPH1, GPC3, PIWIL2, FBXO24, PRSS36, COL11A2, HCG26, EFR3B, SLC4A5, SLC12A8, HIST1H1E, COL23A1, PTPRG, KIF17, PTPRN2, MYLK4, PFKM, FOSB, OR2AE1, POGLUT1, SLC7A11, ZNF341, PPM1E, XXYLT1, SCARNA11, KIAA0895L, SEMA4B, FCRLA, UNC13C, MFAP5, ADD2, CGNL1, PPFIA4, ADAMTSL3, ADAMTS15, MKNK2, SORCS1, ACP2, PCDHGC3, IGF2BP…	257	5978	20726	1.187159663252939	0.9993622950080786	0.10702293469040036	40.13009599334752
UCSC_TFBS	IK3	117	43.333333333333336	0.001924282442074594	DNAJC5B, FAM157B, SNCAIP, IL16, EFNA1, SLC9A2, FGF13, TOMM20L, CNGB1, NSUN5P1, SERPINE2, FBXO24, SLC4A5, SLC12A8, PTPRG, COLEC12, KIAA0754, NAPSB, RND3, LYNX1, RHCG, XXYLT1, HSD11B1, DYNLRB2, EPS8L2, UNC13A, ME1, XDH, CGNL1, NEK3, ADAMTSL3, ALDOC, SORCS1, CCDC167, ACP2, BOP1, FAM19A4, SYPL2, EPHB2, SEMA5B, MUSK, KDELC2, CCDC102B, TCTEX1D2, CASZ1, ADAM32, PHACTR1, VWA3A, NTN4, ENDOD1, CPS1, ABCG1,…	257	7539	20726	1.2515681104172698	0.2875175369224985	0.015290977436445696	2.3358945326081515
UCSC_TFBS	LHX3	91	33.7037037037037	0.04484699020165447	DNAJC5B, LIMA1, FGF7, SNCAIP, ESRG, SRCIN1, SLC9A2, FGF13, PAWR, TOMM20L, RTN1, KCNIP1, CXCL10, PECR, VEPH1, NOD2, GPC3, SERPINE2, PIWIL2, SRD5A2, PLCB1, COL11A2, TTC39B, EFR3B, SLC12A8, COL23A1, PTPRG, PTPRN2, MYLK4, ARHGAP5-AS1, KIAA0754, MMP12, SLC7A11, ESCO2, CWH43, MTMR11, RND3, PPM1E, RHCG, XXYLT1, WDR88, CLIC6, SCARNA11, TUBA4A, UNC13C, ME1, XDH, ADAMTSL3, SORCS1, CCDC167, PCDHGC3, IGF2BP3…	257	6235	20726	1.1770293841406145	0.9996889437427267	0.111977229341372	43.05307617565058
UCSC_TFBS	LUN1	124	45.925925925925924	0.014890791467686171	SNCAIP, IL16, SRCIN1, LYPD5, RMRP, FGF13, TOMM20L, CNGB1, NSUN5P1, PECR, ELOVL2, ORC1, SLC4A5, SLC12A8, PTPRG, ESCO2, TMEM134, LYNX1, RHCG, TUBA4A, UNC13C, MFAP5, EPS8L2, ME1, XDH, CRELD2, ADAMTSL3, ALDOC, TMEM216, RBP2, TIPIN, SORCS1, ACP2, CACNB3, BOP1, IGF2BP3, SYPL2, MANF, EPHB2, SEMA5B, TPGS1, VWA5B2, TDRKH, CASZ1, CDC42EP4, IKZF4, PHACTR1, BMP2, FABP9, NTN4, ABCG1, AK8, OASL, PLA2G4A, P2RX6…	257	8534	20726	1.1717943971424898	0.9286735415043094	0.05698916796524822	16.814962767139864
UCSC_TFBS	MEF2	174	64.44444444444444	0.08836716716806854	DNAJC5B, SLC22A16, SNCAIP, IL16, SRCIN1, EFNA1, SLC9A2, FGF13, TSNARE1, STARD4, SERPINE2, SCD5, ORC1, SLC4A5, SLC12A8, PTPRG, SPTLC3, PTPRN2, MYLK4, COLEC12, ARHGAP5-AS1, KIAA0754, NAPSB, ESCO2, CWH43, RND3, SSTR2, LYNX1, CDKL1, WDR88, XXYLT1, MLLT11, HSD11B1, TUBA4A, UNC13C, DYNLRB2, EPS8L2, MFAP5, UNC13A, XDH, ME1, CGNL1, TNFAIP8L3, CRELD2, ADAMTSL3, GSDMB, ALDOC, TMEM216, RBP2, TIPIN, SORCS1, …	257	13131	20726	1.0686458841716826	0.9999999152162498	0.17433537508943941	67.86777042074841
UCSC_TFBS	MEIS1	124	45.925925925925924	8.909344624691205E-4	DNAJC5B, SNCAIP, IL16, SRCIN1, LYPD5, RMRP, SLC9A2, GCAT, FGF13, TOMM20L, PECR, STARD4, SERPINE2, FBXO24, ORC1, H1F0, PTPRG, SPTLC3, PTPRN2, MYLK4, COLEC12, KIAA0754, RND3, TMEM134, CDKL1, RHCG, XXYLT1, TMEM106A, MLLT11, HSD11B1, UNC13C, UNC13A, ME1, XDH, CGNL1, CRELD2, ADAMTSL3, ALDOC, RBP2, SORCS1, CCDC167, BOP1, FAM19A4, SYPL2, EPHB2, SEMA5B, MUSK, VWA5B2, TDRKH, TCTEX1D2, SCN9A, CASZ1, PPIL6,…	257	7941	20726	1.2592990033010965	0.1451885478469651	0.012987784448705075	1.0878148531855647
UCSC_TFBS	MEIS1AHOXA9	84	31.11111111111111	0.08793218738308778	GPR84, CYB5R2, SNCAIP, IL16, ESRG, ZMAT5, SRCIN1, MYO7B, FGF13, CXCR2, NSUN5P1, RTN1, KCNIP1, GJA5, PECR, GPC3, SERPINE2, KLHL26, PIWIL2, SCD5, PLCB1, COL11A2, SLC12A8, HIST1H1C, PTPRG, PTPRN2, ARHGAP5-AS1, PFKM, OR2AE1, PPM1E, CLIC6, HSD11B1, UNC13C, EPS8L2, MFAP5, UNC13A, XDH, ME1, CGNL1, ALDH18A1, ADAMTSL3, SORCS1, CCDC167, ACP2, PCDHGC3, BOP1, TPM2, FAM19A4, SYPL2, EPHB2, LIF, SEMA5B, PLCL1, …	257	5889	20726	1.1503237917029245	0.9999999077906857	0.1753924269696936	67.67912478578954
UCSC_TFBS	MSX1	99	36.666666666666664	0.09681867477121658	TEX101, DNAJC5B, SNCAIP, SRCIN1, IL16, GCAT, FGF13, CNGB1, TSNARE1, SERPINE2, CYP7A1, FBXO24, SLC4A5, H1F0, PTPRG, PTPRN2, MYLK4, COLEC12, NAPSB, LYNX1, RHCG, UNC13C, UNC13A, CGNL1, TMEM216, RBP2, SORCS1, ACP2, CACNB3, IGF2BP3, FAM19A4, SYPL2, EPHB2, SEMA5B, TDRKH, SCN9A, CASZ1, ADAM32, PHACTR1, CUBN, NTN4, CPS1, S100Z, AK8, EMILIN1, PLA2G4A, CASS4, SRPX2, FREM1, TMOD2, SYTL1, GPR84, LIMA1, FGF7,…	257	7097	20726	1.1249747111866746	0.999999983541469	0.17700811091045288	71.33819303006548
UCSC_TFBS	MYCMAX	149	55.18518518518518	0.07299423719520315	SNCAIP, IL16, SRCIN1, EFNA1, LYPD5, GCAT, FGF13, NSUN5P1, PECR, SERPINE2, CYP7A1, ELOVL2, FBXO24, ORC1, SLC4A5, SLC12A8, PTPRG, SPTLC3, PTPRN2, COLEC12, NAPSB, ESCO2, TMEM134, RND3, LYNX1, CDKL1, RHCG, XXYLT1, TMEM106A, HSD11B1, TUBA4A, UNC13C, EPS8L2, MFAP5, UNC13A, TNFAIP8L3, ADAMTSL3, SORCS1, BEX2, CCDC167, ACP2, CACNB3, BOP1, IGF2BP3, FAM19A4, SYPL2, MANF, EPHB2, LIF, SEMA5B, VWA5B2, TDRKH, T…	257	11009	20726	1.0914925283982368	0.999998391176578	0.1572001174501294	60.5487759732491
UCSC_TFBS	MYOGNF1	121	44.81481481481481	0.005897412006772017	SNCAIP, SRCIN1, FGF13, CNGB1, NSUN5P1, S1PR3, CYP7A1, ORC1, PTPRG, PTPRN2, MYLK4, COLEC12, KIAA0754, NAPSB, TMEM134, MLLT11, HSD11B1, TUBA4A, UNC13C, MFAP5, EPS8L2, UNC13A, ADD2, ME1, XDH, CRELD2, ADAMTSL3, ALDOC, TMEM216, SORCS1, CCDC167, ACP2, CACNB3, BOP1, IGF2BP3, SYPL2, EPHB2, LIF, SEMA5B, TPGS1, VWA5B2, TDRKH, TCTEX1D2, SCN9A, CASZ1, ADAM32, PHACTR1, VWA3A, BMP2, CUBN, ENDOD1, CPS1, AK8, FA…	257	8081	20726	1.2075430815522021	0.6469046668527837	0.029305368058736625	7.001128195277162
UCSC_TFBS	MZF1	119	44.074074074074076	0.03082921018444062	IL16, SRCIN1, EFNA1, LYPD5, GCAT, FGF13, TSNARE1, S1PR3, FBXO24, SCD5, ORC1, SLC4A5, H1F0, SLC12A8, PTPRN2, MYLK4, ARHGAP5-AS1, COLEC12, RND3, LYNX1, RHCG, MLLT11, TUBA4A, UNC13C, UNC13A, XDH, CRELD2, GSDMB, SORCS1, CCDC167, ACP2, CACNB3, BOP1, IGF2BP3, FAM19A4, SYPL2, MANF, EPHB2, LIF, SEMA5B, MUSK, TPGS1, VWA5B2, SCN9A, CASZ1, CDC42EP4, IKZF4, PHACTR1, VWA3A, BMP2, CUBN, ABCG1, EMILIN1, PLA2G4A…	257	8328	20726	1.1523611687355395	0.9959593087246936	0.08638847731947297	31.905043093518483
UCSC_TFBS	NF1	101	37.407407407407405	0.0021695575091186443	SNCAIP, IL16, SRCIN1, EFNA1, RMRP, GCAT, FGF13, CNGB1, TSNARE1, S1PR3, FBXO24, ORC1, H1F0, SLC12A8, SPTLC3, PTPRG, MYLK4, TMEM134, CDKL1, LYNX1, XXYLT1, MLLT11, HSD11B1, UNC13C, EPS8L2, ADD2, XDH, CGNL1, ADAMTSL3, TMEM216, ALDOC, RBP2, SORCS1, CACNB3, BOP1, SYPL2, MANF, EPHB2, SEMA5B, VWA5B2, TCTEX1D2, TDRKH, SCN9A, CASZ1, LAPTM4B, PHACTR1, BMP2, FABP9, CPS1, ABCG1, EMILIN1, ABCG2, FREM1, TMOD2, …	257	6332	20726	1.2863609213653826	0.31768028175645824	0.01648251874750073	2.630006119186412
UCSC_TFBS	NFE2	101	37.407407407407405	2.900686268095962E-4	DNAJC5B, SNCAIP, SRCIN1, IL16, LYPD5, EFNA1, GCAT, FGF13, CNGB1, NSUN5P1, CXCL10, STARD4, SERPINE2, CYP7A1, FBXO24, H1F0, PTPRG, PTPRN2, KIAA0754, RND3, TMEM134, LYNX1, RHCG, TMEM106A, MLLT11, UNC13C, EPS8L2, XDH, CGNL1, ADAMTSL3, RBP2, BEX2, SORCS1, IGF2BP3, BOP1, SYPL2, EPHB2, LIF, SEMA5B, MUSK, VWA5B2, TDRKH, SCN9A, CASZ1, PHACTR1, BMP2, CPS1, S100Z, ABCG1, PLA2G4A, CASS4, SRPX2, SLC35G5, TGFB…	257	5995	20726	1.3586717855021857	0.04977785421392267	0.016875808962427574	0.35536901819510636
UCSC_TFBS	NFKAPPAB	93	34.44444444444444	0.009324158836038883	ACOX2, GPR84, LIMA1, SNCAIP, IL16, ZMAT5, SRCIN1, LYPD5, RMRP, MYO7A, PAWR, CNGB1, KCNIP1, CXCL10, VEPH1, NOD2, GPC3, HMOX1, PIWIL2, FBXO24, PRSS36, COL11A2, TTC39B, INO80C, HCG26, EFR3B, PTPRG, KIF17, PTPRN2, COLEC12, KIAA0754, NAPSB, MMP12, CLEC1A, MTMR11, RND3, LYNX1, CDKL1, XXYLT1, PPM1K, MLLT11, SEMA4B, EPS8L2, ADD2, UNC13A, SLC27A4, ME1, PPFIA4, ADAMTSL3, SORCS1, CCDC167, CACNB3, PCDHGC3, B…	257	6011	20726	1.247724178823907	0.8077099870387823	0.04139450067809758	10.859446345838364
UCSC_TFBS	NFKB	132	48.888888888888886	7.512275913778235E-4	DNAJC5B, SNCAIP, IL16, SRCIN1, EFNA1, RMRP, GCAT, FGF13, CNGB1, TSNARE1, CXCL10, PECR, STARD4, SCD5, FBXO24, HCG26, H1F0, SLC12A8, PTPRG, PTPRN2, MYLK4, KIAA0754, NAPSB, LYNX1, WDR88, XXYLT1, MLLT11, IL36B, TUBA4A, UNC13C, EPS8L2, UNC13A, ADD2, ME1, CGNL1, NEK3, ADAMTSL3, ALDOC, FN3K, TIPIN, SORCS1, CCDC167, CACNB3, BOP1, IGF2BP3, SYPL2, MANF, EPHB2, SEMA5B, TPGS1, KDELC2, VWA5B2, CCDC102B, CASZ1…	257	8539	20726	1.246663625762865	0.12389185559032523	0.013139487556230622	0.9179570279096105
UCSC_TFBS	NKX25	161	59.62962962962963	0.0025128313459231322	DNAJC5B, TEX101, SNCAIP, IL16, SRCIN1, EFNA1, RMRP, SLC9A2, GCAT, FGF13, CNGB1, S1PR3, STARD4, SERPINE2, CYP7A1, FBXO24, ORC1, H1F0, PTPRG, SPTLC3, PTPRN2, MYLK4, COLEC12, ARHGAP5-AS1, CWH43, RND3, LYNX1, CDKL1, XXYLT1, TMEM106A, MLLT11, HSD11B1, TUBA4A, UNC13C, UNC13A, ADD2, ME1, CGNL1, TNFAIP8L3, GPN3, NEK3, ADAMTSL3, TMEM216, RBP2, TIPIN, SORCS1, CCDC167, ACP2, CACNB3, BOP1, IGF2BP3, FAM19A4, …	257	11123	20726	1.1673102776138482	0.35777393414522485	0.015690420607269218	3.040263028560153
UCSC_TFBS	NKX3A	113	41.85185185185185	0.03900243546959181	TEX101, DNAJC5B, SNCAIP, IL16, SLC9A2, GCAT, FGF13, NSUN5P1, SERPINE2, CYP7A1, ELOVL2, SCD5, ORC1, SLC4A5, H1F0, SLC12A8, PTPRG, PTPRN2, MYLK4, COLEC12, ESCO2, CWH43, CDKL1, XXYLT1, TUBA4A, DYNLRB2, UNC13C, ADD2, ME1, CGNL1, NEK3, GSDMB, ADAMTSL3, SORCS1, BEX2, IGF2BP3, FAM19A4, MANF, EPHB2, SEMA5B, MUSK, KDELC2, TDRKH, SCN9A, CASZ1, ADAM32, LAPTM4B, IKZF4, PHACTR1, VWA3A, BMP2, CUBN, NTN4, CPS1,…	257	7919	20726	1.1507751391398218	0.9990898299982446	0.10363211280409823	38.626491503964324
UCSC_TFBS	NRSF	126	46.666666666666664	0.0933698158498289	IL16, SRCIN1, LYPD5, RMRP, SLC9A2, GCAT, FGF13, CNGB1, NSUN5P1, CXCL10, S1PR3, SERPINE2, ORC1, SLC4A5, H1F0, PTPRG, PTPRN2, KIAA0754, NAPSB, TMEM134, LYNX1, XXYLT1, TMEM106A, MLLT11, MFAP5, EPS8L2, UNC13A, ME1, GPN3, CRELD2, GSDMB, ALDOC, SORCS1, ACP2, CACNB3, IGF2BP3, BOP1, FAM19A4, SYPL2, MANF, EPHB2, SEMA5B, TPGS1, VWA5B2, CASZ1, CDC42EP4, IKZF4, PHACTR1, VWA3A, CUBN, NTN4, ENDOD1, CPS1, ABCG1…	257	9234	20726	1.1004315804643472	0.99999996781077	0.17802170918782678	69.96585779762002
UCSC_TFBS	OCT	112	41.48148148148148	0.04839846269666915	DNAJC5B, SNCAIP, SRCIN1, EFNA1, RMRP, SLC9A2, GCAT, FGF13, CNGB1, TSNARE1, PECR, ELOVL2, FBXO24, SCD5, SLC4A5, H1F0, SLC12A8, PTPRG, SPTLC3, PTPRN2, MYLK4, CWH43, CDKL1, TUBA4A, UNC13C, MFAP5, ADD2, ME1, TNFAIP8L3, ADAMTSL3, ALDOC, RBP2, TIPIN, SORCS1, IGF2BP3, FAM19A4, SYPL2, MANF, EPHB2, SEMA5B, KDELC2, SCN9A, CASZ1, ADAM32, PPIL6, LAPTM4B, IKZF4, PHACTR1, BMP2, CUBN, NTN4, CPS1, S100Z, ABCG1, …	257	7903	20726	1.1429004697521652	0.9998385255723903	0.11885986785754477	45.597647203024636
UCSC_TFBS	P53	164	60.74074074074074	0.005071714629906922	TEX101, SNCAIP, IL16, SRCIN1, EFNA1, LYPD5, RMRP, SLC9A2, GCAT, FGF13, CNGB1, TOMM20L, TSNARE1, CXCL10, S1PR3, CYP7A1, SCD5, ORC1, SLC4A5, H1F0, PTPRG, SPTLC3, PTPRN2, MYLK4, COLEC12, NAPSB, TMEM134, SSTR2, LYNX1, CDKL1, WDR88, XXYLT1, TMEM106A, HSD11B1, TUBA4A, UNC13C, EPS8L2, MFAP5, UNC13A, ADD2, XDH, ME1, TNFAIP8L3, GPN3, CRELD2, ADAMTSL3, GSDMB, ALDOC, RBP2, SORCS1, BEX2, ACP2, CACNB3, BOP1, …	257	11523	20726	1.147785295590514	0.5913486857617862	0.026753579393239635	6.048792792583724
UCSC_TFBS	PAX2	149	55.18518518518518	0.0029370195383598557	TEX101, SNCAIP, IL16, SRCIN1, EFNA1, LYPD5, SLC9A2, FGF13, CNGB1, NSUN5P1, PECR, S1PR3, ORC1, SLC4A5, HCG26, SLC12A8, PTPRG, PTPRN2, MYLK4, COLEC12, ARHGAP5-AS1, NAPSB, SSTR2, XXYLT1, MLLT11, TUBA4A, UNC13C, DYNLRB2, EPS8L2, MFAP5, UNC13A, ADD2, XDH, ME1, CGNL1, GPN3, CRELD2, ADAMTSL3, FN3K, RBP2, SORCS1, BEX2, ACP2, CACNB3, BOP1, IGF2BP3, FAM19A4, SYPL2, MANF, EPHB2, LIF, SEMA5B, MUSK, KDELC2, V…	257	10171	20726	1.1814218115363473	0.40409619367309646	0.016560567394235393	3.5450297998283586
UCSC_TFBS	PAX6	131	48.51851851851852	0.04235394892401965	SNCAIP, SRCIN1, EFNA1, SLC9A2, GCAT, FGF13, TOMM20L, NSUN5P1, S1PR3, CYP7A1, ORC1, SLC4A5, H1F0, PTPRG, SPTLC3, PTPRN2, MYLK4, COLEC12, ARHGAP5-AS1, NAPSB, CWH43, RND3, SSTR2, CDKL1, XXYLT1, UNC13C, UNC13A, ADD2, ME1, CGNL1, TNFAIP8L3, ADAMTSL3, ALDOC, SORCS1, ACP2, CACNB3, BOP1, IGF2BP3, FAM19A4, SYPL2, MANF, EPHB2, LIF, SEMA5B, MUSK, VWA5B2, TDRKH, CASZ1, SCN9A, PPIL6, IKZF4, PHACTR1, VWA3A, CU…	257	9378	20726	1.1265317536779929	0.9995078653994607	0.10899516834780942	41.202044933272205
UCSC_TFBS	POU3F2	140	51.85185185185185	0.08693899144701607	DNAJC5B, SNCAIP, IL16, SRCIN1, EFNA1, RMRP, SLC9A2, FGF13, CNGB1, TSNARE1, S1PR3, SERPINE2, ORC1, SLC4A5, SLC12A8, PTPRG, SPTLC3, PTPRN2, MYLK4, ARHGAP5-AS1, COLEC12, KIAA0754, ESCO2, CWH43, TMEM134, RHCG, WDR88, XXYLT1, TMEM106A, HSD11B1, UNC13C, UNC13A, ADD2, ME1, CGNL1, TNFAIP8L3, NEK3, ADAMTSL3, ALDOC, RBP2, TIPIN, SORCS1, CCDC167, ACP2, IGF2BP3, FAM19A4, MANF, EPHB2, SEMA5B, MUSK, VWA5B2, CC…	257	10338	20726	1.0921288465432581	0.9999998883228619	0.17540531071759669	67.24456800990353
UCSC_TFBS	POU6F1	103	38.148148148148145	0.054215842206911585	DNAJC5B, SNCAIP, SRCIN1, SLC9A2, FGF13, TOMM20L, CXCL10, SERPINE2, SCD5, ORC1, SLC12A8, PTPRG, PTPRN2, MYLK4, ARHGAP5-AS1, COLEC12, KIAA0754, RND3, TMEM134, CDKL1, TMEM106A, HSD11B1, UNC13C, MFAP5, ME1, TNFAIP8L3, ADAMTSL3, SORCS1, IGF2BP3, FAM19A4, SYPL2, SEMA5B, MUSK, CCDC102B, TDRKH, SCN9A, CASZ1, CDC42EP4, LAPTM4B, PHACTR1, VWA3A, CUBN, FABP9, NTN4, CPS1, S100Z, ABCG1, AK8, PLA2G4A, SRPX2, PL…	257	7227	20726	1.149374454528764	0.9999451220110226	0.12738037721288586	49.54105891395197
UCSC_TFBS	PPARG	203	75.18518518518519	0.0011334738508133112	TEX101, LYPD5, EFNA1, RMRP, GCAT, S1PR3, SERPINE2, H1F0, SLC12A8, PTPRG, MYLK4, COLEC12, ARHGAP5-AS1, ESCO2, LILRB1, TMEM134, RND3, SSTR2, RHCG, WDR88, XXYLT1, HSD11B1, IL36B, TUBA4A, UNC13C, UNC13A, ADD2, NEK3, GSDMB, ALDOC, RBP2, SORCS1, ACP2, CACNB3, IGF2BP3, BOP1, FAM19A4, SYPL2, MANF, EPHB2, LIF, SEMA5B, MUSK, TPGS1, VWA5B2, CCDC102B, CASZ1, CDC42EP4, LAPTM4B, IKZF4, VWA3A, BMP2, ABCG1, ABCG…	257	14568	20726	1.123772695124114	0.18094540958766125	0.014156310941688122	1.3820630025735747
UCSC_TFBS	RORA2	124	45.925925925925924	0.002220697250955236	DNAJC5B, SLC22A16, SNCAIP, SRCIN1, SLC9A2, FGF13, NSUN5P1, SERPINE2, CYP7A1, ELOVL2, FBXO24, SCD5, SLC4A5, PTPRG, SPTLC3, PTPRN2, MYLK4, COLEC12, KIAA0754, NAPSB, RND3, TMEM134, SSTR2, RHCG, XXYLT1, IL36B, TUBA4A, EPS8L2, ME1, XDH, ADAMTSL3, ALDOC, TMEM216, SORCS1, CACNB3, BOP1, IGF2BP3, FAM19A4, MANF, EPHB2, MUSK, TDRKH, TCTEX1D2, CASZ1, PPIL6, LAPTM4B, IKZF4, PHACTR1, BMP2, CUBN, FABP9, NTN4, C…	257	8114	20726	1.232449271039439	0.3238073994025765	0.014936455916046087	2.691225667074415
UCSC_TFBS	RP58	138	51.11111111111111	5.056337052679349E-4	FAM157B, SNCAIP, IL16, SRCIN1, EFNA1, RMRP, SLC9A2, GCAT, FGF13, NSUN5P1, S1PR3, SLC4A5, H1F0, SLC12A8, PTPRG, SPTLC3, PTPRN2, MYLK4, COLEC12, KIAA0754, CWH43, RND3, CDKL1, XXYLT1, MLLT11, HSD11B1, TUBA4A, UNC13C, EPS8L2, ADD2, CGNL1, TNFAIP8L3, GPN3, CRELD2, ADAMTSL3, ALDOC, FN3K, RBP2, TIPIN, SORCS1, ACP2, CACNB3, BOP1, FAM19A4, SYPL2, EPHB2, LIF, SEMA5B, MUSK, KDELC2, VWA5B2, TDRKH, CASZ1, PPI…	257	8944	20726	1.2443130799161926	0.08516726918741968	0.014726166650690264	0.6187104827565459
UCSC_TFBS	RREB1	95	35.18518518518518	0.042962942576576436	DNAJC5B, GPR84, LIMA1, SNCAIP, ZMAT5, SRCIN1, EFNA1, MYO7B, MYO7A, SLC9A2, GCAT, FGF13, CNGB1, KCNIP1, VEPH1, GPC3, SERPINE2, ACOT11, PIWIL2, FBXO24, PLCB1, COL11A2, INO80C, SLC4A5, ANGPT4, H1F0, HIST1H1E, PTPRG, PTPRN2, KIAA0754, PFKM, FOSB, NAPSB, MCM4, MMP12, CWH43, MTMR11, LARP6, SSTR2, LYNX1, RHCG, KIAA0895L, SEMA4B, TUBA4A, UNC13A, ME1, XDH, TNFAIP8L3, PPFIA4, CRELD2, ADAMTSL3, TIPIN, MKNK2…	257	6534	20726	1.1725377820177962	0.9995599917929114	0.10894933294148723	41.659241276195225
UCSC_TFBS	RSRFC4	116	42.96296296296296	0.03013841158664491	DNAJC5B, SNCAIP, SLC9A2, FGF13, TSNARE1, S1PR3, SERPINE2, CYP7A1, SCD5, SLC4A5, SLC12A8, PTPRG, PTPRN2, MYLK4, COLEC12, KIAA0754, NAPSB, RND3, CDKL1, XXYLT1, WDR88, HSD11B1, TUBA4A, UNC13C, ME1, XDH, ADAMTSL3, RBP2, SORCS1, BEX2, CACNB3, IGF2BP3, FAM19A4, EPHB2, LIF, SEMA5B, MUSK, KDELC2, VWA5B2, TDRKH, SCN9A, CASZ1, ADAM32, PPIL6, LAPTM4B, IKZF4, PHACTR1, VWA3A, BMP2, CUBN, NTN4, ENDOD1, CPS1, S…	257	8084	20726	1.1572150012418247	0.9954194498324592	0.08585456665075475	31.307044743017777
UCSC_TFBS	S8	122	45.18518518518518	7.977025016043409E-4	DNAJC5B, SNCAIP, SRCIN1, RMRP, SLC9A2, FGF13, TOMM20L, NSUN5P1, TSNARE1, PECR, S1PR3, STARD4, SERPINE2, SCD5, SLC12A8, PTPRG, SPTLC3, PTPRN2, MYLK4, ARHGAP5-AS1, COLEC12, ESCO2, RND3, TMEM134, XXYLT1, MLLT11, HSD11B1, TUBA4A, UNC13C, ADD2, ME1, XDH, CGNL1, TNFAIP8L3, NEK3, ADAMTSL3, TMEM216, RBP2, SORCS1, CCDC167, CACNB3, IGF2BP3, FAM19A4, SYPL2, MANF, EPHB2, SEMA5B, CCDC102B, TDRKH, SCN9A, CASZ1…	257	7765	20726	1.2670703871758189	0.13103433641362439	0.012687164033223008	0.9744916750133559
UCSC_TFBS	SEF1	125	46.2962962962963	0.026630353655139133	DNAJC5B, SNCAIP, IL16, SRCIN1, LYPD5, GCAT, FGF13, CNGB1, CXCL10, S1PR3, STARD4, SERPINE2, FBXO24, SCD5, SLC4A5, H1F0, SLC12A8, PTPRG, SPTLC3, PTPRN2, MYLK4, COLEC12, KIAA0754, RND3, XXYLT1, TMEM106A, HSD11B1, TUBA4A, UNC13C, EPS8L2, UNC13A, ADD2, ME1, XDH, CGNL1, TNFAIP8L3, NEK3, ADAMTSL3, ALDOC, FN3K, SORCS1, CCDC167, CACNB3, BOP1, FAM19A4, SYPL2, MANF, EPHB2, LIF, SEMA5B, MUSK, KDELC2, VWA5B2,…	257	8765	20726	1.1501128693224068	0.9913524589866894	0.07864036181361855	28.19511351725712
UCSC_TFBS	SOX9	110	40.74074074074074	0.026389201825596984	DNAJC5B, SNCAIP, EFNA1, FGF13, CNGB1, PECR, S1PR3, SERPINE2, CYP7A1, SLC4A5, SLC12A8, PTPRG, SPTLC3, PTPRN2, KIAA0754, RND3, MLLT11, HSD11B1, TUBA4A, UNC13C, ADD2, UNC13A, ME1, XDH, TNFAIP8L3, ADAMTSL3, RBP2, SORCS1, ACP2, CACNB3, IGF2BP3, FAM19A4, SYPL2, EPHB2, LIF, SEMA5B, TPGS1, KDELC2, VWA5B2, TDRKH, SCN9A, CASZ1, ADAM32, PPIL6, PHACTR1, VWA3A, BMP2, FABP9, NTN4, CPS1, S100Z, AK8, PLA2G4A, SL…	257	7575	20726	1.1710957866214637	0.9909670995842652	0.07925934503077603	27.97650763081412
UCSC_TFBS	SREBP1	153	56.666666666666664	0.0029033645172408086	DNAJC5B, SNCAIP, IL16, SLC9A2, GCAT, FGF13, CNGB1, NSUN5P1, TSNARE1, CXCL10, STARD4, SERPINE2, SCD5, FBXO24, ORC1, SLC4A5, H1F0, SLC12A8, PTPRG, SPTLC3, PTPRN2, MYLK4, COLEC12, ARHGAP5-AS1, NAPSB, ESCO2, RND3, SSTR2, CDKL1, RHCG, XXYLT1, TUBA4A, UNC13C, DYNLRB2, MFAP5, UNC13A, XDH, ME1, CGNL1, ADAMTSL3, ALDOC, TIPIN, SORCS1, CCDC167, ACP2, CACNB3, BOP1, IGF2BP3, FAM19A4, SYPL2, MANF, EPHB2, SEMA5…	257	10495	20726	1.1756860317030715	0.40054561284473333	0.01749126825664582	3.5050700160362935
UCSC_TFBS	SRF	170	62.96296296296296	0.032063917271704254	TEX101, SNCAIP, IL16, SRCIN1, EFNA1, LYPD5, RMRP, SLC9A2, GCAT, FGF13, CNGB1, NSUN5P1, TSNARE1, S1PR3, CYP7A1, SCD5, FBXO24, ORC1, SLC4A5, H1F0, SLC12A8, PTPRG, SPTLC3, PTPRN2, MYLK4, COLEC12, ARHGAP5-AS1, KIAA0754, NAPSB, CWH43, TMEM134, RND3, SSTR2, WDR88, XXYLT1, MLLT11, TUBA4A, UNC13C, DYNLRB2, EPS8L2, UNC13A, ADD2, XDH, CGNL1, TNFAIP8L3, GPN3, CRELD2, ADAMTSL3, ALDOC, FN3K, SORCS1, CCDC167, …	257	12483	20726	1.0982780940055128	0.9967713895837511	0.0883611324606256	32.961985964515875
UCSC_TFBS	SRY	107	39.62962962962963	0.010274686939898685	DNAJC5B, SNCAIP, IL16, SLC9A2, FGF13, S1PR3, SERPINE2, SCD5, ORC1, SLC4A5, SLC12A8, SPTLC3, PTPRG, PTPRN2, COLEC12, KIAA0754, CWH43, XXYLT1, MLLT11, HSD11B1, UNC13C, MFAP5, EPS8L2, ME1, XDH, TNFAIP8L3, CGNL1, ADAMTSL3, RBP2, SORCS1, CACNB3, FAM19A4, SYPL2, EPHB2, SEMA5B, MUSK, VWA5B2, TDRKH, TCTEX1D2, SCN9A, CASZ1, PPIL6, LAPTM4B, PHACTR1, BMP2, VWA3A, CUBN, NTN4, CPS1, ABCG1, AK8, ABCG2, PLA2G4A…	257	7110	20726	1.2136586273511851	0.8376010180251391	0.04336573123805332	11.903325869091063
UCSC_TFBS	STAT1	105	38.88888888888889	0.0043331016865791935	SNCAIP, IL16, EFNA1, RMRP, SLC9A2, GCAT, FGF13, FBXO24, SLC4A5, H1F0, PTPRG, PTPRN2, MYLK4, ESCO2, RND3, XXYLT1, IL36B, UNC13C, ADD2, UNC13A, XDH, CGNL1, CRELD2, ADAMTSL3, TIPIN, CCDC167, SORCS1, ACP2, CACNB3, FAM19A4, SYPL2, MANF, EPHB2, MUSK, CCDC102B, CASZ1, PPIL6, LAPTM4B, IKZF4, PHACTR1, BMP2, VWA3A, CUBN, NTN4, ENDOD1, CPS1, FAM64A, OASL, CASS4, SRPX2, FREM1, SLC35G5, TMOD2, TGFBR3, ABCC6P1…	257	6771	20726	1.2506012423088395	0.5343322831386539	0.023600880539072278	5.1893164446629285
UCSC_TFBS	STAT3	125	46.2962962962963	0.0013620694881389304	DNAJC5B, SNCAIP, IL16, SRCIN1, GCAT, FGF13, CNGB1, NSUN5P1, ELOVL2, FBXO24, SLC4A5, H1F0, SLC12A8, PTPRG, PTPRN2, RND3, CDKL1, MLLT11, HSD11B1, DYNLRB2, UNC13C, EPS8L2, ADD2, ME1, XDH, CGNL1, GPN3, CRELD2, ADAMTSL3, GSDMB, RBP2, SORCS1, ACP2, CACNB3, BOP1, IGF2BP3, FAM19A4, SYPL2, EPHB2, SEMA5B, MUSK, TPGS1, TDRKH, ADAM32, CASZ1, PPIL6, CDC42EP4, IKZF4, PHACTR1, VWA3A, BMP2, CUBN, NTN4, CPS1, S10…	257	8098	20726	1.244843084664225	0.21328374755007273	0.014881142352736854	1.6586584129007154
UCSC_TFBS	STAT5A	148	54.81481481481482	0.0015486345143494843	SNCAIP, IL16, SRCIN1, EFNA1, SLC9A2, FGF13, NSUN5P1, TSNARE1, CXCL10, SERPINE2, CYP7A1, ELOVL2, FBXO24, ORC1, SLC4A5, SLC12A8, PTPRG, SPTLC3, PTPRN2, MYLK4, ARHGAP5-AS1, RND3, RHCG, TMEM106A, MLLT11, HSD11B1, TUBA4A, UNC13C, MFAP5, EPS8L2, UNC13A, ADD2, XDH, ME1, CGNL1, TNFAIP8L3, ADAMTSL3, GSDMB, ALDOC, RBP2, SORCS1, ACP2, CACNB3, BOP1, IGF2BP3, FAM19A4, SYPL2, MANF, EPHB2, SEMA5B, MUSK, KDELC2,…	257	9959	20726	1.1984732734952603	0.23873285673933764	0.014253804057181796	1.8838694856932237
UCSC_TFBS	STAT5B	96	35.55555555555556	2.1403451756090618E-4	DNAJC5B, ACOX2, GPR84, FGF7, SNCAIP, IL16, SRCIN1, EFNA1, MYO7A, SLC9A2, GCAT, FGF13, NSUN5P1, KCNIP1, GJA5, VEPH1, S1PR3, NOD2, GPC3, KLHL26, ELOVL2, PIWIL2, FBXO24, SRD5A2, PLCB1, ORC1, INO80C, SLC4A5, ANGPT4, H1F0, SLC12A8, COL23A1, PTPRG, SPTLC3, PTPRN2, MYLK4, FAM216B, COLEC12, PFKM, FOSB, MMP12, SLC7A11, ESCO2, PPM1E, CDKL1, FCRLA, DYNLRB2, UNC13C, ADD2, ME1, XDH, CGNL1, CRELD2, ADAMTSL3, A…	257	5579	20726	1.387705284477714	0.036973266585420106	0.018660744994586587	0.2623304230668033
UCSC_TFBS	TAL1BETAE47	81	30.0	0.0029347031887267836	GPR84, FGF7, SNCAIP, SRCIN1, EFNA1, MYO7A, GCAT, FGF13, PAWR, NSUN5P1, RTN1, KCNIP1, GJA5, TSNARE1, VEPH1, GPC3, PLCB1, TTC39B, EFR3B, ANGPT4, H1F0, PTPRN2, MYLK4, COLEC12, PFKM, KIAA0754, SLC7A11, RND3, LARP6, ZNF341, CDKL1, KRTAP5-9, XXYLT1, TMEM106A, HSD11B1, SEMA4B, TUBA4A, SUSD4, ADD2, SLC27A4, CGNL1, TNFAIP8L3, PPFIA4, ALDH18A1, ADAMTS15, SORCS1, CACNB3, PCDHGC3, IGF2BP3, BOP1, TPM2, FAM19A…	257	4889	20726	1.3361258061255594	0.4038524919309755	0.017094441471570354	3.542280004019316
UCSC_TFBS	TAL1BETAITF2	139	51.48148148148148	0.0014935168121750382	SNCAIP, IL16, SRCIN1, RMRP, SLC9A2, GCAT, FGF13, TSNARE1, SERPINE2, SCD5, ORC1, SLC4A5, SLC12A8, PTPRG, SPTLC3, PTPRN2, MYLK4, COLEC12, ARHGAP5-AS1, KIAA0754, ESCO2, CWH43, RND3, SSTR2, RHCG, XXYLT1, TMEM106A, MLLT11, HSD11B1, TUBA4A, UNC13C, MFAP5, UNC13A, ADD2, XDH, TNFAIP8L3, CRELD2, NEK3, ADAMTSL3, GSDMB, FN3K, TIPIN, SORCS1, CCDC167, ACP2, CACNB3, BOP1, FAM19A4, SYPL2, EPHB2, SEMA5B, MUSK, T…	257	9226	20726	1.2150208217176799	0.2313007257415366	0.014507922497614345	1.8173837707098572
UCSC_TFBS	TCF11	125	46.2962962962963	0.02585988750274514	DNAJC5B, IL16, SRCIN1, EFNA1, SLC9A2, GCAT, FGF13, CYP7A1, ORC1, SLC4A5, H1F0, SLC12A8, PTPRG, SPTLC3, PTPRN2, COLEC12, KIAA0754, NAPSB, ESCO2, SSTR2, LYNX1, RHCG, TUBA4A, UNC13C, MFAP5, EPS8L2, UNC13A, GBP1, ME1, CGNL1, GPN3, ADAMTSL3, ALDOC, TMEM216, RBP2, TIPIN, SORCS1, BEX2, ACP2, CACNB3, FAM19A4, SYPL2, EPHB2, LIF, SEMA5B, MUSK, VWA5B2, CCDC102B, TDRKH, SCN9A, CASZ1, ADAM32, IKZF4, BMP2, CUB…	257	8757	20726	1.1511635605356736	0.9900603494146627	0.07904423684722128	27.49453527798985
UCSC_TFBS	TCF11MAFG	130	48.148148148148145	0.017094027428397645	DNAJC5B, SNCAIP, IL16, SRCIN1, EFNA1, RMRP, FGF13, CNGB1, CXCL10, S1PR3, STARD4, CYP7A1, FBXO24, ORC1, SLC4A5, SLC12A8, PTPRG, SPTLC3, PTPRN2, MYLK4, COLEC12, KIAA0754, CWH43, LYNX1, MLLT11, HSD11B1, TUBA4A, UNC13C, ADD2, XDH, CGNL1, CRELD2, ADAMTSL3, ALDOC, SORCS1, BOP1, FAM19A4, MANF, EPHB2, LIF, SEMA5B, MUSK, VWA5B2, TDRKH, TCTEX1D2, SCN9A, CASZ1, PPIL6, LAPTM4B, IKZF4, PHACTR1, BMP2, CPS1, AB…	257	9047	20726	1.1588337428534685	0.9519041691795306	0.061263066909583386	19.069430061677895
UCSC_TFBS	TGIF	107	39.62962962962963	0.015566839394033548	TEX101, SNCAIP, IL16, SRCIN1, SLC9A2, FGF13, PECR, CYP7A1, SCD5, ORC1, PTPRG, PTPRN2, COLEC12, MLLT11, TUBA4A, DYNLRB2, UNC13C, ADD2, XDH, CGNL1, ADAMTSL3, ALDOC, CCDC167, SORCS1, ACP2, CACNB3, BOP1, FAM19A4, MANF, EPHB2, LIF, SEMA5B, MUSK, VWA5B2, CCDC102B, TDRKH, TCTEX1D2, SCN9A, CASZ1, PPIL6, PHACTR1, NTN4, CD5L, CPS1, ABCG1, AK8, EMILIN1, FAM64A, PLA2G4A, SRPX2, FREM1, TMOD2, TGFBR3, ABCC6P1,…	257	7207	20726	1.1973238296748892	0.936791240421378	0.05826233470781239	17.512790131873114
UCSC_TFBS	TST1	110	40.74074074074074	0.018146672886876145	SLC22A16, SNCAIP, IL16, SRCIN1, EFNA1, RMRP, SLC9A2, FGF13, SERPINE2, SCD5, ORC1, SLC12A8, PTPRG, PTPRN2, COLEC12, CWH43, RND3, SSTR2, XXYLT1, TMEM106A, HSD11B1, UNC13C, ADD2, XDH, CGNL1, ADAMTSL3, TMEM216, ALDOC, TIPIN, SORCS1, IGF2BP3, EPHB2, LIF, KDELC2, TDRKH, CASZ1, PPIL6, CDC42EP4, LAPTM4B, PHACTR1, BMP2, CUBN, CPS1, AK8, EMILIN1, PLA2G4A, CASS4, P2RX6, SRPX2, FREM1, TMOD2, SLC35G5, TGFBR3,…	257	7479	20726	1.1861279026150002	0.960170538379806	0.06242916623561756	20.126617269490133
UCSC_TFBS	XBP1	130	48.148148148148145	0.0016771299083858885	SNCAIP, IL16, SRCIN1, SLC9A2, GCAT, FGF13, TOMM20L, CNGB1, S1PR3, FBXO24, ORC1, SLC4A5, H1F0, SLC12A8, PTPRG, PTPRN2, MYLK4, KIAA0754, NAPSB, ESCO2, RND3, LYNX1, XXYLT1, TMEM106A, MLLT11, UNC13C, EPS8L2, UNC13A, XDH, TNFAIP8L3, CRELD2, ALDOC, SORCS1, BEX2, CCDC167, ACP2, CACNB3, BOP1, IGF2BP3, FAM19A4, MANF, EPHB2, LIF, SEMA5B, MUSK, VWA5B2, CASZ1, ADAM32, PPIL6, IKZF4, PHACTR1, BMP2, FABP9, NTN4…	257	8532	20726	1.2287820993431	0.25578303294227933	0.014662575191081273	2.0387064779803454
UCSC_TFBS	ZID	114	42.22222222222222	0.06815634442480704	SNCAIP, IL16, RMRP, SLC9A2, GCAT, FGF13, CNGB1, NSUN5P1, S1PR3, FBXO24, SLC4A5, H1F0, SLC12A8, PTPRG, PTPRN2, MYLK4, KIAA0754, NAPSB, RND3, TMEM134, RHCG, XXYLT1, TUBA4A, UNC13C, EPS8L2, ME1, CGNL1, ADAMTSL3, TMEM216, TIPIN, SORCS1, ACP2, CACNB3, IGF2BP3, BOP1, SYPL2, MANF, EPHB2, SEMA5B, TPGS1, VWA5B2, TDRKH, CASZ1, PPIL6, IKZF4, PHACTR1, CUBN, ENDOD1, CPS1, ABCG1, EMILIN1, FAM64A, SRPX2, PLK2, …	257	8168	20726	1.1255673654805505	0.9999959786000187	0.15265872168567773	57.94660250050494

## Sheet: HSAneg 6 dpi
Category	Term	Count	%	PValue	Genes	List Total	Pop Hits	Pop Total	Fold Enrichment	Bonferroni	Benjamini	FDR
UCSC_TFBS	BRACH	188	49.735449735449734	0.0294853232590388	FHIT, KIFC1, CADM1, GLDN, LTBP2, PRC1, OSMR, PLXNA2, MCM10, ACSS3, HOOK1, TGFBI, H2AFX, FOXO3B, CCNA2, ASPM, STAP1, BST2, PTPRG, DTL, SCUBE2, OLFML2B, MND1, SERPING1, IFI44, PSD2, NAPSB, GRHL1, PKIA, PNPLA7, JUP, RND3, SPATA18, DSP, SLC40A1, TFAP2E, FILIP1L, MFAP5, ADD2, IFIH1, KIF4A, CES4A, FLG2, CCL8, ANLN, SOX6, VIT, GREM1, IFI35, ABCA5, EPHB2, ALCAM, SEMA5A, SPC24, ITGB8, RTKN2, FBXO6, SCN9A,…	368	9522	20726	1.1119809502935993	0.9948433113369787	0.6512821468671051	30.73725873451013
UCSC_TFBS	CDPCR3	183	48.41269841269841	0.0672432523440401	KIFC1, FHIT, CADM1, LTBP2, PRC1, PLXNA2, AURKB, MCM10, ACSS3, RNF213, HOOK1, TGFBI, H2AFX, ROBO3, LGI2, FOXO3B, CCNA2, ASPM, F11, STAP1, PTPRG, SCUBE2, DTX3L, OLFML2B, COL22A1, MND1, PSD2, NAPSB, PKIA, SLC34A2, PNPLA7, JUP, PARP14, SPATA18, DSP, PTGFRN, EIF2AK2, SLC40A1, TFAP2E, FILIP1L, MFAP5, CLEC5A, ADD2, IFIH1, KIF4A, PANX3, SOX6, IGF2BP3, MYBL2, ABCA5, EPHB2, ALCAM, SEMA5A, HESX1, KCNS1, ITG…	368	9450	20726	1.0906538992408557	0.9999952220862693	0.5350005984093122	57.438137657945084
UCSC_TFBS	CDPCR3HD	154	40.74074074074074	0.037414502822032576	RARRES3, FHIT, CADM1, GLDN, OSMR, PLXNA2, AURKB, ACSS3, RNF213, CALB1, ACTG1, PLOD2, TGFBI, H2AFX, LGI2, ROBO3, FOXO3B, CCNA2, PTPRG, SCUBE2, COL22A1, PSD2, GRHL1, PKIA, CNGA1, ESCO2, PNPLA7, JUP, PDGFRL, DSP, PTGFRN, EIF2AK2, SLC40A1, TFAP2E, FILIP1L, ADD2, IFIH1, CES4A, ENPP3, PANX3, SOX6, IGF2BP3, IFI35, EPHB2, CMPK2, SEMA5A, ITGB8, ITGB7, FBXO6, SCN9A, HIST1H4C, CLEC6A, POLQ, NPHP1, CYP19A1, …	368	7685	20726	1.1286116375774378	0.9987829195731287	0.5678197565835056	37.37038159627194
UCSC_TFBS	GFI1	149	39.41798941798942	0.06910546346170143	KIFC1, FHIT, CADM1, LTBP2, PLXNA2, NT5DC2, ACSS3, CALB1, CXCL10, TGFBI, H2AFX, LGI2, ROBO3, MX1, CCNA2, F11, PTPRG, SCUBE2, DTL, OLFML2B, COL22A1, PSD2, GRHL1, PNPLA7, RND3, PTRF, SPATA18, PARP14, PDGFRL, DSP, PTGFRN, MFAP5, FILIP1L, IFIH1, KIF4A, CES4A, ENPP3, FLG2, CCL8, ANLN, OAS1, SOX6, NPY6R, IGF2BP3, VIT, GREM1, FXYD7, IFI35, ABCA5, EPHB2, ALCAM, SEMA5A, ARG1, ITGB7, RASAL3, SCN9A, HIST1H4C…	368	7562	20726	1.1097298563757	0.9999966388744943	0.5235377322062725	58.4692104283456
UCSC_TFBS	HAND1E47	157	41.53439153439153	0.050925406146157384	KIFC1, FHIT, CADM1, GLDN, LTBP2, PRC1, OSMR, PLXNA2, TNFSF15, NT5DC2, AURKB, ACSS3, RNF213, CALB1, ISG20, APOBEC3D, ACTG1, DPRXP4, TGFBI, IL15RA, H2AFX, LGI2, ROBO3, FOXO3B, CCNA2, ASPM, F11, ARC, GBP5, PTPRG, DTL, SCUBE2, OLFML2B, COL22A1, MND1, PSD2, NAPSB, JUP, RND3, PARP14, SPATA18, GBP4, TFAP2E, MFAP5, FILIP1L, GBP1, KIF4A, NEK2, B9D2, FLG2, CD70, ANLN, PANX3, SOX6, IGF2BP3, MYBL2, VIT, GREM…	368	7926	20726	1.1156122118728675	0.9998988743782316	0.5071875951646916	47.344104176491754
UCSC_TFBS	HFH3	137	36.24338624338625	0.07925208435191515	KIFC1, FHIT, CADM1, LTBP2, PRC1, PLXNA2, OSMR, TNFSF15, ACSS3, CALB1, RNF213, CXCL10, HOOK1, PLOD2, TGFBI, H2AFX, LGI2, FOXO3B, MX2, CCNA2, ASPM, STAP1, PTPRG, MND1, GRHL1, NAPSB, PKIA, RNF222, RND3, PDGFRL, DSP, PTGFRN, SLC40A1, TFAP2E, FILIP1L, IFIH1, KIF4A, IFITM2, ENPP3, TMIGD1, FLG2, ANLN, SOX6, IGF2BP3, VIT, FXYD7, ALCAM, SEMA5A, HESX1, ITGB8, ITGB7, RTKN2, SCN9A, FKBP1AP1, HELLS, DHX58, IK…	368	6936	20726	1.1124465611052605	0.999999511605221	0.5164531587432417	63.69534712452105
UCSC_TFBS	HNF3B	141	37.301587301587304	0.03997272381115339	FHIT, CADM1, GLDN, LTBP2, PLXNA2, OSMR, NT5DC2, ACSS3, CALB1, CXCL10, HOOK1, PLOD2, TGFBI, LGI2, ROBO3, FOXO3B, F11, STAP1, PTPRG, SCUBE2, OLFML2B, COL22A1, MND1, IFI44, PSD2, PKIA, PNPLA7, JUP, RND3, PDGFRL, PTGFRN, SLC40A1, FILIP1L, ADD2, IFIH1, KIF4A, ENPP3, TMIGD1, FLG2, CCL8, SOX6, VIT, GREM1, ABCA5, CMPK2, EPHB2, ALCAM, SEMA5A, KCNS1, LGALS3BP, ITGB8, SCN9A, HIST1H4C, IKZF4, FABP9, GABRA4, …	368	6985	20726	1.1368950546201486	0.9992380811255963	0.5122571931470601	39.382590108006546
UCSC_TFBS	HOXA3	140	37.03703703703704	0.0751090948522848	KIFC1, FHIT, CADM1, LTBP2, PLXNA2, OSMR, NT5DC2, MCM10, H2AFX, LGI2, ROBO3, FOXO3B, ASPM, F11, PTPRG, SCUBE2, COL22A1, MND1, GRHL1, NAPSB, RNF222, PNPLA7, RND3, PTRF, DSP, PTGFRN, CLEC5A, FILIP1L, KIF4A, OAS1, SP110, IGF2BP3, SOX6, MYBL2, VIT, IFI35, ABCA5, EPHB2, ALCAM, SEMA5A, ITGB8, ITGB7, SCN9A, HIST1H4C, CLEC6A, POLQ, NPHP1, IKZF4, MSMO1, RGPD1, MYO1B, FANK1, RPSAP9, PSMB9, DDX58, PLEKHA4, C…	368	7087	20726	1.1125851988638107	0.9999989237093694	0.5339413948075222	61.63914077218509
UCSC_TFBS	IRF1	92	24.33862433862434	0.02038298565257836	FHIT, CYB5R2, CADM1, PLXNA2, NT5DC2, PAX6, IFI44L, HDX, CXCL11, CXCL10, HOOK1, VEPH1, ISG15, IL15RA, EPSTI1, LGI2, SEMA3A, JAKMIP2, CCNA2, KIF14, STAP1, HIST1H1C, PTPRG, KIF17, IFI44, MSC, SLIT3, KCNA10, PNPLA7, PTRF, PPM1K, DOK5, PARP14, DSP, MRO, CASQ1, SLC40A1, FILIP1L, IFIH1, KIF4A, RTP4, YPEL4, SHROOM4, KIAA1958, HIST1H2AD, PML, KITLG, C1R, C1S, SOX6, VIT, SAMD9L, ALCAM, SEMA5A, ALDH1A2, PLC…	368	4212	20726	1.2301756885090218	0.9733368023099074	0.7012526390313867	22.330608021522814
UCSC_TFBS	IRF2	141	37.301587301587304	0.05014413018806759	FHIT, CADM1, PRC1, PLXNA2, TNFSF15, CXCL11, ACSS3, RNF213, CXCL10, PLOD2, IL15RA, H2AFX, LGI2, MX2, BST2, PTPRG, SCUBE2, DTX3L, SERPING1, GRHL1, SLC34A2, PNPLA7, JUP, RND3, IFNB1, PARP14, PDGFRL, PTGFRN, EIF2AK2, SLC40A1, TFAP2E, MFAP5, FILIP1L, ADD2, FLG2, IGF2BP3, SOX6, SP110, FXYD7, IFI35, ABCA5, EPHB2, SEMA5A, CD69, ITGB8, ITGB7, FBXO6, HIST1H4C, POLQ, CYP19A1, IKZF4, GABRA4, RGPD1, MYO1B, ND…	368	7039	20726	1.1281733138971075	0.9998831154487494	0.5297670118541272	46.80971759821865
UCSC_TFBS	IRF7	162	42.857142857142854	0.006026419264105554	KIFC1, FHIT, CADM1, GLDN, LTBP2, OSMR, PLXNA2, TNFSF15, CALB1, RNF213, CXCL10, ISG20, PLOD2, TGFBI, IL15RA, ASPM, STAP1, PTPRG, DTX3L, OLFML2B, SERPING1, PSD2, RNF222, PNPLA7, RND3, PTRF, IFNB1, PARP14, PDGFRL, DSP, PTGFRN, SLC40A1, FILIP1L, ADD2, IFIH1, KIF4A, IFITM2, ENPP3, IFITM3, B9D2, FLG2, PANX3, SP110, IGF2BP3, SOX6, MYBL2, VIT, GREM1, FXYD7, IFI35, ABCA5, EPHB2, ALCAM, SEMA5A, LGALS3BP, C…	368	7751	20726	1.1771314220325007	0.654878465162708	0.654878465162708	7.14911794961961
UCSC_TFBS	ISRE	157	41.53439153439153	0.007026890090043311	KIFC1, FHIT, CADM1, PRC1, PLXNA2, TNFSF15, NT5DC2, CXCL11, ACSS3, RNF213, CXCL10, ISG20, ACTG1, IL15RA, H2AFX, ROBO3, ASPM, BST2, PTPRG, SCUBE2, DTX3L, COL22A1, SERPING1, GRHL1, LILRB1, PNPLA7, JUP, RND3, IFNB1, SPATA18, PARP14, DSP, PTGFRN, EIF2AK2, SLC40A1, FILIP1L, ADD2, KIF4A, RTP4, IFITM2, ENPP3, IFITM3, FLG2, PANX3, SP110, SOX6, IGF2BP3, GREM1, FXYD7, ABCA5, SEMA5A, LGALS3BP, CD69, ITGB7, R…	368	7505	20726	1.1781935231584741	0.7109334415733222	0.4623508965629368	8.289478631216996
UCSC_TFBS	MEF2	247	65.34391534391534	0.07711735354053789	FHIT, CADM1, LTBP2, OSMR, RNF213, HOOK1, PLOD2, H2AFX, FOXO3B, CCNA2, F11, ARC, PTPRG, OLFML2B, SERPING1, RNF222, ESCO2, RND3, PTRF, IFNB1, PARP14, PDGFRL, EIF2AK2, CLEC5A, KIF4A, NEK2, ENPP3, IGF2BP3, MYBL2, VIT, IFI35, EPHB2, HESX1, ALCAM, SEMA5A, LGALS3BP, CD69, AGRN, POLQ, HLA-DOB, DHX58, SPP1, NPHP1, IKZF4, RGPD1, ARHGEF38, NUF2, FDXR, NDC80, TPD52L1, SERPINI1, SYTL2, RGSL1, BEGAIN, KLF4, OR…	368	13131	20726	1.0594167304056448	0.9999992658573816	0.5245045793249892	62.648855514027034
UCSC_TFBS	NF1	130	34.39153439153439	0.03169858927199622	FHIT, CADM1, PRC1, LTBP2, PLXNA2, TNFSF15, NT5DC2, AURKB, RNF213, ACTG1, TGFBI, ROBO3, FOXO3B, ARC, PTPRG, SCUBE2, DTL, OLFML2B, COL22A1, PSD2, GRHL1, PNPLA7, PTRF, PDGFRL, DSP, TFAP2E, FILIP1L, ADD2, RBP7, CES4A, ENPP3, B9D2, OAS1, SOX6, GREM1, FXYD7, EPHB2, SEMA5A, SPC24, ARG1, RASAL3, SCN9A, HIST1H4C, AGRN, DHX58, NPHP1, FABP9, RGPD1, CFB, MYO1B, FANK1, TPD52L1, SERPINI1, PSMB9, CDKN1C, SEMA6B…	368	6332	20726	1.1562989233431296	0.9965496800732009	0.6112743237736076	32.650835807269274
UCSC_TFBS	NFAT	139	36.77248677248677	0.09121994898466915	FHIT, CADM1, GLDN, LTBP2, PLXNA2, NT5DC2, AURKB, HOOK1, PLOD2, TGFBI, ROBO3, CCNA2, ASPM, F11, ARC, STAP1, PTPRG, DTX3L, OLFML2B, COL22A1, MND1, PSD2, PKIA, PNPLA7, JUP, RND3, PTRF, IFNB1, PARP14, PDGFRL, GBP4, SLC40A1, FILIP1L, IFIH1, KIF4A, IFITM2, TMIGD1, SOX6, VIT, GREM1, FXYD7, ABCA5, EPHB2, ALCAM, SEMA5A, HESX1, ITGB8, FBXO6, SCN9A, RTKN2, HIST1H4C, FKBP1AP1, POLQ, HELLS, CYP19A1, NPHP1, GA…	368	7085	20726	1.1049499861925072	0.9999999511633149	0.5347672482885304	69.0801360638617
UCSC_TFBS	NFKAPPAB	121	32.01058201058201	0.06594303000416132	FHIT, CADM1, LTBP2, PLXNA2, TNFSF15, MCM10, CXCL11, RNF213, CXCL10, ISG20, PLOD2, ROBO3, FOXO3B, ARC, PTPRG, DTL, SERPING1, GRHL1, NAPSB, PKIA, SLC34A2, RND3, PTRF, IFNB1, TFAP2E, ADD2, KIF4A, ENPP3, B9D2, CCL8, CD70, SOX6, MYBL2, FXYD7, EPHB2, ALCAM, SEMA5A, ARG1, KCNS1, ITGB8, ITGB7, RASAL3, AGRN, CYP19A1, NPHP1, IKZF4, RGPD1, CFB, MYO1B, RPSAP9, PSMB9, SEMA6B, CDKN1A, TNFSF10, HOXB6, GRTP1, IT…	368	6011	20726	1.1337213297360635	0.9999938946251665	0.5508609437027474	56.70434546488434
UCSC_TFBS	NFKAPPAB65	76	20.105820105820104	0.09244412524256965	FHIT, DLEC1, KIFC1, CLSPN, CADM1, PLXNA2, TNFSF15, NT5DC2, PAX6, AURKB, RNF213, CALB1, GJA5, ACTG1, TSPAN12, KIF2C, VEPH1, SPINT2, TGFBI, SEMA3A, ROBO3, COL11A2, PTPRG, COL22A1, SLC3A1, PKIA, RNF222, SLIT3, SLC34A2, PDGFRL, EIF2AK2, FILIP1L, ADD2, ABLIM1, CKS1B, SHROOM4, ENPP3, B9D2, PML, KIAA0101, ZNF367, IGF2BP3, SOX6, ABCA5, SEMA5A, N4BP3, PLCL1, ZNF704, CD69, TRDMT1, ITGB7, RASAL3, TEKT3, FBX…	368	3661	20726	1.1691804330011994	0.999999961477582	0.5239640856479058	69.58738030125676
UCSC_TFBS	OLF1	156	41.269841269841265	0.03226535078548389	KIFC1, FHIT, CADM1, LTBP2, OSMR, PLXNA2, NT5DC2, AURKB, MCM10, ACSS3, CALB1, TGFBI, H2AFX, LGI2, ROBO3, FOXO3B, MX2, CCNA2, ARC, PTPRG, SCUBE2, OLFML2B, COL22A1, PSD2, NAPSB, RNF222, PNPLA7, JUP, PTRF, PARP14, PDGFRL, DSP, TFAP2E, ADD2, IFIH1, KIF4A, CES4A, IFITM2, ENPP3, B9D2, SOX6, IGF2BP3, VIT, FXYD7, IFI35, EPHB2, ALCAM, SEMA5A, ARG1, KCNS1, ITGB7, RASAL3, FBXO6, SCN9A, HIST1H4C, AGRN, DHX58,…	368	7761	20726	1.1320734105309154	0.9968875153575465	0.5615980677738358	33.132981801113424
UCSC_TFBS	PBX1	194	51.32275132275132	0.05280678910558159	FHIT, KIFC1, CADM1, LTBP2, PRC1, OSMR, PLXNA2, NT5DC2, AURKB, ACSS3, CALB1, RNF213, ISG20, HOOK1, PLOD2, TGFBI, ROBO3, FOXO3B, CCNA2, ASPM, F11, ARC, STAP1, PTPRG, DTL, SCUBE2, OLFML2B, COL22A1, IFI44, SERPING1, PSD2, GRHL1, PKIA, ESCO2, CNGA1, PNPLA7, RND3, PTRF, PDGFRL, DSP, PTGFRN, FILIP1L, MFAP5, TFAP2E, SLC40A1, ADD2, KIF4A, IFIH1, CES4A, ENPP3, CCL8, FLG2, ANLN, IGF2BP3, SOX6, GREM1, VIT, E…	368	10004	20726	1.092183778662448	0.9999286835903571	0.49440910077813294	48.610783063995974
UCSC_TFBS	STAT	118	31.216931216931215	0.09112420735441647	FHIT, CADM1, PLXNA2, OSMR, CXCL11, ACSS3, CALB1, CXCL10, PLOD2, TGFBI, IL15RA, H2AFX, CCNA2, STAP1, PTPRG, DTX3L, COL22A1, MND1, SERPING1, PSD2, GRHL1, RNF222, ESCO2, PARP14, PTGFRN, EIF2AK2, SLC40A1, FILIP1L, IFIH1, KIF4A, ANLN, PANX3, SOX6, VIT, GREM1, MYBL2, EPHB2, ALCAM, SEMA5A, KCNS1, ITGB8, RASAL3, SCN9A, HLA-DOB, HELLS, DHX58, SPP1, IKZF4, CFB, TPD52L1, NDC80, CDKN1C, PLEKHA4, CDKN1A, PARP…	368	5930	20726	1.120714495197595	0.9999999502493903	0.5510184492765586	69.04013918509533
UCSC_TFBS	STAT5A	196	51.85185185185185	0.027870767831783123	KIFC1, FHIT, LTBP2, CADM1, OSMR, H2AFX, FOXO3B, CCNA2, ARC, PTPRG, OLFML2B, IFI44, JUP, RND3, PTRF, PARP14, PDGFRL, EIF2AK2, ADD2, KIF4A, NEK2, ENPP3, IGF2BP3, VIT, MYBL2, IFI35, EPHB2, SEMA5A, ALCAM, FBXO6, AGRN, HLA-DOB, IKZF4, CFB, ARHGEF38, FAM111B, ACER2, FDXR, TPD52L1, SERPINI1, SEMA6B, OASL, PARP9, SYTL2, BEGAIN, CLSPN, PZP, FERMT2, KCNIP2, GJA5, VEPH1, EPSTI1, SEMA3A, COL11A2, HIST3H2BB, …	368	9959	20726	1.1084293429146457	0.993090852411138	0.7116923823304966	29.309959731539347
UCSC_TFBS	TAL1ALPHAE47	74	19.576719576719576	0.04198642838489063	FHIT, CADM1, LTBP2, PLXNA2, NT5DC2, PAX6, IFI44L, KCNIP2, ACSS3, RNF213, ISG20, VEPH1, SPINT2, SEMA3A, SV2A, FOXO3B, COL11A2, CDC6, PTPRG, OLFML2B, HERC6, IFI44, PBK, PSD2, SLC7A13, RNF222, SLIT3, JUP, PNPLA7, MTMR11, DOK5, ANKRD20A8P, OTOF, FILIP1L, TFAP2E, SLC27A5, ABLIM1, WFIKKN2, GLTSCR1, SHROOM4, ADAMTS15, C1R, C1S, SMTNL1, SOX6, MYBL2, EPHB2, ALCAM, SEMA5A, ALDH1A2, PLCL1, ZNF704, FMO1, TAP…	368	3397	20726	1.2268849752339022	0.9994734829650243	0.496561315092763	40.924542396780964
UCSC_TFBS	TATA	185	48.94179894179894	0.038412853862655714	FHIT, CADM1, GLDN, PRC1, OSMR, PLXNA2, NT5DC2, MCM10, ACSS3, RNF213, HOOK1, PLOD2, H2AFX, LGI2, FOXO3B, CCNA2, ASPM, F11, ARC, STAP1, PTPRG, DTL, SCUBE2, COL22A1, MND1, IFI44, PSD2, NAPSB, GRHL1, PKIA, CNGA1, ESCO2, RND3, PTRF, SPATA18, PTGFRN, EIF2AK2, GBP4, SLC40A1, TFAP2E, FILIP1L, ADD2, IFIH1, KIF4A, ENPP3, TMIGD1, FLG2, CCL8, ANLN, SP110, SOX6, NPY6R, IGF2BP3, VIT, FXYD7, ABCA5, EPHB2, ALCAM…	368	9417	20726	1.1064373635100258	0.9989860832842823	0.5351277877413791	38.162838205940034

## Sheet: Venn Analysis
	Names	Total
	(HSAneg 36 hpi) ∩ (HSAneg 6 dpi) ∩ (HSApos 36 hpi) ∩ (HSApos 6 dpi)	11
	MEF2
	CDPCR3HD
	CDPCR3
	NFKAPPAB
	HAND1E47
	HNF3B
	NF1
	STAT5A
	HOXA3
	GFI1
	BRACH
	(HSAneg 36 hpi) ∩ (HSApos 36 hpi) ∩ (HSApos 6 dpi)	66
	TCF11
	E47
	IK1
	LUN1
	ATF6
	HTF
	OCT
	EVI1
	CREL
	BACH1
	NKX3A
	FREAC7
	SOX9
	NFE2
	MEIS1AHOXA9
	STAT5B
	FOXO3
	MSX1
	RP58
	COUP
	EN1
	MEIS1
	PAX2
	CEBPB
	MYCMAX
	TAL1BETAITF2
	HSF2
	GATA3
	BACH2
	AP4
	POU3F2
	IK3
	TGIF
	POU6F1
	NRSF
	GCNF
	SEF1
	MYOGNF1
	PPARG
	STAT3
	TST1
	AP1
	GRE
	CDC5
	FAC1
	S8
	FOXO4
	SRF
	GR
	STAT1
	PAX6
	HOX13
	COMP1
	HSF1
	RSRFC4
	SREBP1
	ARP1
	NFKB
	LHX3
	CEBP
	FREAC4
	ER
	TAL1BETAE47
	FREAC2
	SRY
	NKX25
	(HSAneg 6 dpi) ∩ (HSApos 36 hpi) ∩ (HSApos 6 dpi)	11
	HFH3
	STAT
	IRF1
	NFAT
	TATA
	OLF1
	NFKAPPAB65
	PBX1
	IRF2
	TAL1ALPHAE47
	ISRE
	(HSApos 36 hpi) ∩ (HSApos 6 dpi)	38
	MRF2
	YY1
	CP2
	AML1
	AP1FJ
	GATA
	TBP
	OCT1
	LMO2COM
	ZIC3
	CART1
	PPARA
	CREBP1CJUN
	PAX4
	NKX22
	RFX1
	HNF1
	ROAZ
	HMX1
	NKX61
	USF
	MEIS1BHOXA9
	NFKAPPAB50
	FOXO1
	SOX5
	RORA1
	HLF
	CMYB
	IK2
	LYF1
	HNF4
	CDP
	CEBPA
	HFH1
	FOXJ2
	NFY
	GATA6
	MYB
	(HSAneg 36 hpi) ∩ (HSApos 36 hpi)	14
	TCF11MAFG
	CREB
	E2F
	AREB6
	CHX10
	ZID
	MZF1
	P53
	AP2REP
	RREB1
	XBP1
	RORA2
	ATF
	HEN1
	(HSAneg 6 dpi) ∩ (HSApos 6 dpi)	1
	IRF7
	(HSApos 36 hpi)	26
	ARNT
	NGFIC
	P300
	CREBP1
	CDPCR1
	MIF1
	MYOD
	ZIC1
	FOXD3
	CHOP
	MAX
	TAXCREB
	MAZR
	FREAC3
	E4BP4
	ELK1
	GATA2
	PAX5
	EGR3
	ZIC2
	NMYC
	AHRARNT
	BRN2
	PAX3
	GATA1
	AHR
	(HSApos 6 dpi)	1
	EGR2
	(HSAneg 36 hpi)	1
	CETS1P54
