# Supplementary material for: Global Mapping of the Macrophage-HIV-1 Transcriptome Reveals that Productive Infection Induces Remodeling of Host Cell DNA and Chromatin
Source: Sci Rep. 2017 Jul 12;7:5238. doi: 10.1038/s41598-017-05566-9 (PMC5507862; doi:10.1038/s41598-017-05566-9)
Supplement: Supplementary file 9 — Table S8 [file 41598_2017_5566_MOESM9_ESM.xlsx]

## Sheet: HSApos 36 hpi
Annotation (pathway/process)	Gene set size	Pathway size	Overlap size	XD-score
Direct p53 effectors	1826	135	31	0.725903446933356
E2F transcription factor network	1826	70	22	1.42395264116576
PLK1 signaling events	1826	41	21	3.00353222074534
Fanconi anemia pathway	1826	46	19	2.58578838995803
Validated targets of C-MYC transcriptional activation	1826	79	17	0.529215799060493
ATR signaling pathway	1826	38	16	2.04486767384549
Validated transcriptional targets of TAp63 isoforms	1826	50	16	1.36012285393171
C-MYB transcription factor network	1826	80	16	0.485206202419317
Aurora B signaling	1826	39	15	1.8683970856102
Beta1 integrin cell surface interactions	1826	63	15	1.01125422846734
Validated transcriptional targets of deltaNp63 isoforms	1826	45	14	1.38002499258694
FOXM1 transcription factor network	1826	37	14	0.972100789313904
Signaling events mediated by HDAC Class I	1826	95	13	0.0208793551137466
Aurora A signaling	1826	31	12	1.7652224824356
HIF-1-alpha transcription factor network	1826	65	12	0.531644948858064
Integrins in angiogenesis	1826	70	12	0.411254228467343
p73 transcription factor network	1826	72	12	-0.0695114111218256
CXCR4-mediated signaling events	1826	99	12	-0.0406938234807085
IL12-mediated signaling events	1826	62	11	0.343806921675774
Validated targets of C-MYC transcriptional repression	1826	62	10	0.321802103531348
BCR signaling pathway	1826	63	10	0.296968514181629
ATF-2 transcription factor network	1826	56	10	0.203788032112258
Validated nuclear estrogen receptor alpha network	1826	62	10	0.199908925318762
AP-1 transcription factor network	1826	67	10	0.0990368162499312
Regulation of retinoblastoma protein	1826	62	10	-0.0600398258775584
Arf6 trafficking events	1826	48	9	0.555897085610201
Calcineurin-regulated NFAT-dependent transcription in lymphocytes	1826	46	9	0.468397085610201
Glucocorticoid receptor regulatory network	1826	82	9	-0.239970541275945
Signaling events mediated by HDAC Class II	1826	55	9	0.207903258449707
Endothelins	1826	62	9	0.174848698513427
Syndecan-4-mediated signaling events	1826	31	8	1.19097773077149
Arf6 signaling events	1826	33	8	1.05021526742838
HIF-2-alpha transcription factor network	1826	34	8	0.992580092146148
ATM pathway	1826	34	8	0.77748799470111
Stabilization and expansion of the E-cadherin adherens junction	1826	40	8	0.668397085610201
CXCR3-mediated signaling events	1826	42	8	0.582682799895915
PDGFR-beta signaling pathway	1826	122	8	-0.54143897996357
Syndecan-1-mediated signaling events	1826	45	8	0.468397085610201
ErbB1 downstream signaling	1826	103	8	-0.432573788176207
Regulation of nuclear SMAD2/3 signaling	1826	81	8	-0.342714025500911
Notch-mediated HES/HEY network	1826	48	8	0.211186683718948
Regulation of nuclear beta catenin signaling and target gene transcription	1826	76	8	-0.181310516728981
Caspase Cascade in Apoptosis	1826	55	8	0.177487994701110
IL4-mediated signaling events	1826	59	8	0.088736068661048
Alpha4 beta1 integrin signaling events	1826	32	7	0.8371470856102
IL1-mediated signaling events	1826	33	7	0.555897085610201
Validated transcriptional targets of AP1 family members Fra1 and Fra2	1826	35	7	0.459900353584057
Beta3 integrin cell surface interactions	1826	40	7	0.443397085610201
Plasma membrane estrogen receptor signaling	1826	37	7	0.368397085610200
IL23-mediated signaling events	1826	37	7	0.368397085610200
Regulation of RhoA activity	1826	46	7	0.237962303001505
Signaling events mediated by VEGFR1 and VEGFR2	1826	64	7	-0.147227914389799
LPA receptor mediated events	1826	64	7	-0.147227914389799
Notch signaling pathway	1826	58	7	-0.0415646002135543
Plexin-D1 Signaling	1826	23	6	1.21622317256672
Signaling events mediated by PRL	1826	23	6	0.913851631064746
BARD1 signaling events	1826	27	6	0.876627538285097
Regulation of p38-alpha and p38-beta	1826	29	6	0.730466051127442
Alpha-synuclein signaling	1826	31	6	0.610332569481168
p75(NTR)-mediated signaling	1826	66	6	-0.437585820372705
Signaling events mediated by Hepatocyte Growth Factor Receptor (c-Met)	1826	76	6	-0.421076598600326
Class I PI3K signaling events	1826	73	6	-0.391876886992539
CDC42 signaling events	1826	70	6	-0.360174342961228
FoxO family signaling	1826	47	6	-0.326664642784861
mTOR signaling pathway	1826	67	6	-0.325632765136068
Signaling events mediated by TCPTP	1826	39	6	0.253012470225585
Urokinase-type plasminogen activator (uPA) and uPAR-mediated signaling	1826	39	6	0.253012470225585
SHP2 signaling	1826	52	6	-0.249249973213329
Coregulation of Androgen receptor activity	1826	55	6	-0.149784732571618
LKB1 signaling events	1826	46	6	-0.129133778587330
RAC1 signaling pathway	1826	53	6	-0.112734989861497
Integrin-linked kinase signaling	1826	44	6	0.0956698128829277
Signaling mediated by p38-alpha and p38-beta	1826	38	6	0.0876163048294199
Signaling events mediated by Stem cell factor receptor (c-Kit)	1826	51	6	-0.0727793849780348
Presenilin action in Notch and Wnt signaling	1826	45	6	0.0683970856102007
Syndecan-3-mediated signaling events	1826	17	5	1.51545590913961
Cellular roles of Anthrax toxin	1826	19	5	0.8683970856102
Downstream signaling in naive CD8+ T cells	1826	64	5	-0.428477914389799
TCR signaling in naive CD4+ T cells	1826	63	5	-0.417317200104085
CD40/CD40L signaling	1826	30	5	0.368397085610200
Fc-epsilon receptor I signaling in mast cells	1826	58	5	-0.355740845424282
Signaling events mediated by focal adhesion kinase	1826	58	5	-0.355740845424282
IL2-mediated signaling events	1826	53	5	-0.282546310616214
Thromboxane A2 receptor signaling	1826	52	5	-0.266218299005184
Role of Calcineurin-dependent NFAT signaling in lymphocytes	1826	51	5	-0.247071323975856
Signaling events mediated by PTP1B	1826	49	5	-0.213235567451024
Angiopoietin receptor Tie2-mediated signaling	1826	48	5	-0.194102914389799
TNF receptor signaling pathway	1826	45	5	-0.131602914389799
IL6-mediated signaling events	1826	45	5	-0.131602914389799
ErbB4 signaling events	1826	35	5	-0.0727793849780348
Regulation of Telomerase	1826	65	4	-0.845888628675514
p53 pathway	1826	58	4	-0.806206088992974
Posttranslational regulation of adherens junction stability and dissassembly	1826	48	4	-0.3816029143898
Alpha9 beta1 integrin signaling events	1826	24	4	0.368397085610200
Signaling events mediated by HDAC Class III	1826	25	4	0.321730418943534
RhoA signaling pathway	1826	44	4	-0.313421096207981
Ceramide signaling pathway	1826	44	4	-0.313421096207981
Integrin family cell surface interactions	1826	25	4	0.308397085610201
IL8- and CXCR1-mediated signaling events	1826	25	4	0.308397085610201
ALK1 signaling events	1826	25	4	0.308397085610201
Syndecan-2-mediated signaling events	1826	33	4	-0.287852914389799
BMP receptor signaling	1826	42	4	-0.274460057246942
PAR1-mediated thrombin signaling events	1826	42	4	-0.274460057246942
Insulin Pathway	1826	42	4	-0.274460057246942
Glypican 1 network	1826	26	4	0.253012470225585
IL3-mediated signaling events	1826	26	4	0.253012470225585
Insulin-mediated glucose transport	1826	26	4	0.253012470225585
p38 MAPK signaling pathway	1826	27	4	0.201730418943534
Osteopontin-mediated events	1826	30	4	-0.200568431631179
E-cadherin signaling in the nascent adherens junction	1826	38	4	-0.184234493337168
Lissencephaly gene (LIS1) in neuronal migration and development	1826	28	4	0.154111371324486
S1P3 pathway	1826	28	4	0.154111371324486
EPHB forward signaling	1826	36	4	-0.131602914389799
GMCSF-mediated signaling events	1826	34	4	-0.0727793849780348
Regulation of Ras family activation	1826	30	4	0.0683970856102007
IL27-mediated signaling events	1826	26	4	-0.0516029143897994
Trk receptor signaling mediated by the MAPK pathway	1826	33	4	-0.0406938234807085
IL8- and CXCR2-mediated signaling events	1826	31	4	0.0296874081908456
EPO signaling pathway	1826	32	4	-0.00660291438979941
Signaling mediated by p38-gamma and p38-delta	1826	10	3	1.5683970856102
IL5-mediated signaling events	1826	13	3	0.945320162533278
FGF signaling pathway	1826	59	3	-0.821258086803593
Regulation of Androgen receptor activity	1826	50	3	-0.759720828221999
FOXA1 transcription factor network	1826	42	3	-0.689868497045626
Arf6 downstream pathway	1826	15	3	0.668397085610201
TGF-beta receptor signaling	1826	54	3	-0.631602914389799
TCR signaling in naive CD8+ T cells	1826	51	3	-0.602191149683917
IL2 signaling events mediated by PI3K	1826	34	3	-0.586148368935254
Circadian rhythm pathway	1826	16	3	0.555897085610201
Beta5 beta6 beta7 and beta8 integrin cell surface interactions	1826	16	3	0.555897085610201
Hedgehog signaling events mediated by Gli proteins	1826	46	3	-0.544646392650669
FOXA2 and FOXA3 transcription factor networks	1826	43	3	-0.503695937645613
a6b1 and a6b4 Integrin signaling	1826	43	3	-0.503695937645613
IL2 signaling events mediated by STAT5	1826	29	3	-0.488745771532657
Regulation of cytoplasmic and nuclear SMAD2/3 signaling	1826	17	3	0.456632379727848
amb2 Integrin signaling	1826	38	3	-0.421076598600326
Class I PI3K signaling events mediated by Akt	1826	33	3	-0.313421096207981
EPHA forward signaling	1826	32	3	-0.287852914389799
Netrin-mediated signaling events	1826	30	3	-0.231602914389799
Canonical NF-kappaB pathway	1826	20	3	0.218397085610201
S1P1 pathway	1826	20	3	0.218397085610201
Nongenotropic Androgen signaling	1826	29	3	-0.200568431631179
IGF1 pathway	1826	28	3	-0.167317200104085
Ephrin B reverse signaling	1826	28	3	-0.167317200104085
TRAIL signaling pathway	1826	28	3	-0.167317200104085
Sphingosine 1-phosphate (S1P) pathway	1826	21	3	0.154111371324486
C-MYC pathway	1826	22	3	0.0956698128829277
VEGFR1 specific signals	1826	26	3	-0.093141375928261
Endogenous TLR signaling	1826	25	3	-0.0516029143897994
Neurotrophic factor-mediated Trk receptor signaling	1826	60	2	-0.8316029143898
ErbB2/ErbB3 signaling events	1826	42	2	-0.703031485818371
Regulation of RAC1 activity	1826	38	2	-0.657918703863484
Signaling events regulated by Ret tyrosine kinase	1826	37	2	-0.645116427903313
Trk receptor signaling mediated by PI3K and PLC-gamma	1826	34	2	-0.602191149683917
Noncanonical Wnt signaling pathway	1826	32	2	-0.569102914389799
Regulation of CDC42 activity	1826	30	2	-0.531602914389799
Calcium signaling in the CD4+ TCR pathway	1826	29	2	-0.510913259217386
Wnt signaling network	1826	28	2	-0.488745771532657
Beta2 integrin cell surface interactions	1826	28	2	-0.488745771532657
Reelin signaling pathway	1826	27	2	-0.464936247723133
VEGFR3 signaling in lymphatic endothelium	1826	24	2	-0.3816029143898
Visual signal transduction Rods	1826	23	2	-0.348994218737626
PDGFR-alpha signaling pathway	1826	22	2	-0.313421096207981
Signaling events mediated by the Hedgehog family	1826	21	2	-0.274460057246942
RXR and RAR heterodimerization with other nuclear receptor	1826	21	2	-0.274460057246942
p38 signaling mediated by MAPKAP kinases	1826	21	2	-0.274460057246942
JNK signaling in the CD4+ TCR pathway	1826	13	2	0.253012470225585
ErbB receptor signaling network	1826	13	2	0.253012470225585
S1P4 pathway	1826	14	2	0.154111371324486
EPHA2 forward signaling	1826	17	2	-0.0727793849780348
PAR4-mediated thrombin signaling events	1826	15	2	0.0683970856102007
DNA-PK pathway in nonhomologous end joining	1826	15	2	0.0683970856102007
Atypical NF-kappaB pathway	1826	16	2	-0.00660291438979941

## Sheet: HSApos 6 dpi
Annotation (pathway/process)	Gene set size	Pathway size	Overlap size	XD-score
Direct p53 effectors	1144	135	23	0.763246591153727
Beta1 integrin cell surface interactions	1144	63	15	1.42766260631601
E2F transcription factor network	1144	70	13	0.850022854763216
Syndecan-1-mediated signaling events	1144	45	12	1.68480546345887
C-MYB transcription factor network	1144	80	12	0.634805463458868
PLK1 signaling events	1144	41	11	1.69943960980033
Integrins in angiogenesis	1144	70	11	0.699091177744582
ATR signaling pathway	1144	38	10	1.65322651609045
Validated transcriptional targets of deltaNp63 isoforms	1144	45	10	1.28480546345887
Validated transcriptional targets of TAp63 isoforms	1144	50	10	1.08480546345887
Validated targets of C-MYC transcriptional activation	1144	79	10	0.425452439548882
ATF-2 transcription factor network	1144	56	9	0.593896372549777
p73 transcription factor network	1144	72	9	0.409805463458868
AP-1 transcription factor network	1144	67	9	0.377398056051461
FOXM1 transcription factor network	1144	37	8	1.23075140940481
Aurora B signaling	1144	39	8	1.13095930961271
PDGFR-beta signaling pathway	1144	122	8	-0.194533379516338
CXCR4-mediated signaling events	1144	99	8	-0.072337393683989
Aurora A signaling	1144	31	7	1.32064775736568
Validated transcriptional targets of AP1 family members Fra1 and Fra2	1144	35	7	0.873040757576515
Beta3 integrin cell surface interactions	1144	40	7	0.859805463458868
Calcineurin-regulated NFAT-dependent transcription in lymphocytes	1144	46	7	0.484805463458868
Caspase Cascade in Apoptosis	1144	55	7	0.430260008913413
IL6-mediated signaling events	1144	45	7	0.331317091365845
CDC42 signaling events	1144	70	7	0.184805463458868
IL12-mediated signaling events	1144	62	7	0.170051365098212
LPA receptor mediated events	1144	64	7	0.141948320601725
IFN-gamma pathway	1826	40	6	0.359046392867584
p38 MAPK signaling pathway	1144	27	6	1.28480546345887
Regulation of RAC1 activity	1144	38	6	0.705858095037815
Arf6 signaling events	1144	33	6	0.691055463458868
CXCR3-mediated signaling events	1144	42	6	0.570519749173154
Stabilization and expansion of the E-cadherin adherens junction	1144	40	6	0.438651617305022
ErbB1 downstream signaling	1144	103	6	-0.358758892976775
RAC1 signaling pathway	1144	53	6	0.30367338798717
Glucocorticoid receptor regulatory network	1144	82	6	-0.263805647652243
Signaling events mediated by TCPTP	1144	39	6	0.257778436431841
Validated targets of C-MYC transcriptional repression	1144	62	6	0.155773205394352
Regulation of retinoblastoma protein	1144	62	6	0.0225103814916549
Alpha4 beta1 integrin signaling events	1144	32	5	0.691055463458868
ATM pathway	1144	34	5	0.608334875223574
BMP receptor signaling	1144	42	5	0.356234034887439
TGF-beta receptor signaling	1144	54	5	0.118138796792202
Posttranslational regulation of adherens junction stability and dissassembly	1144	48	5	0.0507629102673787
IL4-mediated signaling events	1144	59	5	0.0475173278656477
Signaling events mediated by PTP1B	1144	49	5	0.0348054634588679
Downstream signaling in naive CD8+ T cells	1144	64	5	-0.0120695365411318
Endothelins	1144	62	5	0.0106119150717714
Signaling mediated by p38-gamma and p38-delta	1144	10	4	2.88480546345887
Integrin family cell surface interactions	1144	25	4	0.724805463458868
TRAIL signaling pathway	1144	28	4	0.570519749173154
SHP2 signaling	1144	52	4	-0.531521067153377
Syndecan-4-mediated signaling events	1144	31	4	0.446095786039513
HIF-2-alpha transcription factor network	1144	34	4	0.343628992870633
ErbB4 signaling events	1144	35	4	0.313376892030297
Regulation of nuclear SMAD2/3 signaling	1144	81	4	-0.270750092096687
Plasma membrane estrogen receptor signaling	1144	37	4	0.257778436431841
FGF signaling pathway	1144	59	4	-0.249677295161821
Regulation of nuclear beta catenin signaling and target gene transcription	1144	76	4	-0.241510326014816
Class I PI3K signaling events	1144	73	4	-0.222043851609625
IL23-mediated signaling events	1144	37	4	-0.200908822255418
BCR signaling pathway	1144	63	4	-0.143765965112560
TCR signaling in naive CD4+ T cells	1144	63	4	-0.143765965112560
Validated nuclear estrogen receptor alpha network	1144	62	4	-0.134549375250809
TNF receptor signaling pathway	1144	45	4	-0.101558172904768
Fc-epsilon receptor I signaling in mast cells	1144	58	4	-0.0945048813687181
p53 pathway	1144	58	4	-0.0925891725564575
Ceramide signaling pathway	1144	44	4	-0.0872875597969459
a6b1 and a6b4 Integrin signaling	1144	43	4	-0.072337393683989
Fanconi anemia pathway	1144	46	4	0.067414159111042
Arf6 trafficking events	1144	48	4	0.0348054634588679
IL27-mediated signaling events	1144	26	4	0.0348054634588679
amb2 Integrin signaling	1144	38	4	0.0145351931885981
TCR signaling in naive CD8+ T cells	1144	51	4	-0.00931218359995541
LPA4-mediated signaling events	1144	15	3	1.08480546345887
ErbB receptor signaling network	1144	13	3	0.784805463458868
S1P1 pathway	1144	20	3	0.634805463458868
Signaling events mediated by PRL	1144	23	3	0.458718506937129
Visual signal transduction Cones	1144	23	3	0.458718506937129
Plexin-D1 Signaling	1144	23	3	0.458718506937129
p75(NTR)-mediated signaling	1144	66	3	-0.436562057908653
Signaling events mediated by HDAC Class I	1144	95	3	-0.429814419582068
EGF receptor (ErbB1) signaling pathway	1144	32	3	-0.415194536541132
Alpha9 beta1 integrin signaling events	1144	24	3	0.409805463458868
IL2-mediated signaling events	1144	53	3	-0.369040690387286
Endogenous TLR signaling	1144	25	3	0.364805463458868
Thromboxane A2 receptor signaling	1144	52	3	-0.362253360070544
Signaling events mediated by Stem cell factor receptor (c-Kit)	1144	51	3	-0.355194536541132
Notch-mediated HES/HEY network	1144	48	3	-0.332215813136876
Glypican 1 network	1144	26	3	0.323267001920407
Signaling events mediated by VEGFR1 and VEGFR2	1144	64	3	-0.293319536541132
Notch signaling pathway	1144	58	3	-0.249677295161821
Wnt signaling network	1144	28	3	0.249091177744582
Ephrin B reverse signaling	1144	28	3	0.249091177744582
Coregulation of Androgen receptor activity	1144	55	3	-0.224285445632041
Regulation of p38-alpha and p38-beta	1144	29	3	0.215839946217489
Internalization of ErbB1	1144	37	3	-0.215194536541132
Role of Calcineurin-dependent NFAT signaling in lymphocytes	1144	51	3	-0.185782771835250
Osteopontin-mediated events	1144	30	3	0.184805463458868
Regulation of Androgen receptor activity	1144	50	3	-0.175194536541132
EPHA forward signaling	1144	32	3	0.128555463458868
Trk receptor signaling mediated by the MAPK pathway	1144	33	3	0.102987281640686
IL12 signaling mediated by STAT4	1144	33	3	0.102987281640686
IL1-mediated signaling events	1144	33	3	0.102987281640686
RhoA signaling pathway	1144	44	3	-0.101558172904768
EPHB forward signaling	1144	36	3	0.0348054634588679
E-cadherin signaling in the nascent adherens junction	1144	38	3	-0.00466822075165816
Alpha6 beta4 integrin-ligand interactions	1144	11	2	0.921169099822505
Regulation of Telomerase	1144	65	2	-0.715194536541132
Signaling events mediated by Hepatocyte Growth Factor Receptor (c-Met)	1144	76	2	-0.478352431277974
mTOR signaling pathway	1144	67	2	-0.446537820123221
GMCSF-mediated signaling events	1144	34	2	-0.442467263813859
HIF-1-alpha transcription factor network	1144	65	2	-0.438271459618055
EPO signaling pathway	1144	32	2	-0.424871955895970
Beta5 beta6 beta7 and beta8 integrin cell surface interactions	1144	16	2	0.409805463458868
Signaling events mediated by focal adhesion kinase	1144	58	2	-0.404849708954925
Signaling events mediated by HDAC Class II	1144	55	2	-0.385901607248203
EPHA2 forward signaling	1144	17	2	0.343628992870633
Angiopoietin receptor Tie2-mediated signaling	1144	48	2	-0.340194536541132
FoxO family signaling	1144	47	2	-0.332215813136876
Regulation of RhoA activity	1144	46	2	-0.323890188715045
Integrin-linked kinase signaling	1144	44	2	-0.306103627450223
FOXA2 and FOXA3 transcription factor networks	1144	43	2	-0.296589885378341
Urokinase-type plasminogen activator (uPA) and uPAR-mediated signaling	1144	39	2	-0.253656075002670
FAS (CD95) signaling pathway	1144	38	2	-0.241510326014816
Cellular roles of Anthrax toxin	1144	19	2	0.232173884511500
Canonical Wnt signaling pathway	1144	20	2	0.184805463458868
Class I PI3K signaling events mediated by Akt	1144	33	2	-0.169739991086586
Syndecan-2-mediated signaling events	1144	33	2	-0.169739991086586
Noncanonical Wnt signaling pathway	1144	32	2	-0.152694536541132
Sphingosine 1-phosphate (S1P) pathway	1144	21	2	0.141948320601725
IL8- and CXCR2-mediated signaling events	1144	31	2	-0.134549375250809
Regulation of Ras family activation	1144	30	2	-0.115194536541132
Regulation of CDC42 activity	1144	30	2	-0.115194536541132
Calcium signaling in the CD4+ TCR pathway	1144	29	2	-0.0945048813687181
S1P3 pathway	1144	28	2	-0.072337393683989
Beta2 integrin cell surface interactions	1144	28	2	-0.072337393683989
Visual signal transduction Rods	1144	23	2	0.067414159111042
BARD1 signaling events	1144	27	2	-0.0444126435370167
Signaling events mediated by HDAC Class III	1144	25	2	0.0092499079033126
IL8- and CXCR1-mediated signaling events	1144	25	2	0.00480546345886816

## Sheet: HSAneg 36 hpi
Annotation (pathway/process)	Gene set size	Pathway size	Overlap size	XD-score
Endothelins	205	62	3	0.368200546081782
IL8- and CXCR2-mediated signaling events	205	31	2	0.513361836404362
HIF-2-alpha transcription factor network	205	34	2	0.462128439819922
Validated transcriptional targets of AP1 family members Fra1 and Fra2	205	35	2	0.447002389399754
Stabilization and expansion of the E-cadherin adherens junction	205	40	2	0.382716675114040
HIF-1-alpha transcription factor network	205	65	2	0.209639752037116
Validated targets of C-MYC transcriptional activation	205	79	2	0.160564776379862

## Sheet: HSAneg 6 dpi
Annotation (pathway/process)	Gene set size	Pathway size	Overlap size	XD-score
E2F transcription factor network	328	70	7	0.679903699949316
Direct p53 effectors	328	135	7	0.246570366615983
Aurora B signaling	328	39	6	1.1645190845647
PLK1 signaling events	328	41	6	1.09697687068102
FOXM1 transcription factor network	328	37	5	0.996119916165532
ATR signaling pathway	328	38	5	0.964114226265105
Validated transcriptional targets of TAp63 isoforms	328	50	5	0.679903699949316
p73 transcription factor network	328	72	5	0.404903699949316
PDGFR-beta signaling pathway	328	122	5	0.148756158965709
Aurora A signaling	328	31	4	0.94119402252996
Regulation of retinoblastoma protein	328	62	4	0.360548861239638
IFN-gamma pathway	1826	40	4	-0.123628971848835
Integrin family cell surface interactions	328	25	3	0.859903699949316
TRAIL signaling pathway	328	28	3	0.74418941423503
Signaling events mediated by TCPTP	328	39	3	0.472211392257008
Beta3 integrin cell surface interactions	328	40	3	0.454903699949316
CXCR3-mediated signaling events	328	42	3	0.422760842806459
Validated transcriptional targets of deltaNp63 isoforms	328	45	3	0.379903699949316
Signaling events mediated by Stem cell factor receptor (c-Kit)	328	51	3	0.309315464655198
Beta1 integrin cell surface interactions	328	63	3	0.208475128520744
Class I PI3K signaling events	328	73	3	0.149766713647946
Regulation of nuclear SMAD2/3 signaling	328	81	3	0.113237033282649
Glucocorticoid receptor regulatory network	328	82	3	0.109171992632243
CXCR4-mediated signaling events	328	99	3	0.0526309726765886
Beta5 beta6 beta7 and beta8 integrin cell surface interactions	328	16	2	0.904903699949316
Signaling events mediated by PRL	328	23	2	0.56251239560149
Visual signal transduction Rods	328	23	2	0.56251239560149
Alpha9 beta1 integrin signaling events	328	24	2	0.529903699949316
Ephrin B reverse signaling	328	28	2	0.422760842806459
Beta2 integrin cell surface interactions	328	28	2	0.422760842806459
EGF receptor (ErbB1) signaling pathway	328	32	2	0.342403699949316
ATM pathway	328	34	2	0.309315464655198
ErbB4 signaling events	328	35	2	0.29418941423503
FAS (CD95) signaling pathway	328	38	2	0.253587910475632
E-cadherin signaling in the nascent adherens junction	328	38	2	0.253587910475632
Posttranslational regulation of adherens junction stability and dissassembly	328	48	2	0.154903699949316
ATF-2 transcription factor network	328	56	2	0.101332271377887
Notch signaling pathway	328	58	2	0.0902485275355228
p53 pathway	328	58	2	0.0902485275355228
IL4-mediated signaling events	328	59	2	0.0849884457120278
FGF signaling pathway	328	59	2	0.0849884457120278
ErbB1 downstream signaling	328	103	2	-0.045339018497286
CDC42 signaling events	328	70	2	0.037046557092173
Integrins in angiogenesis	328	70	2	0.037046557092173
Validated targets of C-MYC transcriptional activation	328	79	2	0.00775180121513873
C-MYB transcription factor network	328	80	2	0.00490369994931593

## Sheet: Venn Analysis
	Names	Total
	(HSAneg 36 hpi) ∩ (HSAneg 6 dpi) ∩ (HSApos 36 hpi) ∩ (HSApos 6 dpi)	1
	Validated targets of C-MYC transcriptional activation
	(HSAneg 36 hpi) ∩ (HSApos 36 hpi) ∩ (HSApos 6 dpi)	6
	IL8- and CXCR2-mediated signaling events
	Stabilization and expansion of the E-cadherin adherens junction
	Validated transcriptional targets of AP1 family members Fra1 and Fra2
	HIF-2-alpha transcription factor network
	Endothelins
	HIF-1-alpha transcription factor network
	(HSAneg 6 dpi) ∩ (HSApos 36 hpi) ∩ (HSApos 6 dpi)	42
	Ephrin B reverse signaling
	p73 transcription factor network
	ATF-2 transcription factor network
	CXCR4-mediated signaling events
	Integrin family cell surface interactions
	p53 pathway
	Signaling events mediated by Stem cell factor receptor (c-Kit)
	Beta3 integrin cell surface interactions
	CDC42 signaling events
	Direct p53 effectors
	E2F transcription factor network
	Integrins in angiogenesis
	PDGFR-beta signaling pathway
	Signaling events mediated by TCPTP
	Visual signal transduction Rods
	Beta2 integrin cell surface interactions
	Aurora A signaling
	Validated transcriptional targets of TAp63 isoforms
	C-MYB transcription factor network
	ATM pathway
	FOXM1 transcription factor network
	IL4-mediated signaling events
	ATR signaling pathway
	Alpha9 beta1 integrin signaling events
	CXCR3-mediated signaling events
	FGF signaling pathway
	Glucocorticoid receptor regulatory network
	Beta5 beta6 beta7 and beta8 integrin cell surface interactions
	Regulation of retinoblastoma protein
	Posttranslational regulation of adherens junction stability and dissassembly
	TRAIL signaling pathway
	ErbB1 downstream signaling
	Aurora B signaling
	E-cadherin signaling in the nascent adherens junction
	Notch signaling pathway
	Regulation of nuclear SMAD2/3 signaling
	ErbB4 signaling events
	PLK1 signaling events
	Class I PI3K signaling events
	Beta1 integrin cell surface interactions
	Validated transcriptional targets of deltaNp63 isoforms
	Signaling events mediated by PRL
	(HSApos 36 hpi) ∩ (HSApos 6 dpi)	83
	LPA receptor mediated events
	Calcium signaling in the CD4+ TCR pathway
	Arf6 trafficking events
	Validated nuclear estrogen receptor alpha network
	Validated targets of C-MYC transcriptional repression
	Trk receptor signaling mediated by the MAPK pathway
	IL8- and CXCR1-mediated signaling events
	EPHA2 forward signaling
	Noncanonical Wnt signaling pathway
	Signaling events mediated by HDAC Class II
	Signaling events mediated by focal adhesion kinase
	FoxO family signaling
	Class I PI3K signaling events mediated by Akt
	Regulation of Androgen receptor activity
	mTOR signaling pathway
	Endogenous TLR signaling
	Thromboxane A2 receptor signaling
	EPO signaling pathway
	Signaling events mediated by Hepatocyte Growth Factor Receptor (c-Met)
	Urokinase-type plasminogen activator (uPA) and uPAR-mediated signaling
	ErbB receptor signaling network
	RhoA signaling pathway
	Angiopoietin receptor Tie2-mediated signaling
	SHP2 signaling
	Regulation of p38-alpha and p38-beta
	GMCSF-mediated signaling events
	p38 MAPK signaling pathway
	Coregulation of Androgen receptor activity
	IL2-mediated signaling events
	AP-1 transcription factor network
	Wnt signaling network
	Signaling events mediated by PTP1B
	Plasma membrane estrogen receptor signaling
	Signaling events mediated by HDAC Class I
	Syndecan-4-mediated signaling events
	Plexin-D1 Signaling
	S1P3 pathway
	IL23-mediated signaling events
	Signaling mediated by p38-gamma and p38-delta
	a6b1 and a6b4 Integrin signaling
	Role of Calcineurin-dependent NFAT signaling in lymphocytes
	EPHB forward signaling
	Arf6 signaling events
	p75(NTR)-mediated signaling
	Notch-mediated HES/HEY network
	BCR signaling pathway
	IL27-mediated signaling events
	Syndecan-1-mediated signaling events
	Glypican 1 network
	Regulation of Ras family activation
	Calcineurin-regulated NFAT-dependent transcription in lymphocytes
	amb2 Integrin signaling
	Regulation of CDC42 activity
	Regulation of RAC1 activity
	FOXA2 and FOXA3 transcription factor networks
	IL1-mediated signaling events
	IL6-mediated signaling events
	TCR signaling in naive CD8+ T cells
	BMP receptor signaling
	Cellular roles of Anthrax toxin
	Downstream signaling in naive CD8+ T cells
	Osteopontin-mediated events
	Fc-epsilon receptor I signaling in mast cells
	Regulation of Telomerase
	Regulation of RhoA activity
	Alpha4 beta1 integrin signaling events
	BARD1 signaling events
	Signaling events mediated by HDAC Class III
	Sphingosine 1-phosphate (S1P) pathway
	Regulation of nuclear beta catenin signaling and target gene transcription
	TGF-beta receptor signaling
	EPHA forward signaling
	Signaling events mediated by VEGFR1 and VEGFR2
	IL12-mediated signaling events
	Syndecan-2-mediated signaling events
	TNF receptor signaling pathway
	TCR signaling in naive CD4+ T cells
	S1P1 pathway
	RAC1 signaling pathway
	Integrin-linked kinase signaling
	Ceramide signaling pathway
	Caspase Cascade in Apoptosis
	Fanconi anemia pathway
	(HSAneg 6 dpi) ∩ (HSApos 6 dpi)	3
	IFN-gamma pathway
	FAS (CD95) signaling pathway
	EGF receptor (ErbB1) signaling pathway
	(HSApos 36 hpi)	41
	FOXA1 transcription factor network
	Nongenotropic Androgen signaling
	PDGFR-alpha signaling pathway
	p38 signaling mediated by MAPKAP kinases
	PAR4-mediated thrombin signaling events
	VEGFR3 signaling in lymphatic endothelium
	RXR and RAR heterodimerization with other nuclear receptor
	CD40/CD40L signaling
	Insulin Pathway
	Insulin-mediated glucose transport
	Arf6 downstream pathway
	Signaling events mediated by the Hedgehog family
	DNA-PK pathway in nonhomologous end joining
	Reelin signaling pathway
	IL2 signaling events mediated by PI3K
	Trk receptor signaling mediated by PI3K and PLC-gamma
	VEGFR1 specific signals
	Regulation of cytoplasmic and nuclear SMAD2/3 signaling
	Canonical NF-kappaB pathway
	Signaling mediated by p38-alpha and p38-beta
	S1P4 pathway
	Neurotrophic factor-mediated Trk receptor signaling
	Hedgehog signaling events mediated by Gli proteins
	Signaling events regulated by Ret tyrosine kinase
	LKB1 signaling events
	IGF1 pathway
	PAR1-mediated thrombin signaling events
	Lissencephaly gene (LIS1) in neuronal migration and development
	IL3-mediated signaling events
	JNK signaling in the CD4+ TCR pathway
	ErbB2/ErbB3 signaling events
	Syndecan-3-mediated signaling events
	ALK1 signaling events
	Atypical NF-kappaB pathway
	C-MYC pathway
	Circadian rhythm pathway
	Alpha-synuclein signaling
	Netrin-mediated signaling events
	IL2 signaling events mediated by STAT5
	Presenilin action in Notch and Wnt signaling
	IL5-mediated signaling events
	(HSApos 6 dpi)	6
	Internalization of ErbB1
	IL12 signaling mediated by STAT4
	LPA4-mediated signaling events
	Alpha6 beta4 integrin-ligand interactions
	Canonical Wnt signaling pathway
	Visual signal transduction Cones
