# Supplementary material for: Global Mapping of the Macrophage-HIV-1 Transcriptome Reveals that Productive Infection Induces Remodeling of Host Cell DNA and Chromatin
Source: Sci Rep. 2017 Jul 12;7:5238. doi: 10.1038/s41598-017-05566-9 (PMC5507862; doi:10.1038/s41598-017-05566-9)
Supplement: Supplementary file 10 — Table S9 [file 41598_2017_5566_MOESM10_ESM.xlsx]

## Sheet: HSAneg 36 hpi
	Names	Total
	(M1 Polarization) ∩ (M2 Polarization)	1
	CCL20
	(HSAneg 36 hpi) ∩ (M1 Polarization)	7
	IL7R
	CXCL10
	RSAD2
	HSD11B1
	GBP1
	OASL
	GPR84
	(HSAneg 36 hpi) ∩ (M2 Polarization)	2
	CD1A
	CXCR2
	(M1 Polarization)	145
	PSMA2
	TLR4
	IFI35
	APOL2
	EDN1
	TNFAIP6
	PFKP
	VCAN
	HERC5
	HLA-F
	PLA1A
	IDO1
	PRKAR2B
	CCL5
	SCO2
	OAS3
	C1S
	C1R
	SEPT4
	GUCY1A3
	OAS1
	TNF
	MX1
	CLEC4D
	SOD2
	IL15RN
	GADD45G
	BATF2
	IRF1
	IL32
	GK
	AK3
	IL2RA
	ANKRD22
	WARS
	SLC6A12
	NAMPT
	IRF7
	OPTN
	DUSP6
	INHBA
	SLC25A28
	CFB
	NFKBIZ
	ETV7
	STAT3
	SPHK1
	XAF1
	FAM65B
	CD80
	FPR2
	STX11
	IFIH1
	ATF3
	PTGS2
	SLC7A5
	APOBEC3A
	FAM49A
	APOL6
	CCL19
	AIM2
	GBP2
	ADAM28
	CD38
	CCL15
	CHI3L2
	SLCO5A1
	CCL4
	IL12B
	USP18
	IL15
	SNTB1
	FAS
	PFKFB3
	IFI44L
	GCH1
	SLC22A15
	LAMP3
	SLC2A6
	PDGFA
	TRIM69
	RARRES3
	TNFSF10
	IL15RA
	SERPING1
	MUC1
	IGFBP4
	HESX1
	PTX3
	GBP5
	OAS2
	RCN1
	TLR2
	PAG1
	APOL1
	PSME2
	SLC31A2
	IFITM1
	CCL3
	CXCL9
	VAMP5
	CD40
	SOCS3
	CXCL16
	LRRK2
	TAP1
	CYBB
	LAG3
	ISG20
	CD86
	APOL3
	IL12A
	IL1R1
	DUSP10
	GBP4
	CCL2
	CXCL11
	STAT1
	TYMP
	UBE2L6
	IL6
	PBEF1
	ITGAL
	FCGR1B
	SNX10
	CXCL8
	SAT1
	PARP14
	CCR7
	LIMK2
	BCL2A1
	RHBDF2
	XRN1
	SLAMF7
	ISG15
	PDE4B
	PSMB9
	IFIT3
	PIM1
	IFIT2
	PCNX
	BIRC3
	ITGB7
	IFITM2
	IFI27
	(M2 Polarization)	101
	CD209
	MAP4K1
	VCL
	CRIP1
	P2RY13
	IL1RA
	CXCR4
	CMTM8
	FGL2
	IGF1
	CD163
	PLAU
	CCL23
	CD1E
	PPP1R14A
	SHPK
	CARD9
	LPAR6
	EMILIN2
	CD302
	TGFBR2
	GALNTL4
	RAMP1
	EGR2
	GAS7
	FOXQ1
	KCNK6
	SRA1
	CERK
	CCL18
	PELP1
	ESPNL
	CCL14
	F13A1
	DUSP22
	HS3ST2
	CXCR1
	CCL22
	HNMT
	S100A4
	MAF
	IL10
	SLCO2B1
	SEPP1
	PALLD
	SEC14L5
	PON2
	MS4A4A
	CLEC4A
	LIPA
	TLR5
	REPS2
	CHN2
	ZNF789
	MAPKAPK3
	HEXB
	HS3ST1
	FSCN1
	RRS1
	MAOA
	MSR1
	ARRB1
	ITM2C
	OSBPL7
	CLEC7A
	PTGS1
	MFNG
	FZD2
	CD36
	CLIC2
	P2RY11
	CDR2L
	ADAM19
	SLC4A7
	CLEC10A
	NMNAT3
	TGFBI
	ADK
	GATM
	TPST2
	CA2
	MRC1
	SPINT2
	RGS18
	GPD1L
	HRH1
	ALOX15
	TMEM97
	GSTP1
	CCL24
	BZW2
	CCL17
	FN1
	LTA4H
	CD1C
	P2RY14
	MS4A6A
	SLC38A6
	CCL13
	PAQR4
	CTSC
	(HSAneg 36 hpi)	202
	CD180
	CASS4
	CCDC167
	ESCO2
	TMEM216
	DNAJC30
	LYNX1
	FLJ21408
	CYB5R2
	ARHGAP5-AS1
	CCDC102B
	SRCIN1
	ABCC6P1
	IL16
	XDH
	TIPIN
	ACOT6
	IL36RN
	ARHGAP42
	SNAI1
	CUBN
	TAS2R46
	TOMM20L
	MANF
	MYO7A
	COL5A3
	SORCS1
	MYPN
	CCDC113
	S100Z
	TRIM78P
	ABCG2
	TUBA4A
	LARGE
	LIMA1
	RTN1
	KIAA0895L
	CGNL1
	MUC12
	IGF2BP3
	FAM113B
	P2RX6
	SEMA5B
	FAM115C
	COL23A1
	TGFBR3
	EFNA1
	AQP7P1
	PAWR
	PLA2G4A
	LAYN
	COL11A2
	SLC12A8
	MUSK
	TNFAIP8L3
	KDELC2
	PLK2
	MORC4
	PLIN4
	SNCAIP
	PTPRN2
	GCAT
	HCG26
	TPM2
	VEPH1
	KIF21A
	KLHL26
	FGFBP3
	NTN4
	CPS1
	NAPSB
	UNC13C
	VWA5B2
	GPC3
	GSG1
	MPEG1
	KANK3
	GPN3
	LILRB1
	GPR77
	AASS
	ALDOC
	CBX3P2
	GDPD5
	DKFZP564C196
	SSTR2
	TMEM45A
	FCRL2
	NFIB
	AK8
	CD5L
	FGF7
	CACNB3
	PCDHGC3
	FOSB
	FAM71A
	CLECL1
	TGM3
	OR6K2
	TNFRSF9
	ACOT11
	FCRLA
	SLC35G1
	ALDH18A1
	KIF17
	SLC9A2
	SRPX2
	ANGPT4
	BMP2
	PLCL1
	ADAT2
	BOP1
	FAM19A4
	TCTEX1D2
	FREM1
	PRSS36
	PPM1K
	CRELD2
	NOD2
	PPFIA4
	LRP8
	TREM1
	ORC1
	ESRG
	TTC39B
	TMEM106A
	EMILIN1
	BAALC
	PDZD3
	ENDOD1
	MLLT11
	ADAM32
	PFKM
	FBXO24
	NSUN5P1
	DNAJC5B
	PPM1E
	SLC27A4
	CWH43
	ELOVL2
	RHCG
	STARD4
	ACOX2
	ZNF341
	SYPL2
	PIP5K1P1
	RAB36
	SPTLC3
	PTPRG
	OR2AE1
	ADAMTSL3
	THNSL1
	LIF
	KRTAP5-9
	SEMA4B
	EPHB2
	PRR5L
	ATAD3B
	RPAP1
	CCBL1
	UNC13A
	PIWIL2
	CASZ1
	SCD5
	MFAP5
	RGS22
	WDR88
	CCNB3
	FAS-AS1
	GSDMB
	MYO7B
	MTMR11
	SLC22A16
	FABP9
	DHRS13
	SLC35G5
	INO80C
	GJA5
	LAPTM4B
	MCM4
	HIST1H1A
	MAGI2-AS3
	ADD2
	ZNF90
	CDKL1
	CLIC6
	TDRKH
	KCNA10
	MMP12
	COLEC12
	FAM43A
	LYPD5
	SRD5A2
	IL36B
	RGNEF
	EFR3B
	FN3K
	PHACTR1
	FAM216B
	TRIM10
	KLF4
	MAP9

## Sheet: HSApos 36 hpi
	Names	Total
	(M1 Polarization) ∩ (M2 Polarization)	1
	CCL20
	(HSApos 36 hpi) ∩ (M1 Polarization)	23
	EDN1
	CXCL11
	ITGB7
	OAS3
	NFKBIZ
	SPHK1
	GCH1
	OASL
	CCR7
	C1S
	GADD45G
	INHBA
	GBP1
	GPR84
	IL7R
	CXCL10
	HERC5
	CCL5
	RSAD2
	FPR2
	HSD11B1
	GBP5
	CCL3
	(HSApos 36 hpi) ∩ (M2 Polarization)	10
	FGL2
	PELP1
	CCL22
	CD1A
	CXCR2
	MAP4K1
	EGR2
	HRH1
	TMEM97
	PTGS1
	(M1 Polarization)	129
	APOL2
	PFKP
	C1R
	GUCY1A3
	SOD2
	IL15RN
	IRF1
	GK
	AK3
	ATF3
	APOL6
	CCL19
	CD38
	FAS
	LAMP3
	RARRES3
	TNFSF10
	SERPING1
	MUC1
	HESX1
	PAG1
	CD40
	LRRK2
	TAP1
	LAG3
	UBE2L6
	PBEF1
	FCGR1B
	SNX10
	CXCL8
	PARP14
	PIM1
	IFIT2
	PCNX
	IFITM2
	IFI27
	TNFAIP6
	PLA1A
	OAS1
	TNF
	ANKRD22
	WARS
	IRF7
	ETV7
	STAT3
	XAF1
	STX11
	PTGS2
	APOBEC3A
	FAM49A
	GBP2
	CCL4
	USP18
	IL15
	PFKFB3
	TRIM69
	IL15RA
	PTX3
	RCN1
	APOL1
	SLC31A2
	SOCS3
	CD86
	IL12A
	DUSP10
	CCL2
	GBP4
	STAT1
	IL6
	LIMK2
	BCL2A1
	ISG15
	PSMA2
	HLA-F
	IDO1
	PRKAR2B
	SEPT4
	CLEC4D
	BATF2
	IL2RA
	NAMPT
	OPTN
	DUSP6
	FAM65B
	CD80
	SLC7A5
	ADAM28
	CHI3L2
	IFI44L
	SLC22A15
	SLC2A6
	PDGFA
	OAS2
	CXCL9
	VAMP5
	CYBB
	ISG20
	RHBDF2
	XRN1
	SLAMF7
	PDE4B
	TLR4
	IFI35
	VCAN
	SCO2
	MX1
	IL32
	SLC6A12
	SLC25A28
	CFB
	IFIH1
	AIM2
	CCL15
	SLCO5A1
	IL12B
	SNTB1
	IGFBP4
	TLR2
	PSME2
	IFITM1
	CXCL16
	APOL3
	IL1R1
	TYMP
	ITGAL
	SAT1
	PSMB9
	IFIT3
	BIRC3
	(M2 Polarization)	93
	CXCR4
	CMTM8
	IGF1
	PLAU
	PPP1R14A
	FOXQ1
	KCNK6
	CERK
	DUSP22
	HNMT
	SLCO2B1
	PALLD
	SEC14L5
	HS3ST1
	MAOA
	FZD2
	CD36
	ADAM19
	ALOX15
	GSTP1
	CCL17
	FN1
	MS4A6A
	PAQR4
	CARD9
	RAMP1
	ESPNL
	CCL14
	LIPA
	CHN2
	REPS2
	TLR5
	HEXB
	RRS1
	MSR1
	ARRB1
	ITM2C
	CDR2L
	SLC4A7
	TPST2
	MRC1
	RGS18
	GPD1L
	CCL24
	P2RY14
	SLC38A6
	P2RY13
	IL1RA
	CD163
	CCL23
	CD302
	GALNTL4
	CCL18
	F13A1
	CXCR1
	S100A4
	IL10
	SEPP1
	MS4A4A
	MAPKAPK3
	FSCN1
	OSBPL7
	CLEC7A
	NMNAT3
	ADK
	CA2
	BZW2
	CD209
	VCL
	CRIP1
	CD1E
	SHPK
	LPAR6
	EMILIN2
	TGFBR2
	GAS7
	SRA1
	HS3ST2
	MAF
	PON2
	CLEC4A
	ZNF789
	MFNG
	CLIC2
	P2RY11
	CLEC10A
	TGFBI
	GATM
	SPINT2
	LTA4H
	CD1C
	CCL13
	CTSC
	(HSApos 36 hpi)	1157
	ESPL1
	AACS
	B3GNT5
	CASS4
	CLPB
	DONSON
	PLCE1
	ARHGEF10L
	TMEM216
	ADAM30
	BCL2L12
	E2F8
	TUBD1
	ARHGAP5-AS1
	ITGA5
	OTUD1
	UTP20
	MEFV
	XDH
	AEN
	IER2
	ADAM12
	CSPG4
	NAALAD2
	ARHGAP11A
	NCF1C
	NCF1B
	TAS2R43
	FRMD3
	GDF15
	C1RL
	COL22A1
	TPX2
	APOBEC3D
	HMGCS2
	GNAL
	GPSM2
	FBXO16
	DEPDC1B
	DDX11
	DTNBP1
	ZAR1L
	MLF1IP
	CCNB1
	KDM4D
	SLC6A4
	HMGB3
	CCDC28B
	SYNE2
	ZNF826P
	SLC22A4
	KLHDC4
	POLG2
	SLC37A3
	SLC16A14
	RAD51B
	DSP
	NOSTRIN
	LYAR
	PTPRE
	PTK2B
	ZSCAN5A
	HLA-DRB5
	ZNF576
	NUP210L
	GRM2
	SLC12A8
	IFI27L1
	UGT3A1
	TTTY15
	ANP32E
	KDELC2
	CALB1
	SORL1
	ALOX5
	MNS1
	GINS3
	PLIN4
	CDH13
	WDR34
	FBP2
	BZRAP1
	GUCY2E
	CAMK1
	RFC3
	VEPH1
	TTF2
	SFPQ
	CCDC34
	KIAA1210
	RIOK1
	GEN1
	BRCA1
	UNC45B
	URB1
	NAPSB
	CDC25B
	FARSB
	ACVRL1
	ASCC3
	GINS1
	PRKCB
	LIPN
	KIAA1919
	CDK20
	LMNB2
	KIAA1683
	EPHA2
	MAML2
	WDR69
	CCR9
	KPNA2
	HES1
	GSS
	DSCC1
	ANLN
	CARD11
	BIRC5
	TMEM45A
	ARHGEF26-AS1
	CARNS1
	WDR54
	SPDYE7P
	SELL
	PLK1
	DDB2
	FBN2
	SLC16A7
	MRPL52
	DSTNP2
	PPIL1
	ATP8B2
	RFTN1
	ZRANB3
	OSTalpha
	BBS7
	C2CD3
	HIST1H3I
	KNTC1
	ANKRD35
	EXOSC7
	FOXM1
	GGT8P
	ALDH18A1
	GSG2
	COL15A1
	DNAJA4
	RAP1GAP2
	EZH2
	CCDC41
	ZFP37
	IPO4
	PELO
	GREB1
	ADAT2
	CNKSR3
	BOP1
	BORA
	HBEGF
	CTSL2
	HIST1H3B
	DLEU2L
	EIF2B3
	PLEKHG7
	CSF1
	SAMD13
	FLJ41484
	DNASE1L3
	DNAH6
	CRELD2
	PPM1K
	NEIL3
	SCIN
	FBXL19-AS1
	TONSL
	KIF11
	FOXD4L1
	TNFRSF10A
	FAM72B
	ORC1
	SLC36A3
	QPRT
	DUSP5
	PDZD3
	TNFSF15
	TOMM34
	S100A5
	CLCN4
	NOP2
	TSPYL4
	CCDC99
	ASF1B
	APBB1
	CCHCR1
	CDC42EP3
	SYPL2
	ZNF334
	RHOH
	FKBP14
	E2F1
	TMEM217
	PHLDA1
	LIF
	SWT1
	OXTR
	PIGR
	CDC25C
	PSMC3IP
	ETS2
	CACNB1
	ATAD3B
	PDP1
	ARHGAP33
	SIPA1L2
	SNRPF
	SCD5
	LSG1
	MFAP5
	KIAA0748
	CDC6
	COL7A1
	HIST1H2BJ
	WDR62
	SAPCD2
	HIST1H2AL
	SLC22A16
	CCRN4L
	KIFC1
	DCTN3
	TTLL11
	SMC1A
	ZWILCH
	CCL7
	CCDC18
	IFT80
	PLCXD2
	HIST1H1A
	MYBL2
	HCAR3
	MASTL
	HSPA4L
	TDRKH
	SMC4
	APOBEC3B
	TRIM55
	NOP58
	HLA-DQB1
	ZNF441
	CENPO
	AURKA
	SRD5A2
	FKBP4
	EGR1
	HDAC9
	STON2
	AHI1
	FUBP1
	HCFC1
	IL36B
	KIAA0586
	VTRNA2-1
	LRRC25
	MNDA
	KIF14
	CCDC76
	TUBA1B
	PXMP2
	ZNF425
	DHFR
	ZNF343
	CHRNA2
	ATP10A
	PHACTR1
	ZNF583
	SERTAD2
	ZNF778
	ZNF275
	THBD
	KLF4
	GPR133
	CD180
	TAGAP
	POLA1
	GDF9
	TMPO
	KIAA1524
	GNAT3
	AURKB
	FLJ21408
	FXYD2
	OXCT1
	CCDC138
	ASAP2
	OSBPL10
	CKS1B
	LAMB3
	HIST1H4I
	RRAD
	TIPIN
	ZNF502
	GP6
	SLC25A22
	SNAI1
	TAS2R46
	MANF
	CHAF1A
	MYBPC3
	ENTPD7
	PRSS22
	GTSF1
	S100Z
	IER3
	CENPJ
	SYTL4
	LARGE
	FHDC1
	LIMA1
	ABTB2
	TSPYL2
	TTC24
	DNAJC9
	TUFT1
	FBXO46
	POC1A
	KIAA1161
	HIST1H2BN
	FANCA
	DDX39A
	SGOL1
	IL23A
	KIF20B
	HIST2H3D
	GLDN
	AMELX
	PLEKHG3
	GAS2L3
	NCAPD3
	IL1A
	GLB1L2
	EFNA1
	BLM
	PLA2G4A
	COL5A2
	HIST1H2BB
	TNFAIP8L3
	MPO
	METTL7B
	KIF4A
	PGM1
	ANO2
	NCAPG2
	SPATA12
	ZNF726
	HCG26
	IL8
	XRCC3
	DNAJB4
	MMACHC
	GPATCH4
	HIST1H4L
	HSPA2
	DSE
	NYNRIN
	ZNF439
	PHF19
	CCDC134
	S1PR4
	CD226
	RAD54B
	KANK3
	GPN3
	LRR1
	CCDC86
	MYH10
	BARD1
	PARPBP
	ZNF442
	ZNF157
	CRISPLD1
	RUVBL1
	F2
	ADAL
	HCAR2
	INPP1
	ENO2
	XKRX
	KIF2C
	OLR1
	FAM196B
	MGC57346
	PPFIBP1
	SPRED1
	PLEKHA7
	RASAL3
	MCM10
	TCF19
	FBXO5
	GPRC5A
	DPYS
	IL21R
	ZDHHC19
	FAM71A
	P2RY12
	TGM3
	PNPLA1
	DNMT3A
	PPCDC
	FCAR
	ZBTB26
	VWF
	MARCH3
	HIRIP3
	BAG3
	ZNF546
	EAF1
	PRKDC
	SLC9A2
	CD93
	SULF2
	FAM72D
	KLRG1
	CHTF18
	NET1
	SPTBN5
	TIE1
	HIST1H3G
	ESR1
	LAT2
	TRAIP
	SCAMP5
	CENPA
	TCTEX1D2
	CCDC147
	CD79B
	EDA2R
	TYMS
	DNA2
	IGFN1
	TMEM106C
	PIM3
	MELK
	COQ3
	IL1RAP
	FAM122B
	ALDH7A1
	ARHGAP26
	ASRGL1
	GEMIN6
	DHX37
	ASPHD1
	GNG2
	CAMK1G
	TNFRSF10C
	RNU4ATAC
	CENPN
	ACSL5
	PRUNE2
	ADRB2
	PMFBP1
	TEX14
	TRIM9
	CTU2
	DEF6
	ZNF480
	ERI2
	G0S2
	ACPP
	PFKM
	ZWINT
	CSRNP1
	RPSAP58
	TRIM14
	MTBP
	THOP1
	NSUN5P1
	TRIAP1
	NDC80
	GIMAP6
	PPM1E
	CWH43
	MAST4
	FHAD1
	RHCG
	CEP72
	PIP5K1P1
	COX4I2
	PLK4
	RFC4
	H2AFX
	HIST1H2AG
	CCNA2
	S100A16
	FLVCR1-AS1
	HAVCR1
	RUVBL2
	GTSE1
	CUX2
	SIGLECP3
	RPAP1
	AQP6
	E2F7
	YES1
	AIF1
	POLQ
	PWWP2A
	HIST1H2BE
	PBK
	NUF2
	APOBEC3F
	COCH
	MB21D1
	HIST1H2AI
	NOMO3
	HNRNPH3
	EGR3
	VPS37B
	MYO7B
	TNFAIP3
	PSRC1
	DROSHA
	TSPAN5
	MCL1
	EHBP1
	CNKSR2
	PRRT3
	INO80C
	PRR11
	ATAD3A
	SKA1
	TRIP13
	ADA
	DOT1L
	EIF2AK3
	BEND5
	ZNF90
	TMEM194B
	RAB17
	TROAP
	HMGB2
	ADAMTS6
	CDCA5
	STMN1
	UBE2T
	FBXO15
	HEATR1
	PRELID2
	TOR1B
	TMEM154
	WEE1
	RPF2
	CKS2
	CTTNBP2
	XKR3
	CR1
	GAPT
	LYPD1
	ZCCHC14
	ZNF215
	ISYNA1
	DNAH2
	IDH3A
	CREB5
	ITGB3BP
	UTS2D
	TULP2
	DNAJB11
	ECT2
	ACAP1
	SYN2
	KIF23
	ATL1
	CCT7
	ZNF165
	CXCR5
	CCDC74A
	HRNR
	MAGEF1
	ITGA4
	QSOX2
	FERMT2
	PHLDB1
	PPARD
	CCDC167
	SCARNA22
	ZNF695
	KIAA1045
	SKA3
	SLC35G6
	TGM1
	INPP5F
	FAM111A
	MYBL1
	SLC25A25
	IQGAP3
	DNAJB13
	MATL2963
	TIGD7
	BLNK
	PHACTR4
	HIST1H4B
	ACYP1
	CCDC162P
	TK1
	MGAM
	ACOT6
	IGHMBP2
	DIAPH3
	DOC2A
	GGH
	MDGA1
	SGPP2
	AP1S3
	RGS5
	COL5A3
	COL4A2
	HNRNPH1
	ABCG2
	GOLGA7B
	TUBA4A
	PPP1R15A
	CCDC84
	MDC1
	HIST1H1B
	FLT1
	ERAP2
	PFAS
	RARA
	SMC2
	IKBIP
	PCDH12
	EXT1
	TNC
	HIST1H3H
	COMMD4
	RCCD1
	CENPE
	EMB
	ASPM
	AGBL3
	LMNB1
	UBE2S
	TELO2
	RFC2
	LAYN
	PLXNA2
	SHE
	SLC10A1
	FAM83G
	SASH1
	BRCA2
	OCIAD2
	MYH15
	STXBP5L
	PLK2
	SGK223
	PTPRN2
	PRIM1
	SDSL
	CSTF2
	HDX
	CABP4
	HTR1F
	PRSS12
	GFOD1
	DGKG
	ZNRF2P1
	GRASP
	GMPPB
	KLF7
	CEP78
	IRAK2
	CDCA3
	AARSD1
	HMGN2
	MFGE8
	SP110
	MYO1A
	CEP290
	LILRB1
	ATAD2
	HNRNPA2B1
	NUCB2
	FLJ10038
	ALOX5AP
	DNMT1
	HIST1H2AM
	HIST1H1T
	HIST1H2BG
	BRIP1
	IL12RB2
	NLRC5
	TACC3
	SCG2
	TIMM10
	MDM2
	SORBS1
	CD5L
	RPGRIP1L
	SASS6
	ABCA6
	CXCL2
	STIL
	UBE2C
	NDRG1
	OR6K2
	CLECL1
	MND1
	GBE1
	ACOT11
	GINS4
	FCHO1
	CHML
	PRKD2
	CYSLTR1
	PPME1
	KIF17
	TRIM66
	ATP6V1E2
	RINL
	HIST1H2AJ
	CCNB2
	ADORA1
	AQP3
	WDR74
	RTTN
	POLE2
	MCM7
	PRC1
	ERBB2
	HIST1H4D
	FANCM
	CACNA1A
	TLR7
	CASC5
	HOMER1
	CFL2
	ZNF878
	NAP1L5
	FIGNL1
	PIF1
	HSPA5
	TMIGD1
	CDT1
	LRP8
	CENPW
	RHOB
	CLSTN3
	DOCK10
	CKAP2
	CEP55
	DTYMK
	AKAP12
	HIST1H2BI
	RBM11
	HNRNPM
	TMEM173
	IPCEF1
	ENDOD1
	ULBP2
	LIPG
	TMEM71
	CD163L1
	APOLD1
	TNFSF8
	RASSF2
	SLC20A1
	TOP2A
	FEN1
	STARD4
	NRGN
	TRIM54
	SCLT1
	EGFL6
	DGAT2
	ADORA3
	HPRT1
	TUBA1C
	HELLS
	FANCI
	PTPRG
	ZNF433
	DBF4B
	SPATA18
	ZNF367
	LILRA1
	CDC45
	PRR5L
	PATL2
	NT5DC2
	RGS13
	SMG5
	VWA7
	SART1
	NCAPD2
	HIST1H4F
	CCBL1
	LRRCC1
	SPTA1
	PMAIP1
	PIWIL2
	MPZL3
	S100A2
	GVINP1
	SPC25
	LIG1
	MFSD4
	KLRAP1
	MXD3
	HIST1H3C
	WDHD1
	TNFRSF10B
	CCDC75
	KRT18
	MACC1
	KIAA0922
	FAM72A
	LRWD1
	PKMYT1
	SEMA3D
	ZBBX
	MCM4
	SLFN13
	DCAF13
	KIF18A
	BTN2A3P
	PRKY
	SLC25A19
	WISP1
	KIF15
	ROBO3
	SIGLEC10
	FAM43A
	LYPD5
	POP1
	FAM40B
	FAM158A
	STXBP4
	CD70
	INHBE
	POLR2H
	PSG10P
	LIN9
	ADTRP
	RGNEF
	BUB1B
	TIMELESS
	DDX10
	ZNF507
	RRM1
	IL1RN
	RPA3
	RUSC2
	DLGAP5
	WDR76
	RRP12
	HIST1H2AB
	HJURP
	RAD51AP1
	H2AFV
	E2F2
	POLH
	HSPH1
	OTUD7B
	KIF24
	SCN7A
	ESCO2
	DGKA
	CYB5R2
	AQP5
	TNNI1
	TAF3
	HIST1H2AH
	GOSR2
	CCDC61
	HAUS5
	RNASEH2A
	CKAP2L
	IL36RN
	SERPINE1
	MAP1B
	RARG
	MYO7A
	ICAM3
	ARC
	FFAR2
	CLSPN
	DTL
	ROBO2
	TMEM194A
	RGS12
	CENPV
	FAM83D
	DNAJB5
	NOL9
	NUDT13
	PIDD
	SLC41A1
	MAMDC4
	LRRC18
	CLIP3
	MST4
	EME1
	METTL4
	CDCA2
	LPP-AS2
	ZNF93
	TGFBR3
	SLC9A7P1
	PTGFRN
	CASKIN2
	SIGLEC5
	CTNNAL1
	BCCIP
	CIT
	ARHGAP6
	CENPP
	CDKN1A
	TRAF3IP3
	ANGPTL2
	MPHOSPH9
	CLEC2D
	HMMR
	NCAPH2
	NEDD9
	HIST1H3D
	MORC4
	CLEC5A
	B3GNTL1
	MEI1
	CPS1
	GCNT3
	GJC1
	CCDC150
	EXO1
	SLC35F2
	VWA5B2
	ZNF462
	GPC3
	CDKN2C
	ZNF323
	SV2A
	KCNJ2-AS1
	EBNA1BP2
	GSG1
	CARD17
	OR6N1
	CENPI
	LYSMD1
	CCNF
	MYO1G
	SCN8A
	HIST1H2BM
	SPRY4
	GMNN
	SCRIB
	NES
	FDXR
	FZD6
	DKFZP564C196
	PLA2G16
	ERCC6L
	WDR90
	KIF20A
	ZNF620
	CCDC121
	SIK3
	MLXIPL
	ENC1
	MRPL42
	ORC6
	PCDHGC3
	SGOL2
	ANK3
	FOSB
	CENPK
	FAM54A
	POP5
	GPR156
	IL1B
	CEP152
	OVOL1
	NEURL1B
	PLEKHG1
	DDO
	SHC4
	NUDT5
	FCRLA
	LRRC28
	CD200R1
	TTPAL
	SAE1
	PRDM15
	POMC
	HIST2H2BF
	PTPLAD2
	TMEM107
	STAC3
	SHOX2
	ITGA7
	NFKBIA
	SDF2L1
	OR6K6
	LRRC16A
	HSF5
	ACTA2
	CD101
	DDR1
	IL20RB
	KIF22
	F3
	NOD2
	SCMH1
	MAP4K4
	SEC61A2
	FICD
	LMNA
	HIST2H2AB
	TMEM48
	NUDT15
	GABARAPL3
	TIMP4
	PDE1B
	CCP110
	TRIM59
	MYOZ1
	IFNB1
	SLC30A3
	MLLT11
	CEP128
	LOXHD1
	CCDC152
	FAM111B
	DDX12P
	HIP1
	RRP15
	PVT1
	HIST1H3A
	MCF2L2
	CHAC2
	CD300E
	KIAA0101
	RNU12
	RECQL4
	PPA1
	ZSCAN20
	HIST1H2BH
	SPINK8
	HIST1H2BO
	ACOX2
	HIST1H4A
	GEM
	GAS6
	BCYRN1
	APITD1
	SERPINI2
	ATAD5
	DHODH
	AZI1
	HGFAC
	APBB1IP
	HIST1H4C
	TNFSF14
	TTK
	EPHB2
	PLEKHA6
	HIST1H3F
	FAM13B
	MCM8
	ZFP57
	MAP2K3
	CDKN3
	NME1
	ITPRIP
	DLEU1
	POLR3D
	FAM101B
	RFC5
	MID2
	CHCHD4
	TOB2P1
	ZNF682
	ECD
	MAFF
	AMIGO2
	MTMR11
	POLA2
	ATP10B
	FABP9
	HSD17B6
	PROCR
	MYBBP1A
	ZNF697
	SLC35F4
	FOSL1
	GJA5
	LAPTM4B
	PRDM7
	VRK1
	ATP8B1
	ADD2
	GULP1
	PKD2L2
	NR1D1
	STX4
	REEP2
	MBOAT2
	CDKL1
	NEK2
	ARHGAP11B
	CLIC6
	SKA2
	HIST2H2BE
	CENPM
	PPM1D
	DPYSL3
	FANCB
	GPC1
	ZNF850
	GINS2
	FAM64A
	SPC24
	CENPF
	ABLIM1
	NUSAP1
	INCENP
	ANKRD23
	COLQ
	MGC23284
	PGBD4
	TTC26
	EAF2
	PTCH2
	FANCG
	RDM1
	ZNF788
	FANCD2
	SPOCD1
	SLFN12L
	HMGB1
	DUSP8
	MEF2C
	ZNF519
	FAM216B
	ITPR3
	MOB3B
	RPL39L
	OR10AD1
	OR52K2
	WDR63
	WLS
	DARS2
	CDC25A
	DERL3
	HIST1H2BF
	CDCA8
	FAM166A
	XRCC2

## Sheet: HSAneg 6 dpi
	Names	Total
	(M1 Polarization) ∩ (M2 Polarization)	1
	CCL20
	(HSAneg 6 dpi) ∩ (M1 Polarization)	42
	IFI35
	CXCL10
	HERC5
	IDO1
	OAS3
	C1S
	C1R
	RSAD2
	OAS1
	MX1
	BATF2
	IRF7
	CFB
	XAF1
	IFIH1
	APOBEC3A
	AIM2
	USP18
	IFI44L
	GCH1
	RARRES3
	TNFSF10
	IL15RA
	SERPING1
	GBP1
	HESX1
	GBP5
	OAS2
	TAP1
	ISG20
	OASL
	GBP4
	CXCL11
	STAT1
	PARP14
	ISG15
	PSMB9
	IFIT3
	IFIT2
	ITGB7
	IFITM2
	IFI27
	(HSAneg 6 dpi) ∩ (M2 Polarization)	2
	CCL22
	SPINT2
	(M1 Polarization)	110
	IL7R
	PSMA2
	TLR4
	APOL2
	EDN1
	TNFAIP6
	PFKP
	VCAN
	HLA-F
	PLA1A
	PRKAR2B
	CCL5
	SCO2
	SEPT4
	GUCY1A3
	TNF
	CLEC4D
	SOD2
	IL15RN
	GADD45G
	IRF1
	IL32
	GK
	AK3
	IL2RA
	ANKRD22
	WARS
	SLC6A12
	NAMPT
	OPTN
	DUSP6
	INHBA
	SLC25A28
	NFKBIZ
	ETV7
	STAT3
	SPHK1
	FAM65B
	CD80
	FPR2
	STX11
	ATF3
	PTGS2
	SLC7A5
	FAM49A
	APOL6
	CCL19
	GBP2
	ADAM28
	CD38
	CCL15
	CHI3L2
	SLCO5A1
	CCL4
	IL12B
	IL15
	SNTB1
	FAS
	HSD11B1
	PFKFB3
	SLC22A15
	LAMP3
	SLC2A6
	PDGFA
	TRIM69
	MUC1
	IGFBP4
	PTX3
	RCN1
	TLR2
	PAG1
	APOL1
	PSME2
	SLC31A2
	IFITM1
	CCL3
	CXCL9
	VAMP5
	CD40
	SOCS3
	CXCL16
	LRRK2
	CYBB
	LAG3
	CD86
	APOL3
	IL12A
	IL1R1
	DUSP10
	CCL2
	TYMP
	UBE2L6
	IL6
	PBEF1
	ITGAL
	FCGR1B
	SNX10
	CXCL8
	SAT1
	CCR7
	LIMK2
	BCL2A1
	RHBDF2
	XRN1
	SLAMF7
	PDE4B
	GPR84
	PIM1
	PCNX
	BIRC3
	(M2 Polarization)	101
	CD209
	MAP4K1
	VCL
	CRIP1
	P2RY13
	IL1RA
	CXCR4
	CMTM8
	FGL2
	IGF1
	CD163
	PLAU
	CCL23
	CD1E
	PPP1R14A
	SHPK
	CARD9
	LPAR6
	EMILIN2
	CD302
	TGFBR2
	GALNTL4
	RAMP1
	EGR2
	GAS7
	FOXQ1
	KCNK6
	SRA1
	CERK
	CCL18
	PELP1
	ESPNL
	CCL14
	F13A1
	DUSP22
	HS3ST2
	CXCR1
	HNMT
	S100A4
	MAF
	IL10
	SLCO2B1
	SEPP1
	PALLD
	SEC14L5
	CD1A
	PON2
	MS4A4A
	CLEC4A
	LIPA
	TLR5
	REPS2
	CHN2
	ZNF789
	MAPKAPK3
	HEXB
	HS3ST1
	FSCN1
	RRS1
	MAOA
	MSR1
	ARRB1
	ITM2C
	OSBPL7
	CLEC7A
	PTGS1
	MFNG
	FZD2
	CD36
	CLIC2
	P2RY11
	CDR2L
	ADAM19
	SLC4A7
	CXCR2
	CLEC10A
	NMNAT3
	TGFBI
	ADK
	GATM
	TPST2
	CA2
	MRC1
	RGS18
	GPD1L
	HRH1
	ALOX15
	TMEM97
	GSTP1
	CCL24
	BZW2
	CCL17
	FN1
	LTA4H
	CD1C
	P2RY14
	MS4A6A
	SLC38A6
	CCL13
	PAQR4
	CTSC
	(HSAneg 6 dpi)	196
	ACER2
	IRF4
	FLJ21408
	FLJ41278
	CYB5R2
	HDGFRP3
	ACSS3
	WFIKKN2
	OR2AT4
	FKBP1AP1
	CASQ1
	FAM125B
	CRYBA1
	ARC
	EIF2AK2
	NCF1B
	NCF1C
	SHROOM4
	CCDC113
	SMTNL1
	APOBEC3D
	OR6N2
	SLC7A13
	PDGFRL
	JUP
	IGF2BP3
	GRHL1
	PML
	PTGFRN
	IFITM3
	DSP
	YPEL4
	FAM3B
	PSD2
	CDKN1A
	LAYN
	COL11A2
	PLXNA2
	CALB1
	HIST1H3D
	TRIM22
	PLK2
	LY6E
	LGALS3BP
	FLJ39653
	BST2
	SCUBE2
	SAMD9L
	VEPH1
	ABCA10
	DDX60
	HDX
	CMPK2
	KIAA1244
	NAPSB
	ZNRF2P1
	FHIT
	MORN3
	DDX58
	GALNT8
	SP110
	ZNF323
	IFI6
	SV2A
	AGRN
	PDK2
	HERC6
	FAM66B
	KANK3
	LILRB1
	KRTCAP3
	HOOK1
	PLEKHA4
	LAP3
	KCNS1
	PNPLA7
	FDXR
	ARG1
	GLTSCR1
	SERPINI1
	TMEM38A
	MDM2
	NPHP1
	RASAL3
	DCAF4L1
	TAP2
	KIAA1958
	DPRXP4
	IL21R
	TMEM232
	OR6K2
	EPHX4
	ANKRD20A8P
	HNRPLL
	BEGAIN
	CD79A
	HLA-DOB
	NPY6R
	KIF17
	SULF2
	ZNF763
	PLCL1
	AGPHD1
	HIST1H2AD
	IFIT5
	OSMR
	RGPD1
	SLC6A7
	EDA2R
	ACTA2
	TMIGD1
	PANX3
	CCL8
	TNFSF13B
	DTX3L
	PPM1K
	CES4A
	GRTP1
	FAIM2
	EPSTI1
	AMH
	TNFRSF10C
	FBXO6
	SEMA6B
	CD69
	BAALC
	OTOF
	IFNB1
	FCRLB
	PLSCR1
	RDH12
	RNF222
	ANKRD24
	DHX58
	ABCA5
	TBX6
	ZNF334
	SGCB
	PARP9
	PTPRG
	FMO1
	SYTL2
	SPATA18
	FANK1
	EPHB2
	PATL2
	ENDOG
	ZBP1
	YES1
	MYOT
	PZP
	PRIC285
	GPR113
	MFAP5
	SLC25A48
	HOXB6
	MTMR11
	FABP9
	FBXW4P1
	POM121L1P
	ADD2
	TTC18
	EPGN
	COL13A1
	SLC27A5
	CLIC6
	MS4A6E
	ROBO3
	KCNA10
	FAM43A
	MTTP
	RTP4
	IFI44
	ARHGEF38
	CNGA1
	IL36B
	TFAP2E
	SLC3A1
	CD70
	TOR1B
	VTRNA2-1
	TEKT3
	RGNEF
	MX2
	DLEC1
	RAB39B
	EMR1
	FAM216B
	PIK3R3
	STAP1
	SOX6
	RNF213
	KLF4
	OR10AD1
	F11
	SHISA5

## Sheet: HSApos 6 dpi
	Names	Total
	(M1 Polarization) ∩ (M2 Polarization)	1
	CCL20
	(HSApos 6 dpi) ∩ (M1 Polarization)	41
	C1R
	RARRES3
	TAP1
	CXCL11
	IFIT2
	ITGB7
	IFI27
	OAS3
	IRF7
	NFKBIZ
	SPHK1
	XAF1
	APOBEC3A
	USP18
	GCH1
	OASL
	GBP4
	STAT1
	IL6
	CCR7
	ISG15
	IDO1
	C1S
	GADD45G
	BATF2
	CD80
	IFI44L
	GBP1
	OAS2
	ISG20
	IL7R
	IFI35
	CXCL10
	HERC5
	CCL5
	RSAD2
	MX1
	CFB
	IFIH1
	GBP5
	IFIT3
	(HSApos 6 dpi) ∩ (M2 Polarization)	3
	CCL22
	CXCR2
	P2RY13
	(M1 Polarization)	111
	APOL2
	EDN1
	PFKP
	GUCY1A3
	SOD2
	IL15RN
	IRF1
	GK
	AK3
	ATF3
	APOL6
	CCL19
	CD38
	FAS
	LAMP3
	TNFSF10
	SERPING1
	MUC1
	HESX1
	PAG1
	CD40
	LRRK2
	LAG3
	UBE2L6
	PBEF1
	FCGR1B
	SNX10
	CXCL8
	PARP14
	PIM1
	PCNX
	IFITM2
	TNFAIP6
	PLA1A
	OAS1
	TNF
	ANKRD22
	WARS
	ETV7
	STAT3
	STX11
	PTGS2
	FAM49A
	GBP2
	CCL4
	IL15
	PFKFB3
	TRIM69
	IL15RA
	PTX3
	RCN1
	APOL1
	SLC31A2
	SOCS3
	CD86
	IL12A
	DUSP10
	CCL2
	LIMK2
	BCL2A1
	PSMA2
	HLA-F
	PRKAR2B
	38231
	CLEC4D
	IL2RA
	NAMPT
	OPTN
	DUSP6
	INHBA
	FAM65B
	SLC7A5
	ADAM28
	CHI3L2
	SLC22A15
	SLC2A6
	PDGFA
	CXCL9
	VAMP5
	CYBB
	RHBDF2
	XRN1
	SLAMF7
	PDE4B
	GPR84
	TLR4
	VCAN
	SCO2
	IL32
	SLC6A12
	SLC25A28
	FPR2
	AIM2
	CCL15
	SLCO5A1
	IL12B
	SNTB1
	HSD11B1
	IGFBP4
	TLR2
	PSME2
	IFITM1
	CCL3
	CXCL16
	APOL3
	IL1R1
	TYMP
	ITGAL
	SAT1
	PSMB9
	BIRC3
	(M2 Polarization)	100
	CXCR4
	CMTM8
	FGL2
	IGF1
	PLAU
	PPP1R14A
	FOXQ1
	KCNK6
	CERK
	PELP1
	DUSP22
	HNMT
	SLCO2B1
	PALLD
	SEC14L5
	CD1A
	HS3ST1
	MAOA
	FZD2
	CD36
	ADAM19
	ALOX15
	GSTP1
	CCL17
	FN1
	MS4A6A
	PAQR4
	MAP4K1
	CARD9
	EGR2
	RAMP1
	ESPNL
	CCL14
	LIPA
	CHN2
	REPS2
	TLR5
	HEXB
	RRS1
	MSR1
	ARRB1
	ITM2C
	CDR2L
	SLC4A7
	TPST2
	MRC1
	RGS18
	GPD1L
	CCL24
	P2RY14
	SLC38A6
	IL1RA
	CD163
	CCL23
	CD302
	GALNTL4
	CCL18
	F13A1
	CXCR1
	S100A4
	IL10
	SEPP1
	MS4A4A
	MAPKAPK3
	FSCN1
	OSBPL7
	CLEC7A
	NMNAT3
	ADK
	CA2
	HRH1
	TMEM97
	BZW2
	CD209
	VCL
	CRIP1
	CD1E
	SHPK
	LPAR6
	EMILIN2
	TGFBR2
	GAS7
	SRA1
	HS3ST2
	MAF
	PON2
	CLEC4A
	ZNF789
	PTGS1
	MFNG
	CLIC2
	P2RY11
	CLEC10A
	TGFBI
	GATM
	SPINT2
	LTA4H
	CD1C
	CCL13
	CTSC
	(HSApos 6 dpi)	804
	B3GNT5
	ABCA3
	ADAM30
	ERBB4
	CCDC116
	OTUD1
	RNF122
	AEN
	IER2
	MPL
	NCF1C
	NCF1B
	GDF15
	RLBP1
	C1RL
	APOBEC3D
	GNAL
	ZAR1L
	ANKRD13B
	ZNF843
	POLG2
	GDA
	SEMA4D
	DSP
	BANK1
	KEL
	NUP210L
	GRM2
	UGT3A1
	CALB1
	ENDOU
	ALOX5
	TEAD1
	TRIM22
	PLIN4
	CDH13
	BZRAP1
	VEPH1
	SLC39A14
	CMPK2
	DNAJC27-AS1
	UNC45B
	NAPSB
	RUNX3
	ACSM3
	APOBR
	KIAA1683
	EPHA2
	ZNF702P
	HES1
	GDPD5
	TMEM45A
	CARNS1
	SPDYE7P
	DDB2
	EGOT
	DCAF4L1
	TSPAN13
	DPRXP4
	CACNB3
	ATP8B2
	TAS2R39
	SCUBE3
	MURC
	C2CD3
	TNFRSF9
	FYCO1
	FBLIM1
	PKDREJ
	KCNA2
	GGT8P
	NPY6R
	ALK
	DNAJA4
	HIST1H2AE
	TNNT3
	GREB1
	GOLGA2P5
	GSTA4
	ADAT2
	CNKSR3
	AGPHD1
	ZNF596
	OSMR
	HSPB3
	PLEKHG7
	OR7E37P
	FLJ41484
	LLGL2
	DNASE1L3
	DNAH6
	HSP90AB2P
	PPM1K
	SYT12
	CKB
	FOXD4L1
	TNFRSF10A
	PA2G4P4
	MYO5B
	SLC36A3
	TNFSF15
	NIPSNAP3B
	DNAH12
	MAGI3
	ZNF812
	ZNF774
	RAG1
	CDC42EP3
	ZNF334
	MYLK-AS1
	ESYT3
	SGCB
	APOBEC2
	PHLDA1
	LIF
	SWT1
	OXTR
	PIGR
	ZNF311
	ETS2
	CACNB1
	FLJ14186
	FLNC
	ARHGAP33
	ITGB1BP3
	MYOT
	SIPA1L2
	SPACA3
	HABP4
	PLEKHG2
	MFAP5
	TKTL1
	MERTK
	COL7A1
	GRIN2C
	HIST1H2BJ
	TANC1
	RNF144A
	NEAT1
	CCL7
	TP53INP2
	TTC18
	EPGN
	TRPV5
	SLC22A20
	HSPA4L
	TDRKH
	PRO1768
	TRIM55
	LIPH
	SHCBP1L
	MTTP
	EGR1
	CNGA1
	STON2
	IL36B
	SLC3A1
	VTRNA2-1
	NRG4
	HSD3BP4
	PLEKHM1P
	CHRNA2
	ATP10A
	DLEC1
	PHACTR1
	PIK3R3
	THBD
	KLF4
	IFITM10
	CYP4A22
	FAM22D
	SCUBE1
	F11
	NKG7
	GPR133
	ATHL1
	GNAO1
	STRC
	GDF9
	ATP2A1
	AQPEP
	SERINC2
	SH3D19
	FLJ21408
	HDGFRP3
	OSBPL10
	RIC3
	LAMB3
	PPL
	RRAD
	CASP5
	RALGPS1
	GP6
	ARHGAP42
	HIST3H2A
	KCNQ1OT1
	CRYBA1
	PLA2G6
	PRSS22
	WDR17
	S100Z
	CCDC113
	NPRL3
	VSTM4
	LARGE
	TSPYL2
	ABTB2
	PACSIN3
	TUFT1
	OR1K1
	CMYA5
	GSTO2
	GRIP1
	GRHL1
	AMMECR1
	HIST2H3D
	EGF
	IL1A
	EFNA1
	VWCE
	FAM3B
	PSD2
	TIGD2
	RIMS3
	ASTN2
	CXCR2P1
	CERKL
	YSK4
	COL5A2
	CDC42BPG
	PGM1
	SNCAIP
	DCT
	ZFPM1
	ZNF221
	IL8
	CHST10
	SAMD9L
	DNAJB4
	ARHGEF35
	MMACHC
	DDX60
	HSPA2
	KIAA1244
	NPM2
	NYNRIN
	ZNF439
	HERC6
	FLJ37201
	KANK3
	SULT1C3
	MYH10
	ANKDD1A
	IL34
	ZNF442
	FAM70B
	TNK2
	BMP7
	ARG1
	C1QTNF7
	OLR1
	ADAMTSL4
	SULT1C2P1
	BCL7A
	RASAL3
	FLJ33360
	GAMT
	SNTA1
	IL21R
	FAM71A
	P2RY12
	CDH26
	EPHX4
	SLC6A13
	NOX4
	SLC7A5P2
	HNRPLL
	BAG3
	SLC9A2
	SULF2
	NEURL3
	MADD
	SPTBN5
	RUNDC3B
	TCTEX1D2
	FAM186B
	TPPP3
	MAP3K10
	HEATR4
	CD79B
	EDA2R
	IGFN1
	TMEM106C
	TRIM61
	HHIPL2
	MUC20
	IL1RAP
	ESRRB
	EPSTI1
	ICOSLG
	CAMK1G
	TNFRSF10C
	ADRB2
	TRIM9
	DFNB31
	FCRLB
	SLC6A20
	CSRNP1
	TRIM14
	MTBP
	MANEAL
	SLC24A2
	MFAP3L
	TRIAP1
	ANKRD24
	GIMAP6
	LRRC8E
	PIP5K1P1
	ABHD16B
	OR6K3
	BHLHB9
	KCNK12
	FRMPD2
	COX4I2
	ULBP1
	GGT6
	HIST1H2AG
	BTG4
	HAVCR1
	PFN4
	SIGLECP3
	DPY19L2P2
	SPNS1
	ZBP1
	YES1
	PRIC285
	ALMS1P
	LAMA5
	ZDBF2
	HUNK
	MYO7B
	AMOTL2
	IFRD1
	PDK4
	EHBP1
	TTC3P1
	ELL3
	MAGI2-AS3
	CA12
	ADA
	FAM26F
	ZNF90
	KIAA0284
	OR10A4
	MS4A6E
	WNT16
	EFCAB4A
	FBXO44
	SEMA6A
	CHMP4C
	TOR1B
	TMEM154
	WEE1
	CXCL17
	SLCO6A1
	GJC3
	GADD45B
	SLC25A15
	LYPD1
	ZCCHC14
	MX2
	DNAH2
	FAM84B
	RAB39B
	CREB5
	ASB15
	TULP2
	ZFYVE9
	ENTPD5
	RNF213
	SYN2
	ZNF165
	CCDC74A
	ITGA4
	CCDC167
	IRF4
	PRKCE
	OR2AT4
	INSL6
	PTPN23
	MAGEA8
	DNAJB13
	MTUS2
	CASQ1
	MATL2963
	PHACTR4
	DOC2A
	COL9A1
	EIF2AK2
	COL5A3
	ABCG2
	EPPK1
	PPP1R15A
	PDGFRL
	MDC1
	SLC7A13
	MYLIP
	ZDHHC11
	P4HA2
	SLC25A47
	H2AFJ
	TMEM150C
	FSD2
	NPFF
	EXT1
	ARHGEF37
	DOCK9
	TSIX
	PDE2A
	LRP6
	AXL
	COL11A2
	LAYN
	PLXNA2
	SHE
	CCDC163P
	NEK5
	MGLL
	DNM1P46
	SLC10A1
	FAM83G
	RORA
	SASH1
	OCIAD2
	GIPC2
	PHC1
	PLK2
	SGK223
	NFASC
	BST2
	FAHD2B
	SDSL
	ABCA10
	HTR1F
	TGFB3
	DGKG
	IGSF10
	RSG1
	ZNRF2P1
	GRASP
	IRAK2
	SP110
	IFI6
	METAP1D
	AGRN
	USP31
	HIVEP2
	ANKRD19P
	HSD17B3
	LILRB1
	KRTCAP3
	TLR10
	GADD45A
	HIC1
	MSH4
	GRIK1-AS2
	FLJ10038
	KCNS1
	HIST1H1T
	PRKG1
	HIST1H2BG
	ZNF793
	MMP21
	SLX4
	ATP13A2
	SERPINI1
	MBD6
	TMEM38A
	RBM14
	MDM2
	SORBS1
	CD5L
	COL4A4
	MESTIT1
	KLHL15
	CXCL2
	LRCH2
	COL28A1
	ACOT11
	PRKD2
	CD79A
	CIC
	DPY19L2P1
	PPME1
	TRIM66
	TIAM2
	LBX2
	ADORA1
	NUDT8
	TTC39A
	WDR74
	PLCL1
	GGT7
	KIAA1671
	KCNA3
	TMIGD1
	LIMCH1
	CCL8
	ZHX2
	ZNRF3
	NFE2L3
	QRICH2
	PALMD
	APOBEC3H
	TTC39B
	RBM11
	ERVFRD-1
	AKAP3
	ENDOD1
	FBXL22
	PLEKHM1
	ULBP2
	PLSCR1
	LIPG
	DBNDD1
	RDH12
	CD163L1
	MDK
	TOM1L1
	SIGLEC12
	TCTEX1D4
	KLB
	ITPK1-AS1
	RAB3IL1
	ZFYVE28
	PTPRG
	CRIPAK
	SHISA9
	ZNF433
	SYTL2
	SPATA18
	JAM2
	SLC6A8
	PRR5L
	PATL2
	TTC21A
	OR52B6
	MSI2
	KIAA1456
	SPARCL1
	LTF
	RANBP17
	SPTA1
	PMAIP1
	IER5
	GPR113
	CASZ1
	HOXB6
	MFSD4
	TNFRSF10B
	ST6GAL2
	KRT18
	HSH2D
	EID3
	SLFN13
	C1QB
	LRMP
	PRKY
	SLC36A2
	WISP1
	SUSD4
	TGFA
	NXF3
	SIGLEC10
	ROBO3
	DNM1P41
	FAM43A
	ZNF280B
	DYNC1I1
	CD70
	FSIP2
	CCDC144NL
	CASR
	METTL24
	ZNF507
	NOTCH4
	KLHL29
	GCNT4
	TSPAN9
	POLH
	SGCD
	ABCA9
	HIP1R
	ACER2
	COL4A6
	LYNX1
	FLJ41278
	DGKA
	CMBL
	AQP5
	FKBP1AP1
	COL6A4P2
	HIST1H2AH
	GIPC3
	IL36RN
	FAM125B
	RAVER2
	MED12L
	RARG
	LEKR1
	ARC
	DENND1C
	FFAR2
	SLC41A3
	PIDD
	SLC41A1
	LRRC18
	LOXL4
	SRGAP3
	TGFBR3
	ZNF782
	PTGFRN
	ZNF337
	FAM196A
	MIPOL1
	RAB11FIP5
	ZNF496
	CDKN1A
	ANGPTL2
	CLEC2D
	SH2D4B
	TCF7L2
	KIAA0319
	HIST1H3D
	HSPA1B
	MORC4
	MYRIP
	F5
	ITGA9
	FAM190A
	SEMA4F
	VANGL1
	NREP
	ZNF286B
	GCNT3
	CELSR2
	ZMIZ1
	CHERP
	DDX58
	GALNT8
	PEX11A
	ZNF323
	KIAA0226
	SV2A
	SCGB2B3P
	FRZB
	MPEG1
	UPP1
	COL6A3
	OR6N1
	CARD17
	FLJ44511
	PLEKHA4
	HIST2H2BA
	MYO1G
	ANKRD33B
	CDNF
	FZD3
	SCRIB
	SOWAHA
	FDXR
	B7H6
	BOC
	FZD6
	ZNF135
	PLA2G16
	DLG5
	OR6V1
	MANSC1
	YAP1
	KLC2
	LMOD2
	STX1B
	MALAT1
	MTCP1
	KCNMB2
	FOSB
	GFRA1
	TMEM232
	FAM65C
	GPR156
	PKD2L1
	OVOL1
	SHC4
	AKR7L
	HIST1H2BD
	HLA-DOB
	LRRC28
	ADH6
	TTPAL
	PTPRU
	UST
	MBOAT7
	POM121C
	HIST2H2BF
	SV2C
	GKAP1
	OR6K6
	BOLA1
	ACTA2
	ALB
	TNFSF9
	CFP
	SCMH1
	MAP4K4
	SEC61A2
	LRP2BP
	GABARAPL3
	PYGM
	SCN10A
	HES4
	SEMA6B
	FBXO6
	CD69
	IFNB1
	ANP32A-IT1
	MLLT11
	CNNM2
	ELK3
	RNF222
	FUT2
	GPA33
	PVT1
	PARD3B
	CHN1
	ABCA5
	CCDC67
	B4GALT5
	RASGRF2
	MAMDC2
	GAS6
	BCYRN1
	TSHR
	FBXO39
	ARMCX4
	CEP112
	HGFAC
	PARP9
	APBB1IP
	SLC26A7
	SYNM
	HAP1
	EPHB2
	FAM81A
	PLEKHA6
	SESN2
	PLXDC1
	ZFP57
	CYFIP2
	MAP2K3
	OMG
	ESR2
	PZP
	MID2
	LPCAT1
	ADCY9
	SRRM2
	SLC17A8
	TMEM26
	CRB1
	MTMR11
	ATP10B
	FABP9
	FBXW4P1
	FOSL1
	LAPTM4B
	GJA5
	PRDM7
	NR1D1
	CDKL1
	CLIC6
	HIST2H2BE
	IL7
	PPM1D
	GRAMD3
	DPYSL3
	GPC1
	SCARNA17
	IFI44
	THNSL2
	TFAP2E
	CEACAM3
	ASTL
	SRSF12
	ZNF788
	SLFN12L
	FAM216B
	GRIP2
	OR10AD1
	WDR63
	SHISA5
	FAM166A
	HIST1H2BF
	SLC44A4
