# Supplementary material for: Global Mapping of the Macrophage-HIV-1 Transcriptome Reveals that Productive Infection Induces Remodeling of Host Cell DNA and Chromatin
Source: Sci Rep. 2017 Jul 12;7:5238. doi: 10.1038/s41598-017-05566-9 (PMC5507862; doi:10.1038/s41598-017-05566-9)
Supplement: Supplementary file 11 — Table S10 [file 41598_2017_5566_MOESM11_ESM.xlsx]

## Sheet: Target genes siRNA sequences
	siRNA ID (experiments)	siRNA ID (Ambion)	Target gene ID (Refseq_RNA)	Target gene ID (hgnc_symbol)	Target gene ID (Entrezgene)	Target gene full name	Sense siRNA sequence	Antisense siRNA sequence
	siADA #1	s998	NM_000022	ADA	100	adenosine deaminase	CAGUCAUUCGGCUCAAAAAtt	UUUUUGAGCCGAAUGACUGca
	siADA #2	s1000	NM_000022	ADA	100	adenosine deaminase	CGGCCGAAGUAGUAAAAGAtt	UCUUUUACUACUUCGGCCGag
	siADAR #1	s1007	NM_001025107	ADAR	103	adenosine deaminase, RNA-specific	CAGUGUUCCUGAAACCGCUtt	AGCGGUUUCAGGAACACUGtt
	siADAR #2	s1009	NM_001025107	ADAR	103	adenosine deaminase, RNA-specific	GGCAAUCCGGGAAGACUAAtt	UUAGUCUUCCCGGAUUGCCtt
	siADARB1 #1	s1010	NM_015833	ADARB1	104	adenosine deaminase, RNA-specific, B1 (RED1 homolog rat)	CCUGGUCCUGGGUAAGUUUtt	AAACUUACCCAGGACCAGGcg
	siADARB1 #2	s1011	NM_015833	ADARB1	104	adenosine deaminase, RNA-specific, B1 (RED1 homolog rat)	GAUAGACACCCAAAUCGUAtt	UACGAUUUGGGUGUCUAUCtg
	siADARB2 #1	s1013	NM_018702	ADARB2	105	adenosine deaminase, RNA-specific, B2 (RED2 homolog rat)	CAAGCGGAAAGAUAAAGUAtt	UACUUUAUCUUUCCGCUUGga
	siADARB2 #2	s1014	NM_018702	ADARB2	105	adenosine deaminase, RNA-specific, B2 (RED2 homolog rat)	GCUCCUUUCAAGCACCUGAtt	UCAGGUGCUUGAAAGGAGCga
	siADAT2 #1	s43887	NM_182503	ADAT2	134637	adenosine deaminase, tRNA-specific 2	CCUCUGCUGACCUACCAAAtt	UUUGGUAGGUCAGCAGAGGca
	siADAT2 #2	s43889	NM_182503	ADAT2	134637	adenosine deaminase, tRNA-specific 2	GACCUUCUACAAACAAGAAtt	UUCUUGUUUGUAGAAGGUCtt
	siAK5 #1	s25383	NM_012093	AK5	26289	adenylate kinase 5	GGCUUGUGCUAAUCAGAGAtt	UCUCUGAUUAGCACAAGCCag
	siAK5 #2	s25384	NM_012093	AK5	26289	adenylate kinase 5	CGAUAUGGAUUCCAAUACAtt	UGUAUUGGAAUCCAUAUCGtt
	siALDH2 #1	s1239	NM_000690	ALDH2	217	aldehyde dehydrogenase 2 family (mitochondrial)	AGCCCUAUGUCAUCUCCUAtt	UAGGAGAUGACAUAGGGCUtg
	siALDH2 #2	s1240	NM_000690	ALDH2	217	aldehyde dehydrogenase 2 family (mitochondrial)	CCGCAGCUGUCUUCACAAAtt	UUUGUGAAGACAGCUGCGGcc
	siAPBB1IP #1	s29124	NM_019043	APBB1IP	54518	amyloid beta (A4) precursor protein-binding, family B, member 1 interacting protein	GGAAGACUCUCUAUGAUAAtt	UUAUCAUAGAGAGUCUUCCca
	siAPBB1IP #2	s29126	NM_019043	APBB1IP	54518	amyloid beta (A4) precursor protein-binding, family B, member 1 interacting protein	CUAUGGGACUCAGCAUAAAtt	UUUAUGCUGAGUCCCAUAGta
	siAPOBEC3B #1	s18411	NM_004900	APOBEC3B	9582	apolipoprotein B mRNA editing enzyme, catalytic polypeptide-like 3B	CCUCAGUACCACGCAGAAAtt	UUUCUGCGUGGUACUGAGGct
	siAPOBEC3B #2	s501266	NM_004900	APOBEC3B	9582	apolipoprotein B mRNA editing enzyme, catalytic polypeptide-like 3B	GCGUGAAGAUCAUGGACUAtt	UAGUCCAUGAUCUUCACGCgg
	siATM #1	s1708	NM_000051	ATM	472	ataxia telangiectasia mutated	AUAUAUCACCUGUUUGUUAtt	UAACAAACAGGUGAUAUAUtt
	siATM #2	s57219	NM_000051	ATM	472	similar to Serine-protein kinase ATM (Ataxia telangiectasia mutated) (A-T, mutated)	CCAUGAAUCUAUUUAACGAtt	UCGUUAAAUAGAUUCAUGGat
	siCD44 #1	s2681	NM_000610	CD44	960	CD44 molecule (Indian blood group)	UAUUCCACGUGGAGAAAAAtt	UUUUUCUCCACGUGGAAUAca
	siCD44 #2	s2682	NM_000610	CD44	960	CD44 molecule (Indian blood group)	GCGCAGAUCGAUUUGAAUAtt	UAUUCAAAUCGAUCUGCGCca
	siCDA #1	s2729	NM_001785	CDA	978	cytidine deaminase	CAAGCCGGAUGGUACGUAUtt	AUACGUACCAUCCGGCUUGgt
	siCDA #2	s2731	NM_001785	CDA	978	cytidine deaminase	GCAAGAUGAUUUUAUCUCUtt	AGAGAUAAAAUCAUCUUGCat
	siCECR1 #1	s28679	NM_017424	CECR1	51816	cat eye syndrome chromosome region, candidate 1	AACUCUAUCAAGUACAGUAtt	UACUGUACUUGAUAGAGUUca
	siCECR1 #2	s28680	NM_017424	CECR1	51816	cat eye syndrome chromosome region, candidate 1	GACGAAGAGUGGUCAGUGAtt	UCACUGACCACUCUUCGUCat
	siCES1 #1	s2921	NM_001025194	CES1	1066	carboxylesterase 1	CCAUGGAGCUUUGUGAAGAtt	UCUUCACAAAGCUCCAUGGtt
	siCES1 #2	s501267	NM_001025194	CES1	1066	carboxylesterase 1	CUGUCUUUACCUCAAUAUUtt	AAUAUUGAGGUAAAGACAGtc
	siCXCL10 #1	s7445	NM_001565	CXCL10	3627	chemokine (C-X-C motif) ligand 10	GCAUCAGCAUUAGUAAUCAtt	UGAUUACUAAUGCUGAUGCag
	siCXCL10 #2	s501268	NM_001565	CXCL10	3627	chemokine (C-X-C motif) ligand 10	UUAAUAAAGUAAUUAUAACtt	GUUAUAAUUACUUUAUUAAcc
	siCXCL11 #1	s12620	NM_005409	CXCL11	6373	chemokine (C-X-C motif) ligand 11	AAGUGAUUAUUACCCUGAAtt	UUCAGGGUAAUAAUCACUUct
	siCXCL11 #2	s501269	NM_005409	CXCL11	6373	chemokine (C-X-C motif) ligand 11	GUGCUACAGUUGUUCAAGGtt	CCUUGAACAACUGUAGCACac
	siDNA2 #1	s4173	NM_001080449	DNA2	1763	DNA replication helicase 2 homolog (yeast)	CAUCCAAUAUUUUCCCGUAtt	UACGGGAAAAUAUUGGAUGgt
	siDNA2 #2	s4174	NM_001080449	DNA2	1763	DNA replication helicase 2 homolog (yeast)	GUAACUUGUUUAUUAGACAtt	UGUCUAAUAAACAAGUUACtg
	siE2F1 #1	s4405	NM_005225	E2F1	1869	E2F transcription factor 1	GUCACGCUAUGAGACCUCAtt	UGAGGUCUCAUAGCGUGACtt
	siE2F1 #2	s4406	NM_005225	E2F1	1869	E2F transcription factor 1	GGACCUUCGUAGCAUUGCAtt	UGCAAUGCUACGAAGGUCCtg
	siFABP9 #1	s56399	NM_001080526	FABP9	646480	fatty acid binding protein 9, testis	GCACCAUAACAUUAGAGAAtt	UUCUCUAAUGUUAUGGUGCtc
	siFABP9 #2	s56400	NM_001080526	FABP9	646480	fatty acid binding protein 9, testis	GGGAAAAUGAUGACCAUAAtt	UUAUGGUCAUCAUUUUCCCat
	siFAM64A #1	s29052	NM_019013	FAM64A	54478	family with sequence similarity 64, member A	GCUCAGCUAAGAGUGCUUUtt	AAAGCACUCUUAGCUGAGCga
	siFAM64A #2	s29054	NM_019013	FAM64A	54478	family with sequence similarity 64, member A	GAAGUGCUAGCAUCAGAUAtt	UAUCUGAUGCUAGCACUUCat
	siGBP1 #1	s5620	NM_002053	GBP1	2633	guanylate binding protein 1, interferon-inducible, 67kDa	GAACAGGAGCAACUACUAAtt	UUAGUAGUUGCUCCUGUUCct
	siGBP1 #2	s5621	NM_002053	GBP1	2633	guanylate binding protein 1, interferon-inducible, 67kDa	ACAUACUCCCUGAAGCUGAtt	UCAGCUUCAGGGAGUAUGUca
	siGGH #1	s16861	NM_003878	GGH	8836	gamma-glutamyl hydrolase (conjugase, folylpolygammaglutamyl hydrolase)	GCACCUUAUGAGUGGAAGAtt	UCUUCCACUCAUAAGGUGCtt
	siGGH #2	s16862	NM_003878	GGH	8836	gamma-glutamyl hydrolase (conjugase, folylpolygammaglutamyl hydrolase)	GAUUGAGUUUAUUUCAACAtt	UGUUGAAAUAAACUCAAUCtt
	siGLUL #1	s421	NM_001033044	GLUL	2752	glutamate-ammonia ligase (glutamine synthetase)	GAUUGGACCUUGUGAAGGAtt	UCCUUCACAAGGUCCAAUCtg
	siGLUL #2	s423	NM_001033044	GLUL	2752	glutamate-ammonia ligase (glutamine synthetase)	CGAUGGUACUGGAGAAGGAtt	UCCUUCUCCAGUACCAUCGat
	siGULP1 #1	s28162	NM_016315	GULP1	51454	GULP, engulfment adaptor PTB domain containing 1	CUACUGAGAUUAAACGGGAtt	UCCCGUUUAAUCUCAGUAGat
	siGULP1 #2	s28163	NM_016315	GULP1	51454	GULP, engulfment adaptor PTB domain containing 1	CCAACUGAGAAUAACUCAAtt	UUGAGUUAUUCUCAGUUGGtt
	siHAVCR1 #1	s25630	NM_012206	HAVCR1	26762	hepatitis A virus cellular receptor 1	CAACUGUUCCAACAACAAUtt	AUUGUUGUUGGAACAGUUGtc
	siHAVCR1 #2	s230290	NM_001099414	HAVCR1	26762	hepatitis A virus cellular receptor 1	CGACUGUUCUGACGACAAUtt	AUUGUCGUCAGAACAGUCGtt
	siHERC5 #1	s27646	NM_016323	HERC5	51191	hect domain and RLD 5	CCAGGUGAAAUGUCAACUAtt	UAGUUGACAUUUCACCUGGtt
	siHERC5 #2	s27647	NM_016323	HERC5	51191	hect domain and RLD 5	GAAUGUCCUAUGAUGCAUAtt	UAUGCAUCAUAGGACAUUCtg
	siIL1A #1	s7266	NM_000575	IL1A	3552	interleukin 1, alpha	CCUUCUAUCAUGUAAGCUAtt	UAGCUUACAUGAUAGAAGGat
	siIL1A #2	s501270	NM_000575	IL1A	3552	interleukin 1, alpha	UACUAUUAGAACUAUUAUUtt	AAUAAUAGUUCUAAUAGUAgc
	siIL8 #1	s7327	NM_000584	IL8	3576	interleukin 8	GAACUUAGAUGUCAGUGCAtt	UGCACUGACAUCUAAGUUCtt
	siIL8 #2	s7328	NM_000584	IL8	3576	interleukin 8	AGAUGUCAGUGCAUAAAGAtt	UCUUUAUGCACUGACAUCUaa
	siIRAK2 #1	s7495	NM_001570	IRAK2	3656	interleukin-1 receptor-associated kinase 2	CAGGAUCAAUCGAAAGAUUtt	AAUCUUUCGAUUGAUCCUGga
	siIRAK2 #2	s7497	NM_001570	IRAK2	3656	interleukin-1 receptor-associated kinase 2	AGUCCAGGAUCAAUCGAAAtt	UUUCGAUUGAUCCUGGACUtg
	siISG15 #1	s18524	NM_005101	ISG15	9636	ISG15 ubiquitin-like modifier	CCAUGUCGGUGUCAGAGCUtt	AGCUCUGACACCGACAUGGag
	siISG15 #2	s228516	NM_005101	ISG15	9636	ISG15 ubiquitin-like modifier	GGUGGACAAAUGCGACGAAtt	UUCGUCGCAUUUGUCCACCac
	siITGA4 #1	s7545	NM_000885	ITGA4	3676	integrin, alpha 4 (antigen CD49D, alpha 4 subunit of VLA-4 receptor)	GCAAAUCGUUAAGUAUGUUtt	AACAUACUUAACGAUUUGCtg
	siITGA4 #2	s7546	NM_000885	ITGA4	3676	integrin, alpha 4 (antigen CD49D, alpha 4 subunit of VLA-4 receptor)	GGACAAGACCUGUAGUAAUtt	AUUACUACAGGUCUUGUCCtt
	siITGB7 #1	s7595	NM_000889	ITGB7	3695	integrin, beta 7	UGAGUAAACUGAUUCCUAAtt	UUAGGAAUCAGUUUACUCAgc
	siITGB7 #2	s7597	NM_000889	ITGB7	3695	integrin, beta 7	AGCUUGUGCCCAUACCAAUtt	AUUGGUAUGGGCACAAGCUgt
	siLIF #1	s8168	NM_002309	LIF	3976	leukemia inhibitory factor (cholinergic differentiation factor)	UGCCUCUACUUGUCCCUUUtt	AAAGGGACAAGUAGAGGCAga
	siLIF #2	s194596	NM_002309	LIF	3976	leukemia inhibitory factor (cholinergic differentiation factor)	GGGCAUCGCUAAACCCAAAtt	UUUGGGUUUAGCGAUGCCCtg
	siLIG1 #1	s8173	NM_000234	LIG1	3978	ligase I, DNA, ATP-dependent	CAAGAAAGAGGGUAAAGCAtt	UGCUUUACCCUCUUUCUUGgg
	siLIG1 #2	s8174	NM_000234	LIG1	3978	ligase I, DNA, ATP-dependent	GGAUCCAUCUGGUUACAAUtt	AUUGUAACCAGAUGGAUCCag
	siLOXL3 #1	s39344	NM_032603	LOXL3	84695	lysyl oxidase-like 3	GGCAUGACAUUGACUGUCAtt	UGACAGUCAAUGUCAUGCCgg
	siLOXL3 #2	s224960	NM_032603	LOXL3	84695	lysyl oxidase-like 3	AGCUAGUUUCUGUCUCGAAtt	UUCGAGACAGAAACUAGCUtt
	siMDM2 #1	s8630	NM_002392	MDM2	4193	Mdm2 p53 binding protein homolog (mouse)	AGUCUGUUGGUGCACAAAAtt	UUUUGUGCACCAACAGACUtt
	siMDM2 #2	s501271	NM_002392	MDM2	4193	Mdm2 p53 binding protein homolog (mouse)	AACUUGGUAGUAGUCAAUCtt	GAUUGACUACUACCAAGUUcc
	siMMP9 #1	s8862	NM_004994	MMP9	4318	matrix metallopeptidase 9 (gelatinase B, 92kDa gelatinase, 92kDa type IV collagenase)	CAUCACCUAUUGGAUCCAAtt	UUGGAUCCAAUAGGUGAUGtt
	siMMP9 #2	s8863	NM_004994	MMP9	4318	matrix metallopeptidase 9 (gelatinase B, 92kDa gelatinase, 92kDa type IV collagenase)	CUAUGUACCGCUUCACUGAtt	UCAGUGAAGCGGUACAUAGgg
	siMX2 #1	s9102	NM_002463	MX2	4600	myxovirus (influenza virus) resistance 2 (mouse)	GGACAUCGAAAAGUUAGUAtt	UACUAACUUUUCGAUGUCCtg
	siMX2 #2	s9103	NM_002463	MX2	4600	myxovirus (influenza virus) resistance 2 (mouse)	GACCCGUUUAUACAACAAAtt	UUUGUUGUAUAAACGGGUCtc
	siOAS1 #1	s511	NM_001032409	OAS1	4938	2'-5'-oligoadenylate synthetase 1, 40/46kDa	CCACUUUUCAGGAUCAGUUtt	AACUGAUCCUGAAAAGUGGtg
	siOAS1 #2	s224141	NM_001032409	OAS1	4938	2'-5'-oligoadenylate synthetase 1, 40/46kDa	GUCAAGCACUGGUACCAAAtt	UUUGGUACCAGUGCUUGACta
	siOAS3 #1	s9797	NM_006187	OAS3	4940	2'-5'-oligoadenylate synthetase 3, 100kDa	UGACAUCCGUAGAUCUUGAtt	UCAAGAUCUACGGAUGUCAgg
	siOAS3 #2	s9798	NM_006187	OAS3	4940	2'-5'-oligoadenylate synthetase 3, 100kDa	GGUUGCGGCUCAGAACAAAtt	UUUGUUCUGAGCCGCAACCtg
	siOASL #1	s16432	NM_003733	OASL	8638	2'-5'-oligoadenylate synthetase-like	AGAUGUUCUGAGGCUGAUAtt	UAUCAGCCUCAGAACAUCUtt
	siOASL #2	s16434	NM_003733	OASL	8638	2'-5'-oligoadenylate synthetase-like	GGUUCUCAGGAGCACCAGAtt	UCUGGUGCUCCUGAGAACCgt
	siRCBTB2 #1	s2965	NM_001268	RCBTB2	1102	regulator of chromosome condensation (RCC1) and BTB (POZ) domain containing protein 2	GCUACUCUGUCAUCUUUGAtt	UCAAAGAUGACAGAGUAGCct
	siRCBTB2 #2	s2966	NM_001268	RCBTB2	1102	regulator of chromosome condensation (RCC1) and BTB (POZ) domain containing protein 2	GUUUUAUACACUACAGUAAtt	UUACUGUAGUGUAUAAAACtt
	siRNASE4 #1	s224537	NM_002937	RNASE4	6038	ribonuclease, RNase A family, 4	CACUAGACGUGUUGUCAUUtt	AAUGACAACACGUCUAGUGct
	siRNASE4 #2	s12058	NM_002937	RNASE4	6038	ribonuclease, RNase A family, 4	CCACCAAUAUCCAAUGCAAtt	UUGCAUUGGAUAUUGGUGGtg
	siSDSL #1	s223229	NM_138432	SDSL	113675	serine dehydratase-like	ACAACAUCAACAGCCGAGAtt	UCUCGGCUGUUGAUGUUGUtg
	siSDSL #2	s195601	NM_138432	SDSL	113675	serine dehydratase-like	AGGUUCAGCUGACUGGAAAtt	UUUCCAGUCAGCUGAACCUcg
	siTARDBP #1	s23829	NM_007375	TARDBP	23435	TAR DNA binding protein	GGAUGAACUUUGGUGCGUUtt	AACGCACCAAAGUUCAUCCca
	siTARDBP #2	s23830	NM_007375	TARDBP	23435	TAR DNA binding protein	CAUCCGAUUUAAUAGUGUUtt	AACACUAUUAAAUCGGAUGtt
	siTCP1 #1	s13923	NM_001008897	TCP1	6950	t-complex 1	CCAGAACGUAAAAAUCUAAtt	UUAGAUUUUUACGUUCUGGgt
	siTCP1 #2	s501272	NM_001008897	TCP1	6950	t-complex 1	CUGAUCUGCAAGACAAAGAtt	UCUUUGUCUUGCAGAUCAGcc
	siTOM1L1 #1	s19508	NM_005486	TOM1L1	10040	target of myb1 (chicken)-like 1	GGAUAUGAGAGGUUUACUAtt	UAGUAAACCUCUCAUAUCCaa
	siTOM1L1 #2	s19509	NM_005486	TOM1L1	10040	target of myb1 (chicken)-like 1	CACCAUGAAUAAUCAACUUtt	AAGUUGAUUAUUCAUGGUGtt
	siTRIAP1 #1	s28219	NM_016399	TRIAP1	51499	TP53 regulated inhibitor of apoptosis 1	AGAGAUUCCUAUUGAAGGAtt	UCCUUCAAUAGGAAUCUCUtt
	siTRIAP1 #2	s501273	NM_016399	TRIAP1	51499	TP53 regulated inhibitor of apoptosis 1	AGCAGUGUGUUCAGAAAGCtt	GCUUUCUGAACACACUGCUgg
	siTRIM22 #1	s20236	NM_006074	TRIM22	10346	tripartite motif-containing 22	GGGUUAUAGGAUUACAGAAtt	UUCUGUAAUCCUAUAACCCag
	siTRIM22 #2	s20238	NM_006074	TRIM22	10346	tripartite motif-containing 22	CUCCAGAUAUAGACCUCAAtt	UUGAGGUCUAUAUCUGGAGta
	siTSPAN10 #1	s195449	NM_031945	TSPAN10	83882	tetraspanin 10	CUCCCUCCCGAGUGCAUUUtt	AAAUGCACUCGGGAGGGAGag
	siTSPAN10 #2	s38272	NM_031945	TSPAN10	83882	tetraspanin 10	UGAGAACACCUGCCUGUUAtt	UAACAGGCAGGUGUUCUCAca

## Sheet: Control siRNA sequences
	siRNA ID (experiments)	siRNA ID (Ambion)	Target gene ID (Refseq_RNA)	Target gene ID (hgnc_symbol)	Target gene ID (Entrezgene)	Target gene full name	Sense siRNA sequence	Antisense siRNA sequence
	siCtrl #1	AM4620	-	-	-	Silencer® Negative Control No. 1 siRNA, unconjugated	property of Thermo Fisher scientific (catalog #4390843)
	siCtrl #2	AM4613	-	-	-	Silencer® Negative Control No. 2 siRNA, unconjugated	property of Thermo Fisher scientific (catalog #4390846)
	siSAMHD1 #1	-	NM_015474	SAMHD1	25939	SAM domain and HD domain 1	GGAAGAAGCUGCUUAGUUAtt	UAACUAAGCAGCUUCUUCCtt
	siSAMHD1 #2	-	NM_015474	SAMHD1	25939	SAM domain and HD domain 1	GGAAGAAGCUGCUUAGUUAtt	UAACUAAGCAGCUUCUUCCtt
	siCD4 #1	-	NM_000616	CD4	920	CD4 molecule	GGUUGAGUGUUGCUCUCUAtt	UAGAGAGCAACACUCAACCtt
	siCD4 #2	-	NM_000616	CD4	920	CD4 molecule	GGUUGAGUGUUGCUCUCUAtt	UAGAGAGCAACACUCAACCtt
