# Supplementary material for: Global Mapping of the Macrophage-HIV-1 Transcriptome Reveals that Productive Infection Induces Remodeling of Host Cell DNA and Chromatin
Source: Sci Rep. 2017 Jul 12;7:5238. doi: 10.1038/s41598-017-05566-9 (PMC5507862; doi:10.1038/s41598-017-05566-9)
Supplement: Supplementary file 12 — Table S11 [file 41598_2017_5566_MOESM12_ESM.xlsx]

## Sheet: qRT-PCR primers
	Target gene ID (Refseq_RNA)	Target gene ID (hgnc_symbol)	Target gene ID (Entrezgene)	Target gene full name	Sense primer sequence	Antisense primer sequence
	NM_001025107	ADAR	103	adenosine deaminase, RNA-specific	GTCATCAATGGCCGAGAGTT	CGTCACCACACTGCTTGAGT
	NM_004900	APOBEC3B	9582	apolipoprotein B mRNA editing enzyme, catalytic polypeptide-like 3B	TTGAAAACGAACCCATCCTC	AGGGGGTCCAGGATACAAAC
	NM_000051	ATM	472	ataxia telangiectasia mutated	GCAAACGAACCTGGAGAGAG	ACCTACCAAATCCCTCCACC
	NM_000616	CD4	920	CD4 molecule	TCAGTATGCTGGCTCTGGAAACCT	AGACCTTTGCCTCCTTGTTCTCCA
	NM_001080526	FABP9	646480	fatty acid binding protein 9, testis	GGAACATGGCAGGGTTAGTG	ACTTTCCGGTTGTCTGCTGT
	NM_003878	GGH	8836	gamma-glutamyl hydrolase (conjugase, folylpolygammaglutamyl hydrolase)	TCCTTTTCCCTGGAGGAAGT	TCTGGAACATTCTGCTGTGC
	NM_032603	LOXL3	84695	lysyl oxidase-like 3	CTCTACCGGCATGACATTGA	TTCACTGAAGGCATCACCAA
	NM_002392	MDM2	4193	Mdm2 p53 binding protein homolog (mouse)	CCGAATAAGGTTTGCCTGAA	CAAATTGCAAAAGGCACTGA
	NM_001032409	OAS1	4938	2'-5'-oligoadenylate synthetase 1, 40/46kDa	CAAGCTCAAGAGCCTCATCC	ACACATTTCAACACAGCCCA
	M10098	RNA18S5	100008588	Human 18S rRNA gene	TAGAGGGACAAGTGGCGTTC	CGCTGAGCCAGTCAGTGT
	NM_015474	SAMHD1	25939	SAM domain and HD domain 1	AGCGATTGGTTCAAATCCAC	TCGATTGTGTGAAGCTCCTG
	U44023	tat p14	155871	Human immunodeficiency virus type 1 tat mRNA	GAAGCATCCAGGAAGTCAGC	GGAGGTGGGTTGCTTTGATA
