# Supplementary material for: Global Mapping of the Macrophage-HIV-1 Transcriptome Reveals that Productive Infection Induces Remodeling of Host Cell DNA and Chromatin
Source: Sci Rep. 2017 Jul 12;7:5238. doi: 10.1038/s41598-017-05566-9 (PMC5507862; doi:10.1038/s41598-017-05566-9)
Supplement: Supplementary file 13 — Table S12 [file 41598_2017_5566_MOESM13_ESM.xlsx]

## Sheet: Upregulated genes
	Names	Total
	(HSAneg 36 hpi) ∩ (HSAneg 6 dpi) ∩ (HSApos 36 hpi) ∩ (HSApos 6 dpi)	7
	CXCL10
	GBP1
	GBP1P1
	RSAD2
	PLK2
	EPHB2
	OASL
	(HSAneg 36 hpi) ∩ (HSApos 36 hpi) ∩ (HSApos 6 dpi)	3
	IL7R
	ABCG2
	CXCR2
	(HSAneg 6 dpi) ∩ (HSApos 36 hpi) ∩ (HSApos 6 dpi)	10
	GCH1
	ACTA2
	HERC5
	OAS3
	CDKN1A
	PLXNA2
	SP110
	FDXR
	MDM2
	TOR1B
	(HSAneg 36 hpi) ∩ (HSApos 36 hpi)	1
	ACOX2
	(HSAneg 6 dpi) ∩ (HSApos 6 dpi)	30
	IFI44L
	IRF4
	IFI35
	CCL8
	EIF2AK2
	IDO1
	OAS2
	MX1
	PLSCR1
	TRIM22
	TAP1
	ZBP1
	IRF7
	DDX60
	ISG20
	CFB
	DDX58
	IFI6
	HERC6
	XAF1
	STAT1
	IFIH1
	APOBEC3A
	IFI44
	ISG15
	MX2
	IFIT3
	IFIT2
	USP18
	IFI27
	(HSApos 36 hpi) ∩ (HSApos 6 dpi)	11
	GDF15
	CDC42EP3
	PGM1
	IL8
	PMAIP1
	ADA
	HIST2H2BE
	DDB2
	EGR1
	CCR7
	ATP10A
	(HSAneg 36 hpi)	6
	IL16
	TREM1
	RTN1
	ALDOC
	MMP12
	COLEC12
	(HSAneg 6 dpi)	17
	IFIT5
	TNFSF10
	SERPING1
	HESX1
	OAS1
	DHX58
	IFITM1
	PML
	IFITM3
	LY6E
	LGALS3BP
	LAP3
	RTP4
	TAP2
	AIM2
	PSMB9
	IFITM2
	(HSApos 36 hpi)	42
	HOMER1
	ASAP2
	TYMS
	CD101
	TK1
	FGL2
	DTL
	DUSP5
	ZWINT
	KIAA0101
	CTNNAL1
	NRGN
	UBE2S
	TRAF3IP3
	HMMR
	SORL1
	CLEC5A
	APOBEC3F
	DSE
	PRKCB
	CLEC3B
	APOBEC3G
	ALOX5AP
	HCAR3
	KIF15
	CENPM
	SELL
	GINS2
	ABCA6
	CENPF
	NUSAP1
	GBE1
	CR1
	DHFR
	EXOSC7
	PRKDC
	CD93
	MEF2C
	NET1
	UBE2SP2
	H2AFV
	PRC1
	(HSApos 6 dpi)	17
	TNFSF9
	P2RY13
	ICOSLG
	TTC3
	AXL
	TCF7L2
	HSPA1B
	IER5
	RUNX3
	KIAA0226
	IFRD1
	CD80
	TTC3P1
	GADD45A
	TGFA
	TSPAN13
	HIST1H2BD

## Sheet: Downregulated genes
	Names	Total
	(HSAneg 36 hpi) ∩ (HSApos 36 hpi) ∩ (HSApos 6 dpi)	1
	H1F0
	(HSApos 36 hpi) ∩ (HSApos 6 dpi)	10
	PILRA
	ALDH5A1
	EIF4BP3
	ASGR1
	CYTL1
	HK3
	LTA4H
	ACO1
	PIM1
	EIF4B
	(HSAneg 6 dpi) ∩ (HSApos 6 dpi)	9
	SPP1
	DTL
	SQLE
	CENPF
	KIAA0101
	HMMR
	MSMO1
	PRC1
	CLEC5A
	(HSApos 36 hpi)	37
	LILRB4
	GPNMB
	IDS
	FAM46A
	DHRS3
	CSTA
	ARL4C
	RAB38
	LAMP1
	JAK2
	IL10RA
	NINJ1
	CLMN
	SERPING1
	FCGR1A
	PRNP
	AMPD3
	AP1S2
	ADD3
	TBXAS1
	TYMP
	SECTM1
	APOC1
	TRANK1
	SEL1L3
	RAB27A
	MAN1A1
	PDCD4
	FCGR1B
	CD52
	DHX58
	IGF1R
	OSBPL1A
	MXI1
	NINJ2
	ABCC3
	ARRB1
	(HSAneg 6 dpi)	1
	ALDH1A2
	(HSApos 6 dpi)	36
	CYBB
	AKR1C3
	RPL10AP6
	IL16
	TK1
	VCAN
	RPL10A
	FBP1
	TREM1
	MCM2
	SAMSN1
	INSIG1
	FCN1
	FADS2
	KIF15
	EEF1B2P3
	DHCR7
	EEF1B2
	ZWINT
	GINS2
	NPR1
	EIF3L
	NUSAP1
	RPL5
	RPS8
	NRGN
	ACOX2
	CR1
	MARCO
	DHFR
	CYBRD1
	CKAP4
	NAP1L1
	CDA
	S100A8
	RNASE6
